# Supplementary material for: A comparative integrated gene-based linkage and locus ordering by linkage disequilibrium map for the Pacific white shrimp, Litopenaeus vannamei
Source: Sci Rep. 2017 Sep 4;7:10360. doi: 10.1038/s41598-017-10515-7 (PMC5583237; doi:10.1038/s41598-017-10515-7)
Supplement: Supplementary file 2 — Supplementary Table S1 [file 41598_2017_10515_MOESM2_ESM.xls]

## Sheet: Supplementary Table S1
			SNP Design Statistics										Genotyping Statistics
Data Source	SNP ID	Accession Number	Contig	Position Within Contig	SNP	REF	ALT	Allele A Probe Sequence	Allele B Probe Sequence	Source Sequence	Source Sequence length	ADT Score	SNP Performance Category	Call Freq	Minor Allele Freq	GenTrain Score	Het Excess	P-C Mendelian Agreement	P-P-C Mendelian Agreement	Reproducibility	GC10
Current Dataset	10000_61	ss2137297825	10000	61	[T/C]	T	C	CCAATCACCCCCGTTTCTCTTTCCTGCTATTTCCCTTCTCTTTTTTCTCT		TTCTCTCTTTCCAATCACCCCCGTTTCTCTTTCCTGCTATTTCCCTTCTCTTTTTTCTCT[T/C]TCTCTCGACTCTCTTCATCTGTGAATGTTCATCTCTCACTCAAATTCTGATNNNNNNNNNNNNNNNNNNNNNNNNNNNNNNNNNNNNNNNNNNNNNN	162	1	Monomorphic	0	0	0	0	1	1	1	0
Current Dataset	10004_204	ss2137297826	10004	204	[T/G]	C	G	AGAGTTTGCATTGCAATGTGTGTATTTTAACAGGGTATGTAAAAGCATAG		CTCATTCACAAACAAACGCTCTCTAAGAANNNNNNNNNNNNNNNNNNNNNNNNNNNNNNNNNNNNGACTCGTGCTGTTTGTTGCACACTGCACACAAAC[A/C]CTATGCTTTTACATACCCTGTTAAAATACACACATTGCAATGCAAACTCTTGAAATCGTGCATACTTAAAAGTAAACAGACGCACTAAAATACACCCCCT	204	0.935	1st Class	0.999246	0.190045	0.804646	-0.0838151	1	1	1	0.822673
Current Dataset	10009_49	ss2137297827	10009	49	[A/G]	C	G	TGTTCATTGTCACAGCAATCTATTTCTTTATCTATCTGTATATTTTTGTT		AAGAGGAAGGTAGAGGGACTAAATAGATAGGTAAATTAACAAATGGTA[T/C]AACAAAAATATACAGATAGATAAAGAAATAGATTGCTGTGACAATGAACAAACACTTAAGAAAAACGAAGCTATGTGTACCGTTAATCCCGTGAGAGTAG	153	0.765	1st Class	0.993218	0.462064	0.874666	-0.0445758	1	1	1	0.911919
Current Dataset	1001_2298	ss2137297828	1001	2298	[T/C]	T	C	TTGGGCTTCCCTCGAACTTCATACTTCAGCTCTTTCTTAAAGGAATCAAT		AACCTCCTTGCTGCCGTTATTCAGCTCGGCTAACCAGTAAATGACGGTCTTGGGCTTCCCTCGAACTTCATACTTCAGCTCTTTCTTAAAGGAATCAAT[T/C]AGCGTAAAATCATTCCGAGACAAGCCAGCCTCCTCCTGCGTTTCCCTCAGAGCCGTTTCCAAATCAGATTCTCCTGGATCAACGTGGCCTTTTGGGGGAG	204	1	Probe Didn't Bind	0	0	0	0	1	1	1	0
Current Dataset	10022_184	ss2137297829	10022	184	[A/C]	C	G	CTTTACATAAAACAGACACTATTTTACCTCCAATTGCCAGCGAAAACAAT		CAGGGTGCATTCGAAAAAGATCAAATTTATTGCGAGTCCAACTTAAAAACTTTACATAAAACAGACACTATTTTACCTCCAATTGCCAGCGAAAACAAT[A/C]ATTCGAAAACACTAACTTCTATTGAAAACGTCTTATCGGAAATTGAAAAGGTTAACAACATCATCAACGTCGACTCCTATTCACTCCGCGCATCGTCTCC	204	0.935	Genome Duplication	0.645818	0.326721	0.784973	0.485266	1	1	1	0.245527
Current Dataset	10027_1728	ss2137297830	10027	1728	[T/C]	A	T	ACTTCTTGCATCCCTTCAAAAGTAAACGACGAGTACACACAACATTCTCC		TGCACAAACTACTGTATCCTATAGTAACTTGTGTGCTATCTGAAGGGAGAAGATGTATTGCTAATGGTATTCAACTTGGCTAATCAGACACCATTCATG[A/G]GGAGAATGTTGTGTGTACTCGTCGTTTACTTTTGAAGGGATGCAAGAAGTCACTAAGAATGTAAGGAAGGCTTTTGTGTAAAGTGTACAGATGGTGAGTG	204	1	1st Class	0.995479	0.460636	0.766389	0.104499	1	1	1	0.757717
Current Dataset	10034_120	ss2137297831	10034	120	[A/G]	G	C	AAGAGGATAAGGATGAGGAACATGAAAAGGAAATGGAGCAGGAGAAAGAC		AAAAAATCTCCATTAAGTATAGTCTAGTACCATACAGCTTGGAAGAAAGAAGAGGATAAGGATGAGGAACATGAAAAGGAAATGGAGCAGGAGAAAGAC[A/G]AAGAGGAAAAGCAGGAGGAAAAAAAGGAGGAGGGGGTAGAAAAGGAGGGGTAGAAAAGGAGGAAAAGGAAGGGGAGGGCTGGAGGAGGAGGAAGAACAAG	204	1	1st Class	1	0.475886	0.802955	0.0136615	1	1	1	0.82012
Current Dataset	10035_260	ss2137297832	10035	260	[A/G]	A	G	CTCTCAGGTTTCCTCGGGCGTGTACTCGCAAATTGCAATGAGATTATGCA		AGCCCGACTAACCATGGCGCCCGCATCTCTCAGGTTTCCTCGCCCGCATCTCTCAGGTTTCCTCGGGCGTGTACTCGCAAATTGCAATGAGATTATGCA[A/G]CACGGAACAAGAGGCGAGGAAGTGGCCCAGGTCCGCCCACATGCACGCCGCCCG	158	0.996	1st Class	0.999246	0.202489	0.762154	0.0484172	1	1	1	0.753578
Current Dataset	10039_891	ss2137297833	10039	891	[A/G]	G	C	AGGTGACGTGAAACGTTCTGCATCACTTGTTTGTTTAGCCAGACGAGAGA		TNNNNNNNNNNNNNNNNNNNNNNNACTCGTCATTCTTAAGTGATTGTAGAGGTGACGTGAAACGTTCTGCATCACTTGTTTGTTTAGCCAGACGAGAGA[A/G]TTTCTTGGGGGTGTTGTTGGCTGTGGATGAAATATTA	141	1	Monomorphic	0	0	0	0	1	1	1	0
Current Dataset	10040_386	ss2137297834	10040	386	[A/C]	A	C	CCTTATTTTGAGAAGCTTAGCACTTTCCTGGATGGCGAACGCAAGAGGTC		GAATATTGGAACAAGTTGGTTTTCTGCTTTGAAGACTGAGTTTTCTAAACCTTATTTTGAGAAGCTTAGCACTTTCCTGGATGGCGAACGCAAGAGGTC[A/C]ACGATCTTTCCTCCAGCCGAACAAGTATATTCCTGGACACACCACTGCGAGCTGCGTGATGTGAAAGTAGTTATCTTGGGCCAGGNNNNNNNNNNNNNNN	204	0.996	1st Class	0.997739	0.47432	0.741785	0.0177904	1	1	1	0.717386
Current Dataset	10054_244	ss2137297835	10054	244	[A/G]	G	C	TAACATGCATCACAGTCACTTTACCCATTCCTACAAATACCAAGACCATC		TAAAAATAAATATGAGCAACAACTCCTCACTATTTGTCCACCATAATGGTAACATGCATCACAGTCACTTTACCCATTCCTACAAATACCAAGACCATC[A/G]TGATCAACAATGCACACATTTCAAACAAGTCATGTTGACAAATACATTGACATTCTTATCTGACTACATTTGAATTGTCTGCATCTACATTTGAATTGTC	204	1	PC PPC Errors	0	0	0	0	1	1	1	0
Current Dataset	10056_101	ss2137297836	10056	101	[A/G]	G	C	AGAGAGGGAGAAAATGATAATATATAAGCCTAAGGAAGTCTGAATGGATA		TTCTTTCTTGTCTTCGTTTTCTTCCCAATAATACGCGCAGTAGGGAGGCAGAGAGGGAGAAAATGATAATATATAAGCCTAAGGAAGTCTGAATGGATA[A/G]GGAGGGAACTGAGATGTCACGTGAGAAGTGTGTATGNNNNNNNNNNNNNNNNNNNNNNNNNNNNNNNNNNNNNNNNNNNNNNNNNNNNNNNNNNNNNNNN	204	0.935	MI Error 0.01	0.973625	0.0437307	0.76976	-0.449083	0.999331	1	1	0.766638
Current Dataset	1006_2970	ss2137297837	1006	2970	[T/C]	T	C	CCTGCCACATTTCCACCTGTGTGTGTCGCCGGGTACACGGTTAAGGTGGG		GAACCAGTAGCACCCGAGGCCGATCCTCTCCCAGTCGCCGCTGCACTCACCTGCCACATTTCCACCTGTGTGTGTCGCCGGGTACACGGTTAAGGTGGG[T/C]GGGCGGGCAGCGGCGGCGATGGGCGGGCCAAGCAGGTCCGGGAAGTGAGAAACCACCGACCGTTTCTCCAAAGTGCGGGTCGTGTTCTCCACATTTCCGA	204	0.787	1st Class	0.987189	0.188168	0.679185	0.0718697	1	1	1	0.599496
Current Dataset	10069_52	ss2137297838	10069	52	[A/C]	G	C	GAACGAGAGAAGAGAGAGAGAAAAAAATATATATTCCCAGGAAGGAGGTG		GAACAGGACGTCCTTGTCACCCAGCATGCGGCCGAGTTCCAGCTCCTTTCC[T/G]CACCTCCTTCCTGGGAATATATATTTTTTTCTCTCTCTCTTCTCTCGTTCTGGTCCTGGGAACTTTTTTTTTTCTCTCTTTCTTCTCTCGTTCTGGTCTC	156	1	PC PPC Errors	0	0	0	0	1	1	1	0
Current Dataset	10070_2900	ss2137297839	10070	2900	[A/G]	C	G	GTACCAATGTTCACGTATTCTTCTGCCTCTTCCCTGGTAAATGACCCCGA		TGCCCTTGAGGTGGAGAAGATCACCACCAGCAAGAAGCCCAACCTCATCCTCAATGTAGATGGTGTTATTGGGGTGTCATTTGTCGATCTATTAAGGAA[T/C]TCGGGGTCATTTACCAGGGAAGAGGCAGAAGAATACGTGAACATTGGTACCATCAATGGTCTCTTCGTTCTTGGTCGCTCAATGGGCTTCATTGGCCACT	204	0.996	Probe Didn't Bind	0	0	0	0	1	1	1	0
Current Dataset	10071_247	ss2137297840	10071	247	[A/C]	C	G	GTCCTCCACGTGGCCAGCCCCTTCCCCGACCTGGTGAACCAACAAGTAGA		CCTCACCAAAGAGGAAGGATGGGATAAAGCCGTGGAGGGGTGCACGGGCGTCCTCCACGTGGCCAGCCCCTTCCCCGACCTGGTGAACCAACAAGTAGA[A/C]GAGGCGGGGCTTGTTGACACGGCGAAGGACGGCACACTGCAGGTCTTGAAGGCTGTCGCCGCCCACGCCGCCGCCTCCGTCAAGNNNNNNNNNNNNNNNN	204	0.737	1st Class	0.991711	0.346884	0.854795	-0.0122329	1	1	1	0.88996
Current Dataset	10078_1345	ss2137297841	10078	1345	[T/C]	T	C	GTCTCCTTAAAGAACACGTTGACAGACACTGTTGGAGCGAGACTTTTTCT		AGCCTCGGTGCGAGAGGAGAAAAGGCCCGGAAGAATTTCACAGTATTAAGTCTCCTTAAAGAACACGTTGACAGACACTGTTGGAGCGAGACTTTTTCT[T/C]TATGAATAGTCTTCATTTTACATATTTCTCAACAGCTTTTTATCTTTTTTCTACAACTTTTTAGAATCTTGAATAGCCAAGAGACCTGACAATATGCACT	204	1	1st Class	0.999246	0.187029	0.903169	-0.0476952	1	1	1	0.938864
Current Dataset	10084_2167	ss2137297842	10084	2167	[T/C]	C	G	CTTGTATGGGTTCACATAAGGGGAAGTCCATTGTGGCCTGCAATGGTGTC		TATGCATGCCCTTGAACAGGAGCATCCATGTGAGTACTTGGTAGGTGACCTTGTATGGGTTCACATAAGGGGAAGTCCATTGTGGCCTGCAATGGTGTC[T/C]TACCACCCACGAATGGGCCAGTACACCAAAATATCAGTTGCCCAGAACTGGTACAAAATACGCAGTGTCAGAATGTATCATGTGCAGTTCTTCAGCGATA	204	0.976	1st Class	0.999246	0.489442	0.893627	-0.0161526	1	1	1	0.930422
Current Dataset	1009_3460	ss2137297843	1009	3460	[A/G]	G	C	AACGAGTACGATTCGTCTTGGTCGGCTTTCGGCTTCGAGGCCAGGGCGGC		GTTGCCCGACGGCGCGGCCCCCACCCCGGCCTTCGCCTTGTACTTGACGAACGAGTACGATTCGTCTTGGTCGGCTTTCGGCTTCGAGGCCAGGGCGGC[A/G]CCGGCGACCTTGGGCTTCACGGACACGGTCACGGACACTTGCTGGTCCAGAGGAGACTTGGGGGCTAACGCGGGGACGTAACCTATGTCGGACAAGACCC	204	0.737	Ambiguous Clusters	0	0	0	0	1	1	1	0
Current Dataset	10090_2348	ss2137297844	10090	2348	[T/C]	C	G	TTTCTCAGCAACAGAACATCTCTCAGCCAATGTTCCCGTGTTATTTCCCT		TGCCTTGGAGTTCTCTTCGAGTAAAGTTTTCTCTGTCATGTTTGTTGTGTTTCTCAGCAACAGAACATCTCTCAGCCAATGTTCCCGTGTTATTTCCCT[T/C]CGAGTTGTGGGTCGCAGGACGCGCTTGCTTCCCGAGGAGGCGCTTCG	151	1	1st Class	0.998493	0.280755	0.826842	0.0016473	1	1	1	0.854519
Current Dataset	10095_1200	ss2137297845	10095	1200	[T/C]	A	T	AAAAGAAAGGAGTTTGATCTCATTGTTATCAACCATATGTTTAATGAGGT		AGAAGGATTCAAGACGTTGCCGAGGACAGCGCTCTGGCGGTAGTCCATACCTGGCGTTGCTATGGTGATGAAGGGCATCTCGTGGGCGAACGGGTACGC[A/G]ACCTCATTAAACATATGGTTGATAACAATGAGATCAAACTCCTTTCTTTTGTCGTAGAGTTCTTTGACCTTCGGAACCTTGTACAGCTTGCTGGCGATGG	204	0.858	Monomorphic	0	0	0	0	1	1	1	0
Current Dataset	10099_287	ss2137297846	10099	287	[A/G]	A	G	CGACCCGTGGAAAGTTTTGCTAGTTTTATTCTCGGGGTCTAGTTAGCAGC		CAAAGAGAGAGAAAAAAAGAAAGAAAAAGGAAATCGTCATTAATTAAAACGACCCGTGGAAAGTTTTGCTAGTTTTATTCTCGGGGTCTAGTTAGCAGC[A/G]CCCTGCTCTTCCTCCATTCCTAGTCATTTGAGCTGGGCCTTGCGGTGCGAAACTCCTTTGGTTTAGAGTTTTAAGGCTATGGAGCACCGGCCTGGCCCTC	204	0.996	1st Class	0.999246	0.474736	0.707486	0.0025596	1	1	1	0.653522
Current Dataset	1011_283	ss2137297847	1011	283	[T/C]	A	T	AGAAATTGTTATCTCGCCCTTCAGTAAACCTGTATTGTGGGTTTTTCTAC		NNNNNNNNNNNNNNNNNNNNNNNNNNNNNNNNNNNNNNNNNNNNNNNNNNNNNNNNNNNNNNNTACAAATGGCAAAACACTCTACCGTGTTCATATTTC[A/G]GTAGAAAAACCCACAATACAGGTTTACTGAAGGGCGAGATAACAATTTCTCGTAACCCTCTTGGAGTTCCACA	177	0.988	Ambiguous Clusters	0	0	0	0	1	1	1	0
Current Dataset	10120_1149	ss2137297848	10120	1149	[T/C]	G	C	TCTTGGGTTTGTGAGTTTCTGGCAACCCGCTCCATGTGTTCTTTATTGGA		AGTTGAGAGAGTTCAAAGAAATGATTTGGAAGTTAAAGAAGATGATATTGGAGATCTATCATTAATCCAAAAACAGATTGGGGAAAATGTACAAATGGG[A/G]TCCAATAAAGAACACATGGAGCGGGTTGCCAGAAACTCACAAACCCAAGACAGAAACAACACTTCACAAGAGAGTGCTTATAACTTTGTTGTAAAGTTGA	204	1	1st Class	1	0.327807	0.859399	0.108056	1	1	1	0.895286
Current Dataset	10130_125	ss2137297849	10130	125	[A/G]	T	A	TTTGAAATACCCTGATAACTCTCTTGACATATTTATCTAAACAGAGATTC		TCAAAGATTTTATTATAAACTTTATATATACAGGCATAGAGATAATAATTCAAATAAGACTGAAATTTGTCACACAAAATTTTAAGACAGATATTAACT[T/C]GAATCTCTGTTTAGATAAATATGTCAAGAGAGTTATCAGGGTATTTCAAATGGTAACCTATGAGAATTATATACAAACAGTAGCTTACAAAACTTGATAA	204	0.858	1st Class	0.98116	0.121736	0.819573	-0.0122398	1	1	1	0.844442
Current Dataset	1014_201	ss2137297850	1014	201	[A/C]	C	G	ATCACCAGTGTGGACGAACCTTTCCACAAAAGATGACGCTGAGAAAAAAA		CTGGAATTCACAATGATACATATTTACAACACATACATATAGAAGGTACATCACCAGTGTGGACGAACCTTTCCACAAAAGATGACGCTGAGAAAAAAA[A/C]TAAAAAACTGTTTCCACATACAGCATTATCTGCATGATGGAAGACATGATGAAATTTGAAGAGTTATGCGTAGAAACTAGGTGCAGAAAGTACCAGCATG	204	1	2nd Class	0.954032	0.197077	0.786254	0.0058441	1	1	1	0.759594
Current Dataset	10149_180	ss2137297851	10149	180	[A/C]	C	G	AGAGAAATGACATGAAGAGGGTCAAGGAACTCATGGAGGAACAAGAAAGA		TACGAGCAGAGGAAAAAATGCCTAGGGGACGACCTCCTTATCGCAGCCGAGAGAAATGACATGAAGAGGGTCAAGGAACTCATGGAGGAACAAGAAAGA[A/C]CTTACATCTTGACGTACACCGGCTATAACACAGATGAGAGAGCTGGATACACTGCACTGATGTATGCTTGTGAGAGGAACAGCACAAATATGGTGGAATA	204	1	2nd Class	0.971364	0.46858	0.647724	0.102881	1	1	1	0.495438
Current Dataset	10151_340	ss2137297852	10151	340	[A/C]	G	C	TTGGTTAGTATGGTAGTGAAAAGGGTAAAGAGGAAATAGCAAACTGAGTA		TTCCTTCTCTTCTTCATTCATTCCTCTTTCCACATCCTAAAGTGTGAGAGCCATGCTGAAAGGATGAAAGTCTGGCTGTGTCAGTCCTGAACACCCTTT[T/G]TACTCAGTTTGCTATTTCCTCTTTACCCTTTTCACTACCATACTAACCAAC	155	0.965	Ambiguous Clusters	0	0	0	0	1	1	1	0
Current Dataset	10155_356	ss2137297853	10155	356	[T/C]	G	C	TTCATTTTTTTCCTACCATTTGATATCATTCATGATACTATAATTGAAGA		AAAGGGGAAGAATGGAGGGACAAATAAGAAAGAGACACGNNNNNNNNNNNNNNNNNAAAACAAGAAAAAGGGGAAGAATGAAGGAGCAAATAATAAACA[A/G]TCTTCAATTATAGTATCATGAATGATATCAAATGGTAGGAAAAAAATGAAAAAAATAAAAATAACACATTTGGTCATCCACTGAAAGACGAAGAGAATGG	204	0.714	PC PPC Errors	0	0	0	0	1	1	1	0
Current Dataset	10160_173	ss2137297854	10160	173	[T/C]	C	G	CAAACCCTGTGCACCGACTTCTTCAGACTCAGCTCCGCGAAGACCCGAAG		CAAAAAGCAAGTGAAGCGTCTGCAGACCTCCCCGCCGGGCAAGCTGAAGCAAACCCTGTGCACCGACTTCTTCAGACTCAGCTCCGCGAAGACCCGAAG[T/C]GCGTTCAGTGCCGACACCAAGCTCGTCGACAGTGCCAAATACGCCCGCTTGAGGTTGACGGAAACCTCGCTCTCCGAGAGCAAGGAAAACGCCACCTTAA	204	0.834	2nd Class	0.997739	0.310045	0.655892	0.0186196	1	1	1	0.549957
Current Dataset	10164_77	ss2137297855	10164	77	[A/C]	C	G	TGAAGACTGGAAGCTCAGTTCTGAAGAATTCCTCAAATTTCCCATAGATC		GCTGGTCTGTACAAAGATGTAGCATCTGAAGACTGGAAGCTCAGTTCTGAAGAATTCCTCAAATTTCCCATAGATC[A/C]TGAAGAGAGAAATTTTGTAAGGAGGAATGTACTGAAATCCGTTTTCTCCATTGTGAATCCAACACCTCTGGAAGGACAAACGGCCTTAGCAGGGGTGTCA	181	1	1st Class	1	0.498116	0.889462	0.0429688	1	1	1	0.926557
Current Dataset	10175_133	ss2137297856	10175	133	[A/G]	A	G	TCGCTCTCGGAGGCGTATTTGAAACTTGCCGACGCTCACTACAACTTCGA		GGGCTTCTGCTACAAGAAGAAGATGGTGCGCACGGTGCCCGGGAGGTTTTCGCTCTCGGAGGCGTATTTGAAACTTGCCGACGCTCACTACAACTTCGA[A/G]TTTCGGAGCAGCGACGTCGTG	125	0.949	1st Class	0.992464	0.252088	0.773653	0.0591726	1	1	1	0.773218
Current Dataset	10191_26	ss2137297857	10191	26	[T/C]	A	T	TGTGTGCGGTAAACTGTAGAAACAGGGCCGGCTACTGTTACAACCTCATT		TTGCAGTCACAGAGACCCAGCGAGT[A/G]AATGAGGTTGTAACAGTAGCCGGCCCTGTTTCTACAGTTTACCGCACACAAACCGTCGACAACCCTGTCGTTTCCACAGTCTATTTTACTAACAACGTGG	130	0.996	1st Class	0.998493	0.310943	0.808933	-0.00666208	1	1	1	0.82907
Current Dataset	10194_693	ss2137297858	10194	693	[T/C]	G	C	AGATCCAATTCATTCATAGCCTCTAAAGCTGCCTTTGCTAGACCAATGCT		CCTGGTCTTCTACATAGAGTCTGCATATTGCATTCCTGATTATGGAATCTGGGAGAGAGGAGACAAGACCAATCATGGCCTGCCAGAACTCAATGCTTC[A/G]AGCATTGGTCTAGCAAAGGCAGCTTTAGAGGCTATGAATGAATTGGATCTATTTGGCGCGAGAGGTGGCCCAGCTAGTGTCATCCACGTGCTTGCTGATG	204	1	1st Class	0.995479	0.457608	0.822223	0.044602	1	1	1	0.848155
Current Dataset	10196_2082	ss2137297859	10196	2082	[T/C]	G	C	GACCACAGAGCAGCTTCACCTCCCAAGATGCTGTTAGTGTAGGTATTTCC		GCCGAGCGCCTGTGGACGAACCCGAGCCACAACTGGGAGCCGGCCGAGACCCGCCTCATCCACCAGCGGCAGCGCATGTGAGATTGCCGCCAACCTGAC[A/G]GGAAATACCTACACTAACAGCATCTTGGGAGGTGAAGCTGCTCTGTGGTCAGAACAGGTCGACGAAACTTCGCTTGACTCAAGACTGTGGCCGCGCGGAG	204	0.976	1st Class	0.998493	0.448302	0.88072	0.132103	1	1	1	0.918083
Current Dataset	10197_4326	ss2137297860	10197	4326	[T/C]	T	C	TTGGAAGACCCTTTTGATTGGTTGTCAAACGTTAATTTAGTCATTTCTTA		ATTTACTCAAATTTCAAGATAATTCTCCATCAAATAGGATAGGAGAAACTTGGAAGACCCTTTTGATTGGTTGTCAAACGTTAATTTAGTCATTTCTTA[T/C]ATTTTACAGCTATTCTCTATTCACAAACGTTAAGGCTGTCTTTAATTTTGTGCGTACACAATGATATCAGTAAGATTTATTGCCATATTTACCATATCTT	204	0.899	Monomorphic	0	0	0	0	1	1	1	0
Current Dataset	10200_2724	ss2137297861	10200	2724	[A/G]	G	C	CTCATTTCCCTAAATATCCATATAACCAAATACTAAATTACCTTGGAATT		GGTGACAATGGTTATGAAAAAATGAAATGAAATATTACTTTGATTTTTTCTCATTTCCCTAAATATCCATATAACCAAATACTAAATTACCTTGGAATT[A/G]AACTAAAAGGTGCCTTTATATTACCTAAATTGTATCCCAAT	145	0.813	Ambiguous Clusters	0	0	0	0	1	1	1	0
Current Dataset	10206_352	ss2137297862	10206	352	[A/G]	T	A	TCCAAAGAAAGAGAGACAGAGACAGAGAAAGAAGCGCCGAAGAAGCGAGA		CGTTGGAGTGGAGGCCGGTGCGCCCCGNNNNNNNNNNNNNNNNCCGCTTCCTCCTCTCCTGGCTTCGTCAGTCGGTTCCCCTTTCTCTTTGGCTTCTTG[T/C]TCTCGCTTCTTCGGCGCTTCTTTCTCTGTCTCTGTCTCTCTTTCTTTGGATTTGGTTTTGGTTTTCTCTTGCTTTTTCTATTTCTCATTCTCTTTGGATT	204	0.996	1st Class	0.991711	0.25152	0.67643	-0.0110876	1	1	1	0.594227
Current Dataset	10215_319	ss2137297863	10215	319	[T/G]	C	G	GTCGTTCGTGTCAGTTTAAAAATCCTCACATAACTGCCGCCAAAGACCCG		CAGACAAGATAACAGTGAAGACAGTGAAAGAGAAGCAATAAAACAACGTAAAATAACGAATAACGTGACGTCAGTGTAGGATAATTTGAATTTCAAAAA[A/C]CGGGTCTTTGGCGGCAGTTATGTGAGGATTTTTAAACTGACACGAACGACA	155	0.996	1st Class	0.996986	0.490174	0.722237	0.054073	1	1	1	0.681328
Current Dataset	10218_205	ss2137297864	10218	205	[T/C]	C	G	ACCCTTTCCAAATTCAGTGCAATGGGAATGTTCGACAGGCTAGCATTTTT		TAGCCATCAACTTCACNNNNNNNNNNCATCAACTTCACACGGTTTTACGACCCTTTCCAAATTCAGTGCAATGGGAATGTTCGACAGGCTAGCATTTTT[T/C]CTTGGCCTTAAGAAACGTGAAGCTAGTGTATTGGTCATTGGGCTGGATAACTCGGGCAAATCAACCATGCTGAACCATTTCAAAACGGAAGATCAGAAGA	204	1	2nd Class	0.98945	0.3869	0.816686	-0.0143028	1	1	1	0.840343
Current Dataset	10219_392	ss2137297865	10219	392	[T/C]	G	C	AGGGAGGAATTTGAGGATGCCGACAGTGACAGGAATGTATCTCCTACTGC		GATTTCACTGTTGTTCATTCCAGAATTCTGTTCCTGAGTGTTTTCGTCATACCTTACACCAGAGCCATCCTCTTGGCCGGGAGAAATGTCCTCTCCTTG[A/G]GCAGTAGGAGATACATTCCTGTCACTGTCGGCATCCTCAAATTCCTCCCTTGCTTCTTCTGCAAGCTCCACTGAATCATACTTACTGAACTGTCGCAAAG	204	0.976	1st Class	1	0.202336	0.795966	0.0108656	1	1	1	0.809378
Current Dataset	10222_61	ss2137297866	10222	61	[T/C]	G	C	CGAGGGCGACTTTTACGCGGCTGGAGTCCTTCAGCTTTGTTGGCTTCTCC		CCCGAGGGGAGGAGGGGCGAGCAGGGGAGAGAGGGAAAGACAGACCAAAGGAAGGATCGA[A/G]GGAGAAGCCAACAAAGCTGAAGGACTCCAGCCGCGTAAAAGTCGCCCTCGAAAGGAAAGAGAAAATGAATTGATTGCTTGTCACGCCACCGGGCGTCGTT	165	0.834	1st Class	0.996232	0.086233	0.693653	0.0366523	1	1	1	0.627171
Current Dataset	10230_554	ss2137297867	10230	554	[A/G]	A	G	CAACCTTCAGGTCACCAACATCTGTGTGTAGGGTCACACTCATTGTGACA		AAAGCCAAGAAATTTTCACAGGTTTTTGGACACTGCTCACAGAACAGCTCAACCTTCAGGTCACCAACATCTGTGTGTAGGGTCACACTCATTGTGACA[A/G]AGCTTTGAATCGACTCGTCTTGTTTACATGTCAGTCCGCGTTCG	148	0.996	Probe Didn't Bind	0	0	0	0	1	1	1	0
Current Dataset	1024_193	ss2137297868	1024	193	[A/G]	G	C	GGCTTGGATGACAAGGTCTCTGAGGGGTTGCTATGGGAACTGTTTGTGCA		AGCTGGGCCTATTGCTGAGCGTAATCAAGATGCCACCATCTATGTGGGTGGCTTGGATGACAAGGTCTCTGAGGGGTTGCTATGGGAACTGTTTGTGCA[A/G]GCAGGCCCAGTCGTCAATGTCCACATGCCAAAGGACAGGGTCACACAACAGCACCAAGGGTATGGCTTCGTCGAATTCATGGGTGAAGAGGATGCAGATT	204	0.949	1st Class	0.996986	0.305744	0.789779	0.030886	1	1	1	0.799629
Current Dataset	10246_625	ss2137297869	10246	625	[A/C]	T	A	AGGGAGAAATAAGTTATCTGGATGTGTTAACCCCAAGCTGCTGGGCATGG		CGCATAATTGGCTCATTGGTGACAGAACTTGTGGAGCCATCTATATGTAAAAACAATTACTAAATCCAACACACAGTGGGCAATGGCATGTATGTACAT[T/G]CCATGCCCAGCAGCTTGGGGTTAACACATCCAGATAACTTATTTCTCCCTGGACTGAAAATGCTTCAAAAAGAGGCTGTGAATTATTTTCTTAGAAAATC	204	0.996	Only 2 Clusters	0.987189	0.0572519	0.645393	0.0592692	1	1	1	0.476131
Current Dataset	10251_171	ss2137297870	10251	171	[A/G]	C	G	TAGTATATGCGCAAAATGAAGCACGGAAGAATAAGCACAATAGTCCATTT		GATATATAGACATTTTTCATAACAAGATATTCTCTTTTATTGTTCTATCTCATATATGAAATAATTTCATACGTAAACAGTTGTAGCTTCTTCGTTCTG[T/C]AAATGGACTATTGTGCTTATTCTTCCGTGCTTCATTTTGCGCATATACTAAGTTTGAGTAACTGGGAGCATTCGCATTTTTAGTCATTTCCTCCACTGAG	204	0.868	Call Rate 90	0.874152	0.0340517	0.700692	-0.21109	1	1	1	0.327222
Current Dataset	10255_330	ss2137297871	10255	330	[A/G]	A	G	CTGATGATTATACCTTGGCAGAATACACTGGATTGTTGATATTTGCCAGA		ACTGGCAAAGGAGAACAAAATTCTACCAAGATTGAGCATGTACACCTCCCTGATGATTATACCTTGGCAGAATACACTGGATTGTTGATATTTGCCAGA[A/G]CACAAAGTGCAGACTGTCGATTGTGGGAAATTAATCATAGATCTCTGCACATTTCAAGTGGATCATGAATGACCTCACAATATAATTACATGAAATGCAA	204	0.988	1st Class	0.999246	0.49736	0.830628	0.090528	1	1	1	0.859629
Current Dataset	10260_126	ss2137297872	10260	126	[T/C]	T	C	AAAGGGGGAAGGGGGAGATTTTTGTCCCCGCGACGCCCTTGCAATTAAGA		GAGGAGAGGGGACGAAGGGGGGAAGGGGGAAGGGAGGAGACGAAGGGAGAAAGGGGGAAGGGGGAGATTTTTGTCCCCGCGACGCCCTTGCAATTAAGA[T/C]GTTAAGAAGAGGATAAAGAACTCGTAGACATATTTCCCCTGAGTGNNNNNNNNNNNNNNNNNNNNNNN	172	0.915	PC PPC Errors	0	0	0	0	1	1	1	0
Current Dataset	10262_2464	ss2137297873	10262	2464	[T/C]	G	C	AGACACTTCCTCCTTGTGCATGAGACTTAATTGTGGGGCAGCAATTGGCA		TCATTGTGCCAACAAGATATTGTTGTGCTGAAGCTTGCAGATGGTGGCACCAGCAAACCTCATCTCCTGCTGCCTCTTCATGATCATATAGACCCAGAG[A/G]TGCCAATTGCTGCCCCACAATTAAGTCTCATGCACAAGGAGGAAGTGTCTGACAGTACACAAGATGAGGAAGTTACCCAAGCAAGTATAACCACACTCCC	204	0.996	1st Class	0.997739	0.442976	0.806208	0.0300137	1	1	1	0.825018
Current Dataset	10264_192	ss2137297874	10264	192	[A/G]	A	G	GCAGAAGCAACAGTAACGTTACTGAAACAGGTGGGCTTGAGTGACATCGT		AGAGACCGCTATCAAGGACAACTCTAACGTTCCAGAAAGAACGGATCCAGCAGAAGCAACAGTAACGTTACTGAAACAGGTGGGCTTGAGTGACATCGT[A/G]GATGACTGTAGTGACTTCAGTGTTGACTTCAGTGAGGGCGAGGCAAGGGAAGTGAGCACAGCAGTCCAAAAGGAGTGTCAGATTATTGCCAATGGAGTAG	204	0.996	Genome Duplication	0.50113	0.357143	0.751324	0.555553	1	1	1	0.734538
Current Dataset	10279_67	ss2137297875	10279	67	[T/C]	C	G	TGTTTGGTTTGTGGTATTTAAAGAAGTAGTTGAATAAGCCAAATGAGGTT		GTTTTATAGGAGATGATGTTTGGTTTGTGGTATTTAAAGAAGTAGTTGAATAAGCCAAATGAGGTT[T/C]AGTGGTTGTAGGTTGTAATAAAAAAAATACTTTAAGTTAATAGGTAAACTATTTTAGAATGTTCCAAATGAATTTTCTTGGGTGAACTCATGATGAAATT	171	0.899	1st Class	0.993971	0.148218	0.840302	0.0839127	1	1	1	0.872247
Current Dataset	10282_250	ss2137297876	10282	250	[A/C]	C	G	TGGTTGATGATAGGGGCAAAATTTGTGGGTCCGTATAGTTGAACTCGATT		AATGAAGTACTTGTCTCCGCCTTTATTAGCTGAAGCAAACCTGGCTACGTGGTTGATGATAGGGGCAAAATTTGTGGGTCCGTATAGTTGAACTCGATT[A/C]AGGCAGCCGTAGTACGCCTNNNNNNNNNNATCTTAATAACTCAGTACCTACCTCCAACTCTGTAGCAGAAGGGATTTGATGCATCTCCATTCACGAAGAA	204	1	1st Class	0.999246	0.443439	0.858848	-0.0435678	1	1	1	0.894657
Current Dataset	10283_61	ss2137297877	10283	61	[A/G]	A	G	AAGTAACGTACTCAACATCCAGTCGGTGCTGCTGTGTGGACAACCTGCTC		AATACTTTTCAAGTAACGTACTCAACATCCAGTCGGTGCTGCTGTGTGGACAACCTGCTC[A/G]CGTCCAGTCTAAACCTCATTCAGATCAGCTGACTGTGCGTTGGGCTTCCATCTGTCATGGGACGATCGATCTGTGTCTTGGAGTCCCGTGTTATATTCCC	165	0.949	1st Class	0.996986	0.295918	0.752233	-0.0658369	1	1	1	0.736154
Current Dataset	10295_305	ss2137297878	10295	305	[A/G]	T	A	TCGCACAGCATTTATGTACTGAGAGGAGATCTGACCATCGCCAGTGTTCA		CTGCCAACAGGCCTGACCTTCCGCATCGGCTCTCAGGCCAGCGTGGCGAACCTGAATCGGTCCCAAGACATACTCCCAGCAGACAGTCGTAGCATTTTC[T/C]TGAACACTGGCGATGGTCAGATCTCCTCTCAGTACATAAATGCTGTGCGAATAAATGGACTTGATAAGCCAGACACTCTCATTGTGACTGAGCATCCTCT	204	0.996	1st Class	1	0.14205	0.780778	0.0542521	1	1	1	0.717303
Current Dataset	10298_750	ss2137297879	10298	750	[A/G]	T	A	TTGGTTATATTCCGAACGCACCCAGCTCATTAATGCATGGCAGAACAAGA		AAGGCTGTGCTGATTATCGACCAAACCTAAGGAATGTTTTGGGACAACAGACCTCCTCTTGTTTTGTTAAGACTTATTCAGAACCTTGGTAATCATGAA[T/C]TCTTGTTCTGCCATGCATTAATGAGCTGGGTGCGTTCGGAATATAACCAAAGGACGCGTCTGTATATAAGGCAAATAGGATTTTTTTTATTTTTTTTTCT	204	1	1st Class	0.998493	0.149057	0.846345	0.0561493	1	1	1	0.879807
Current Dataset	10314_190	ss2137297880	10314	190	[A/G]	A	G	ATAAAAACTTTTCGCGATTTCAAACACTATGACCCTCAGTCTTTCCGCGA		ACTTATCACGATGACGATAAATATAAAGAAAACAAAGAGACCACCAGTAATAAAAACTTTTCGCGATTTCAAACACTATGACCCTCAGTCTTTCCGCGA[A/G]CTTATCCTGTCTAAAGAAATGAATCTATTAAATATTCCATCGACAGATAATGTAAACAAACAAGTAACTATTCCCACGGAAGCTATTAAAAGCAGCAT	202	0.9	Het Excess	0	0	0	0	1	1	1	0
Current Dataset	10323_1166	ss2137297881	10323	1166	[A/G]	A	G	AACATAACAATCTTGGAAGATACAAATGTCCACATTCAAATTCTTTAACA		TCTGGTTGCACATACATTCTCTCCAGAAAGTATAAATAGATATTTAAAGAACATAACAATCTTGGAAGATACAAATGTCCACATTCAAATTCTTTAACA[A/G]TGACTTCTTAATCATACTTCTAACATAAATTGGATTAAATAATATGAAGAATTATTACCATGCAATAATAA	175	0.813	1st Class	0.992464	0.237282	0.84995	-0.0119547	1	1	1	0.884198
Current Dataset	1033_116	ss2137297882	1033	116	[T/C]	T	C	TATTAATCTCGGCAATGGGAGCTATATTTTCTCCTCTTTCTCGTTTCTTC		TTCTTCTGGTAGGTGTGCTCTCCATTTCTCATCTCCTCGACTCCCGTGTTATTAATCTCGGCAATGGGAGCTATATTTTCTCCTCTTTCTCGTTTCTTC[T/C]CAACCTCTTGNNNNNNNNNNNNNNNNNNNNNNNNNNNNNNNN	146	0.988	Ambiguous Clusters	0	0	0	0	1	1	1	0
Current Dataset	10335_354	ss2137297883	10335	354	[T/C]	A	T	TCAAGAGAGCTCAGAAGAGAGCTCCGAGGAAGACAACTCAGAAGAAACGT		TGTACTTGGTAACCACCTATTAGTTCCCCAACCTCCTCGTAACCGCTGTCGATGTCGCCTTGCACTTCGGGGTCTTCCATCGGCAACTTTTTCTCCAAA[A/G]ACGTTTCTTCTGAGTTGTCTTCCTCGGAGCTCTCTTCTGAGCTCTCTTGAGATACCTCCTTAGACGTCTGCTTGGAATCCCCACTGTAGAATAAGCTCCC	204	0.996	1st Class	0.98945	0.3869	0.809348	0.0659655	1	1	1	0.829682
Current Dataset	10340_73	ss2137297884	10340	73	[T/G]	T	G	TATGTTGAATGTGTGGAGAGGTTATGGAGAGGAAGAGCAGGGAGAGAGAA		AAAATTTTGTCATGATGTGTGCTATGTTGAATGTGTGGAGAGGTTATGGAGAGGAAGAGCAGGGAGAGAGAA[T/G]GAAGGTGCGAAGGACATGTAATAACGGGGATGGAGGGAGGAAGTAAGGGAGAGAAAAGAAAGAGAGAGATGGGGGGTTAGGGAGAGAGAGAGAGAAAAGG	177	1	Ambiguous Clusters	0	0	0	0	1	1	1	0
Current Dataset	10341_152	ss2137297885	10341	152	[T/C]	T	C	GCCATCTTAAGAATTCTCGAAGACATTCCAGAATCTTCTCGAAACGTCGC		GTTGGCACTCAGGGTCGTTCAAGGTGCGGCGCAGGGCCTGAGCTTCCCCGCCATCTTAAGAATTCTCGAAGACATTCCAGAATCTTCTCGAAACGTCGC[T/C]TCTCTCGTGACCTTCTTGGGACCGTACCTGGGGACCTGCCTGGGCGTCGGATTGGGGAGCCTCGAGGACTGGTACACGGCCACGTACGCCCTGG	198	1	3rd Class	0.946496	0.178344	0.591635	0.048618	1	1	1	0.427342
Current Dataset	10361_1039	ss2137297886	10361	1039	[T/C]	C	G	AATGGAATGTTTTGTATGAATGTCAAGTCGATTATCTTTGTATGTCAAGT		TCAATTTTTATAGGAAATATACTACTGTATTCTGAATGCTGTACAATGGAATGGAATGTTTTGTATGAATGTCAAGTCGATTATCTTTGTATGTCAAGT[T/C]TAGATGTTAATTTGAAGCTTGATACTATAGAGAAAGAAATTTATATGCTCAAAAAAAA	162	0.858	2nd Class	0.987189	0.446183	0.831721	0.0117208	1	1	1	0.861086
Current Dataset	10362_99	ss2137297887	10362	99	[A/G]	A	G	ACGTCTAATGGTGGAAGAGGTGGTGGGGTGTCAAGTGGAGTGGGCAAGGT		TGGGGTGTCGAGTGGAGTGGGGTGGATTGGGGAAGGTGGAGAGGTGAAACGTCTAATGGTGGAAGAGGTGGTGGGGTGTCAAGTGGAGTGGGCAAGGT[A/G]GAGAGGTTGGGGAAAGTGTGATGTGAAACGTCTAATNNNNNNNNNNNNNNNNNNNNNNNNNNNNNNNNNNNNNAGTGGGCAAGGTGGAGAGGTTGGGGAA	203	0.877	Ambiguous Clusters	0	0	0	0	1	1	1	0
Current Dataset	10364_806	ss2137297888	10364	806	[T/C]	T	C	TCTCACCCTCTGAAAGGCGACCTAAGGTGCTTTGCAAAATATTATTTATC		AAGAAACAAATTGGTGCTTATTGGAGACCCAGGAAGATTTGCTCTAGCATCTCACCCTCTGAAAGGCGACCTAAGGTGCTTTGCAAAATATTATTTATC[T/C]CCAGCAACAACATTAGAAAACAATGGATATTCACAGGCTTGTGTATGGAGCTTCCTANNNNNNNNNNNNGCTTCCTATGAATTAGTTATACATTTTTATC	204	1	2nd Class	0.996986	0.245654	0.721093	-0.0822397	1	1	1	0.671023
Current Dataset	10365_83	ss2137297889	10365	83	[T/C]	C	G	CCTTCTTTCTTTTCATTCTCCTCTCCTCCCTACCTTACTCTCTTCTCCTC		CTTCTTCTTTCTTCTTGTTCTCGCCTCCTTATCCTTCTTTCTTTTCATTCTCCTCTCCTCCCTACCTTACTCTCTTCTCCTC[T/C]TCCTTTCCCTTTCTCGTCTCCTCTTCTTCCTTCTCATTCTCTTCTTCCTCCCTTCTTTACTCTCCCTTTCTCTCTTCCTCCCTTCTTTACTCACGTCTTC	187	1	Ambiguous Clusters	0	0	0	0	1	1	1	0
Current Dataset	10366_832	ss2137297890	10366	832	[T/C]	G	C	TCTCATCAAAATGAATGAATGAAAAAAGAAGACAAATAGCTGTTCTCATC		TGCCAAGTTGCTAAAGATTTCATGCATTTCCAGTCAGATTTGCATGGAAGTAACTGAAAAGATTATTTTTGCATAGGAGTTCCTAGTTTTGTTATATTC[A/G]GATGAGAACAGCTATTTGTCTTCTTTTTTCATTCATTCATTTTGATGAGAACTGTAATTTCTAACCATTGAATAAAAGATGAAAAGGAATATTTATGTTA	204	0.858	Ambiguous Clusters	0	0	0	0	1	1	1	0
Current Dataset	10378_1607	ss2137297891	10378	1607	[A/C]	A	C	ACCTATGAATCAGAAACATGGACTACAACCAAACTACTGGAGAGGAAACT		TCATGTTGATAAAAGGAAAGTCTTTAACCAGTGCGTCCTCCCAGTTATGACCTATGAATCAGAAACATGGACTACAACCAAACTACTGGAGAGGAAACT[A/C]ATGAGTGCCCAGAGAGAGAGATGAAAAGGTTGATGCTGGGAATTAGCCTTAGAGATCGGATGAGGGCGACGTGGATCAGGGAACAGATAAAAGTGGAAGA	204	1	Monomorphic	0	0	0	0	1	1	1	0
Current Dataset	10381_68	ss2137297892	10381	68	[A/C]	A	C	CTCCTTCCTCTTCTCCATCATCTTCACCACCTCCTCCTCCTCCTATTCTT		TCGAGCTTAATCATCTTCTCCTTCCTCTTCTCCATCATCTTCACCACCTCCTCCTCCTCCTATTCTT[A/C]CTCACTCTCTCTTTCTTTCCTCTCCTTCTCGCTCCTCCCTCACTCTCTTCACTCCTCCCTCCTTCCTCACTCCCTCCCCTTTCTGCCTTCATCTCTCCCT	172	0.976	Ambiguous Clusters	0	0	0	0	1	1	1	0
Current Dataset	10395_972	ss2137297893	10395	972	[T/C]	G	C	CTTGACACACAATAGAATCAAGAGAGGTTTTAGTTGAAGGCAGTCTGCCA		TCAATCCAGAAGCGAAGGAGTGGATTCCCAAAGAAATGCGGGGGAAAAGTGACTTGAGCCCTTCCACTCGGGACTGTTTCTCATCTGCTGAAGATTCTT[A/G]TGGCAGACTGCCTTCAACTAAAACCTCTCTTGATTCTATTGTGTGTCAAGAATTTTGTGAAATAACAGAAAATGAAATTGCTGCTATTCGTAATGATGGT	204	1	1st Class	0.997739	0.476208	0.795778	0.0734273	1	1	1	0.809085
Current Dataset	10403_2097	ss2137297894	10403	2097	[A/G]	T	A	CTCAATAGGGTAGAAGGTGATGTGATATCAGCAAGTGGTATTGATGCAGC		CTGTGGTAGTCTCTTCTCTTCAAAGGCCTTAAAAGCTGCTGCCATTCTCTTCTCTGGATGGCGGTCTGTGTTACTGTCATCAGTATTTAGAGCAGACAG[T/C]GCTGCATCAATACCACTTGCTGATATCACATCACCTTCTACCCTATTGAGATTTTCAATTAGGGGATTGTCAAGGTGTGTCTTAGAATCTTCTTTTTCTT	204	1	1st Class	1	0.295403	0.889994	0.00288931	1	1	1	0.927057
Current Dataset	10406_853	ss2137297895	10406	853	[A/C]	C	G	ACTATAATACAACGAAAGGCAAAGTCACTGGACAATCGCTACTGTCTTAA		GAAATATTCTCACAGAAACACTTTTTTAACATGTCAAGAGGCACAAATGACTATAATACAACGAAAGGCAAAGTCACTGGACAATCGCTACTGTCTTAA[A/C]CATTATTTCTTGGACGATTCTCCGAAGACGTCCCTCTGTCTACCGCCTCGACTTGAGGAGGAGGAAAAGGAACGCCAAGATACGAAATCCTACGAGGAGG	204	0.988	Ambiguous Clusters	0	0	0	0	1	1	1	0
Current Dataset	10407_532	ss2137297896	10407	532	[T/C]	C	G	TCTCTAGGCAGTGCAAACAGGAACGTAGTATATTTCATGGCATTCTCATG		GTGCACTTCATGACCAGCGAACTGCGCCACGACGAACTCAAAACCCTTTTCTCTAGGCAGTGCAAACAGGAACGTAGTATATTTCATGGCATTCTCATG[T/C]AGTTTGTCATACAGGTGTCCAGGTATTACTCCGCTTACAGCATCTTTGCTTCGAAAATGTTCTCTCCAAAGATATTCTATTTCTTCATTTGTTTTGTCCT	204	1	Ambiguous Clusters	0	0	0	0	1	1	1	0
Current Dataset	10413_127	ss2137297897	10413	127	[T/C]	C	G	GTGCTGAAACTCGCTCCAATAGCTTTTAGTATATTGTGTTAACAGTGAGC		GTAGAAGAACNNNNNNNNNNNNNNNNNNNNNNNNNNNNNNCACATGCCAGTGCTGAAACTCGCTCCAATAGCTTTTAGTATATTGTGTTAACAGTGAGC[T/C]ATTTTTGATGAGGGATGAAAAAAATATATA	134	1	1st Class	0.994725	0.185606	0.790261	0.0424646	1	1	1	0.800396
Current Dataset	10420_1268	ss2137297898	10420	1268	[T/C]	C	G	TCCGTCCACCCAGAAGGTTCGGGCCAAGAAATCGCTGTCGTGGATGTAAT		CGGCTCCTCCTGACGACGTCACCCAGACGCCCTCTGCTTCTCCGTCAGTTCCGTCCACCCAGAAGGTTCGGGCCAAGAAATCGCTGTCGTGGATGTAAT[T/C]GACCAGATTCTTGAAGTCCGTGGCCGTGGTGATGGCGACCAGCTCTCCTTCAGCAGCTTGACAGTACTCCCTCGCTTCTCCATGGGGCAGGTTCAGGTGG	204	0.915	Probe Didn't Bind	0	0	0	0	1	1	1	0
Current Dataset	10433_564	ss2137297899	10433	564	[T/C]	G	C	TTTTCGACCGCTTCTGCATTCTCCATGGAATTCATGGCCTCGATCTGTGA		CAGCATATGCCAACGTGGCTACACGNNNNNNNNNNNNGGCTACACGCAGCGCATCAACCTGGTCAAGCACTTGGCCAAGACGCACGACATCGTGGATGC[A/G]TCACAGATCGAGGCCATGAATTCCATGGAGAATGCAGAAGCGGTCGAAAACATGGAAGGCATGGAGACTATGGAGGGTGTCGAGGAGATGGATGGCTCGA	204	0.996	1st Class	0.998493	0.173585	0.780046	-0.0161785	1	1	1	0.783855
Current Dataset	10434_265	ss2137297900	10434	265	[A/G]	C	G	TAAGAACAAGGGTAGATTAAAGAGGAGAGACGGAGAGAGCAAAAGAAACC		NNNNNNNNNNNNNNNNNNNNNNNNNNNNNNNNNNNNNNNNNNNNNNNNNNNNNNNTGACTAACCGAAGAAGGATTATTAACCAGAAACTTACTGGGAAC[T/C]GGTTTCTTTTGCTCTCTCCGTCTCTCCTCTTTAATCTACCCTTGTTCTTAAATTCCCACCTTTTTAAAAAATCTTCCTTTACTCGCAA	192	1	PC PPC Errors	0	0	0	0	1	1	1	0
Current Dataset	10437_369	ss2137297901	10437	369	[T/C]	A	T	CATGAGCAGCGCCTAATATGGAGGATGACGACAATGACTTGCAGAAATTC		TCCTCAAGTCTCCCTCCGAAAACAGGGTGCCATTCGCCGCTCGCCCCCAGTGCCACCCGTCCCTTGGCACTCCACTGGCACCGAAGGGAACCATCAACG[A/G]GAATTTCTGCAAGTCATTGTCGTCATCCTCCATATTAGGCGCTGCTCATGCCCG	158	1	Ambiguous Clusters	0	0	0	0	1	1	1	0
Current Dataset	10444_311	ss2137297902	10444	311	[A/G]	C	G	CAACCCATACAACAACAGGCTCATTCGGCCAGCCAAGTTTTGCTGCTTTG		CTGATCCTCCGAGGATGAAGAAAGATGTGGGCTGGCCAGTTTGACCCGCAGCGCTGTGGGTGCTAACAGATGCTCCTCCTGCATGTCCAGGGCCACCTA[T/C]CAAAGCAGCAAAACTTGGCTGGCCGAATGAGCCTGTTGTTGTATGGGTTGCACCAGCTCCTCCAATGAGATTTGGATGTACCACAAATACAGGGGCACCG	204	0.976	1st Class	0.996986	0.258126	0.774479	0.0440089	1	1	1	0.774603
Current Dataset	10448_884	ss2137297903	10448	884	[T/G]	G	C	TTTTAAAAATGCGTGAGGCCCGACCAGTGAATATTCATGTACTCCTGTAT		TCCCGAGAAGGTCAAACTGTCCTTGATGCTACGGACTTACGACCAATTTTTTTAAAAATGCGTGAGGCCCGACCAGTGAATATTCATGTACTCCTGTAT[T/G]CGTGGATACAGAAATAAATGCTTGTCTGTCTGTCTTGTTCAGTGTTGTCCAAAAATTTTCGCCTATTGTACCCTGTATCACCTTCCTGTACTGTTACGTA	204	1	Ambiguous Clusters	0	0	0	0	1	1	1	0
Current Dataset	1045_2424	ss2137297904	1045	2424	[A/C]	A	C	TCATTGAATACTTCATCTTCTTCGCCATCATCATACAGGTACTTGCTTGC		AGCTTTGTTGAGGTCTGACAAAGGCAGAGCAGCAGACGTGGCCCATTCATCATTGAATACTTCATCTTCTTCGCCATCATCATACAGGTACTTGCTTGC[A/C]ACCATCACTGCCACTAAGAATATCTGTGAAGGAGAGGCTGTGGCCAGATATTCAGGATTGTTGCATCGTAAACGTTCCAAGTAAACCAGAGCCAGAATGA	204	1	1st Class	0.991711	0.454407	0.837168	0.0604894	1	1	1	0.868228
Current Dataset	10459_55	ss2137297905	10459	55	[T/C]	A	T	AATCAGGTAACAGCATGGTAGAACAGGAACAGAATGTTTGAAACAGCACC		AGCNNNNNNNNNNNNNNNNNNNNNNNNNNNNNNNNNNNNNNNNNCAGTGACGTC[A/G]GGTGCTGTTTCAAACATTCTGTTCCTGTTCTACCATGCTGTTACCTGATTCTATATGTGCGTTTCTGCAATACACATTATAAAGATGTGAAAGCTTCTAG	159	1	1st Class	0.986436	0.145913	0.755109	0.0482275	1	1	1	0.741249
Current Dataset	10466_98	ss2137297906	10466	98	[A/C]	C	G	GATGCATGTGAATAAGAAGAAAACCCTTTGTCAGCCCCCGTGTCTTACTC		ATTTCTATACATACACATATATACAAATGTTTGTGTACATATTTCTTGATGCATGTGAATAAGAAGAAAACCCTTTGTCAGCCCCCGTGTCTTACTC[A/C]ATGTTGGTGGTGTCCGGATCCGTTCCCTCCTGACTTTGTTTACTCGTTTATTTCCTCCCTTTGCAATGGANNNNNNNNNNNNNNAGATTTTTACTTTTTT	202	1	1st Class	0.997739	0.143882	0.835599	0.00251053	1	1	1	0.866192
Current Dataset	10471_259	ss2137297907	10471	259	[T/C]	A	T	CCGCACACGTGATAGGCATGATTGAACTGATCATTGCTTGGGTACTGGGT		GTGCGAGAACTGGGACGCGGGCGAGAGGAGAAATTTCATCGCTTCTGTGGTTTCAGGAACACTGTTTGCAGTCGGGTGGTGGTGCATAATTGACGCAGC[A/G]ACCCAGTACCCAAGCAATGATCAGTTCAATCATGCCTATCACGTGTGCGGGGTCATTGCTACAATTGCCATGTTCATGGTTAACTCAGTGAGCAATGGGC	204	0.976	1st Class	0.983421	0.377778	0.678017	0.0236163	1	1	1	0.597261
Current Dataset	10473_1960	ss2137297908	10473	1960	[A/G]	G	C	GTCATGCTGACCTTCTCCAGAGCATTGGCTAAGTCTTTTGTTGTAATTCT		ATCTGAAACTGGGCTCAACCTTCCTACTGAATAACTGGGTGTCTCCGAGGTCATGCTGACCTTCTCCAGAGCATTGGCTAAGTCTTTTGTTGTAATTCT[A/G]CTTTCCTTCTCATCCTCATCCTTCTCAATTTCTGATTCGTCTTTCTCCTGCTTTAGTTTCTCCTTCTGACTTCTGAGCTTACTAAGAAGCCAGATGTTAG	204	1	Ambiguous Clusters	0	0	0	0	1	1	1	0
Current Dataset	10475_2712	ss2137297909	10475	2712	[A/G]	T	A	GAGGAGGAGACGAAGAGGCTGAACGAGGAGTTTAAGAAGAAGGTCAAGGC		CTCGTTTCCGGTGAGGACCTCGCCCCTTCGCTTGACCTTCTCCAGCCGGTCTTCCAGCTCCTTGACCTTATGGCCGAGGTCAGTCTCGCTCTGCCGCAG[T/C]GCCTTGACCTTCTTCTTAAACTCCTCGTTCAGCCTCTTCGTCTCCTCCTCCGCCTTCTGCGCCAGCCCCAGCTCCTTCTTCAGGTCGCTCTCGGATCGGC	204	0.949	Het Excess	0	0	0	0	1	1	1	0
Current Dataset	10478_1622	ss2137297910	10478	1622	[T/C]	C	G	ACCAGCAGGTACTTGACAGGACCTGTCCGAAGTCCCTGCTGCTGAAAGCA		CGATATGTCCAGGTGGAAGAGCTTCTGCAGGTTGCGGCTGACCGAGAACACCAGCAGGTACTTGACAGGACCTGTCCGAAGTCCCTGCTGCTGAAAGCA[T/C]TGGCTCCACACATCCAGGAACGTCGCTATGACCAACACGGCCGCCAGGGCTGAGAAAAATACTATGCCAAAGACCTCGTCCGCCGAGAAGGCACTCGGAG	204	0.877	Ambiguous Clusters	0	0	0	0	1	1	1	0
Current Dataset	1049_1027	ss2137297911	1049	1027	[A/C]	G	C	TCAAGATTGTAGATGAATGTGGTTCGGGGCGACTCAACAGAAGGATCCAC		TGGCCTCCTGCACATCACCGACTGGTACAACACCCTCCTGGCTCTCGCAGGGGAGTCCTTCCTGCCTGACAACGACGGCTTCAACCAGTGGGACTCCCT[T/G]GTGGATCCTTCTGTTGAGTCGCCCCGAACCACATTCATCTACAATCTTGATGCTGAACAGGAAGAAATTACGCTTGGCGCTATCAGATTACGAAATCACA	204	0.996	Monomorphic	0	0	0	0	1	1	1	0
Current Dataset	10496_3607	ss2137297912	10496	3607	[A/G]	A	G	CAGTGTTTATTTCGACTAATTCCTTCCCACTTTCATCAACACTTGATTCA		ACTGCACTTGCACAAATGTCTAATATTTGCTCATTCTCCTTCATAATTCCAGTGTTTATTTCGACTAATTCCTTCCCACTTTCATCAACACTTGATTCA[A/G]CTACAAACTCTTTATTACCTTTTATCATCCCTGTTTCATTATTCTTCACACGTTNNNNNNNNNNNNNNNNNNNNNNNNNNNNNNNNNNNNNNNNNNNNNN	204	0.965	1st Class	0.998493	0.216226	0.865594	-0.138276	1	1	1	0.902226
Current Dataset	10499_120	ss2137297913	10499	120	[A/G]	C	G	GGGGAGGAAGTCTAGGTTTGGTGTAGAAGTTCATTAAGTCCAGAAAGTTG		GTATAGCACCAATTTAATATCAAAATTACCTATGATATCTATAAAAAAAATTTAAGTATTTTTCTCACTACATACAATTGTCAATAAAGTGATCTCTCT[T/C]CAACTTTCTGGACTTAATGAACTTCTACACCAAACCTAGACTTCCTCCCCCCCATTTCCTCTTACTTCAGACAACAAGTTTTCAAAAACACTTCTTCAGT	204	1	1st Class	0.988696	0.341463	0.836298	-0.00686174	1	1	1	0.867101
Current Dataset	10504_345	ss2137297914	10504	345	[A/G]	A	G	TGTTGGACAGATTGTCTCAGGTGGGAAAGAAGAGGGGGAGGGGGTTGTAT		TGGCTCTAGAGCAGCACAAACATGGGCGCATTACACTTGACAGAAGGCCTGTTGGACAGATTGTCTCAGGTGGGAAAGAAGAGGGGGAGGGGGTTGTAT[A/G]GGGTGAGTATTATTGTGAATTTCCCCCNNNNNNNNNNNNNNNNNNNNNNNNNNNNNNNNNNNNNNNNNNNNNNNNNNNNNNNNNNNNNNNNNNNGTACCT	204	0.949	1st Class	0.9789	0.289453	0.651576	0.048039	1	1	1	0.486438
Current Dataset	10507_673	ss2137297915	10507	673	[A/G]	T	A	AAATTTTCTATCACATAAACAACCTCATCGGCCATGAGGTGGATCACACC		GCAGCACTACGTTCAAAATGGCAAGACGAAGGAGGACATCATCCGAGCTGCCTCAAAGCTCTGTACTTCCTTCAAGATTGAGACGCCCAGAGTGTGCTT[T/C]GGTGTGATCCACCTCATGGCCGATGAGGTTGTTTATGTGATAGAAAATTTAGCCATGAGCCCAGATGAAATTTGCGGCTTTGTCATCGGTGACATCTGTG	204	1	2nd Class	0.984175	0.471669	0.785323	-0.0659137	1	1	1	0.740541
Current Dataset	10509_80	ss2137297916	10509	80	[T/C]	G	C	ACCAGACCTGCCTTTCTGTGATCAGAATACTCAGTCGAGACAAACAGTCC		TGCAGGGCCTCTTCCTCAGGGACAAGACCTGCCAGACGCACGATGACTGCAAGCCTGTCGCTGTCAATCACGTTGTTTA[A/G]GGACTGTTTGTCTCGACTGAGTATTCTGATCACAGAAAGGCAGGTCTGGTGGGTGACACTTGCTGCCGGGTCGCTTAATCGCCCCATAATCACATTCCAC	184	0.996	Probe Didn't Bind	0	0	0	0	1	1	1	0
Current Dataset	10542_482	ss2137297917	10542	482	[A/C]	A	C	GTTGTTGTGTTAGACTGCATTACCCCTTGACTCCCCAGGGTAAGTAAGTC		GCAATGTGATATTGGTACTTCACGGAATTCATGTTCTCAGTGTAATAAAGTTGTTGTGTTAGACTGCATTACCCCTTGACTCCCCAGGGTAAGTAAGTC[A/C]AGANNNNNNNNNNNNNNNNNNNNNNNNNNNNNNNNNNNNNNNNNNNNNNNNNNNNNNNNNNNNNNNNNNNNNNNNNNNNNNNNNNNNNNNNNNNNNNNNN	204	0.996	3rd Class	0.94951	0.411508	0.8546	-0.0840062	1	1	1	0.61362
Current Dataset	10543_121	ss2137297918	10543	121	[T/G]	G	C	TCCTTGTCCCTGCTCTTGCTTACGATCGTCAAGGCTATTTTAGGTGCCGC		TGTGTGTGTGGATATCCTTCCCTGGACTTCCCTAGTGGGTTGTTTTTCCTCCTTGTCCCTGCTCTTGCTTACGATCGTCAAGGCTATTTTAGGTGCCGC[T/G]GAGACTCAACGCTCGTCCCCTTGGCACTGTCCTCCCGATTATCCTATTTGTCTTTTGTTTTTTTTTTTCTCGCCG	179	0.949	1st Class	0.996232	0.173979	0.671477	0.0211316	1	1	1	0.584763
Current Dataset	10547_669	ss2137297919	10547	669	[A/C]	T	A	GGGAAGTATAAAAGGCTATGACGCTTGGCCAACAGTTGAGTTGAGGTGGT		CTATCAACCTCCACCTTGAGCAATGTCTTAACCTTCCGGCTCAAAATGAACAATCTACCTCGTCTACCAGACTACTAGGGCCCATATCTCATCCGTGAC[T/G]ACCACCTCAACTCAACTGTTGGCCAAGCGTCATAGCCTTTTATACTTCCCTCACTCATCGGGGTAAAATACCTTTCGAAAAACAACTCCAATCCCACACT	204	0.996	1st Class	0.995479	0.495458	0.671745	0.115913	1	1	1	0.585275
Current Dataset	10548_819	ss2137297920	10548	819	[A/G]	G	C	GATCACCCATTAGTTCTTGGTCCAAGATACCAACCAAAGGATATCAAACT		AGGCAGTGTCACAGAAAATTTGGTTGTGAAAGTGAAAGAGAATTATGCTGATCACCCATTAGTTCTTGGTCCAAGATACCAACCAAAGGATATCAAACT[A/G]GCATGGGCCCATCAGTTGGATAAGAACATCTCAGGAGTTTGCATTTTGGGTGTGAATAGTGGCACAAAAGGTACACACAAAGTAAGGGAATCACAGTTGA	204	1	1st Class	0.998493	0.489057	0.916362	0.00878512	1	1	1	0.949629
Current Dataset	10553_213	ss2137297921	10553	213	[A/G]	A	G	TCGCCGTCAGAGTCACTGTACGATTTGGACGACCTGTTGTGGCTGTTGCT		CGTATTTTCAAGAACCAATGGATCTTCACTTGTATTTTTGATCAGGCCTTCGCCGTCAGAGTCACTGTACGATTTGGACGACCTGTTGTGGCTGTTGCT[A/G]TGGCCCACGGTGGTCGTGCGCGTGTCCTTAGAGGAGCTCTTCTTGGTCCACGGGCGCCCCGTCACCGCCTCCC	177	0.915	1st Class	0.992464	0.305619	0.770321	0.0572884	1	1	1	0.766382
Current Dataset	1056_323	ss2137297922	1056	323	[T/C]	C	G	GGCTTCTCATTTGTGTGTACTCTCATGTGGACCACTAGTTCATTTTTTCG		AAGATCATTTTTTCGTGAGAAAGCCTTACTACAAACCTCACATTTAAATGGCTTCTCATTTGTGTGTACTCTCATGTGGACCACTAGTTCATTTTTTCG[T/C]GAGAAAGCCTTAGGGCAAACCACACAGTTGTATGGCTTTTCCTTTGTATGTACCATCATGTGTCCCACAAGAATATTTTTTCGTGAGAAAGCCTTATTGC	204	1	1st Class	0.997739	0.441465	0.798079	-0.015204	1	1	1	0.812656
Current Dataset	10581_252	ss2137297923	10581	252	[T/G]	A	T	TGTCCCGATGCCTCACTCTTCTTAAACCCCATTTTTATCAATGGTAAAAT		TTTCGTTACCCAAGTTTGATTTTAAATTAGCGAAAAATGAGTGTTTAGAGACAGAAATAAAGTTATAGACATTTTCTGTTTATGTCTCACGAAGACAAT[A/C]ATTTTACCATTGATAAAAATGGGGTTTAAGAAGAGTGAGGCATCGGGACAGAAGAGAGGTTGGTCGCGATGGTGGCACCTGGTGGCGTTGGGAGCCATGA	204	0.889	1st Class	0.98945	0.37243	0.797662	-0.0191667	1	1	1	0.812012
Current Dataset	10597_598	ss2137297924	10597	598	[A/G]	T	A	GGGATTACTCTAGTGCTCTGTGATAAATTAAAAAGTTTATCCAGTGCACC		TATCATGCATAAATTAGCTATGTATTTAACATGTCCTACCACAAAAATAACCTAATGTAATAATGTTTAATGTCTTATTAAGTGATATTTTGTTACCTT[T/C]GGTGCACTGGATAAACTTTTTAATTTATCACAGAGCACTAGAGTAATCCCAAGTATATACAGATTATNNNNNNNNNNATACAGATTATATACAATATATA	204	0.988	Ambiguous Clusters	0	0	0	0	1	1	1	0
Current Dataset	106_1338	ss2137297925	106	1338	[A/G]	T	A	TCAACCGGGAATTTATTCAATCGAAGTCTCGCTGGCATGACCTTGGGTCG		ATTTAGTTCAAAAGTCACCTCCACCACGTCTGGAATGGAGGTCTCCCGATGCAGTCAGGTCGCCTCTGCACCTCTCTACACAAGCCCATCCTGGTGGGG[T/C]CGACCCAAGGTCATGCCAGCGAGACTTCGATTGAATAAATTCCCGGTTGATTGATGTAATGGTCCAC	171	0.976	1st Class	1	0.172947	0.84223	0.098463	1	1	1	0.874687
Current Dataset	1062_810	ss2137297926	1062	810	[T/C]	G	C	TGGGAAATATGATATTCGGTGAACTGGGTTTTCAAACCATGCTCATGTGA		CCAGTGCCCAAAAATGCCAATTTTGAGATAAGCCTACCACCTAAAAAAAATTTTTTCTACAAGTGTTACAAAAACTAATGTCATCAAAGTATTAGGGGC[A/G]TCACATGAGCATGGTTTGAAAACCCAGTTCACCGAATATCATATTTCCCAATGTGGGACTGAAATTGCTGTGTCTTGAATATACAGCAATGGAAAGCTTC	204	1	1st Class	0.998493	0.187547	0.827535	0.0574785	1	1	1	0.855461
Current Dataset	10626_749	ss2137297927	10626	749	[T/C]	T	C	AACAACTTCCGACCTCCGCAGAAGCTAGGAAGGAGGAAAGTGCTCTACAG		GGGAAGGAGAACACATTCTCTGGCCAATGGAGAAGGAGAACACATTTCCAACAACTTCCGACCTCCGCAGAAGCTAGGAAGGAGGAAAGTGCTCTACAG[T/C]GGCACCCAACCCAAGCCAAACCCGAGCTGCAAGCGCCAACCCAAAAAATCCCTCTCCCCATCCTGCACCGGAATCCCGAGCCTGGGATCCTTTGGCACCG	204	0.949	Monomorphic	0	0	0	0	1	1	1	0
Current Dataset	10641_140	ss2137297928	10641	140	[T/C]	C	G	AGGCGAGCAACCCCGCAATCTCTCTCAACACAAGTACAAGACTTTGCTTC		CGTGCTCCTGTCGCTCCCTAGGCCGTTCCAGGTCATCCAGCACGTGTTAAGGCGAGCAACCCCGCAATCTCTCTCAACACAAGTACAAGACTTTGCTTC[T/C]AAGATCGACGCCAGTNNNNNNNNNNNNNNNNNNNNNNNNNNNNNNNNNNNNNNNNNNNNNNNNNNNNNNNNNNNNNNNNNNNNNNNNNNNNNNNNNNNNN	204	0.976	1st Class	0.997739	0.4071	0.789741	0.101469	1	1	1	0.799569
Current Dataset	10644_993	ss2137297929	10644	993	[A/G]	G	C	TTGGATCCCTGTAGTGTGGATGATGGAGTCAGCGATGGAGTCAGGTGAGG		NNNNNNNNNCTCTTTGAAAGTTTCAGGGTTGAAATCGGGAGGGAAGAACTTGGATCCCTGTAGTGTGGATGATGGAGTCAGCGATGGAGTCAGGTGAGG[A/G]GTGACGCTCATGGGGGTTTCGGCCTCAGACTCCTCACCTCCAGNNNNNNNNNNGGGGTTTCGGCCTCAGACTCCTCACCTCCAGTGGAAAGCTTTCTCTT	204	0.915	1st Class	0.996986	0.439531	0.669854	0.112262	1	1	1	0.581664
Current Dataset	10645_2017	ss2137297930	10645	2017	[A/G]	G	C	GCTCTAATGACTGTGCCTGATTTCCCCATCCGTCGAATTTGCAGGAAAGT		CACACAGATGGCTCCACAGGTGCTCAGCCTCCAACGAGTCAGTTAGTAGGCTCTAATGACTGTGCCTGATTTCCCCATCCGTCGAATTTGCAGGAAAGT[A/G]ATTTTTTCTAGTGTGTTGATATCTATACTGTTATCATTGTTATTGACATTATGGTTAATATAATGTTATGAAAATACTAATAACAATAAAAATAATAGAA	204	0.996	1st Class	0.995479	0.206283	0.837644	0.0194738	1	1	1	0.868844
Current Dataset	10649_849	ss2137297931	10649	849	[T/C]	T	C	TGTCCATGCTCCCGTTATCTCCTGTTGGGTTTCCTCTCCCATTCTAGCCG		CATAGAGGTATGCAGGGATGACTATCATGTTGTAGTCCTTCTTCAGTGATGTCCATGCTCCCGTTATCTCCTGTTGGGTTTCCTCTCCCATTCTAGCCG[T/C]GTCCGCCACTCCCCTCCCTGAACCAAACTTGGTCGGTGCGCGTCTGCCTCTCCGTAAGGGCTTCAGTCGTGGCGACATTCTACAGTCCCAATGTCACTGC	204	0.915	3rd Class	0.974378	0.430781	0.694486	0.0849854	1	1	1	0.627133
Current Dataset	10669_109	ss2137297932	10669	109	[T/C]	C	G	CTCCTGGACAAGTGCAAGAACCTTCGGAATGTGACCTTGGCTGAAGGAAG		CCGTCTGGAGAACTTGGAGCTCCTGGCGGGGTACGTCCTGAACGAAGATCTCCTGGACAAGTGCAAGAACCTTCGGAATGTGACCTTGGCTGAAGGAAG[T/C]TACTGGAAGTGCGNNNNNNNNNNNNNNNNNNNNNNNNNNNNNNNNNNNNNNNNNNNNNNNNNNNNNNNNNNNNNNNNNNNNNNNNNNNNNNNNNNNNNNN	204	0.949	Probe Didn't Bind	0	0	0	0	1	1	1	0
Current Dataset	10670_174	ss2137297933	10670	174	[A/G]	G	C	AGCACTACAGGTGTGAGCTAAACCATTTTAGCATCCTGTGATAAGCCATT		TGTTTTAACGTCCTTTCGGCAAATGTATGGGGGCTGAATGGGATAGCACAGCACTACAGGTGTGAGCTAAACCATTTTAGCATCCTGTGATAAGCCATT[A/G]TATTTCGTTCTTAACCCGGCATTCACTCGGCTTTGATTCTCTAGCCAGTACTGTGCAGCCAGTCATCCTTTAGTGGCTTTGGGTCGCGATGAATTAGTTG	204	1	1st Class	0.993218	0.494689	0.77462	-0.147096	1	1	1	0.774839
Current Dataset	10675_38	ss2137297934	10675	38	[A/C]	G	C	ATAGCTTGTGATACTACTTTATGGATTGATACATAATAATGATGAGGATA		TTTTACTTATCAAAAAAAGAAAATACACACATAATCA[T/G]TATCCTCATCATTATTATGTATCAATCCATAAAGTAGTATCACAAGCTATATTCCTTCATCAAAGAGTAAAAAAAAAAAAAAAAAANNNNNNNNNNNNNN	142	0.813	1st Class	0.992464	0.468109	0.780095	0.05974	1	1	1	0.783935
Current Dataset	10679_121	ss2137297935	10679	121	[T/C]	C	G	TCCTGAAGGATAGCGTGGCTGGGTCGCGTCTTACTTAATAATTATTTTCT		AGCACGAGGAGGACGGGTAATCCTCGAGAGAGGAACATGGTCGACGGGTTCCTGAAGGATAGCGTGGCTGGGTCGCGTCTTACTTAATAATTATTTTCT[T/C]TCTGGTCTCCTCTCTTCTTATTTCGCTTTATTATCCTATGTCTCTTTCCCCCTTTATTTCATGTTCTCTTTATTTTCTTCTGTATCTTTCCCTTTATCTC	204	1	1st Class	0.995479	0.193036	0.80379	0.00594818	1	1	1	0.821384
Current Dataset	1068_361	ss2137297936	1068	361	[T/G]	G	C	TGGATGGATCACTAAGGAACTCTTGGTGCACTAACAAGGTTTCATCATCA		AAGTCAACAATCTCTAACTGTTCCTCTTGGATCACCTCACTAACAGTCTTGGATGGATCACTAAGGAACTCTTGGTGCACTAACAAGGTTTCATCATCA[T/G]TGTTGGGAGCTTTTGGGTCTGAGAGTTTGCCCACTTCCTTTGGATTCATGCCAACAATGTGAACACACAGTTGCCGTGCAGTTTCAGTCAGTTCTCCAGA	204	1	1st Class	0.998493	0.481132	0.799337	0.0838074	1	1	1	0.814596
Current Dataset	10688_1209	ss2137297937	10688	1209	[A/C]	G	C	CTTTCATGTACCTAAGTTTGAGCCTAGATTTGGCTGTATGTATAAGGAAC		AATATTTTATCAATTTACACTGACCTCTACAATAATATTTATGCCAGATTTTTTAAAAGTATCTAATTTTCATTTTGCATAAAACATTAATGTAAGTTA[T/G]GTTCCTTATACATACAGCCAAATCTAGGCTCAAACTTAGGTACATGAAAGGGCACAATTAACATCTTCAACAAAATAATACAAGAGTAGTTTTCACAAGG	204	0.988	1st Class	0.990203	0.280061	0.689079	-0.00731332	1	1	1	0.618427
Current Dataset	10691_135	ss2137297938	10691	135	[A/G]	T	A	CACGACCTCGGCTTCTTTCATGACTTCTTTGTACGAGAGAAGGTACTGCA		TTCTACGTCTTCGGCTCCCTCGGCCTCTTGTGGAGCATCGCCTGGTTCATGCTGGTGCACGACAGGCCCGAACGTCACCCGAGGATCTCTGATGCAGAG[T/C]TGCAGTACCTTCTCTCGTACAAAGAAGTCATGAAAGAAGCCGAGGTCGTGCCGTTGCCTTGGTGTGACATACTAACCTCCCCATACGTGTGGTTGGTGAC	204	0.996	1st Class	0.999246	0.357466	0.741812	-0.126611	1	1	1	0.717435
Current Dataset	10692_1342	ss2137297939	10692	1342	[A/G]	A	G	TTTCTAACAAAGGTGATAGATGTTCATCTGGCAACCCTCAGGGGTGTCCG		CCACATGTCAGCCACACTTATCTATCAGGAAGGCAGGTAAGAGGACCCGTTTCTAACAAAGGTGATAGATGTTCATCTGGCAACCCTCAGGGGTGTCCG[A/G]CTGCCGGCTGGCTTCACCCCGCACCGTCATCCACGTGTTCCTTCTCCGCGTCTTCTTTTCGCCATCCTTCCCTCTCACTCGCACACCGTCGCTCGCTCTC	204	0.996	Probe Didn't Bind	0	0	0	0	1	1	1	0
Current Dataset	10699_60	ss2137297940	10699	60	[A/G]	G	C	CGCTCGTCATAGTGACGTCAATGATTGCGTCTTGCTTTCTGATTGGTTTA		GGACTTTGCCGCTCGTCATAGTGACGTCAATGATTGCGTCTTGCTTTCTGATTGGTTTA[A/G]AAACCTCTCAGAAGCCAACACAGCTGGCAAGAGGACAACAAATATGCCGCGGAAACTGAGATCCACAAGCTCTGGTGACAAACCATCAGTTGTCAGGAAG	164	1	Ambiguous Clusters	0	0	0	0	1	1	1	0
Current Dataset	107_136	ss2137297941	107	136	[T/C]	T	C	TGTGGAGTGTTTGATGCTCGGGATTGCATTTTATGATAACTTGTTGAATG		GTTGCACTCAATGTTGGGAGAGGTCATGCTCACGGGGGCGTAAGTTACTTGTGGAGTGTTTGATGCTCGGGATTGCATTTTATGATAACTTGTTGAATG[T/C]AATTATGGAACACGGAACCACACAGATTCATAC	137	0.988	1st Class	0.991711	0.148936	0.737486	0.0311153	1	1	1	0.709552
Current Dataset	10712_457	ss2137297942	10712	457	[A/G]	G	C	TTTATTACATTTCACATCATTTGCAGGAAGAATTACAGATCTGAATGTCA		AAATTTGCATAGTATTTTTGTGACCGACATTAATTATCATTTAGATTTTTTTATTACATTTCACATCATTTGCAGGAAGAATTACAGATCTGAATGTCA[A/G]TTTCAGTTAAGAAAAATGCATCAAAAGAGTTTGTGATCATGTAACTATGTCTGTCTCTCTCTCTCTCTCCCCC	177	0.858	2nd Class	0.997739	0.17787	0.836453	-0.0522211	1	1	1	0.867303
Current Dataset	10714_2823	ss2137297943	10714	2823	[T/C]	A	T	TAGAGGGATGTTCCTCGAGACCAACCTGACTCGAACACTTCATCCCCCCA		AGGGGAGAGCCACACGAGCACCCCACGCTCTTCACCCACACCGTCTCTGTCTCGTCTCTCCATGACCGGGTCCCTGAACGAGTCTTTCTCCGGATCTCA[A/G]TGGGGGGATGAAGTGTTCGAGTCAGGTTGGTCTCGAGGAACATCCCTCTATGAATCCATGAGAGGAAATGCGACTGNNNNNNNNNNNNNNNNNNNNNNNN	204	0.915	Probe Didn't Bind	0	0	0	0	1	1	1	0
Current Dataset	1073_112	ss2137297944	1073	112	[T/C]	G	C	AACATGCTATTCAGGCTTGCTACTTGCTGTGCTTATGTTAACTTATAAAT		NNNNNNNNNNNNNNNNNNNNNNNNNNNNNNNNNNNNNNNNNNNNNNNNNNNNNNNNNNNNNAGACATTGCCTCAGTTATATGTTAGAGTGCACAAGAAG[A/G]ATTTATAAGTTAACATAAGCACAGCAAGTAGCAAGCCTGAATAGCATGTTCATCCAAGTTAAAACCAGTTATTTGTTCATCAGCACTTGTGCACACGCAA	204	0.935	1st Class	0.996986	0.288738	0.794426	-0.00994532	1	1	1	0.806972
Current Dataset	10740_1580	ss2137297945	10740	1580	[A/G]	C	G	ATCTATCATCAACAGTATTTATTTCTTGGTCATTTTTAATTCAGTTCCAC		ATTTCCTTGTTTATTTTTTTAAGTACTGTAATTAAGAGTTCAAATATGACTAGCAGTTACATGTAGGCAAAAAGAAAGGTATACAGTGTCTCAAAATTT[T/C]GTGGAACTGAATTAAAAATGACCAAGAAATAAATACTGTTGATGATAGATTCTGTAATGTTCAATAGACAGAGGACAGCCCTTTGACAAGAAGACCCTGA	204	0.813	1st Class	0.996986	0.437642	0.895623	-0.0202866	1	1	1	0.932234
Current Dataset	10759_516	ss2137297946	10759	516	[A/G]	T	A	TCCAGCCAGATTCGATATCTTGGGGTACACTTGGCTGACCAGTTTCTGCA		AACCTCCTGACGTTCTGCCCCGTGTACAAGGCCGCCAGCACCTCGTGGACGATCACCCTCCTCGAGATAGGCGGCTACAAGCGGGCCAAGAACATTCCG[T/C]TGCAGAAACTGGTCAGCCAAGTGTACCCCAAGATATCGAATCTGGCTGGACCGGCGGTAGCCCGGAGGACGACCAAGTTCATGGTCGTCCGGCACCCGTT	204	0.976	1st Class	0.999246	0.345777	0.846196	-0.00153802	1	1	1	0.879623
Current Dataset	10761_474	ss2137297947	10761	474	[A/G]	C	G	ACCTCCTGTTCTAGACGATACAGAGAAGATGAAAACTTTGCCAAGCTGCC		TGCTGCTGACCTAAATGTAACATACCTAGCCTCTGCTACCCAAAAGGGTGATCGCTTGCCTGCCAGACCAGATGAGCGGGAAGGGGTTTACATAGGATA[T/C]GGCAGCTTGGCAAAGTTTTCATCTTCTCTGTATCGTCTAGAACAGGAGGTCAAGCCACTTTGGAGCCACCATCCTTGCCCACTATATTTCAAGAAAACAT	204	1	2nd Class	0.913338	0.207096	0.784833	-0.110632	1	1	1	0.6781
Current Dataset	10768_1235	ss2137297948	10768	1235	[T/C]	A	T	GGATTTCGCTGCGTCCCGCGGACTGCTCTTTTTGTGCTAGATAATCAGTG		CAGGTGGTCACTCATCGCCGTCCGNNNNNNNNNNNNNNNNNGTCCGCCGCTACTGCGCCCATTCCGCCCACGATTTGCATCACATTCAGACCCCGTTCA[A/G]CACTGATTATCTAGCACAAAAAGAGCAGTCCGCGGGACGCAGCGAAATCCTTTGTACTGATGAATAATGCGACCGCGA	182	0.949	1st Class	0.998493	0.390943	0.79008	-0.0300842	1	1	1	0.800109
Current Dataset	10770_137	ss2137297949	10770	137	[A/C]	C	G	AGTCAATACAAGCTCAGCCAGATTGGGTAAAGGCATGAGCATATTTCCCT		AGGTGAAGCCCTTCAGGCATGTATATTTTTTGTTTGAATTTGCCCCCTAAGTCAATACAAGCTCAGCCAGATTGGGTAAAGGCATGAGCATATTTCCCT[A/C]GCTTTTTGCAGGGCAATTAAATTGTTCTGTAACTAAATATTTCAAATACCTCTTTCCCTATCCCTCCCTCT	175	1	1st Class	0.988696	0.464558	0.800318	0.0831863	1	1	1	0.816101
Current Dataset	10802_113	ss2137297950	10802	113	[T/C]	C	G	ACAGTACAAGAGGAAAGTTTACAAACGAGTGCAAGAGCATTCGTATCAGT		TCAAACCAAGACATGAAATCTCAGAAAACATTAATATTTAAAGGTCGTGACAGTACAAGAGGAAAGTTTACAAACGAGTGCAAGAGCATTCGTATCAGT[T/C]GATTATTTAAGGCAGCACGTGAGAAAGAATGAAAGTACAGTACCTTTGGTAATACAGTATCATAAGTTAAAGCTTATGTAAGTTCATGAAGACAGGCTCA	204	1	1st Class	0.994725	0.335227	0.900245	-0.0124486	1	1	1	0.936337
Current Dataset	10809_137	ss2137297951	10809	137	[A/G]	G	C	GTGAGTTCAGTGAGGACAAAGCCCTCTCGTGCAGGAGAAGTCAGGAAAAA		CACAGACTTGTCGAAGGTCATGATGTTGCAGCGGGACATTTTGAGAGTGGTGAGTTCAGTGAGGACAAAGCCCTCTCGTGCAGGAGAAGTCAGGAAAAA[A/G]TGGGCAAGGATGGGAGAACCGGACACGTCAAAAACATGCACAGATGGGAGTGCAAGTCGGGACCGCACACTGACACTGGTCTTNNNNNNNNNNNNNNNNN	204	0.976	1st Class	0.999246	0.171946	0.820653	0.0434472	1	1	1	0.845961
Current Dataset	10818_379	ss2137297952	10818	379	[T/C]	T	C	GCAGAGGAATTGCAGACGTTTGTTGGAGACCTGAAGTCTACTGTTGGAGA		AATAAAGGCCAGTCAACATGTGCTCATGGTCTGGAGTTCGCCTGTGAATGCAGAGGAATTGCAGACGTTTGTTGGAGACCTGAAGTCTACTGTTGGAGA[T/C]GAAGGAAAAGTAGCTGTTGAAAATGCTGATATGTTAACAAGTTCCAATCACACTGCAAGTTCGTTTGACCATGTGTTAGTAGGAGTTCTTCCGCCATTCA	204	0.996	Probe Didn't Bind	0	0	0	0	1	1	1	0
Current Dataset	10820_876	ss2137297953	10820	876	[T/C]	A	T	TTAACATTTTTCTGTTTTTATAGTGTCGGTAAGAGATTAGCGTCCTCTTA		GTATATCCGCAAAAGTTCATCTTCACACACTCCATTCAAAGTTAGAATATGAACTCATACAATGCTATTTTAATTTCAAAATTGTATATACTTTGGACT[A/G]TAAGAGGACGCTAATCTCTTACCGACACTATAAAAACAGAAAAATGTTAAAAATATAACTTTTATCCTTATTCCAGGCAGTCAAAACGAGTATGAAATCT	204	0.719	1st Class	0.994725	0.230303	0.863435	0.0256934	1	1	1	0.899837
Current Dataset	10821_289	ss2137297954	10821	289	[T/G]	G	C	GCCACAGAGCTTTACAGGTTTGTGGACTGGAAGAGTTCCACCATTTTCCT		NNNCCCTGATAGTGACTGGTAATTTCATGCATAAATGTAAAATGACTTAGCCACAGAGCTTTACAGGTTTGTGGACTGGAAGAGTTCCACCATTTTCCT[T/G]TATGTGCATCCATGCATTAATACAGACACACACTGATACCCCAAAATAGAAATCAGTGTGCACAATAAGGTGGCAAAATAATCAATTTCCTTTACGTGGA	204	0.996	2nd Class	0.974378	0.312452	0.804904	0.0044298	1	1	1	0.798454
Current Dataset	10830_97	ss2137297955	10830	97	[T/C]	C	G	AGTATGTCAGGGATCCATTCGATGATGAATGGGGTCGGCTCCTTCTGTCC		GTCGAACTCAAACTTTATCCGTAGCTCGCCGATCAGAGACTTGGGCAGTATGTCAGGGATCCATTCGATGATGAATGGGGTCGGCTCCTTCTGTCC[T/C]GGGGCAGTAGTGCCAACACGTAACCTTGTTTTGTATCCTTGNNNNNNNNNNNNNNNNNTCCTTGGGGGCGTAAAAGAGGTTGGTTTGGACTTCCTTTAGC	201	0.949	1st Class	0.997739	0.395015	0.750893	0.0208367	1	1	1	0.723493
Current Dataset	10836_319	ss2137297956	10836	319	[T/C]	A	T	GCATTGATTACTTGTGAGGACGTGGTGCATGATGATCATCTGGGGGCTGT		GTAAGGTCTCCAAGAAGAAGCTTCGTCCAAGGACTTGTGGTACACTAAAAATAAAGTTAAAACTTCCATAGCCTTCAACTTCTTTCCTGAACTTCTGAG[A/G]ACAGCCCCCAGATGATCATCATGCACCACGTCCTCACAAGTAATCAATGCTTGTCTTGGAATACTGACCACTACTTCCCCTGCTCTTACACCATTCACCG	204	0.976	Ambiguous Clusters	0	0	0	0	1	1	1	0
Current Dataset	10840_1570	ss2137297957	10840	1570	[A/G]	T	A	AAAAGTGTATTATAAGAATGTAAGTGTGTTTGTGTTCGTGGCAATGAAAA		NNNNNCGGATTCTCGTCCCGCCTTGCAGGCAGCCAATCACGCAACGGCGCGTTTTTGGCGGGCTTTTCGGCGCCCCGAGCATACACATATTTTGGCGGG[T/C]TTTTCATTGCCACGAACACAAACACACTTACATTCTTATAATACACTTTTTGTAACACTATCCTCCTCCACAGAAATAGTCGACCCGACTATCTTACAGA	204	0.858	Monomorphic	0	0	0	0	1	1	1	0
Current Dataset	10843_242	ss2137297958	10843	242	[A/G]	G	C	ACTCCTGTACTTGCATCATGGTAAATGCGTTCCCTCATATTCTAACCGAA		AACGGGATTAAGTTTATAAACAGACGACACATTATGTCACATATTTTAAACTCCTGTACTTGCATCATGGTAAATGCGTTCCCTCATATTCTAACCGAA[A/G]TAGNNNNNNNNNNNNNNNNNNNNNNNNNNNNNNNNNNNN	143	1	1st Class	0.997739	0.251511	0.872155	-0.0090149	1	1	1	0.909292
Current Dataset	10865_634	ss2137297959	10865	634	[A/G]	A	G	CAGAGCCTGATAACCATATACAAGCCCTTGTAGAATACATTATCAGCGGT		TGCTCATTTGTTTTGGACAAGAGGAGAGGTCAGTTCAAACAGCAATGCTCAGAGCCTGATAACCATATACAAGCCCTTGTAGAATACATTATCAGCGGT[A/G]TACCTACAGAATCAGGACGGGTGAATAGACTGAAGATGGTGTTTTTGAATGAAGTATTAGGTTCAGGGGCTCTGCACCAGCCAATCCTCATCCCAGGACC	204	1	1st Class	0.997739	0.311178	0.81972	0.00424754	1	1	1	0.844648
Current Dataset	10873_814	ss2137297960	10873	814	[T/C]	C	G	AGTACGATTGATAATGAGAAACCCATGAGAACAGTGGGAGACATAAGACC		AAAACAGCGTGAAACAATGACGAGAATGTTGCAGGCAGCTCATGCGAACAGTACGATTGATAATGAGAAACCCATGAGAACAGTGGGAGACATAAGACC[T/C]GAGGAGGATGAAGGCTACTTCAATTCCTATGCTCACTTTGACATCCACCATGAAATGTTGTCAGACCGGGTAAGAACTGAATCCTATCGCGATGCCATCC	204	1	1st Class	0.998493	0.273962	0.846814	0.0320552	1	1	1	0.880383
Current Dataset	10883_3355	ss2137297961	10883	3355	[T/C]	T	C	TTATTGCGCAGCTTGATGGGTCAAACAAATTCCAGACTTCAAGGAACCAA		ATGTGGTCCCCACATGGTCTGTATCCACAGTTGTAGCAAAGACCCTGTTTTATTGCGCAGCTTGATGGGTCAAACAAATTCCAGACTTCAAGGAACCAA[T/C]ATCATGTACACAAACATGCCCCGCATCCACATCCACGCAGAAA	147	1	Monomorphic	0	0	0	0	1	1	1	0
Current Dataset	10884_551	ss2137297962	10884	551	[A/G]	G	C	CACATCTCCTGCGGATCAAACATGTCCTGCAGCTCCTGCAGCGTCTTTCT		GTCCTTCTTGGGCAAATGCAACTCTGGCTTTGGCACAGTTGGGTTGAAGCACATCTCCTGCGGATCAAACATGTCCTGCAGCTCCTGCAGCGTCTTTCT[A/G]GTCATGTCAATGGGCAGGGATCCCTCCCCATGCAGGGGAGCGCTGTTCACGAGATGGTGGGTCATTTTCTGAACAAAGTTATGGTAGTGGCGACTGAGGA	204	0.915	Probe Didn't Bind	0	0	0	0	1	1	1	0
Current Dataset	10887_162	ss2137297963	10887	162	[T/C]	C	G	CAAGACTGGAAATATCTAAATTTTCTTTAATCTGGGACAAGTTGGGGGGA		CAAAACTTAGGCAAAGATATGGTCCTACTGCTTATAGTGAAGTACTGTACAAGACTGGAAATATCTAAATTTTCTTTAATCTGGGACAAGTTGGGGGGA[T/C]AAGAAGGAAGTACAAGACAGCTGAGCTATGGGTTAATGCATTAATCACAAACAAAATTTAATACTGTGATTACATATTATTAGTGACAAGGCAATATTTG	204	0.988	2nd Class	0.9789	0.0989223	0.718691	-0.0628415	1	1	1	0.674681
Current Dataset	1089_71	ss2137297964	1089	71	[A/G]	A	G	TTGTGCGAAAACGTCATTTACTCTTGCTAAAACCAAGTGTACTAAAAGTC		GTAAGACGAGAAAAACAGTGTTGTGCGAAAACGTCATTTACTCTTGCTAAAACCAAGTGTACTAAAAGTC[A/G]GAGCAAAATGCAAATAATATATGTTTCACGACTGTGTAATGCTCAAAAGTCATCCTATTACCTGTGACATAATTTGGATCCTATTGCACACTACATTTAT	175	0.965	1st Class	0.994725	0.327651	0.86624	-0.0285108	1	1	1	0.902935
Current Dataset	109_880	ss2137297965	109	880	[A/C]	C	G	ATTGTTGAGGAGAAAAAGGCCGAGTCTGTCGTCTATATATTAATTGTGGC		AGAGAATGCTAAGGTGCGCTATGAGAGGATGCAGAAGTCACGGACAGATATTGTTGAGGAGAAAAAGGCCGAGTCTGTCGTCTATATATTAATTGTGGC[A/C]ATTGTGCTCTATTGTATTAAAGTTTCATTCTCATCCACTTCAGATCATGATAAAGTAAAAGAGAAATAGCTAAAATTTTCTTTGTTGTTGAAGTTGAACT	204	1	1st Class	0.999246	0.308447	0.716384	-0.00652436	1	1	1	0.670344
Current Dataset	10916_87	ss2137297966	10916	87	[T/C]	T	C	AAAAGCAGTGTTGAATCTGCCAAAACCAGCACCAGCAGCGTACGGTCCAA		GCGAGAGCCAAAAGCAACATTTGGGGTATTTTGTCCAAAAGCAGTGTTGAATCTGCCAAAACCAGCACCAGCAGCGTACGGTCCAA[T/C]ATAAGGAGACAGTCCACCAAGACCTGCAAGCGAAGGGTAAGGGCCAAGACCTGCGTGGAATCCAGCTGAAGCAGCAATGGGAGCGTGAGGTCCACCTGAA	191	0.976	Het Excess	0	0	0	0	1	1	1	0
Current Dataset	10921_293	ss2137297967	10921	293	[T/G]	A	T	AAAAATTTCATGGACACTCAAAAGCTAAAGAAAATTCAGGAGAGGGAGGG		ACAAATATATCTAGAAAAAAATCAATTGGGTTGAGGGTATTTCCTTAGAAGCTGATTGAGTTGTTTTGGGGACAAGTCCTTCTCCCCAGGGACAAGCAC[A/C]CCCTCCCTCTCCTGAATTTTCTTTAGCTTTTGAGTGTCCATGAAATTTTTGTGGCAGCCTTTAAAAGACTGGATTTCCTTGGGACACATTGCTTGATTGA	204	0.988	Ambiguous Clusters	0	0	0	0	1	1	1	0
Current Dataset	10925_2542	ss2137297968	10925	2542	[T/C]	A	T	TCATGTTCACTAGTATATCACTACGTAAGGATCTCTACACCAGTGTTTAA		AACTGAATTAAGTTAAATCAGGCAAATCTACAGACTGCATTTTTTTAAAAGTATAAAGATATATACTTTTTGTGACTACTTGGAATCTGGAAATTATGT[A/G]TTAAACACTGGTGTAGAGATCCTTACGTAGTGATATACTAGTGAACATGAAACATCTGATCCAAAGAAAAGACACCCACACACACGCATGCACACACGCA	204	0.965	2nd Class	0.9578	0.463415	0.796858	0.0567988	1	1	1	0.710393
Current Dataset	10927_516	ss2137297969	10927	516	[T/C]	T	C	TATCATCGTACCCCATATGTTGGTCGTCTCGTCGCGTTCCTGTTCTCGGT		ACCTCAGCCTCGTCCTCGTGGCGTCCTCTGAATCACTTTAAGGGTGACCTATCATCGTACCCCATATGTTGGTCGTCTCGTCGCGTTCCTGTTCTCGGT[T/C]GTCCTCGTGCATCTCCTCGTTGTCGGCCTCTTCATCTTGGTCCTTGGTGCATCCATCCGTCNNNNNNNNNNNNNNNNNNNNNNNNNNNNNNNNNNNNNNN	204	0.949	Monomorphic	0	0	0	0	1	1	1	0
Current Dataset	10930_2248	ss2137297970	10930	2248	[T/C]	T	C	GATTGTTCCAAGTGCACAGATGTTGAAAATCTTCGTTGTTGTATAGGTAT		TGAAATATATGTGATAATTTATAATAACTGAATTAGGTGTATTTTTATAGATTGTTCCAAGTGCACAGATGTTGAAAATCTTCGTTGTTGTATAGGTAT[T/C]AATAATTATTAGCAATGATATATCCAGGGAACATACAAAAAATTATGCTTGATTTTTAGTACCTGAC	171	0.965	1st Class	0.999246	0.0343137	0.862846	-0.0249789	1	1	1	0.89918
Current Dataset	10939_899	ss2137297971	10939	899	[A/G]	A	G	GGATGCTTTGTTGCCTTTAGTCTACTGCGGAGTGAAATGAAAGGCATAAC		GGGACCCCTTACGTCACTGTCTTTATTTTTGTTCACTCTTTATCATTGTGGATGCTTTGTTGCCTTTAGTCTACTGCGGAGTGAAATGAAAGGCATAAC[A/G]ATCATTTCTTTGTTGGTGAAAATAGGATAAGTTTGTGAAGATCATATACTATTTTAATGTTTGTGTCATTGAGAGTCAGATACCTGGAGTACCTGTTTTT	204	1	1st Class	0.997739	0.286631	0.854758	-0.00451887	1	1	1	0.889916
Current Dataset	10954_801	ss2137297972	10954	801	[A/G]	T	A	CGTTTCACTGAAAGATTGCAAAGTCAAAATCGCCCATCAAGACTAAACTC		NNNNNNNNNNNNNNNNNNNNNNNNNNNNNNNNNNNNNNNNNNNNNNNNNNNNNNNNNNNNNNNATTAGATTATATAAAAACAAAAGGAAATAACAGTAA[T/C]GAGTTTAGTCTTGATGGGCGATTTTGACTTTGCAATCTTTCAGTGAAACGTTTCAATCGGTTGGATGAACGACTCCATTGCAACGCCGGTCTGTTAAACG	204	1	2nd Class	0.951771	0.0281077	0.776467	-0.205086	1	1	1	0.520335
Current Dataset	10958_292	ss2137297973	10958	292	[T/C]	T	C	CTATAGAGAATATTTGTTCATTAAGGATGTGAAATGTCTGTCCAGGATTG		TTACAAGTACAGAAGTAACAAAGCACGATAACTATAATATATTATAGTACTATAGAGAATATTTGTTCATTAAGGATGTGAAATGTCTGTCCAGGATTG[T/C]TACAAGTACAGAAGTGAACAAAGTTGGAAAAAAACAAGGAGAATGAAGATTTAGATCAAATGTGGCAAAGATATCACTGCAAAAGTGCATCATTCCTGGA	204	0.935	2nd Class	0.967596	0.155763	0.636185	0.000903892	1	1	1	0.518175
Current Dataset	10960_21	ss2137297974	10960	21	[A/C]	G	C	CTCCATGAATACTCATCATCAAGTGAGGCCATATTCTTTTCCTACACGTG		CAGAGGCGAAGACGCGGATT[T/G]CACGTGTAGGAAAAGAATATGGCCTCACTTGATGATGAGTATTCATGGAGCCCTCCATCTGAGGCTGAACTGAAAGTGATAGAGGCCAGGAGGGAACGTA	125	0.8	Probe Didn't Bind	0	0	0	0	1	1	1	0
Current Dataset	1097_81	ss2137297975	1097	81	[T/C]	C	G	GAGGTGGATGAGGATGAAGAGAAAGAGGAAGCGAAAGGGAAAATGAAGTA		AATAGGAAGAGGTGGAGGGGAATGGAGAAGGAGGTGGATGAGGATGAAGAGAAAGAGGAAGCGAAAGGGAAAATGAAGTA[T/C]GGAGGAGGAAGGGAGAGAAGAAGGAGCAGAAGAAAGGAGAGGAGGAGGGAGAATGAAGATAGATAGATAGAGCGGGAGAGACAGACAGACAGAGAGAGAG	185	1	2nd Class	0.980407	0.312836	0.729753	-0.00956685	1	1	1	0.577577
Current Dataset	10973_389	ss2137297976	10973	389	[T/C]	T	C	GTCTCAGACTACATTGCACTCAACCGAACGCTGAATGACCTCAGGCACCC		CCAAAGCCAGAAGGACCAGCTCTACAAGGTCAATGGTTTCAATGCCCTTGTCTCAGACTACATTGCACTCAACCGAACGCTGAATGACCTCAGGCACCC[T/C]AAGTGCCAGGAGAAGGTGTATCTGAAGTCACTTCCCACAGCGTCTGTGGTGGTCCCCTTCCACAATGAGCATTGGACAACTCTCCTTCGGACTGCGATAT	204	0.915	1st Class	0.987943	0.398932	0.637926	0.0338514	1	1	1	0.521408
Current Dataset	10980_581	ss2137297977	10980	581	[A/G]	G	C	TCCCCGATATTAAAAGTGTAGAACAAAGGCTGGTCGTGGAAGTGGTGAAG		CAGTTTTGTCATTAATCATCCATTTACCTTTCACTGGCTATTATTCCCATCCCCGATATTAAAAGTGTAGAACAAAGGCTGGTCGTGGAAGTGGTGAAG[A/G]TTATCAATGTGCCGGATAACACGGCCCTGGAGCAGCTGCCGGCCATATTTGATGGCATCAGTACGGTCTCGAGCCAGTCCAACCATCAGTAGCCAATCGA	204	1	1st Class	0.998493	0.297736	0.77686	0.0377439	1	1	1	0.778579
Current Dataset	10988_550	ss2137297978	10988	550	[T/C]	T	C	GTCACACAATACCACATCTCTGAAGACTTCAGAAGAATTACTTTCTTACT		GTGTGACAGTACTTCAACAATCACACTGTTTGAGAATTAACTGCAATTTGTCACACAATACCACATCTCTGAAGACTTCAGAAGAATTACTTTCTTACT[T/C]GGAAAAAATTATGTGNNNNNNNNNNNNNNNNNNNNNNNNNNNNNNNNNNNNNNNNNNNNNNNNNNNNNNNNNNNNG	180	0.965	2nd Class	0.954032	0.474329	0.809179	0.0184826	1	1	1	0.812059
Current Dataset	10992_107	ss2137297979	10992	107	[A/G]	G	C	CTCGCTCCCTTATCTTCGGCCAAAATGACGGTCAGGAACGCGATATTGCT		TCAGGCTGCACCTGTCGAGTCGAAAGACAGGACTCGAATTCCTCTCCGTCTCGCTCCCTTATCTTCGGCCAAAATGACGGTCAGGAACGCGATATTGCT[A/G]CTCTCGCTGGCCTTATTAACAGCAGCACAGCAAAGAGTGGCCCCAGGAGTCCCACCGGCGCAATATCAAGGGGGGCAACAGCAGCAAATGAGGCCTCCCC	204	0.949	1st Class	0.994725	0.135985	0.863198	0.0219747	1	1	1	0.899573
Current Dataset	10993_685	ss2137297980	10993	685	[T/G]	A	T	CGCAACTCCCGCAGCAGAGGGAAGGCCACCAGGGGAAAGAAGGGCAGTTT		NNNNNNNNNNNNNNNNNNNNNNNNNNNNNNNNNNNNNNNNNNNNNNNNNNCGCTGGAGCTGGTTTTCGGAGACTTTCACAGCCAATCTATGCTGCTGCG[A/C]AAACTGCCCTTCTTTCCCCTGGTGGCCTTCCCTCTGCTGCGGGAGTTGCGGCTTCTGCGTCGAATCACCACCGTCTCCGCTCTGCCTGCC	194	0.737	1st Class	0.993218	0.281108	0.789274	-0.059506	1	1	1	0.798823
Current Dataset	10994_219	ss2137297981	10994	219	[A/G]	A	G	ACCGCGAAGGAGAAGCTAAGTGCTCAAGTGCCTGACATGCTCTGCTTCAG		CNNNNNNNNNNCGCATTTCGGCGACGGACGAAGGGAGCAGCGAGACCCGACCGCGAAGGAGAAGCTAAGTGCTCAAGTGCCTGACATGCTCTGCTTCAG[A/G]TGTGGATATGATTTTTTAAAATTATCTGATTATCGTTTGATGATGAACTTAGCTGGTGTTCTTCCTCTTTGTCTTTTTTTATTTGTAGTAGGAATCCTGA	204	0.915	Call Rate 90	0.815373	0.236599	0.803291	-0.0226708	1	1	1	0.245817
Current Dataset	10997_1205	ss2137297982	10997	1205	[A/G]	A	G	CTCACACATAGTGAAAATAGATTTACAGATATGCCAGGTATGTCAGTTCA		ATACCTTTGGTGCTTTGTTCAATATTCAAGTCAATTATCCAACTTCCAACTCACACATAGTGAAAATAGATTTACAGATATGCCAGGTATGTCAGTTCA[A/G]GCCACCATATTTCTTCAGGTACCTTTCCTTANNNNNNNNNNNNNNNNNNNNNNNNNNNNNNNNNNNNNNNNNNNNNNNNNNNNNNNNNNNNNNNNNNNNN	204	0.965	Only 2 Clusters	0.999246	0.0708899	0.816238	0.0756492	1	1	1	0.776189
Current Dataset	10998_858	ss2137297983	10998	858	[T/C]	C	G	CTAGACCCTGCAGTGTTGGCAAAGACAGACAGAGAACTGGACTCCTGTGA		GGCGTGCTCCGGGCTGCTGCGACCTGATGTAGTGTGGTTTGGTGAAGGCCTAGACCCTGCAGTGTTGGCAAAGACAGACAGAGAACTGGACTCCTGTGA[T/C]CTTTGCTTGGTGGTGGGTACCTCGTCTGTCGTCTATCCAGCTGCCATGTTCCAGCTGCCATGTTTGCGCCCAGTGTTGCTAGCCGAGGTGTTCCCGTGGC	204	0.949	1st Class	0.988696	0.20846	0.830273	-0.046126	1	1	1	0.859154
Current Dataset	10999_212	ss2137297984	10999	212	[A/G]	G	C	TCCTTTCTTTCTACATGTTTCTGGTCTTCTGCTTCATCCGTCCTACTCTC		AGAGATGATCACGCTCAGCNNNNNNNNNNNNNNNNNNNNNNNNNNNNNCTCCTTTCTTTCTACATGTTTCTGGTCTTCTGCTTCATCCGTCCTACTCTC[A/G]TTCTCCATCTTCTATTCCAGTCTCCTTCGCTTCCTTCTCGACTTTCTCTTTCTTGAGTTTCCCATGCCTCGCTCACTCACCTCCCAATTTAATCCTCAGC	204	1	1st Class	0.998493	0.236226	0.75331	0.0499394	1	1	1	0.738065
Current Dataset	110_51	ss2137297985	110	51	[A/G]	T	A	TCTGCCCATTGACCTTTTTCCCCACTTTCCTTTATTGTAGATTCGCTTTT		CTTGCTCATGCACATTAATAACAGACACCACGTAAAACGAATGATAAAAT[T/C]AAAAGCGAATCTACAATAAAGGAAAGTGGGGAAAAAGGTCAATGGGCAGAGTAAATAACGAACTCCCTGCCATGACGAAGAACAAAAAGCGAGAGAGGGA	155	1	2nd Class	0.97061	0.19837	0.79937	0.0082187	1	1	1	0.760636
Current Dataset	11004_62	ss2137297986	11004	62	[T/C]	C	G	GTTGCTCACGTCTATTGACACCCTGTCCAATTCTCCTGTGGGAGGAGTGT		CTTTTGCATGTGTTGCTCACGTCTATTGACACCCTGTCCAATTCTCCTGTGGGAGGAGTGT[T/C]GCCCGGGTCTTCCCAAGTCAGTCTCAAGGAACGGTCGTCTGGAGTGATCGTCAGGTTTCTTACTTTTCCTGGCTTTCCAGACGGTGTTGTTAGAGAATCG	166	0.949	1st Class	0.993971	0.172858	0.603226	-0.0614409	1	1	1	0.458589
Current Dataset	11005_1094	ss2137297987	11005	1094	[A/G]	A	G	AGACAACTTCAGAGGAGAAAGTCGGGTTAGAGAAAACTCCAGAGCAAAAC		ACTGCTCTAATACAAGAAAGCGACGCCCACGTTCAGAACATCATGGCAGAGACAACTTCAGAGGAGAAAGTCGGGTTAGAGAAAACTCCAGAGCAAAAC[A/G]TAATAGCAGAGAAAGCTTCAAGTCATACGGCAAAGAGAACTGCAGAGGACAAGAACAACAAAGAGAGAACTCTAGATATAGATATCAGAACAGAGAGAAC	204	1	1st Class	0.991711	0.395897	0.816304	0.0580233	1	1	1	0.839796
Current Dataset	11033_287	ss2137297988	11033	287	[A/G]	A	G	TCAAACAATGGAGGTTGGAAATTTGCTGAGACATCTGGGTTCATATTCAC		NNNNNNNNNNNNNNNNNNNNNNNNNNNNNNNNNNTCATTCATCAGCAGCTCAAACAATGGAGGTTGGAAATTTGCTGAGACATCTGGGTTCATATTCAC[A/G]GCATGGACATACTTCAGGAGCACAAAATCGCCACTCTCCAGCACTTTGGCATCTTCTGTCGGACTCAATACGTTAATGTCTACAACTCCTGAACCCACAC	204	1	1st Class	0.999246	0.239065	0.806838	0.0198305	1	1	1	0.825958
Current Dataset	11050_73	ss2137297989	11050	73	[T/G]	G	C	CCATTGGTAACCCTTTTTAAATTACTTTGTTACATTGCCATTCCTTAGCA		CTGCAGAATGAAAAAAGCTCATCCATTGGTAACCCTTTTTAAATTACTTTGTTACATTGCCATTCCTTAGCA[T/G]AACATTTTATCAACCTTAATTAATGGAAACCGTCAACCAAACATCTATATTCTTAATCAAACACATGCAAAAAAGAATGGACAATGAAAGGACACCAGTT	177	0.935	1st Class	0.997739	0.481496	0.912165	0.00288419	1	1	1	0.946315
Current Dataset	11051_1284	ss2137297990	11051	1284	[A/G]	C	G	AGTTTCAATCCGGACTGTGCTGTAATAGCTTTCACTGGTGATAACCCATC		CAACTTGGGTTTTGGAGTGTCCAGCCAAAGGAAGAGTGTATCGCTTGTTCCCAGACTAACAGCGACATCTCCAGGTTCCAAGCACATGCCAGCAAGAGA[T/C]GATGGGTTATCACCAGTGAAAGCTATTACAGCACAGTCCGGATTGAAACTGTATCGGTCTACAAAATAGGAAGCAATATTCCCGACCCTCTCAGACGCAG	204	1	1st Class	0.995479	0.151022	0.792475	0.0479842	1	1	1	0.803904
Current Dataset	11053_160	ss2137297991	11053	160	[A/G]	G	C	AGAAAACGGAATCGGTTGGCAAAAGGTAATCATATAAACATTAAAGGTAT		TATTCAGATATGTACTTAATTACACTGAGCTAGAAATCATACGAAATATAGAAAACGGAATCGGTTGGCAAAAGGTAATCATATAAACATTAAAGGTAT[A/G]GCTAATAGGTTTTCATTTGTTATATAATTTATAGTAATACTGAAGAAAAAAATGTACCGGAGTTACCTAACGAAATCGGATTATTTATTTTTTTATGTAA	204	0.899	1st Class	0.985682	0.35818	0.819031	-0.0505248	1	1	1	0.833837
Current Dataset	11057_55	ss2137297992	11057	55	[A/G]	C	G	GTTCTCTGCCCTCGCAAAGTTCTCTATGCAATATGAAGCCACTTTCTCCA		GTCCAGCAGGAGATTCCGGAGGGACGGCAGTCACTCTCGGACTCTCATGCCAAC[T/C]TGGAGAAAGTGGCTTCATATTGCATAGAGAACTTTGCGAGGGCAGAGAACAAAGCCCAAGCACTGGAGGAAACTAAGAACTACACGACGCAGTCCCTTGC	159	1	1st Class	1	0.339864	0.86417	-0.0998284	1	1	1	0.900653
Current Dataset	1106_103	ss2137297993	1106	103	[A/G]	A	G	ATATGTCACTTGGGTCTTAGACTGAGGTCGGAACTGCCTAAATTGGTGAT		GGCCTCGCTCCCCACTCGTTGTAGACTGGGCCCTGGGGAATGAAATGCAATATGTCACTTGGGTCTTAGACTGAGGTCGGAACTGCCTAAATTGGTGAT[A/G]TTGTGTTTATTATTCTGATTTTTTATTTTTTCCCCTAGCTCACTCTCATTANNNNNNNNNNNNNNNNNNNNNNNNNNNNNNNNNNNNNNNNNNNNNNNNN	204	1	1st Class	0.995479	0.433384	0.667564	0.314784	1	1	1	0.561507
Current Dataset	11074_76	ss2137297994	11074	76	[T/G]	A	T	CACATGTTTAGTCATATGTCGAAGTTCGTGTCCGTGTCCTCCTGCTTGAA		CGCCACGAACGGACACCTCGAAGGGGGCTCGAGGACCACGTCCAAGGAGGACCAGCGGCCGCGCCTCGACAGAAC[A/C]TTCAAGCAGGAGGACACGGACACGAACTTCGACATATGACTAAACATGTGCGAGCAATTTATGCATTAAACGCNNNNNNNNNNNNNNNNNNNNNNNNNNN	180	1	2nd Class	0.973625	0.106037	0.797493	0.03692	1	1	1	0.81175
Current Dataset	11084_1376	ss2137297995	11084	1376	[A/G]	A	G	GTTGTCAACACAGCTGACTTGCCGCATTTTGATGGTGATAGCTTAAACCC		AAGCCAGGTCATAACACCACCAGAAGACTTGGGACACTCCAACAGGCTGGTTGTCAACACAGCTGACTTGCCGCATTTTGATGGTGATAGCTTAAACCC[A/G]GATGATCCTGAAGCGATAGTCCAGGAGGAAGAAACCGCTGTCATAAATAAGGAGGTTGAAGCCAGAGAGTGCCAAGAGGAAGAGACAGATGGGTCAGAGG	204	1	1st Class	0.997739	0.286631	0.77303	-0.0414566	1	1	1	0.77217
Current Dataset	11087_2107	ss2137297996	11087	2107	[A/G]	A	G	GGACCATAAAAGAGATTACTCAACGTCTGTTACGCACTTCCATTTCACAT		ACCTTATCTAAATCTCGTTTTGAACATTTTATTTCCCATGTCAGTCAATGGACCATAAAAGAGATTACTCAACGTCTGTTACGCACTTCCATTTCACAT[A/G]AACTTCTACAGGCGAACCGAAACACACCATAATTGACGTACTGTACAATGCTTTTAGCGAAGGAAGTCCAGTGACCAAAATCCTAGATTGCTACTTATGG	204	1	1st Class	0.994725	0.216288	0.738834	0.0122909	1	1	1	0.712016
Current Dataset	1109_1987	ss2137297997	1109	1987	[T/C]	C	G	CTCTCTCTTGTTCTCTCTCTCTCTTCCCTTCCCTCTTTTTTATCTCTCTT		TTTCTGTGTCTCTTCCCTCCCCTCTTTTTTTCTCTCTTTCTCTTTACTTCTCTCTCTTGTTCTCTCTCTCTCTTCCCTTCCCTCTTTTTTATCTCTCTT[T/C]GATTCTTTCTCTTGTTCTGTCACTCTTACCTCCCTTCTCTTTTTATCTGTACCTCACTCTTTCATTTTCTATGTATTACTGTAAAAGCATAGAATACTAA	204	1	2nd Class	0.943482	0.326677	0.500456	0.00584996	1	1	1	0.300123
Current Dataset	11096_106	ss2137297998	11096	106	[T/C]	C	G	TCATGTAGAACTATCTTCTCTGTGTCCTGCCCGGCCTATCAAAATCCTAT		CATGAGTGTGTTTTGTGTAGGATGCAAAAAATTATTTTCCTTCTTACTATCATGTAGAACTATCTTCTCTGTGTCCTGCCCGGCCTATCAAAATCCTAT[T/C]AACCACCTATCAAATCAATTAGGAATCCATTTACAAANNNNNNNNNNNNNNNNNNNNNNNNNNNNNNNNNNNNNCCAGCAAGCAAATTCATTCTATATAT	204	1	2nd Class	0.981914	0.433231	0.713107	0.0798862	1	1	1	0.516999
Current Dataset	11097_99	ss2137297999	11097	99	[A/G]	T	A	CTGAGACTCTCTTCTGCATTTCTTCTGTTAACCTTCTTGAAGTCGTTAGC		ATGCTACCACTCCCGGAGCATTCAACACAAGAGGCCAGGAAAGGAATCCAACAGAACCCTTCTCAAACATTTGTCAAACCACAGGTTTTCCCTCATGA[T/C]GCTAACGACTTCAAGAAGGTTAACAGAAGAAATGCAGAAGAGAGTCTCAGGGAGGCAGAACAGTCAAAGCTCCTCCAGCTCTACAACGTCAAGAAGCC	201	1	1st Class	0.996986	0.212774	0.86505	-0.0365687	1	1	1	0.901627
Current Dataset	111_1841	ss2137298000	111	1841	[T/C]	T	C	AGAATGAAAGCAAACCTTCTTCCTGGTGTAAAAACCGAGACTGTTCGATG		GCATCATTCGACGTGTCCTGCTGATGGCTGGAGCTTGAAGACGACCAAGAGAATGAAAGCAAACCTTCTTCCTGGTGTAAAAACCGAGACTGTTCGATG[T/C]CCTGCGTCCACAGCGCATTAAATTCTTTGGGGACAGAAGCAGCATCAGACACAGTTTCAAACGAATCTTGGAACACCGATTTATCTGATTCGTCGACGAT	204	1	2nd Class	0.999246	0.162519	0.725109	0.0333666	1	1	1	0.686691
Current Dataset	11132_75	ss2137298001	11132	75	[A/G]	T	A	AGGCATTACTATCCCCTAGAGTGATAGCCACGAGTAGATCATGTGATCGC		GGGGGATTGGCCGAGAGAATGCCATACAGTCACATTACAGACAAAAGAGAATTAAGTGGAGAACCTGTTGCTTT[T/C]GCGATCACATGATCTACTCGTGGCTATCACTCTAGGGGATAGTAATGCCTTTATCTGCAATTACGATTCAATCAGGGCGGCTTGGTACAATCCAATAATT	179	0.996	1st Class	0.994725	0.474242	0.745794	0.0148143	1	1	1	0.724634
Current Dataset	11136_329	ss2137298002	11136	329	[A/G]	G	C	CTTTCATATTTGTAGAGTTCTCTTACATCACCTATGTCAGCTCCCAAAAG		AAGCCCATCAATAGAGGCCATAGTTGCCATGTTGTGCTTCTGCCGTTCACTTTCATATTTGTAGAGTTCTCTTACATCACCTATGTCAGCTCCCAAAAG[A/G]ACTGCTTTCTCCAAAGTCTCTAGCAGTGCCGCCACATCTCCAAAACCCAAATTAACACCTTGCCCTGCCAAAGGATGTACCCTGTGTGCAGCATCTCCAA	204	0.988	Probe Didn't Bind	0	0	0	0	1	1	1	0
Current Dataset	11137_243	ss2137298003	11137	243	[A/G]	C	G	TTGTGCAAGTGCATGTGTATAGGTGTGCATGTGTGTGTGTGTGCATGTGC		AGCAATTTGTATGTTGATTTGCTGTGTGTAGGAATACTGAGTGTGAACTTATAAAATATATAGTGTAATTTAGTATTTCAGTATTGAAAAGTTTACACA[T/C]GCACATGCACACACACACACATGCACACCTATACACATGCACTTGCACAATTACATGTACAGGCACATTTACATGCACATGTACACACGCACATGCACAC	204	0.996	Het Excess	0	0	0	0	1	1	1	0
Current Dataset	11146_421	ss2137298004	11146	421	[T/C]	T	C	AAGATCAACGCGTCCGGAAGCCAGTTCAAGATGATGGAAAACATCAACAA		ACAGGTGCTGTGTCGTCTCATGAACAAGCTGGCTCCTGGAGCCATTCCAAAGATCAACGCGTCCGGAAGCCAGTTCAAGATGATGGAAAACATCAACAA[T/C]TTCTCCCAGGCGATGCGGAAGTATGGCGTGCCCATCGTCGACCTGTTCCAGACGTCTGACCTTTTCGAGAAGAAGGACCTGGCTGTCGTCACCAACTCAC	204	1	Monomorphic	0	0	0	0	1	1	1	0
Current Dataset	1115_172	ss2137298005	1115	172	[T/C]	A	T	ACGGGTGAATAGAGCTTTGCGCAGGTATCTGTGCACGTGTTCTTCTCTTT		CGTCACACCGTAAACAAAGATGGCGACAGTCCTATGGAGAGTGAGCCTCCTCTCGCTCTTGGCCTTTTCTTTGGCCGCCGAGACATTGCAAGCAGATGA[A/G]AAAGAGAAGAACACGTGCACAGATACCTGCGCAAAGCTCTATTCACCCGTCGCTCATTTTCCCAGCAGCAACAATGATGCCTGTGAGCGCGGCTGCCGAT	204	0.996	1st Class	0.998493	0.401887	0.779402	0.0596702	1	1	1	0.782792
Current Dataset	11175_1774	ss2137298006	11175	1774	[T/C]	A	T	TGATAGTATGTATTGACTACATTTGTATTTAATACACGCACATACACTTA		TGACGACCTAATGCTTGGGGACGGAGACTAATTTGTTTTTATGCAAATTTATATGTGAGGAAATGGATGGAGGAATATTTGATATCTCTACAGACATAC[A/G]TAAGTGTATGTGCGTGTATTAAATACAAATGTAGTCAATACATACTATCATACACAAATATATCTGTACTTAGATTTTTTTTATTCCTTTCTGTCTTCAG	204	0.813	1st Class	0.982668	0.172546	0.749975	0.0420136	1	1	1	0.732133
Current Dataset	11201_130	ss2137298007	11201	130	[A/C]	A	C	GAATGAGTGGCTGACTGCTTTAAAATGTTTACGTGGCAGTAAGTGAATAT		TGAATGCGTGCGTGAGTGAGTGAGTATACATAAGTGAATGTGAAAATAAGAATGAGTGGCTGACTGCTTTAAAATGTTTACGTGGCAGTAAGTGAATAT[A/C]AGTGGGTAGATGTGTGAACGAGGGCGAGTGAATNNNNNNNNNNNNNNNNNNNNNNNNNNNNNGGGGGGGTAGGTGGGTGAGTGAGTGAATGAGTGTGAGC	204	0.988	1st Class	0.996986	0.432351	0.740877	0.0563746	1	1	1	0.715736
Current Dataset	11202_1442	ss2137298008	11202	1442	[A/G]	G	C	ACAGCAAAGGTATGCTTGGGCTGTGTAAAGGCCTGCAGAGCAGTAACTTT		ACCTTCTCGCACCAGGTCACGGCAGAATTTGCGGCGGAACTCAGCCTTAACAGCAAAGGTATGCTTGGGCTGTGTAAAGGCCTGCAGAGCAGTAACTTT[A/G]TCCTTGATGGAGGCCGCTGTGGAAGCCACAAGGCGTGTAAGGTGCTCATTGAGCTGTCGGTGTGTGGACTCTGTCCCATCCTGTGTGGGATGTCTGGGGG	204	0.996	Probe Didn't Bind	0	0	0	0	1	1	1	0
Current Dataset	11206_201	ss2137298009	11206	201	[A/G]	G	C	AAGGAAGCAGATGGAACGTAAGAAGCAAGAAGACGGTCAGTAAGAAACGG		ATTAGGCTGGAAGGGAAGAGAAATTTGTCAAGAGGGAGGGAAGATCGAGAAGGAAGCAGATGGAACGTAAGAAGCAAGAAGACGGTCAGTAAGAAACGG[A/G]AAAAAAATATTGCAATCAATTTGAATAGAAATACAGGCAAGGCAACAAGCAAATAAATCAATTGCGGAGATTCAAACAAGCAAGCAAGCAGGAATCGAAC	204	1	Ambiguous Clusters	0	0	0	0	1	1	1	0
Current Dataset	11213_1185	ss2137298010	11213	1185	[T/C]	T	C	TCTTCAATAGAGCCCTTGCTAAGCAAGCGTATGATCTGTACAGGCTTAGT		GACATCACGTTCCAGCTGGAGCTTAGCCTGTGCAATCTGCAACATGCCCTCTTCAATAGAGCCCTTGCTAAGCAAGCGTATGATCTGTACAGGCTTAGT[T/C]TGGCCAACCCTGTGGCAACGGTCCTCAGCCTGTTTGTCATTATACGGGTTGAAATCTATGTCATGGAGAATCACGGTATTGGCTGCAGTGAGGTTGATGC	204	1	Probe Didn't Bind	0	0	0	0	1	1	1	0
Current Dataset	11215_595	ss2137298011	11215	595	[A/G]	C	G	GCTTTACTGGATGCCTGACATTTACGTGGTCGAATAAATTAAGCAAGACT		AACAATTGCAGTTACTTTATATTTCAGTCTAATTTACAGAAAAATAAGCCTTTCAATTATTTACTAATTTAGTCAGCATAAATACTTACCTAACAAAGG[T/C]AGTCTTGCTTAATTTATTCGACCACGTAAATGTCAGGCATCCAGTAAAGCATGAAAATAAAGAGCTAAGCAAACATGGTTCCAGTGAATTAAGAATATCT	204	1	2nd Class	0.991711	0.316109	0.805784	-0.230223	1	1	1	0.774561
Current Dataset	11235_217	ss2137298012	11235	217	[T/G]	T	G	GCAATAACCATACTAACCTTAGGACTATTTTATTACATAAAGTAAGGGCA		TTTTTATAGGAAAAACAAACAAACAAACAGGCATTGGCGTTAGTGCACGGCAATAACCATACTAACCTTAGGACTATTTTATTACATAAAGTAAGGGCA[T/G]AAATTTTGAAATGAAACATCACATCCAGATAACCAGCTGTGATAACATCATTTCAGCGGAAAGTGATTCACCGGGAATTCCCGGGGCAGACCCACAATAA	204	0.899	PC PPC Errors	0	0	0	0	1	1	1	0
Current Dataset	11238_75	ss2137298013	11238	75	[A/G]	A	G	ACGGGGAAGGAGCCCATCTCGTTGGTGACCCACGTGGTGTTCCTCAGGTT		GAGAGGGGCAAGAAGCCGTGGATGACGGGGAAGGAGCCCATCTCGTTGGTGACCCACGTGGTGTTCCTCAGGTT[A/G]TGGCTCTCGATGGTGTCGCACTCCGGACACCGGCTCGGGTACCACATCTTCTCGGCTGGCGGCGCCCGTGCTTATCCCGGCATTATTTCCTTGCGCCGGA	179	0.787	1st Class	0.997739	0.212613	0.760528	-0.0187196	1	1	1	0.75075
Current Dataset	11243_355	ss2137298014	11243	355	[A/G]	A	G	GAAAACGTGTTGTAAACTTGTATGTGTGTGTGGGGTTGTGTACATGCCAG		CACATACTTCTGGACAACGACTCCGGTGTATTAACAAGGACAAAACAAAGAAAACGTGTTGTAAACTTGTATGTGTGTGTGGGGTTGTGTACATGCCAG[A/G]CGTATACATGTGTGTACGTTTGCCTGTGACTGGTTATCTAATAATCATAAAGGTGTGCGTGTACGTGTACATGTAATTAAGTAGATTAACATAGATGATA	204	1	1st Class	0.990203	0.210046	0.654921	0.0090471	1	1	1	0.553283
Current Dataset	11248_77	ss2137298015	11248	77	[T/G]	C	G	TCATGATCTGCAGGGCCTTCAGGATGGACACTTTCCTGTCGAAGGCGAGG		CTGGACTTCGTGGCGTACCACTGCTGCCGCTCCTGCACGGACGCCGGGATGATCGCCGAAATGGGGCCGCACCGCT[A/C]CCTCGCCTTCGACAGGAAAGTGTCCATCCTGAAGGCCCTGCAGATCATGAGGCCGTAGAGGGCGCTCCGCTGTNNNNNNNNNNNNNNNNNNNNNNNNNNN	181	0.877	1st Class	0.985682	0.376147	0.729595	0.0327892	1	1	1	0.695025
Current Dataset	11258_319	ss2137298016	11258	319	[T/C]	C	G	AAATCCAGGGAAAATTGGCTTTGGTCTATTTGCACATCAATCAATAGAAT		TGGCATTATAAAAATACTAACAGACACATGATACATGTCCCATTATTTCAAATCCAGGGAAAATTGGCTTTGGTCTATTTGCACATCAATCAATAGAAT[T/C]ATCGATTCTACTGAGCACGTATGTACATATGTATATATCNNNNNNNNNNNNNNNNNNNNNNNNNNNNNNNNNNNNNNNNNNNNNNNNNNNNNNNGGGGGG	204	0.935	1st Class	0.996986	0.136054	0.866399	-0.0354205	1	1	1	0.903109
Current Dataset	11262_52	ss2137298017	11262	52	[A/C]	T	A	CATATACGTGAGTTTTAATACCTACACAACCGTGCAAAAGCACAGGCACG		NNNNNNNNNNNNNNNNNNNNNNNNATCAGTTCGAAAAAAAACATTTATTTT[T/G]CGTGCCTGTGCTTTTGCACGGTTGTGTAGGTATTAAAACTCACGTATATGATTTTTAAAACTTTATCTAAACACATGTCTCAATACCACATATTATTTCG	156	0.9	2nd Class	0.936699	0.413516	0.811195	0.0946981	1	1	1	0.798003
Current Dataset	11267_301	ss2137298018	11267	301	[A/G]	T	A	GAAATGTCATGCACAGATAAGAGATGGGCAAATGAATGCATTTTGCACAT		GATTGCATGAGTGGTATAGTATATGTTTTATTTTTAATGAACTGTGTGTGTGTTTGTGTATGTGTGGGGAGCTTGTGTTCACATGCATGCGTGCATGTG[T/C]ATGTGCAAAATGCATTCATTTGCCCATCTCTTATCTGTGCATGACATTTCCTGTATTTTGTAAACATTTTCCTCAGCTTTATATATACAAAGAGGATGTC	204	0.988	1st Class	0.992464	0.460516	0.876156	0.0498267	1	1	1	0.913459
Current Dataset	11269_644	ss2137298019	11269	644	[T/C]	G	C	CAGGTATCATACTGCCTATTTACATGAGTCATTCCACAAACAAGAAGTAT		GCTGAAAGAAGCCCTTTCAGCAGTTGGTGCTGAGTGTGTAATTGAATAGAATATTTGTTTGTTCATAATTTGAAGACAAAGATCAGTCATTGGAAAATT[A/G]ATACTTCTTGTTTGTGGAATGACTCATGTAAATAGGCAGTATGATACCTGTATTGAAAGAAATATGATTGTATGTTTTTTTTTGTTAACATAATTAGCTT	204	0.868	1st Class	0.996232	0.321104	0.785376	-0.0266876	1	1	1	0.792556
Current Dataset	11273_4899	ss2137298020	11273	4899	[T/C]	C	G	TTATCTTTGTGCTAACTTTTTTACTTTAATTTTTACTGACGTGCATAGCG		GAAACTGAAAAAAAAGCATATCAGAAATTAGTGAAACATTCCCTCTTCCTTATCTTTGTGCTAACTTTTTTACTTTAATTTTTACTGACGTGCATAGCG[T/C]TGAAAGATCAAACCAAACAATGTAGTAATATTCTATCTCATTTCCATCCAAATCATCTTTTTTTCAATTCTAAAAGCAAATCATGTAGAGCAATAGTTTT	204	0.858	PC PPC Errors	0	0	0	0	1	1	1	0
Current Dataset	11289_377	ss2137298021	11289	377	[A/G]	T	A	GGCAGGATAGATAAGGTCAGAGGGGAGATCCTTCCTTGGAGAACTTCGTC		ACCGATCACGACGCTGGACTCGTGGACGGACTTCGAGCTCCTTCATGAACAGGACTCGGCTCATCTCACAGACCACGAGCTCTACACTAAAGCCAACGT[T/C]GACGAAGTTCTCCAAGGAAGGATCTCCCCTCTGACCTTATCTATCCTGCCATCCGTCCTGGACGTGGTCTTCCAGAGGGACTCCATTCGCTGCAAGTGGC	204	0.949	Probe Didn't Bind	0	0	0	0	1	1	1	0
Current Dataset	1129_104	ss2137298022	1129	104	[T/C]	T	C	ATGGGGATGGTGGAATGTACAAAAAAGACAAGTCCTGAAAATATTATCAG		GATGCACACAGTCAATACTGAATGAAGCTAAAATCATTAGTTATAGAAAATGGGGATGGTGGAATGTACAAAAAAGACAAGTCCTGAAAATATTATCAG[T/C]ACTCATGAATCAACATGTTAATCTTTATATAACATCAATGGAAACACACAAATATATATCTATAAGTAGTATATACTGTATATACATA	192	0.965	Ambiguous Clusters	0	0	0	0	1	1	1	0
Current Dataset	11298_49	ss2137298023	11298	49	[A/C]	T	A	CAATATCAGGGAATGACAGAAAAGAAACGGAAAAGCGTCCTATTACGAAT		CTAAAATCAAATGAATGACAACTACTAACAACAATAAATATACCAATT[T/G]ATTCGTAATAGGACGCTTTTCCGTTTCTTTTCTGTCATTCCCTGATATTGTCCATGATTGCCCAACTCTTATCTGGAAAATAATCATAGTCATCCTAGTC	153	0.988	Ambiguous Clusters	0	0	0	0	1	1	1	0
Current Dataset	11299_118	ss2137298024	11299	118	[A/G]	G	C	AGAGAAACTTTTGCACCAACAGCAAGAATGTCTACACTCCGTGCTTTATT		AGCAAGATATGTTGCTAAAGGATATTCACAGGTGAAGAACATTGACTACAGAGAAACTTTTGCACCAACAGCAAGAATGTCTACACTCCGTGCTTTATT[A/G]GATGTGGCTGTACAAAAGGACATGGAAATAC	135	1	Het Excess	0	0	0	0	1	1	1	0
Current Dataset	1130_84	ss2137298025	1130	84	[T/G]	A	T	CCGATCGAAGAGGAACCATTTCAGTTTCTGTCCAGTCTGTGCAGAGAACC		GGCGCCCACACCAGCAGCGTCCTCTCCGCGCAGACCCCGAGATCTGGTTCCTCTGACGCCCAAGATTTCGTTGCGTTCCAAAA[A/C]GGTTCTCTGCACAGACTGGACAGAAACTGAAATGGTTCCTCTTCGATCGGCGAAGACATCTTACACTCGTTGTCTCCGGTGATTCGATTTCGCGTAGGTC	188	0.976	1st Class	0.999246	0.478884	0.866018	0.00329774	1	1	1	0.901444
Current Dataset	11303_106	ss2137298026	11303	106	[A/G]	T	A	ATGGTGTGAGATTGTGAGATTTGAGCACATAGCTGTACTTACAGGTAATG		AATTTTCACCAGTAACTTGGTACGACACGTCAACAGCAATGCCAAAGGAAAGCAAGATATATATATATACTTTTCTTAAATAACTTGCCGAGTTTTCCT[T/C]CATTACCTGTAAGTACAGCTATGTGCTCAAATCTCACAATCTCACACCATAATTTGCGTTTCATTCCATCCGCTGATTAAAGAAATAAAAAGTTCATTCA	204	1	1st Class	0.998493	0.163019	0.792864	0.0620086	1	1	1	0.804517
Current Dataset	11314_55	ss2137298027	11314	55	[A/G]	A	G	GGAGTGCTCAACTTACGTCATAACCTAAATTCTGATCACTTAAATACAGT		TCAGGGAGTGCTCAACTTACGTCATAACCTAAATTCTGATCACTTAAATACAGT[A/G]CATTTACATACATACATAATCACCAAAGTCACTCACATATGCTAATGCAGTATGTATACAAGTATTAGATATAATCTAAAACATAACAAAACACTTCTA	158	0.965	Ambiguous Clusters	0	0	0	0	1	1	1	0
Current Dataset	11319_197	ss2137298028	11319	197	[A/G]	T	A	ATCTCTGGTTAAAAATATCCTCCCAGGCATCGAGTCCAAGGATTTATTAG		CCAAAAGCAACCGATTTGTACTAGGTGATCCAAACCCGGATCCGGAATCTGGATGGAACAGCTGTAAAACTCCCGAGTCCTGAGGCGCTTGCTCTAAGG[T/C]CTAATAAATCCTTGGACTCGATGCCTGGGAGGATATTTTTAACCAGAGATTTTGTTCCAAGTTTGCCGGTGATAATGTGTCTAGTCTTGAATTATTTCTA	204	1	Ambiguous Clusters	0	0	0	0	1	1	1	0
Current Dataset	11326_638	ss2137298029	11326	638	[A/G]	A	G	TTCTTAAAGGCTTTGGAAGATGCTGCGAGGCCGTAAGAAATCGCCTTTGT		CAGAGGCGCTTCCGAAACAGGTTAGACGAGTATCGCCATCAAGTCGGACTTCTTAAAGGCTTTGGAAGATGCTGCGAGGCCGTAAGAAATCGCCTTTGT[A/G]ACACCCTACGACCCTCTCCTCCTCCTCCTCCTTTTTGTCAATATTTTTCATCTGCACTTTCCTGAAGGGAAGCTCTCGGTGCGTTAGTTTTTATAGTGTT	204	1	2nd Class	0.997739	0.279456	0.885673	0.0127484	1	1	1	0.922945
Current Dataset	11328_69	ss2137298030	11328	69	[A/G]	G	C	CAGAAGGGGAAATGGAAGCGAAAAGAGGGAGAGAAAATGGAGAAAGGAAA		GGAAGGGGAAATAAGAAACAGAAGGGGAAATGGAAGCGAAAAGAGGGAGAGAAAATGGAGAAAGGAAA[A/G]GGACAGTGGAAGCGAAAGGGGAAGTGGGAAGGGGGAAGAAAAGTGAATAGGATAAAGGAAAGGAAAGGTGGAAGCGAAGGAGGAAAGGGGAAGCGAAGGG	173	1	2nd Class	0.951771	0.157561	0.727351	-0.117163	1	1	1	0.632638
Current Dataset	11330_1010	ss2137298031	11330	1010	[T/C]	T	C	TCTATTCATGCAACAATATTACGCACACGCACACCTTGAGTGTTTAACCG		GGAACTTGTCACACACCTAAAACTGTATGATTTCTTTCCCCAAATGTTATCTATTCATGCAACAATATTACGCACACGCACACCTTGAGTGTTTAACCG[T/C]TTGTTATCAAAGGACTATCAGCTACTGATATGGGGGAATTCTCACAACCGATCTCTTATTCTAAAATGTAAACAAAAACAAAGGAAAACGTTTACACTCT	204	1	1st Class	0.999246	0.346531	0.855884	0.0207512	1	1	1	0.891233
Current Dataset	11334_1111	ss2137298032	11334	1111	[T/C]	C	G	TCCAAGAAAGTTTCATCTTCAGCAGAAATAAAACTTGGGCATTTGATGTT		AACCAAACAGAAAAATAAGCATAAAAAGAAAGCAGATAATGCAGAAGATTCCAAGAAAGTTTCATCTTCAGCAGAAATAAAACTTGGGCATTTGATGTT[T/C]GAAGAAGAAGATGAATAGCATTGGCTGCAGTTTCATATCTTGGGNNNNNNNNNNNNNNNNNNNNNNNNNNNNNNNNNNNNNNNNNNNNNNNNNNNNNNNN	204	0.935	1st Class	0.996986	0.383598	0.847354	0.0565042	1	1	1	0.879338
Current Dataset	11345_127	ss2137298033	11345	127	[T/G]	G	C	CTTTCACGGCGCTGTCTTGTTCATTTGATTATTTGAGAACAATAGGCAAG		ACAGTGTGTCGCCGCCTTCGTTATATTCTAGAACGCCGTCTCGTTATAGCTTTCACGGCGCTGTCTTGTTCATTTGATTATTTGAGAACAATAGGCAAG[T/G]GCTGAAGGAAGGAGGCAGCTTCTCAGAAAGTACAATACAGCTTCCGCGCACAGACGACCATGCCTGAAGCGG	176	1	Ambiguous Clusters	0	0	0	0	1	1	1	0
Current Dataset	11346_644	ss2137298034	11346	644	[A/G]	G	C	ACCCCCTTTGTGAATGCGAGAGTGATTCTCAGCCGATTGGGTCTGAAGAA		TCCCATGGGGCACTTCTTCGTCGGATGTTTCTTCTGCACGGAGCTTTCTACCCCCTTTGTGAATGCGAGAGTGATTCTCAGCCGATTGGGTCTGAAGAA[A/G]TCAAAGATTTATGTGGTGAATGGACTACTCATGATGACAATATTTGCCATGTGCCGCATTGCCTTGTTCCCCATCATGTATGCGGCATACTTGAGCCAGC	204	0.976	1st Class	0.998493	0.489434	0.753452	0.0736869	1	1	1	0.738317
Current Dataset	1135_218	ss2137298035	1135	218	[T/C]	T	C	CCCCTACCAGACTGGTGTGAGGTGGGAGAGAGTGTCCAGATCCGACCCTA		TGCAGATGGAGAGAAAACTCCGCCAGTCATCAGTAGCAAGCCTCTAGCTCCCCTACCAGACTGGTGTGAGGTGGGAGAGAGTGTCCAGATCCGACCCTA[T/C]AACTACTCTGGTGTCATTGCTTATATCGGCCACACANNNNNNNNNNCTTATATCGGCCACACAGATTTTGCACCAGGAACCTGGGTTGGAGTAGAGCTGG	204	0.787	1st Class	0.987189	0.0576336	0.881577	-0.105	1	1	1	0.918936
Current Dataset	1136_3461	ss2137298036	1136	3461	[T/C]	T	C	AACCGAGAGTGGATGAAGCAGAATGGAATAGATGTACCAAAGAACGCTGA		CACCTCTGAAGGCAAAAGTGTTCAGGAGCCATACCAGGTACTCATTGGTAACCGAGAGTGGATGAAGCAGAATGGAATAGATGTACCAAAGAACGCTGA[T/C]GACCAAATGACAGAACAAGAACAGCTTGGTCGCACTGCAGTCTTGGCTGCTGTCAATGGGCAACTTCTTGGAATGCTGGCTGTTGCTGATACCGTCAAGC	204	1	1st Class	0.990203	0.0749619	0.746469	0.0587038	1	1	1	0.725849
Current Dataset	11366_34	ss2137298037	11366	34	[T/C]	G	C	GAGCACAGAAAATTAAGTGAAAATTCCAGTGCACTAGGGTTACAGACCGA		CTCTGGTATTGTCCATTCTATAGGCTCAAAATC[A/G]TCGGTCTGTAACCCTAGTGCACTGGAATTTTCACTTAATTTTCTGTGCTCTATCAACATTCCCTGTGTTATTTTCATAGGGTCATCATCTNNNNNNNNNN	138	1	1st Class	0.996986	0.467498	0.913835	-0.00866068	1	1	1	0.947645
Current Dataset	11368_516	ss2137298038	11368	516	[A/G]	G	C	GATATCTCTGATTATAGAACCAGCTGGAAAGCACACCGAATAGGTAAATA		ATCAAACAGGTTCGTAAGAATCAAACCAACTACGAAACAAGAGACATACGATATCTCTGATTATAGAACCAGCTGGAAAGCACACCGAATAGGTAAATA[A/G]TATAAAAAGTCAATTAAATAGAGAACTCCACTAATAACACGCAATGAAGAATGATGGTATGCAGTCACAAATGTCATGCTTGCAATACATACACCACCAG	204	0.988	1st Class	0.997739	0.0962991	0.90311	-0.0409026	1	1	1	0.938813
Current Dataset	11376_1141	ss2137298039	11376	1141	[T/C]	C	G	CAGACCACTTTGATGTTCCGATGAAGGAAGTAGACATGATCATGGCCAGC		GATGAGTCGATCACCTTTGGCACCCTGGGGAAGAACTGTCGAGGAATCACAGACCACTTTGATGTTCCGATGAAGGAAGTAGACATGATCATGGCCAGC[T/C]TGGAGACCTCTGCAGCCAGTACCGGAGGTTTCTGCGTGGGAACCAAGTTTGTGATTGACCACCAGAGGCTGTCGGGTCTTGGTTACTGTTTTTCTGCTTC	204	0.996	1st Class	0.995479	0.42165	0.783748	0.0802728	1	1	1	0.789915
Current Dataset	11378_592	ss2137298040	11378	592	[G/C]	G	C	AAGTTTCAGGCAGAATAACCTGACACACGTCTCCTGCTGCTAGGTACAGG	AAGTTTCAGGCAGAATAACCTGACACACGTCTCCTGCTGCTAGGTACAGC	AATGTGCGCACCAATGCGAACAGTGATCTGCAGTGCTTGTGCCTCTGATAAAGTTTCAGGCAGAATAACCTGACACACGTCTCCTGCTGCTAGGTACAG[C/G]TCCGTGAGCTGCCAGTCTTTGGGAACTGTCATTCGGAAATCTCTGTCTTGTCCAAGTACAGATAGATCTAAAGTCACCTTCTTTGTAACTCTTGGTGTGC	204		Monomorphic	0	0	0	0	1	1	1	0
Current Dataset	11386_85	ss2137298041	11386	85	[T/C]	C	G	AAAGAGGAGGGAATTGAGTCTACGTTTGCGTGCATATGTATAGGGGAGTA		NNNNNNNNNNNNNNNNNNNNNNNNNNAGAGAGAGAAAGAGGAGGGAATTGAGTCTACGTTTGCGTGCATATGTATAGGGGAGTA[T/C]ATACGCGTATGCATACATGTGCCTGCGCGTATGTGCGTCTGCGTGCGTGACTGACTGTACCACCCGTATACTAATAATAGTACAGTATCAAATACCGCCA	189	1	PC PPC Errors	0	0	0	0	1	1	1	0
Current Dataset	11389_1246	ss2137298042	11389	1246	[A/C]	T	A	CTTTAGTGTAACCTTTGTAGCCCAAAGTGTGTTGCAGACTGTTCATACTT		CATGTGTAGAGAGTGACCTCTTGGTACTTTGATTACTGTCAGGAAGACATGAAGCATTTGACATAAATTTTTGGTGACAAAATGCTTTTAAAATTTAGA[T/G]AAGTATGAACAGTCTGCAACACACTTTGGGCTACAAAGGTTACACTAAAGTAAATACTGGTATGGNNNNNNNNNNNNNNNNNNNNNNNNNNNNNNNNNNN	204	1	1st Class	0.993218	0.420334	0.875313	-0.0595856	1	1	1	0.912124
Current Dataset	11391_811	ss2137298043	11391	811	[T/C]	G	C	TGCTCTCGTGGAGTGTAACGATGACAGATGGTTGTTGTGGCATCCATCCC		TGGCAAGAATGCTGTAGTTTGTGGTCGAAGCAAGAATGTGGGGATGCCTTTGGCTATGCTTCTCCATGGTGATGGTGTCCGGCCAGATGGAGCACATGG[A/G]GGGATGGATGCCACAACAACCATCTGTCATCGTTACACTCCACGAGAGCAGTTGGAAGTGTTTGTCAAGACAGCTGACATAATTGTCACAGCTGCTGGCC	204	0.949	3rd Class	0.972871	0.463981	0.732924	0.121233	1	1	1	0.580783
Current Dataset	11392_360	ss2137298044	11392	360	[T/C]	T	C	CACGAACCCCCGATATTTAACAAAATGGTGCGTTTAATCGCCGACGAATT		TCATCGCGACCGACAAGTCAGCTCTGAGAACGATTTTCATCTCCTATTACACGAACCCCCGATATTTAACAAAATGGTGCGTTTAATCGCCGACGAATT[T/C]CTGACGGAGGAGCGGGACAGGAAGTACTATGCAGATCACTACAAGTGCTGGCCTCCTCCGCTCTTCGTTATCGCTGTCACGCTCATACAGCTGGGCGTGT	204	1	1st Class	0.995479	0.242241	0.782492	0.0392474	1	1	1	0.787867
Current Dataset	11398_418	ss2137298045	11398	418	[A/G]	G	C	TCATACCGTACTTCCAAGGCATCAGCTCATAAAAGAACATCCAAGATCCT		ATACACTCACATGACCACCAAACACACAATTACACTCTCTATCCTAATCTCATACCGTACTTCCAAGGCATCAGCTCATAAAAGAACATCCAAGATCCT[A/G]TTCTTAGAAAGCTCTCTACGTCTTCAAGTTCAGCTCCTCGATGGTCAGTTCCCGCATCTTGAACTTCTGTATCTTGCCCGTGACCGTCCGTGGGAACTCG	204	1	1st Class	0.996232	0.44289	0.696722	0.0469417	1	1	1	0.621656
Current Dataset	11414_386	ss2137298046	11414	386	[T/C]	A	T	GCCATATCCGGGTCGACCAAATATGGCGAGATACCGTAATGTAGAAAAGG		NNNNNNNNNNNNNNNNNNNNNNNNNNNNNNNNNNNNNNNNNNNNNNNNNNNNNNNNNNNNNNNNNNNNNNNNNNNNNNNNGATGTCCAGTCTCATTCAT[A/G]CCTTTTCTACATTACGGTATCTCGCCATATTTGGTCGACCCGGATATGGCGACATTATAACGATTACAATAGACATCCTGATGAGAAATTCGACCTTCTG	204	0.996	Monomorphic	0	0	0	0	1	1	1	0
Current Dataset	11418_334	ss2137298047	11418	334	[T/C]	T	C	GACGGATGGAATTTAACACTGGGAAACAAGGTTAATCTGCAGTGCGTGTT		AAGCACGAACTTCGTAATAGACGGATTCCCGCGAACGCAGGACAACTTCGACGGATGGAATTTAACACTGGGAAACAAGGTTAATCTGCAGTGCGTGTT[T/C]TTCCTCTCCTGTCCTTTCGAACTGTGCTCCGAGCGGTGTCTGCGCCGAGGTCGCCCGGACGACAACGAACTTTCCCTCAAGAAGCGCTTCGACACCTTCG	204	0.9	Ambiguous Clusters	0	0	0	0	1	1	1	0
Current Dataset	11420_337	ss2137298048	11420	337	[A/G]	G	C	TGGGGAAAAGTGCAACCATTACAGCAGACCACCAAGCTATTAGGTCACCA		TATAGAGTACTAGACTGACTGTACACCACTAGTCCTCCTCTCAGGAGTCTGGGGAAAAGTGCAACCATTACAGCAGACCACCAAGCTATTAGGTCACCA[A/G]ATGAAGCTTAAAGTTGGCTTCTCTAAATTTGCAATGGCAAAAGTAGATTGGTTTAATCTTTAACATTTTCACATTTCCAGATCAGTTGTACCCAATTAAG	204	0.996	1st Class	0.999246	0.206637	0.796987	-0.0201553	1	1	1	0.810966
Current Dataset	11421_1789	ss2137298049	11421	1789	[T/C]	G	C	GGATCTGTGCACAAAGTAAGGCACAAATCGTGTCATCAAACATAATTCCT		CACCACATTCTATATAGAGCCAATAGCTTTTCTTAAAACATGAAAAAATAATTGCTCAACTTAGAGTTAAATTGAAAGAAATTCTCACAAACACAATTT[A/G]AGGAATTATGTTTGATGACACGATTTGTGCCTTACTTTGTGCACAGATCCAGTTCATAAAGATAACATTTTGTAAGCAAGCCACATTGTCACCCTAGTCA	204	1	2nd Class	0.9578	0.420142	0.765223	0.217525	1	1	1	0.75888
Current Dataset	11438_462	ss2137298050	11438	462	[A/C]	T	A	CACAACCGATTGTGTAGATGCTTTATCCATTGAATGTTTGTTTTCATCTT		TATACACTGCTTAAAGCAAGGCATTTAAATCAAACTTGAAAAAAGAGACAATAAAAAAAAATACAATCCAAAAGATATCCCAAACACCTTGATATTACG[T/G]AAGATGAAAACAAACATTCAATGGATAAAGCATCTACACAATCGGTTGTGCCCATGACCCTTACGTGCCCATGACCCTTACTCACATGGCTGAGTTGATA	204	0.935	2nd Class	0.996232	0.456883	0.831171	-0.0824355	1	1	1	0.809526
Current Dataset	11444_1667	ss2137298051	11444	1667	[T/C]	T	C	TTCCATCCTATCATAGCTTCAACCAAATGTTTTTTTCATCCTCTGCATTT		AAACAGACAAAAAAAGAAATACAAACTCAATTACTTGACACAGACCTCTTTCCATCCTATCATAGCTTCAACCAAATGTTTTTTTCATCCTCTGCATTT[T/C]GTTTTCACCATAAACTTTATGTCATCACATATCCAGCAAAAAAA	148	0.842	1st Class	0.997739	0.42787	0.838514	0.050564	1	1	1	0.869963
Current Dataset	11452_30	ss2137298052	11452	30	[T/C]	A	T	CTCTCCAATACTCAGATCTTTAACTATACTGATGTTATAGCGATCACATT		CCGGGGAGTTCAAAGACCAGTGTCAGGAA[A/G]AATGTGATCGCTATAACATCAGTATAGTTAAAGATCTGAGTATTGGAGAGAAACCGTGTTCTTTCCTCGATGAAAAGGATTGCCGCTTTGACTTTGCTTA	134	0.935	Ambiguous Clusters	0	0	0	0	1	1	1	0
Current Dataset	11463_266	ss2137298053	11463	266	[T/G]	T	G	AAGGGAGAGAGTAGGTAGATGGAGAGAAAAAGAGGGGGAAGAGATAGAAA		TGAAAAGATGAGTGAGAGATTGAAAGAAAGAGACAGAGAGGGAGGAAGGAAGGGAGAGAGTAGGTAGATGGAGAGAAAAAGAGGGGGAAGAGATAGAAA[T/G]AGAAAGAAAGAAGGGGGATGGCATAGACAGAGAGAGGTAGTGAGAGAGTGAGGGAGAGAGGTAGAGAGAAAGACAGAGTGAGGGAGGGAGGGAAGGACCC	204	1	Monomorphic	0	0	0	0	1	1	1	0
Current Dataset	11480_481	ss2137298054	11480	481	[T/C]	T	C	TCAGTCGCTTCCAGACCGTCATTTGTTTCGAGTGAAACCTCTGCGCGCAA		AGATAAAGCAGTTGCTATTGTGCAAGAATACGTATGTTGCCCGTTGTCCTCAGTCGCTTCCAGACCGTCATTTGTTTCGAGTGAAACCTCTGCGCGCAA[T/C]AGTTTGTTCGATTTTCTTTATTTTTTCAAAGTATTTTCTTAACGAATAATGGTGTCGAAGCACTTTTATGTAGAGATAAGCATTGATTTCATTGCCGTTG	204	0.949	Ambiguous Clusters	0	0	0	0	1	1	1	0
Current Dataset	11484_511	ss2137298055	11484	511	[A/G]	G	C	GCTGACAATAAGAAAATTGTGGGCTTATTAATAGAAAAAGGAGTGGATTT		CAACGCCAAGAACGGCATGGGGCAAACGGCGCTCCACCTGGCAACTATTGCTGACAATAAGAAAATTGTGGGCTTATTAATAGAAAAAGGAGTGGATTT[A/G]CAAGTTACTGATGTAAACAACGAGAGCGCAATGCGGATCGCGACCCGCGCGGCGTCCAAGGCGACCCTGGAGCTCCTGAAGCAGGGCGGCTGCCCCCTCG	204	0.899	2nd Class	0.96835	0.427627	0.697775	0.0126566	1	1	1	0.635042
Current Dataset	1149_1572	ss2137298056	1149	1572	[T/C]	A	T	TGTCCATTTATTGTGATGGTCCCAGTCTTTGGTTCGTAAAAGCGATACAA		TTACCCCATCCTAAGTGACCTAACGTTTACAGTACCGGCTGGAAAGAAAATTGCCATTGTCGGTGGTTCGGGTTCTGGAAAATCGACAGTCATCCGTCT[A/G]TTGTATCGCTTTTACGAACCAAAGACTGGGACCATCACAATAAATGGACAAGATATTAATTCAGTTGACTTGGACAGCCTGAGGAAGAGCATTGCGGTGG	204	1	1st Class	0.999246	0.305053	0.896644	0.0191878	1	1	1	0.933152
Current Dataset	11492_533	ss2137298057	11492	533	[T/C]	G	C	CCTTACCCTCCGGAGGTCTCAAGGGGAAGAACATCAACTACTCCCGTCAC		GATTTCACGGGAATACAAGTCAGCAATCAAACGATGAAAATACTCCACATGTGGGCTGGAGACGCCATAGAGGTAGTCAGCCTGGGGAAAGGTGCTCGG[A/G]GTGACGGGAGTAGTTGATGTTCTTCCCCTTGAGACCTCCGGAGGGTAAGGAAGGTGTGAATGAACTCCTGTGCCCGGTGAGTGAATCATAATAAACATGT	204	0.877	PC PPC Errors	0	0	0	0	1	1	1	0
Current Dataset	11495_95	ss2137298058	11495	95	[T/C]	C	G	GTCTCATGTATTCAAGACTTAAGATCCTGAACTTCAAGGATCAATTAGGA		CTCTCGATGCATTTACTAGTGAGCCAAATGCCTGGGGTCTAAAGGTCTCATGTATTCAAGACTTAAGATCCTGAACTTCAAGGATCAATTAGGA[T/C]AACCTACTCAGTCGGTGGTATTTACGTGGACATTAAATTCATTTCTTAGTGTAGTCCATGACTAGGCAATCAGGCCAGGATGTCAACAGATGGACTAGGT	199	0.965	1st Class	0.996232	0.336611	0.861721	0.0738187	1	1	1	0.897918
Current Dataset	11496_86	ss2137298059	11496	86	[A/G]	T	A	ACGATGCCCAATTCCACTGTAGTTCCATCAAAGCCAAAGTCATACACCTT		TAGAAACTTGGGTTAAGGTGGACAAGAATTTCATCAACAAGATGTACCAGTACATGAGATGTATTTGTTCTGTCATGCTCCAAGA[T/C]AAGGTGTATGACTTTGGCTTTGATGGAACTACAGTGGAATTGGGCATCGTAAGCCTTGGCACAAGTACAGCTGATGGCACAAAGAAGGCAGTGAAGGTTG	190	1	1st Class	0.998493	0.455849	0.77826	0.110546	1	1	1	0.780903
Current Dataset	11503_113	ss2137298060	11503	113	[A/G]	C	G	TGTTTTTTGTGTGAATAGTAAGACAACCTGTTTGACAGCAAGGTCACAAT		AAAAGGTCTATCAAGAGTAAAAGTTTAGTTGAATTTTCCAATTATTCAAAATACTCTTGCAACTGGAATTAATAAATGCTAAACAAATACATAACATAT[T/C]ATTGTGACCTTGCTGTCAAACAGGTTGTCTTACTATTCACACAAAAAACAGTAAGTACTTTTCAAACCAGGTAAATAAAATACCACTTCAAAGTAAAATG	204	0.965	1st Class	0.987189	0.164885	0.811859	-0.0686477	1	1	1	0.83337
Current Dataset	11519_26	ss2137298061	11519	26	[A/G]	C	G	TACAGGTATGGCCAAATGTCTTCGTCATTAATCCACTTTCCCTTCGGTAT		CGAGAAGGAATCTTGCCTGGCTGTC[T/C]ATACCGAAGGGAAAGTGGATTAATGACGAAGACATTTGGCCATACCTGTAAGGAAAGAGAATATCCTGGTCTTCCAATAATAAGCTGCAAGAAAAATGAT	130	1	Probe Didn't Bind	0	0	0	0	1	1	1	0
Current Dataset	11532_261	ss2137298062	11532	261	[T/G]	C	G	CTAATGATGATGATAGGACTGATAATGTTGGGATAGAGAAAGCTTAAAAA		NNNNNNNNNNNNNNNNNNNNNNNNNNNNNNNNNNNNNNNNNNNCTTAGACATCTCACATAACAATAATAAATGTTTTTTTTTGTAAAACTGTAAAACTC[A/C]TTTTTAAGCTTTCTCTATCCCAACATTATCAGTCCTATCATCATCATTAGTATATGTTAATAATCATTACTGTTACTATTATTAATTCAATTTCTATCAT	204	0.899	2nd Class	0.938207	0.140161	0.765525	-0.0635758	1	1	1	0.740525
Current Dataset	11536_80	ss2137298063	11536	80	[A/G]	T	A	ATTTAAAAGCCACCTTGCTATGAAAATGAGGAGGATTCTTTCCTGACATC		TGAGAATGTCAGAAAGCCAAGGAGCTAAGTAAATGTACAGAATTTTGGGTATAATTTTCAAACTGGTAATGGATTCCTT[T/C]GATGTCAGGAAAGAATCCTCCTCATTTTCATAGCAAGGTGGCTTTTAAATGTTGCACATTCAATTGAAACAATATTTTTNNNNNNNNNNNNNNNNNNNNN	184	0.988	Only 2 Clusters	1	0.0832705	0.790196	0.0904823	1	1	1	0.733402
Current Dataset	11551_316	ss2137298064	11551	316	[T/C]	A	T	CAATTGGACCCTCCACGGCTGAACTGATGTCCTCTGCCTGTCTGCTCGGG		GAATGGGAGTGACCGGCACTTTGAGCGCGGCACCACCAACTACCACACAGGCCACAGGGCTAGAGACCGCCAGTCAAGCTCACATGGAGAGCAGCATCC[A/G]CCCGAGCAGACAGGCAGAGGACATCAGTTCAGCCGTGGAGGGTCCAATTGTAATTATGAGGGAGGTGGCTATAACTACAGCTATGAAGACGGCAGGGATA	204	0.787	2nd Class	0.987189	0.248092	0.665639	0.0885105	1	1	1	0.573629
Current Dataset	11558_708	ss2137298065	11558	708	[T/G]	A	T	TGTGAGAGAAGCTGAAGTAAGGAGGAAAAGGATTGAGACTAGAAGTGAGG		CTTTCCGACACTGCACACTCCTACTCTCAACACACTTTTCTGTTCACACATCTACTCCCATGACACTTCTCCCCTCTTCTCCCCTCACACTTCCGCCTC[A/C]CCTCACTTCTAGTCTCAATCCTTTTCCTCCTTACTTCAGCTTCTCTCACACTTTCTAAACTCCCTCTTCTTGCAACTGCTCCCCCTCCTCCCTGCCCATC	204	1	PC PPC Errors	0	0	0	0	1	1	1	0
Current Dataset	11567_878	ss2137298066	11567	878	[T/G]	A	T	CTTGGAGACTCTTGCTTTTGTAGTCTGAGGATGTCCTCAAGAAAGAAAGG		TGCTGAAAACACCCCAGAAGTTATATCAAGTCGATGCATATTGTGGGATTATCCTGTTTCTTCAGCCAAAGTATTCAGCTCAGCCAATTTTCTTAGAAC[A/C]CCTTTCTTTCTTGAGGACATCCTCAGACTACAAAAGCAAGAGTCTCCAAGAAATGAAGATGAACTTTCCATTGTTGTAGGAACAACTTTAGAATCTTGCT	204	1	Probe Didn't Bind	0	0	0	0	1	1	1	0
Current Dataset	11578_781	ss2137298067	11578	781	[T/C]	T	C	GTGGTCCTGGCAGCCTTTATCCATTACTATGCTGTCCTCACCTACCTGAT		NNNNNNNNNNNNNNNNNNNNNNNNNNNNNNNNNNNNNNNNNNNNNCTTTGTGGTCCTGGCAGCCTTTATCCATTACTATGCTGTCCTCACCTACCTGAT[T/C]CTTCCTTCAGCATCTGAGAGCACCCCCTCAGCCGTGGGGATAGTGGGGGGAGTTGAA	161	0.976	1st Class	0.999246	0.134615	0.821808	-0.0256985	1	1	1	0.847576
Current Dataset	11588_826	ss2137298068	11588	826	[T/G]	C	G	TGCATATACGGTTACAAGAGCATCGTTGAGTTGCTGTTGTCCAAAAGTGC		AGCAGTTTTACCACCGCCGTGTGGAACCCTCTCGCCGCCTCGTGCAGNNNNNNNNNNNNNNNNGGGAGTGTTGCCAGCTTTGTCCTGTGCATTGATGTA[A/C]GCACTTTTGGACAACAGCAACTCAACGATGCTCTTGTAACCGTATATGCAGGCACGGTGCAAGGGTGTACACATGTCAGTTGTACATGAGTTCACCTTGG	204	1	1st Class	0.991711	0.464666	0.716501	-0.00872732	1	1	1	0.670563
Current Dataset	11598_214	ss2137298069	11598	214	[T/C]	T	C	ATAGGCATATATTACATTATTTATACAAGTTCCCTCGGATTGACACTGGG		GTAAACGGCTTTTATTTTACACGGCTAGTTACTGTGTTGTCTGTGTTCAATAGGCATATATTACATTATTTATACAAGTTCCCTCGGATTGACACTGGG[T/C]TCCGAGGAAGATTAAAATGTGAAAACACACCCGATATATAATGTTATTCAAATGTCACGACAAATCAAGGTTTTGTGTTGTACATTATTCACGTTGTTA	203	0.965	PC PPC Errors	0	0	0	0	1	1	1	0
Current Dataset	11599_175	ss2137298070	11599	175	[A/C]	G	C	CACGTATAGGGTAGTTATGAAGTGGCCTGACCTGACCTCGCCTTCACTTA		CATACGCATACGCCTACGAACACGCAGCGCACACGATAACCCGTTGTTCAGGATGGTCCGGCCGCGCAGTTCTGATTCTGACCCAAGGGTAGTGAGGAG[T/G]TAAGTGAAGGCGAGGTCAGGTCAGGCCACTTCATAACTACCCTATACGTGTGTTTAGGGCAGTTATCCTACATAAATACAATTGTTTCCGGGAAGGGCCA	204	0.976	1st Class	0.997739	0.353852	0.764327	-0.000727913	1	1	1	0.757337
Current Dataset	11605_87	ss2137298071	11605	87	[T/C]	T	C	CTTACCGCACCTGTCCCAACTCACCTGTCACTCATCTCTTACGGACTCGT		ATTACCTGACCCGACATTCATCAACAACACCCCCGCCTTACCGCACCTGTCCCAACTCACCTGTCACTCATCTCTTACGGACTCGT[T/C]TCACCAAAAAAACAACACAAGATTAAAGTAAACATGCAAAAATCTAGACGAGAAACGCGACATATAATCACATTTACGAACTACTGCTGAAAGACAGAGA	191	0.915	1st Class	1	0.0957046	0.750145	0.0447938	1	1	1	0.732437
Current Dataset	11608_284	ss2137298072	11608	284	[T/C]	T	C	TCCTTCCACTTTTTACTCACATCTTTCTTCTCCACCTTCATCATTTTACC		NNNNNNNNNNNNNNNNNNNNATTCCCGTTCTTCATGCCGTTTCCGTCGTTCCTTCCACTTTTTACTCACATCTTTCTTCTCCACCTTCATCATTTTACC[T/C]CACCTTCCCCCTTCGCCTCACGGACACCTTCATTTCCTTCCACGTCGAATTTCTCTTCCTTTCCACTCCAGTTCTTCCTCTTGCACTCTTTTCCCTTCAT	204	0.988	1st Class	0.999246	0.430241	0.784879	0.0413868	1	1	1	0.791752
Current Dataset	11613_3161	ss2137298073	11613	3161	[T/C]	T	C	TGACCTGCTGCCTTATACTTAATGATGGACCTACTTTCTTGATTCCAAAT		GTGCGTCATGTCAAATAATTTTTAAAAATGACTTCGTGTTCCCTTGGATTGACCTGCTGCCTTATACTTAATGATGGACCTACTTTCTTGATTCCAAAT[T/C]TAAATCAATGATTGATATTCAATTTTAATCCATCGACTAAAAAACTAAAAAAAAAAAT	162	0.988	1st Class	0.998493	0.358491	0.828337	0.138761	1	1	1	0.856548
Current Dataset	11615_351	ss2137298074	11615	351	[T/C]	C	G	TTAACCACTAGCCACATCGGACACTTCGAGTTCCGTCTCTGCGTCAACAA		CATCACCGCTAATTTCACCAAGGGACAGGTAATCACAGTCGAAATAGACTTAACCACTAGCCACATCGGACACTTCGAGTTCCGTCTCTGCGTCAACAA[T/C]GCCCCGGACAAAATCATAACGGACGAGTGTCTGGACGAGCACCTCCTCCAGCTGGCTGACGGTTCGGGACCCTTCTTCACCGTGCCAGACTTCAATGAAG	204	0.976	1st Class	0.997739	0.416918	0.756913	0.0221802	1	1	1	0.744426
Current Dataset	11624_800	ss2137298075	11624	800	[A/G]	G	C	ACAGGGAAGTTTGTGCATGAAGCAAAGTTCTGAGTGATGGCAATGGTATT		CCACTTTTTGGAAAGCTTTGGACGGCCCCGCACAGTCTTGTGCCACACAACAGGGAAGTTTGTGCATGAAGCAAAGTTCTGAGTGATGGCAATGGTATT[A/G]TCAAGGTTAATGACAACATGCCACCACCCTCCAGGCACAAATACTGTTTCACCAGGATGCTGCACCAACTCCAGCGGCTTAAATTTCTCGGGCCAACTTG	204	1	1st Class	1	0.233233	0.902821	0.0260642	1	1	1	0.938566
Current Dataset	11625_1175	ss2137298076	11625	1175	[A/G]	T	A	AGATGTTGACTGAATTTAGGTGTTTGCATTGATAAGTGACTCATTCTCAC		CCTATGTCTTCCATATAGAGAATATTATTTTTTAAAACCTTTTTTCTTTTCTCTTTTACAGGATGTTGATTGAATTTAGGTGTTTGTATTAACTGTGAG[T/C]GTGAGAATGAGTCACTTATCAATGCAAACACCTAAATTCAGTCAACATCTTATTCCATTT	164	0.965	Ambiguous Clusters	0	0	0	0	1	1	1	0
Current Dataset	11635_129	ss2137298077	11635	129	[T/C]	C	G	GGACGCATTTAGTCAAGTATAAATCAAGTCATCCCCGTTTACTCCCCAAT		CGCATCTCTAATATGTCATTTCGGATGGCGTACCACACAGTCCCTCAAAGGACGCATTTAGTCAAGTATAAATCAAGTCATCCCCGTTTACTCCCCAAT[T/C]ACATGATATTGAATCGAATCAATTTAATGAGAGAATTCCAGCCAGCCAAAG	155	1	1st Class	0.992464	0.461655	0.827376	-0.0376201	1	1	1	0.855215
Current Dataset	11636_183	ss2137298078	11636	183	[A/G]	G	C	GAGGAACAGGCCCCCTCTGAGGTGAAAGAAGAAGTGAAGTCGGAGAAGAC		AGATGACGTACGGAAAGGGAAAAAGAAAAGAGGGAAGGCTGAAGTGGAGGAGGAACAGGCCCCCTCTGAGGTGAAAGAAGAAGTGAAGTCGGAGAAGAC[A/G]GAGAAAGAGGAGGCTGACGGAGAAGAAGCCGAACAGGATGACCCTACAGTTGGCTTGGAAGGAGCCTCGTTCCAGAGTCGCATGCCCTCGGACAAGCTCA	204	0.915	1st Class	0.996986	0.488284	0.830016	0.0285314	1	1	1	0.858809
Current Dataset	11639_527	ss2137298079	11639	527	[A/G]	A	G	CATTCAGGAATCTCATATCTTTAGTGACTACCAAGGCATCTACTCCAACC		TGGACCAGCTGTCTCCTTTTTCTAATGTAGTCATTCAATTGCAGGATCACATTCAGGAATCTCATATCTTTAGTGACTACCAAGGCATCTACTCCAACC[A/G]AAATATAGACAGATACAACAATTACCTCAGATCCATCCTCTCAACTACAAAGTTACTGCTGTGGGATAGCAACATCCCTTTCTCCGACGCTTATTTCTCA	204	1	1st Class	0.999246	0.429864	0.866263	0.0831522	1	1	1	0.90296
Current Dataset	11657_430	ss2137298080	11657	430	[A/G]	T	A	TGCTTTGTCGTGGTTAGAATGAGAACAGACAGATTGTAACATCAACATTG		TTTTATACATGAGATCTGTTTAGTTAATAATATTNNNNNNNNNNGTTTAGTTAATAATATTATTGTTTCATGAAATATATCAATTTATTTATTTTCTAC[T/C]CAATGTTGATGTTACAATCTGTCTGTTCTCATTCTAACCACGACAAAGCAACAAACCAGAAATTCACCTCCTTGAGTGAATTGGCCAACAGGAACGGAGA	204	0.988	1st Class	0.999246	0.208145	0.841951	-0.00710112	1	1	1	0.874335
Current Dataset	11662_315	ss2137298081	11662	315	[T/C]	T	C	CATCTAGCAGCAGCGGTACAGAAAATGTGTGAGAAACCTATAGGGATTTA		GGCGCCAGTGAGACTGATAATTGTAGATGCATTTTCACTTGCTCCAAAACATCTAGCAGCAGCGGTACAGAAAATGTGTGAGAAACCTATAGGGATTTA[T/C]CTCCATGGCAGTGTAGATGTGTCTGTAAGCCTGGACGATCTTGCAGAATATGTGTGGAAACTCGGTGCTGCATTTCCATACGCAATTGAGATAGAAC	201	1	1st Class	0.999246	0.191176	0.911474	-0.0221251	1	1	1	0.94576
Current Dataset	11666_351	ss2137298082	11666	351	[A/C]	C	G	CCCAATCAGAGCCAAATTGATGGCTGATGCAAGTTATCTTCACAGCACTC		GAGCCATTTGCTCTGTGAGTGGTTTGTTGGAAGAACCAGAAGATTTTGACCCAATCAGAGCCAAATTGATGGCTGATGCAAGTTATCTTCACAGCACTC[A/C]TTAAGCCTGCAGTACAAAGATTCCTGTCCAAGATTTTTTTTCTAATAATGATAATTTATTTGTCTCACTGTAATTATGTTTATTCATCCTGGTATTTACC	204	1	1st Class	0.997739	0.240559	0.810424	0.0397623	1	1	1	0.831267
Current Dataset	11669_356	ss2137298083	11669	356	[T/C]	T	C	GAAAACTTAATCCGGATTGGACAGGACTTCTCTGATGGCTTATATTCCGC		AGGAGAAGTGCCAGATGTCCCAGCAATATACTTTTGTCAGCCAACAGAAGAAAACTTAATCCGGATTGGACAGGACTTCTCTGATGGCTTATATTCCGC[T/C]TATTACCTCAACTTTATATCTCCAATCAGTCGTCAGAAAATGGAAGATTTGGCCCTTGCTGCTCTACAGGCTGGGTGTCAAAGCAATATTAAGAAGGTAT	204	1	1st Class	0.994725	0.229546	0.736218	0.0237831	1	1	1	0.70723
Current Dataset	1168_82	ss2137298084	1168	82	[A/G]	T	A	ACTTATCATGCAATTTGTAGGGCCATTTCATAAAACAGTGCTACACTGAA		ATTGAAAATGAATTCTTTGCTGAATTATTCATGCTCACTTACTATATCTATTTTTTCCTAGTGTTACTAGGAAATTTTGAT[T/C]TTCAGTGTAGCACTGTTTTATGAAATGGCCCTACAAATTGCATGATAAGTGCTCAGTTGCCAAGGAGTCAATTAGTAGTCTGTGTGACCATCCTTCCCCT	186	0.965	1st Class	0.996986	0.296296	0.841585	0.0367881	1	1	1	0.873873
Current Dataset	11691_66	ss2137298085	11691	66	[A/G]	G	C	TCTCCTACGTGTCTTCCTTCGGGTGTCCTCTTCCTGTTGCGTCTCTTCCT		CCCTTTCCGACGTCTTCTCCTACGTGTCTTCCTTCGGGTGTCCTCTTCCTGTTGCGTCTCTTCCT[A/G]TGGGTCCTTCCCTTTCCGACGTCTTCTCCTACGTGTCTTCCTTCGATGGTCCTCTTCCTGTTTCGACTCTTCCTATGAGTCCTTCCCTTTCCTTTCTTCT	170	0.915	Monomorphic	0	0	0	0	1	1	1	0
Current Dataset	11694_657	ss2137298086	11694	657	[T/C]	T	C	AGATGGGCTTGGTCGGTGGTGGAGGAGCCTGCTGGCTGTCCTTTCGGAAG		AGGAAGACCCGCTTGTACAGGATGGCTGAATAGGGAGTCTCAGCCACGTAGATGGGCTTGGTCGGTGGTGGAGGAGCCTGCTGGCTGTCCTTTCGGAAG[T/C]AGAGTCTCTCCCTCTCACTCATCACGAATTTCTC	138	0.737	1st Class	0.991711	0.380699	0.709908	0.00557656	1	1	1	0.641495
Current Dataset	11695_180	ss2137298087	11695	180	[A/G]	A	G	CTCTCCAGTCATGCTTCTCAAAATACATTTGCTTCTACCTGTTCCCCGTG		AGGATTCATAGCGACTCTTTTCATCGAAGTCGACGGTGTACCATGATGGCTCTCCAGTCATGCTTCTCAAAATACATTTGCTTCTACCTGTTCCCCGTG[A/G]AGATTTTCAGGCGAGCTTTGTGCGAGTTTATTTATATTTCAACACTTATTTA	156	1	1st Class	0.996986	0.3613	0.790353	0.0940107	1	1	1	0.800543
Current Dataset	11696_235	ss2137298088	11696	235	[A/G]	A	G	GGGGAGAAGACAGTTGCTTTGAGATCTACAAAGATGCGGAGGTGTTTCTT		GCAGAGTGCATGTATCGAATTATCTGGGAATCACAATCGCCGTCGCATCGGGGAGAAGACAGTTGCTTTGAGATCTACAAAGATGCGGAGGTGTTTCTT[A/G]GTACGCCGGCTGAGTGATAGGTGTAACTCATATTAATCTCTGAATAGTGGGCGTACTCCTTAATGTTTGGTCTAAAGTGCCTTACAGTGGATGTATGGAA	204	1	2nd Class	0.997739	0.280212	0.778572	-0.0263684	1	1	1	0.781421
Current Dataset	117_3390	ss2137298089	117	3390	[A/C]	C	G	AGGAAAAAACATGAAAATGAATTGCTTTGTAAGGTTTCAGAGCAGTTTTA		CAGTGCTCAGACAAACACAGAAATAATCAGAGGCCTTTGAAGTAAGTGTAGGAAAAAACATGAAAATGAATTGCTTTGTAAGGTTTCAGAGCAGTTTTA[A/C]AAAATATTTTAATCTCAAAATGTGAGTTGAAAAAAAATGTATATGATTTATCAATTTTACAGAAATCCACATTTAATTTCCAACAAAATGTCTTCGTTAC	204	0.858	2nd Class	0.991711	0.0281155	0.900739	-0.0296769	1	1	1	0.891021
Current Dataset	11702_875	ss2137298090	11702	875	[A/G]	T	A	CAGGCTTAATGTAGGTTTTGTCTTAAGGTCTATGATCGTCTCTATGCTTC		GNNNNNNNNNNNNNNNNNNNNNNNNNNNNNNNNNNNNNNNNNNNNNNCAGGAGAAGCAGACACATCAACGAAAGTCAAAGAAGAGGAAGAGGAGGAAGC[T/C]GAAGCATAGAGACGATCATAGACCTTAAGACAAAACCTACATTAAGCCTGCCAGTCACCAATCAGACATGATGAAAGGGAAAGTAGGAAAGTAGCGCTCC	204	1	Probe Didn't Bind	0	0	0	0	1	1	1	0
Current Dataset	11703_892	ss2137298091	11703	892	[T/C]	C	G	GTTTCTTCAGGGACATCCCAGTATTAATGGCATAAATTTAGTTATGTATA		ACTTGGGATGTAATCATCCAATTATATTAAAAGGCAGTTATATTAAAAGGTTTCTTCAGGGACATCCCAGTATTAATGGCATAAATTTAGTTATGTATA[T/C]TGCACAACTTTATCATAATATAATTCTGGATGAATAAATCTTGTCTAGTATCTAGACACGATATGTGAGCAGTGTGCACTAATGTAAGTGTATTCTTGCC	204	0.899	1st Class	0.993971	0.313495	0.797794	0.04097	1	1	1	0.812216
Current Dataset	11719_160	ss2137298092	11719	160	[T/C]	T	C	GTTTGCTTTGGTATCCTGTGATGGTATCCTTTTGGGATTATCCTACGGTA		TTAAGAGGGTATTTTACGGTATTCTTGTGAAGTCTGGTATGCTATGGGGGTTTGCTTTGGTATCCTGTGATGGTATCCTTTTGGGATTATCCTACGGTA[T/C]CTTATTTTGGTGTTTTTCCAGCAAAATACTCTTCAATCTCCCACTTGTGAGGTCACAGGAGGCTCAAGGACTCGTGGGGAAAGAAAGACGAAGGAGGATG	204	1	PC PPC Errors	0	0	0	0	1	1	1	0
Current Dataset	11721_254	ss2137298093	11721	254	[T/C]	T	C	ACGCCTTTCGGCCTCTTTGAATTCCTCAGGATGCCTTTCGGTCTCTGGAA		CCACCAGATCCCGACCACTGAAGAAAACATCCCCAAGACAGTTGTAATCACGCCTTTCGGCCTCTTTGAATTCCTCAGGATGCCTTTCGGTCTCTGGAA[T/C]GCCACTCAGACCTTCCAAAGCTTCATTAACAACGTGACTCGCGGCCTTGAGGGCGTCTTCGCTTACATCGACATCCTCGTCACCAGCACCTCAGAAGCAG	204	0.949	Monomorphic	0	0	0	0	1	1	1	0
Current Dataset	11722_160	ss2137298094	11722	160	[T/C]	T	C	ATAAGGTTCCTCCTCCGTTTTCTTTCTATTCTCCGTTTTCTTTCTATTCT		TTTTCTGTTAATTATTTCCCGTTTTCTTCTACTTCATTGTCCGTTTTCTATAAGGTTCCTCCTCCGTTTTCTTTCTATTCTCCGTTTTCTTTCTATTCT[T/C]CGTTTTCTTTCTATTCTCCGTTTTCTTTCTATTCTCCCGTTGTCTTTCTTTCCCTTCTTCGTTTTTTCCTGTCCTTTCTCTTTGCTTTTCAACTTTTTTG	204	0.965	Ambiguous Clusters	0	0	0	0	1	1	1	0
Current Dataset	11724_283	ss2137298095	11724	283	[A/C]	T	A	GAAAGACTGAATCAACGGGGAAGACTGTCTTGCCGTTAAATCTCAGTTAC		CATAAGCGTTCGCACAGGTCGCCGTTGCAGTACGCGCTTCTGCCTCGAATTCTTGGGCTCGTTTGTGCACTTTCACTGACTCTGCTTCACCTGTCTCTT[T/G]GTAACTGAGATTTAACGGCAAGACAGTCTTCCCCGTTGATTCAGTCTTTCGTTCCGAGGGCTCACTGTTTCGAAGTATCCGAAGGCAAAGTCAATAGACA	204	1	2nd Class	0.994725	0.0935606	0.789889	0.0405979	1	1	1	0.799803
Current Dataset	11731_82	ss2137298096	11731	82	[A/G]	A	G	GTGAATTTACTCTCAATAAACTTAATATGCACTCCACAGCCGAGAACACA		TAAAATATGTACATTTCTTTAAGTAAAACCCGTGAATTTACTCTCAATAAACTTAATATGCACTCCACAGCCGAGAACACA[A/G]TAATCAATCTTTGGTAAGGTTCACACACTAAAAACCTTTTTTCATTAAATGATTTAATTCATATACAAAAGATATGTGTGACAGGTTTTAAAAGGTGAAC	186	0.988	2nd Class	0.994725	0.361364	0.752603	-0.0316106	1	1	1	0.736811
Current Dataset	11734_437	ss2137298097	11734	437	[A/C]	T	A	ATCACTATATGTTGTCATAATATTTGAAGGCATGTACCTGCATTTTTTTT		CATGCTATATATTACACTAACAAAATTTTTATCAAAATAACTTTAAGGAAGACATTTCTACTAATATATCTAAAAAAAATTAACTCCTTGGTCAAAAAA[T/G]AAAAAAAATGCAGGTACATGCCTTCAAATATTATGACAACATATAGTGATACGTAATGTAATGAGTAGATAACAGGAAAATATGGCCCTTTATAATTATT	204	0.813	2nd Class	0.959307	0.467793	0.677038	-0.080237	1	1	1	0.489392
Current Dataset	11742_576	ss2137298098	11742	576	[A/G]	C	G	GAAAGGAGACGGAAGAAAGGGGGGAAAACATGAGAGGGAAAGGAAGAAAG		TTCACCTTTCGCTGACCTACTCTTTCATCCCTCTCGTTCTCTCTCTTCCCTCTTCCTGCCTTCTTACTCTCGATCTCTCCTCGCCATCACTCTCTCTTC[T/C]CTTTCTTCCTTTCCCTCTCATGTTTTCCCCCCTTTCTTCCGTCTCCTTTCCCTCTTTCTTTCTTCGCCTTTTCCTCTTCCTTCCCTCTTATTTCCTCCAT	204	0.996	1st Class	0.997739	0.195997	0.614011	0.0760177	1	1	1	0.477719
Current Dataset	11746_576	ss2137298099	11746	576	[A/C]	A	C	CCTTCTCTTATTCCCTCCTTCGCTAAAAGTCAACAGGACGTGAAACTCCA		TCTTTCCTATATTTTTTTCTTTTTTTGTCTTTCCTTCTTCTTCTGCTTCCCTTCTCTTATTCCCTCCTTCGCTAAAAGTCAACAGGACGTGAAACTCCA[A/C]TCTCNNNNNNNNNNNNNNNNNNNNNNNNNNNNNNNNNNNNNNNNNNNNNNNNNNNNNNNNNNNNNNNNNNNNNNNNNNNNNNNNNNNNNNNNNNNNNNTC	204	1	Call Rate 90	0.862849	0.458952	0.714948	-0.0275067	1	1	1	0.287567
Current Dataset	11753_664	ss2137298100	11753	664	[T/C]	C	G	CTCTGCGGTCCTGATATTAAACCCAATGTCAAGGCTCTGGACACTCCACC		CCTACAGATGCCACCGTCCCCAGATGATAGTCATGACATCTGGGAACTACTCTGCGGTCCTGATATTAAACCCAATGTCAAGGCTCTGGACACTCCACC[T/C]GTGACCCCACCACAAAGTGAAGGATCTCCCCCGCATAGTCCCCAGCCTCTCTCGCCTGCAGGACCAACTGCAACCACAGTAGTCCTCTCCCCTCCTCACC	204	0.949	Ambiguous Clusters	0	0	0	0	1	1	1	0
Current Dataset	1176_640	ss2137298101	1176	640	[T/C]	C	G	AGAGCCAAAACTACTACAGTACATTAATCAAATGCCACTATAGCGTGAAA		GGATGTGCTTCAACCTGTGCAGCAGATAAACTACATAAACTCACAATACAGAGCCAAAACTACTACAGTACATTAATCAAATGCCACTATAGCGTGAAA[T/C]TTACAGTTCACTGTCTATCCACGTCAAGTAAAAGTAATTATCACTTTAGTCTACCAATGTTCTAGTGGGTAACTTGTTGAAATCTGTGGTTTTGTCTACC	204	0.965	1st Class	1	0.282969	0.914669	-0.0621921	1	1	1	0.948304
Current Dataset	11768_96	ss2137298102	11768	96	[A/G]	A	G	AGAGGGGGGAGAGGGATGAGGGGTGGGGTGAGAAGGAGGAGAAGAAGCGA		GATACGGGAAGGGAAGAGAGGGATGAGGGGTAGAGTGAGAAGGGAAGAGGGGGGAGAGGGATGAGGGGTGGGGTGAGAAGGAGGAGAAGAAGCGA[A/G]GATAGGGGATGGGGGGAGGGAGGAGAAGACAGAGGGAGCGAGGAAGGGAGGTGGATAGAGGAGGAGGAGAGAGAAGAAGGGGAGGCGAGGGGTTAAGGAG	200	0.737	2nd Class	0.981914	0.158864	0.685766	0.0223084	1	1	1	0.612089
Current Dataset	11792_544	ss2137298103	11792	544	[T/C]	C	G	CCGAGACCAGAAAACTCAGGCTATGATGTAGATGTTAGTTAACTCTCTGT		TCAAGTAACATTATGTTGGCAAAGGGACTATTCTGAGCCAGAAGTGTGCCCGAGACCAGAAAACTCAGGCTATGATGTAGATGTTAGTTAACTCTCTGT[T/C]CGGGGAATCTTAATTGGCCAACGGGACGTTTAGTAACTACAGATTTGTTAATGGAAGATAGTGGAAAGATATGAGAATTGGACTGTTAGATTGAATAGGT	204	1	Only 2 Clusters	0.998493	0.0822641	0.72094	0.0892695	1	1	1	0.610418
Current Dataset	11797_140	ss2137298104	11797	140	[A/G]	C	G	ATGTTTACGCAAAAGTCGTTTAAAAGTGGTTTACGCCCGTCGCCTCATCA		GAAGGCGTGTCACAAGGCGCTCAAGCTGTGGGGTTACAACGTGGCCAAGAACGAGGATCACCTGCGCGCGTTCATGCCCGTTGGACGATTCAAATTCCC[T/C]TGATGAGGCGACGGGCGTAAACCACTTTTAAACGACTTTTGCGTAAACATGAACGTTTTTATTTGCAATTGTTGGTTCTGGACTGGAAGGATTAAGTGAG	204	1	2nd Class	1	0.105878	0.722468	0.022865	1	1	1	0.613195
Current Dataset	118_97	ss2137298105	118	97	[A/G]	G	C	GGGACAAACAACACTAGCTGGGAGACTGATGAGGGTGACCAAGGGTGATC		CTTCAACACCCCTCCCTACCCCCCTGTCAACCGAGGAACTTGGCACGGGACAAACAACACTAGCTGGGAGACTGATGAGGGTGACCAAGGGTGATC[A/G]CCTCCTCCTTTCTCTTCTTTCCGTTCTTTTGNNNNNNNNNNNNNNNNNNNNNNNNNNNNNNNNNNNNNNNNNNNNNNNNNNNNNNNNNNNNNNNNNNNNN	201	0.915	1st Class	0.996232	0.226551	0.724874	0.0338949	1	1	1	0.686253
Current Dataset	11816_240	ss2137298106	11816	240	[T/C]	C	G	TGATCTAGGGAAGTTTCCCCTCACCCCTTCCTCTTCCTTTTCCTCTCACT		GCCCAGACCTTGTCACGGAGGCGGGGTTTCCAAGGCGACGAGACCGTAGTGATCTAGGGAAGTTTCCCCTCACCCCTTCCTCTTCCTTTTCCTCTCACT[T/C]TTTCCTCGTCTTTCTCTTTTTTCTCTGCTTTTTCTCCTTTTCTTTCTTTTCCTCCTCTTTTCCC	168	0.976	2nd Class	0.932178	0.176637	0.66474	-0.0189237	1	1	1	0.57183
Current Dataset	11828_542	ss2137298107	11828	542	[A/G]	A	G	GACTGGCACTTTAACAAAGAAAAAGAAAATACACTTTATCCGGCACTATT		TATCGAGCACTTTAACAAAGAAAAAAAAGCAATAAAACAAAAGCGCTTTGACTGGCACTTTAACAAAGAAAAAGAAAATACACTTTATCCGGCACTATT[A/G]CAATGAAAAAAAAAGCTCTAAAAACACTTTATCCATCACTTTAACAAAGAAACAAAAACAAAAAAATCACTGTATCCGTCACTTTAACCAAAAAAAAAAC	204	0.935	1st Class	0.995479	0.157456	0.753576	0.0385153	1	1	1	0.738538
Current Dataset	11829_1360	ss2137298108	11829	1360	[A/G]	C	G	ACCGCATTTCTCTGTATTCCTTTATTCGTTATCCTTCTGACCCCTGTTCT		TCTTAGTCTTTTTTTGTTCTTTTTTTTTTAACTGATTTGGTTTTGGGGGAGGAATTTGGTCAGGATCTGGGAGATCCTGGTGTGTCTGCTGGTCAGTGG[T/C]AGAACAGGGGTCAGAAGGATAACGAATAAAGGAATACAGAGAAATGCGGTTAAAAGGTCACGTGGGTCACGTTTAGTAAATCCACGGTTATTTTTTTTTT	204	1	1st Class	0.996986	0.410809	0.779578	0.0133486	1	1	1	0.783083
Current Dataset	11832_398	ss2137298109	11832	398	[A/G]	A	G	AATGGGTTCAGCAGTCTGTTGTTTTTCTTGGCAAGGTAAACAAGCTGATC		ATTTTTTGACATGCACATAGTAACACAGAACTACTCGGAGCATCACAGTAATGGGTTCAGCAGTCTGTTGTTTTTCTTGGCAAGGTAAACAAGCTGATC[A/G]ACTTAAAATTCAAGTGGCGACTGCACGTTATATTTTCGTCATTTAGCGGTAAATGTGAG	163	1	Ambiguous Clusters	0	0	0	0	1	1	1	0
Current Dataset	1184_580	ss2137298110	1184	580	[A/G]	A	G	AGTTTGCAGCGAGATTATACAAGAGGAATATCCATGTTCCAAGGGTCAAA		GCAAATGGTCACTGACTCCTTCACTGACACTTGGCTCGGATTCTTAAACAGTTTGCAGCGAGATTATACAAGAGGAATATCCATGTTCCAAGGGTCAAA[A/G]TCTGCGGTATATGTTTACGTTTTGATTGTCAGAAAAAGACGCTTCTTTTGGAAACTAAGCTATGATTAAAAAAATATCATGGATATTTCTGAACTGTTAA	204	1	1st Class	0.995479	0.403104	0.854971	0.0146382	1	1	1	0.890166
Current Dataset	11841_67	ss2137298111	11841	67	[A/G]	C	G	CAGATGGTGTTCCTCACAGATGGCCAAGCAACCGTAGGCATCACGAGATC		GAAGGACAGGCCGTAGATCGGGTGGCGCCGCACGTTCTCGTTCCTCACGTTCGCCCTTATAGACTG[T/C]GATCTCGTGATGCCTACGGTTGCTTGGCCATCTGTGAGGAACACCATCTGTCTCGCCGTGTTTTTCCTGTCCAGCTGGTTGAGCTTGTTGATGGCGTGGA	171	0.915	1st Class	0.995479	0.293338	0.691723	0.042612	1	1	1	0.623483
Current Dataset	11848_1010	ss2137298112	11848	1010	[T/C]	C	G	AGAATTTGGAATAGAGAAACACTTTTTTGCCTGCTTTGTGTGCGTTGCAG		CAACACTATCATGAAATTTTAACTAGGACAAATGGATTCAAGATATATCAGAATTTGGAATAGAGAAACACTTTTTTGCCTGCTTTGTGTGCGTTGCAG[T/C]GCTTCAGAGCAGCAAGTCCAGTAGAGGTTAAGGAGACACAATCAGACGTACAAAAAGCGCTTCAGAGCAGCAAGTCCAGTAGAGGTTAAGG	195	1	2nd Class	0.98945	0.0803503	0.578758	0.0356711	1	1	1	0.416773
Current Dataset	11850_4112	ss2137298113	11850	4112	[A/C]	C	G	GCGTCGCTCACTTCCTACGCTGTGACACTTCTTCCGATTCCTTCTAATGG		GCAGATTCTTAGCCGCCATAGCTGGTCCGGTTTCCCCGACCCCACTCTTGCGTCGCTCACTTCCTACGCTGTGACACTTCTTCCGATTCCTTCTAATGG[A/C]GATTCGATCATCGGATTAATATATTACCGATAT	137	0.949	1st Class	0.996232	0.305219	0.738734	0.111134	1	1	1	0.711765
Current Dataset	11852_1433	ss2137298114	11852	1433	[T/G]	G	C	AGTACAAAATGTGTCCTGTGTATTAGTTTGGGGAGAAGGGACTCATTAGT		TTTNNNNNNNNNNAGTTTTGAATTATTTATGACTTAATAGATGAAAAAAAGTACAAAATGTGTCCTGTGTATTAGTTTGGGGAGAAGGGACTCATTAGT[T/G]GACTATTTCAAAGTTTTGATATTGTGGAGTAGTTAAGTCTTCCTGGTGTCAGAAGAGAGTCAAGTCTTGCTGTGTGGCGTGTGGCGCGGGTGATCAGAGG	204	1	1st Class	0.992464	0.30486	0.831406	0.0229347	1	1	1	0.860666
Current Dataset	11854_75	ss2137298115	11854	75	[A/G]	A	G	GCGTCTATCATCCGGATGATGACCCACTACCTCACAGAGCCGACCTTTAG		GATGACATATCTTACAATAAAGGAGCGTCTATCATCCGGATGATGACCCACTACCTCACAGAGCCGACCTTTAG[A/G]AAGGGATTGAACAACTATCTAAAAGCACTCACATACAATAGTTCTGTGNNNNNNNNNNNNNNNNNNNNNNNNNNNNNNNNNNNNNNNNNNNNNNNNNNNN	179	0.915	Monomorphic	0	0	0	0	1	1	1	0
Current Dataset	11858_97	ss2137298116	11858	97	[T/C]	C	G	AGAGCGCCCGCTAAGTGGCTCGGTTCCATCGAGATCATGGAGACTTACCT		CGCCGGCCTCCTCGTGGGAAAGTGGGATGGCGAGTACGAGGACGGGAGAGCGCCCGCTAAGTGGCTCGGTTCCATCGAGATCATGGAGACTTACCT[T/C]AGGACGCGTCAGTCGGTCNNNNNNNNNNNNNNNNNNNNNNNNNNNNNNNNNNNNNNNNNNNNNNNNNNNNNCACCATCTGTCGAGCTCTGGGTATACCTT	201	0.877	1st Class	0.996986	0.226757	0.743231	0.000117298	1	1	1	0.720007
Current Dataset	11861_97	ss2137298117	11861	97	[T/C]	T	C	AATTCGCCGACGTTGTCATCCACGTAAGTAAACTTCATGTCCAGGGAGTG		CTCGTACAGGGACCGCCCCACCAGCTCCTTGGGTCCGTAGCCGCAGAATTCGCCGACGTTGTCATCCACGTAAGTAAACTTCATGTCCAGGGAGTG[T/C]TTGCTGACGAAGGTCTGCTTGTCCAGCGGGAACTCGATGTTGGACGGGTGAGGCACGGGCGTCCCCAGCGCCACCAGCCACGCCTGGTCCTCCTCGTGCT	201	0.996	1st Class	0.997739	0.433535	0.837821	0.0395168	1	1	1	0.869072
Current Dataset	11867_319	ss2137298118	11867	319	[T/C]	G	C	AGAAATACTATGACACATCCTGGTACCATATCTGACAAGGCACCACGAAC		AAGAGGAAGTTGACAAAAGAAAAACTGTCAAGAATTAAGTAGTGTTTAAAAAAATCTCACAAAAGGGGAATAAAAGAACAAGACATGGCCTTTGTGGAC[A/G]GTTCGTGGTGCCTTGTCAGATATGGTACCAGGATGTGTCATAGTATTTCTCATTATTGAGCTATTAGGTGTTTTACCCCCATCCGAAAGAACCAACGAAG	204	1	2nd Class	0.9789	0.421478	0.83231	0.0686972	1	1	1	0.859603
Current Dataset	11883_1562	ss2137298119	11883	1562	[T/C]	A	T	AAAGGAGAGGTTTTAAGTCATGCACTGCCTAAGACCACAAAACATCCAAA		AAGTCAAGTACCTGGTGNNNNNNNNNNNNNNNNNNNNNNNNNATGGTCCAGTAGTAGGATTTAGTCTACCGAGTTTCTTTAAAAGTTTTATAATGTTTC[A/G]TTTGGATGTTTTGTGGTCTTAGGCAGTGCATGACTTAAAACCTCTCCTTTTTATTAAGAATGAAAGGAAAATGATAACAAGGCTTCTAATAACAGTGGNN	204	1	1st Class	0.988696	0.49314	0.717295	0.116064	1	1	1	0.672058
Current Dataset	11892_492	ss2137298120	11892	492	[T/C]	C	G	TTATACAAGTATTAGCTTACTGTTCATGCCTCTGTTTCATATGTTATTAT		TGTAAAGCAGGGAGTGATATGAGAATGCATGTCAAGGTGAATTGTTTCATTATACAAGTATTAGCTTACTGTTCATGCCTCTGTTTCATATGTTATTAT[T/C]ATTGCTTCAATTTACCAGTTGTTTAATAATTGATTANNNNNNNNNNNNNNNNNNNNNNNNNNNNNNNNNNNNNNNNNNNNNNNNNNNNNNNNNNNNNNNN	204	0.813	2nd Class	0.959307	0.280833	0.816794	-0.0140111	1	1	1	0.663346
Current Dataset	11909_1176	ss2137298121	11909	1176	[A/G]	T	A	GCGTCCTGTTTCACCAAGATAAACTTCAAAGCATTTGCTGCAGGGATGCC		GAATTCCAGAGCAATTCCTTGAGAATTCCTCATAGCACCAGAGACTAACTCCTCCAAGGCCAAAAGCAAATATTTTGGCAGACCCGACAGCGCCTTACA[T/C]GGCATCCCTGCAGCAAATGCTTTGAAGTTTATCTTGGTGAAACAGGACGCGGTTTCTGCGGCAGGGTCATCGAACGTCGAGCTGATAACGTCGAGCTGAT	204	0.996	1st Class	0.999246	0.457391	0.77517	-0.0261099	1	1	1	0.77576
Current Dataset	11911_301	ss2137298122	11911	301	[T/G]	A	T	GAGTCGTGCCTTTTTTCTACATGATCGCTGCTGTCACACTATGCATTTTA		TTAAGAAAATAAGAAAATAAGAAAAAGAGAAAGTAAGAAAAAAAATCTAAAATACACAAGAAAAGAAAATCTGCAAATGATTACATACAATTAACTACT[A/C]TAAAATGCATAGTGTGACAGCAGCGATCATGTAGAAAAAAGGCACGACTCCCCCCCCCTAAAAAAAAAGGTAATATCAAAACACGATAACTCAGAACTGA	204	1	1st Class	0.997739	0.152946	0.816397	0.0464639	1	1	1	0.83993
Current Dataset	11916_1726	ss2137298123	11916	1726	[T/C]	T	C	CTTTCTGTTTGCTTACACAGTCCCAGGTTAGTGCATATTTCATCCGGGGA		CATGCGAGAGACTGGCAACTGGTGAGAGGCATCAAGCATAGGCAATGCACTTTCTGTTTGCTTACACAGTCCCAGGTTAGTGCATATTTCATCCGGGGA[T/C]AAGTTGTTGAGCAACATCTGTATGACCTGATCAGTGTACAATTCAACAAACATGTTGCATTCCTTACGTGCTGACTTGGGCAAAAGGGCACATAACCTTT	204	1	1st Class	0.995479	0.499621	0.730267	0.0446637	1	1	1	0.696269
Current Dataset	11919_1451	ss2137298124	11919	1451	[A/C]	A	C	AACACCTCTGTCAGCCCATTGAAAGTGGCGATGGTTTCTGTTAAGCCGTA		GGAACCAGGGAACGTGGAACGGGACAGGACAACGGGTCGCTTGTTGGGGAACACCTCTGTCAGCCCATTGAAAGTGGCGATGGTTTCTGTTAAGCCGTA[A/C]AGCGAGTGGACATCGTAGTGCAAGTAGGTCTTGGTGCCATCTGTCTGGTTGCCGGACATGCAGATGGTGTGATCACTAATCTTCTTGCTCTGATTATCCC	204	0.996	1st Class	0.997739	0.231118	0.745105	0.0965726	1	1	1	0.723393
Current Dataset	11934_1090	ss2137298125	11934	1090	[A/G]	G	C	TCAGTTATCTAGTGAATACTGGGCACATTTAGAACTTAAAGAGGGAAGGG		CAGAGAAACTACCTTACATCTCAAATCTTTAAAATAAGAGAGAAAAAAGTCAGTTATCTAGTGAATACTGGGCACATTTAGAACTTAAAGAGGGAAGGG[A/G]TTTCTAGACAGGAACAATTACAATGTACACTACAAAATTCAACAATTAAGCAAATTGATGTCGTTACAACGTTCCTTCCGGAGTTAGTTACTGAGCAGGT	204	1	1st Class	0.993218	0.185129	0.717938	0.0410948	1	1	1	0.673266
Current Dataset	11959_3234	ss2137298126	11959	3234	[A/G]	T	A	ACTTGGGTGGTCTCTGGAGGTCTTCTAGTCGGATTGTCTTCCGTGTTTTG		AAGACGAAATCCTTCTGTGTGCCTCTTGTCACCCGTTTTATCCAGTATCTCTCTTCCTTTCTTCCTTCTTCAATTCCTTTTTCTCTAATCAAAATAGTC[T/C]CAAAACACGGAAGACAATCCGACTAGAAGACCTCCAGAGACCACCCAAGTCTTGTTTATAAACTTGCTCTC	175	0.976	PC PPC Errors	0	0	0	0	1	1	1	0
Current Dataset	11961_312	ss2137298127	11961	312	[T/C]	G	C	ATGTACAGTACATGAGAGTACTCTCGACATACGTGAAAAGGACTGGTTCA		TATTTCATGCTTGGTTGAAAGTAATAAATATACAGTATATTATTACAGCAAGACAGGGAAGTATGTGTTATTCATCATAATTATTACATGAGTTATATT[A/G]TGAACCAGTCCTTTTCACGTATGTCGAGAGTACTCTCATGTACTGTACATTGCAACTATATATATATATATATATCGTATTGTCACAACTTTCAAAAGCC	204	1	1st Class	0.997739	0.453172	0.897688	-0.0551565	1	1	1	0.934084
Current Dataset	11962_393	ss2137298128	11962	393	[A/C]	A	C	ATCCTTCTACACCTTCGTTGCACTGAAACCTCGAACCTCGACGATTTCTT		AATGACAAAACGAAAAAACAAGGTGCTATGTTGCCAGTTATCAACTCCTATCCTTCTACACCTTCGTTGCACTGAAACCTCGAACCTCGACGATTTCTT[A/C]TTCGTTTTTATTTCGAGCACTTAAGCCACTGTGGTTTTTGCCTTCTGAACGACCATGAGGCGGAGTTACAAGAAGTGAAATCCGGCCTGTNNNNNNNNNN	204	1	Probe Didn't Bind	0	0	0	0	1	1	1	0
Current Dataset	1197_1900	ss2137298129	1197	1900	[A/G]	T	A	GAGGTGCTGGCTTTTTCTTGCGGGGAATGTGGATGAGCTTTGTGGATGCA		GCCAAGATAACAACATTAGTCCAGTACTCAGCAACAACATAAATGAAGCTTCAGAGACAACACAATCAGCCAACTCCCAGGAGGAGAGTGACCAGCCTG[T/C]TGCATCCACAAAGCTCATCCACATTCCCCGCAAGAAAAAGCCAGCACCTCCTCCTCCCCAGGGATCACTGCTGTATCTGAAGAGGCAACGGCAAGAAGCT	204	0.949	1st Class	0.997739	0.419184	0.755997	0.0547451	1	1	1	0.742814
Current Dataset	11971_697	ss2137298130	11971	697	[T/G]	G	C	GGGCGCTTGTACATGCAGTTCGAAATATACACAGGGGATATGACTTCCAA		TATGAGTGATATGGCCGAGTTGTGAGACACCTCGTTCAGGGAAACTTTAGGGCGCTTGTACATGCAGTTCGAAATATACACAGGGGATATGACTTCCAA[T/G]GACCAGCCGATGTAGTCAGAGTTCTTGTGAATGATTTCGAAAATCTGCTCCCTTTGGTCCTCGGTCAATGTCTTGGAGTCCGCCACCAATGTCTTGGAGT	204	1	1st Class	0.992464	0.263857	0.761786	0.0574262	1	1	1	0.752939
Current Dataset	11974_843	ss2137298131	11974	843	[A/G]	T	A	GGAAGGGTTAAGGACGATGGATGATTAGATCAAATGAAGGATATTTATGC		TTTTCCTCACATATCCCTTCTTCCCCGACCCCCCAACCTGTCAGACATCCTTACAGAATCCCATACCTTTTTATTGATAATTTATTCTCCTTCCTCAGA[T/C]GCATAAATATCCTTCATTTGATCTAATCATCCATCGTCCTTAACCCTTCCTCTTCTCATCATTACCTATCCTACCCCCATCTACCCTCTCCTCCTACTCC	204	0.988	Het Excess	0	0	0	0	1	1	1	0
Current Dataset	11978_141	ss2137298132	11978	141	[T/G]	A	T	CAGAATGAGACATGTTTTTGCAAAAAGGGAGAAGTGTAATGCATTTTTTT		AGCAAATTACACATTTTATATATGGTAATGTATTTTCTAAATAATGTACCAATCTTCTTTAAATAATATTCATTATATGTAATAACTTACTGCCATGAG[A/C]AAAAAAATGCATTACACTTCTCCCTTTTTGCAAAAACATGTCTCATTCTGGCAAAGAATTTACATATAATAGCATTCACTAGAATGTGACAGTGTTATAT	204	0.809	Ambiguous Clusters	0	0	0	0	1	1	1	0
Current Dataset	1198_345	ss2137298133	1198	345	[T/C]	C	G	CATGATGTGCCAGTGCAGCTGATTCCTCGTCGTCAGTGGCACCTATACCA		ACATGCGAGGCTTGTGGTCCATGATNNNNNNNNNNCGAGGCTTGTGGTCCATGATGTGCCAGTGCAGCTGATTCCTCGTCGTCAGTGGCACCTATACCA[T/C]GAGCCAGAAATGCCCCAGTTCCAAGCTTCTGTTTACCTGCCTCCCCTCCGTCAGCT	160	0.915	1st Class	1	0.198568	0.77123	0.0583491	1	1	1	0.769133
Current Dataset	11982_1434	ss2137298134	11982	1434	[A/G]	G	C	TGTACTACCATTTCTGAATAAAAGTAATTTCAGAAGATATTGGTGTTTCC		TAGGTATAAAAGCCTCATCCTATTCTCACACCTCGATGAGGTCCTCTATTGTACTACCATTTCTGAATAAAAGTAATTTCAGAAGATATTGGTGTTTCC[A/G]ATACTTTTGTGTACACACTATGGATTTGTAGCTAAACTATTATTGAAATATATACATATATGTACATATACCTAGT	180	0.858	1st Class	0.969103	0.327372	0.801203	0.0170334	1	1	1	0.817455
Current Dataset	11984_2386	ss2137298135	11984	2386	[T/C]	C	G	CGTGTACTGGTGCTTGCTGAACGCTACATCAGCTCCATAGAAGAACAGCA		TGGAACTCTGCCAGCTTGTTCAAGAACCAGCTGCATTCAACACATTCGGCGTGTACTGGTGCTTGCTGAACGCTACATCAGCTCCATAGAAGAACAGCA[T/C]CCTGGCCCTCGCTCGTTACCCCCTCACGGTGCCTCTTTTACTGGTGTACCCATCAT	160	0.878	1st Class	0.990203	0.0989345	0.863174	-0.0437937	1	1	1	0.899546
Current Dataset	11990_161	ss2137298136	11990	161	[A/G]	T	A	ATGATGAAATCCTTGATAATGACGAAAGCAAAAGCAGTGTGATGTAAATA		CAATATACATTGCGGATTATTATATACATTTACATCAATATTACTGACCTTTCCTTATTGTAATTAGTATTATCTGTATTATTTACATTACTATAGCCA[T/C]TATTTACATCACACTGCTTTTGCTTTCGTCATTATCAAGGATTTCATCATCACTGGCACTGCTATCTTTGTTGTCGTTCGTGTGCAAATCATGCCACAGG	204	0.899	2nd Class	0.912585	0.427746	0.787071	-0.0452985	1	1	1	0.6548
Current Dataset	12007_373	ss2137298137	12007	373	[A/G]	G	C	ATATCGGAGGAATCGGTTCTGTACATGACTCTCTTCTCTCGTTTTCGAAG		AACAAGCTATTCAATCTCACGCCATTCATTCCGCGAATAAGTTATTTACATATCGGAGGAATCGGTTCTGTACATGACTCTCTTCTCTCGTTTTCGAAG[A/G]CGTCTACTGCGGCCTCTGGTAGANNNNNNNNNNNNNNNNNNNNNNNNNNNNNNNNNNNNNNNNNNNNNNNNNTGGTCTCCGCCGCGGCAAGAGCGTCTTC	204	1	Ambiguous Clusters	0	0	0	0	1	1	1	0
Current Dataset	12016_48	ss2137298138	12016	48	[A/G]	C	G	GGACAGGCCTTAAAATTGTACTATGGAACCGTCCACATTATGACTTACAA		TATTGCCTTTATGACTCTGATACCATCTGTGGGTCAGAGTTCTTCCT[T/C]TTGTAAGTCATAATGTGGACGGTTCCATAGTACAATTTTAAGGCCTGTCCAAATACATGCCATTAGAATATCTTAGAGCCTAAGTCCCAACTTCTTACAG	152	0.9	1st Class	0.999246	0.173077	0.822796	0.00906825	1	1	1	0.848952
Current Dataset	1202_584	ss2137298139	1202	584	[A/G]	C	G	ATCATTGCCTCCTGTGTTGCATGGTAGTTCAGACCCGTAGATTATCAACT		TGCTCCTTTGAATAGCATAACCAGAGATAAGTGTTCTGCGTGCCAAGTCTGACACTCGTGCCAAACGTTGCCGACCTCTGGAATAGACGTTTGTTGCCC[T/C]AGTTGATAATCTACGGGTCTGAACTACCATGCAACACAGGAGGCAATGATGCAAGGGAATCAGTGATGCTCTTTGTGCAGGAGAGGATAAGGCTGTGCGG	204	1	2nd Class	0.991711	0.162994	0.813719	-0.122729	1	1	1	0.836074
Current Dataset	12027_315	ss2137298140	12027	315	[T/C]	T	C	TCGGTCTTAGAACTCCTTTATGAGTACAATGTCCAGAGGTTCAACAATGG		NNNNNNNNNNNNNNNNNNNNNNNNNNNNNNNNNNNNNNNNNNNGTGAAGTCGGTCTTAGAACTCCTTTATGAGTACAATGTCCAGAGGTTCAACAATGG[T/C]GAGATGGGAGCAGTGAACGGCATGAACCCAGACGGCAGTATAGACAGGTACACCATGCAGAGTGAGGAGATGTGGGTGGGTGTCACCTATGGGCTCGNNN	204	1	1st Class	0.993971	0.478014	0.848311	-0.029207	1	1	1	0.882213
Current Dataset	12028_114	ss2137298141	12028	114	[T/C]	A	T	CAAGTTTACGGAAATCAGTAGGGCCATACACAGATATAAGCAACATGGAA		TAAAACTTGAGATAGTTGCTGCATCAGAGGTGAGAAGGCATGGTAGCAACACAATCAGTGTGGGTAGCTACCCCTATTGCTGGTCGGGCCACGCATTTG[A/G]TTCCATGTTGCTTATATCTGTGTATGGCCCTACTGATTTCCGTAAACTTGATGTGAAATGGG	166	1	1st Class	0.999246	0.411388	0.790203	-0.0329755	1	1	1	0.800304
Current Dataset	1203_113	ss2137298142	1203	113	[T/C]	C	G	GGAATGCTGGAATTCAACCTGTTCGGAATACCCTACGTTGGTGCGGATAT		GCTGGGGGACAACGCGGCCAACTGGAATCACCTCGGGGACTCTATCACAGGAATGCTGGAATTCAACCTGTTCGGAATACCCTACGTTGGTGCGGATAT[T/C]TGCGGATTCTTCGACAACGCAGAAGAGGAGATGTGCGAACGGTGGATGGAGTTGGGCGCCTTCTACCCCTACAGCCGGAGCCACAACACCCTGGGCGCGA	204	0.996	1st Class	0.996986	0.432351	0.701484	0.0779332	1	1	1	0.642113
Current Dataset	12033_42	ss2137298143	12033	42	[A/G]	C	G	AACCTCGGGACTACATCGACTGCTACCTGCTGGAGATGAGGGAGAGACAG		CAGGTCCAGGTAATCCCGCTTGAAGACCGTGTTGGCATCGT[T/C]CTGTCTCTCCCTCATCTCCAGCAGGTAGCAGTCGATGTAGTCCCGAGGTTTCTCCGGGTTCAAGGAGGCTTCGTGCTCTTCAATAATGCTCATAACAAAC	146	0.877	Ambiguous Clusters	0	0	0	0	1	1	1	0
Current Dataset	12035_413	ss2137298144	12035	413	[T/C]	C	G	ATCAAATGCCAGAATTTACGTGGTCTGCTACACGAGTTGAGTAATGAAGG		ACTTCGGGAAGCTTGTGACTACCTTCTCATTCCCTTTGATGCAAACACCATCAAATGCCAGAATTTACGTGGTCTGCTACACGAGTTGAGTAATGAAGG[T/C]GCACGACAACAGTTTGAGGTGTTCCTAGAGGAACACATCTTGCCGCTGATGGTCCTCGCTGCCCAGCGTGGTGACCGCGAGTGCCACATTGTGATTCTGC	204	1	1st Class	0.997739	0.263217	0.850504	0.0612655	1	1	1	0.884865
Current Dataset	12055_198	ss2137298145	12055	198	[A/G]	A	G	TCAACTATCCCCCCTTGTCACGCGGCTTCGGATAACAGACAGGACATGAC		TCCACGAAAGGGAAAGCATAGCATCCCAAAACCCATGACAGATTACTCATCAACTATCCCCCCTTGTCACGCGGCTTCGGATAACAGACAGGACATGAC[A/G]CTAGACAAAGAGTTGAAGTGACGAAGCCTCCCCTCTTGTGCTGCAGGTGCTTCTGCGTGGACCCCGACGGCAACACCATCTTCGGCAGCGCCTTCCCCGA	204	0.915	1st Class	0.992464	0.0489749	0.730781	-0.12136	1	1	1	0.27749
Current Dataset	1207_153	ss2137298146	1207	153	[T/G]	A	T	CACACATACTCATTCACTCTCACATTCACGCCAACTCCTTCTCTTACACT		ACAAAGGATCATAAAACTCCTGTCTTTATTTGTATATGTTTGACTGTACAGGAATAAGAGTGTGTGAATGAAAGTGTGAGTGTAAATAGTAGATAGTGT[A/C]AGTGTAAGAGAAGGAGTTGGCGTGAATGTGAGAGTGAATGAGTATGTGTGTGTGTGTGTGGAATTCATGTCAAACAAATTGGAAAAGGAACAACGTACGC	204	1	1st Class	0.996232	0.413389	0.864188	-0.0501679	1	1	1	0.900674
Current Dataset	12070_319	ss2137298147	12070	319	[T/C]	G	C	AGCATCGAACTGGGTAGAGGAAGGAAAAGAGTCATATGTGTGGCACTGCA		NNNNNNNNNNNNNNTAACCGACTGCTCTCTAGAGAACAACTGGTTCTTTGGTACATTCTTGTGATATGGCCGAGAGAGATCCGTGTCTACAGTTCCTGG[A/G]TGCAGTGCCACACATATGACTCTTTTCCTTCCTCTACCCAGTTCGATGCTTAAGTTCTTTGTGGCCATGTTCC	177	0.996	1st Class	0.996232	0.285174	0.724287	0.0835296	1	1	1	0.685157
Current Dataset	12077_234	ss2137298148	12077	234	[A/G]	A	G	AGAGGATACACTTCTCGACAACAGACCTCCCTCAGTTGAAGAAAACAGCA		AATTCGCCAGCACAATGGAGTCGACAGAGGTTATCAATGGTGTTCATAAAGAGGATACACTTCTCGACAACAGACCTCCCTCAGTTGAAGAAAACAGCA[A/G]CATGAACAACAACGACGACAACAAGCCTTCACCCGATCCGGAACAGAGTGCCAATGGAGGAGAAACTCAGACGTTATCCAAAAGACAGCAGAAGAAGCTT	204	1	1st Class	1	0.159759	0.76426	-0.0119618	1	1	1	0.757222
Current Dataset	12078_74	ss2137298149	12078	74	[A/G]	G	C	TATCACACTCCCATTTTCCTTCAGTAGCAGGGAATTTGCCAACTCGGCTT		TTACTACAATCTTCCAATCATAATATCACACTCCCATTTTCCTTCAGTAGCAGGGAATTTGCCAACTCGGCTT[A/G]ATCTGGTGTCAGCCAGCATGCATTGCACTAGACCACAAACCTTTCAATAACCTATTATCATACCAAATTTGTTCATTTTCCCTGCCCTAAATTTGCCCTC	178	1	1st Class	1	0.133384	0.812974	0.0561019	1	1	1	0.834993
Current Dataset	12118_288	ss2137298150	12118	288	[A/G]	G	C	ACAAATCTGAATTTATTTCCAGTAGAGTAAACTGTCACAATTGGCTTCTT		ATCACAGCAGGTTATGATTAAGTTTGAACCACTTAAAGGTTGATGAATGACAAATCTGAATTTATTTCCAGTAGAGTAAACTGTCACAATTGGCTTCTT[A/G]TTAAGAAATTACTCTTGAGATAAAGCACTAAGAACCTTGGCATCCTTAAATGACAGTTTCACATCTTGAGGAGTTCAAACTCTAACATAGATTTCTGCTT	204	0.899	1st Class	0.999246	0.446833	0.908039	0.0266918	1	1	1	0.942958
Current Dataset	12121_2194	ss2137298151	12121	2194	[A/G]	A	G	CAAAACCTTACACACATCCACATCATGCAGGAAACACTGATATGACACAC		TGTTCTCTTTGCACCAAAGGTCCATCATACTCTAATCTCTACGCTGATACAAAACCTTACACACATCCACATCATGCAGGAAACACTGATATGACACAC[A/G]GCTCGACACACAGANNNNNNNNNNTCGACACACAGATTATATTCACCATACAGACACATTTCAAATATTATTCTATTGGTAATAAATTAAGAACATTTAA	204	1	1st Class	0.997739	0.339124	0.798736	0.0211186	1	1	1	0.81367
Current Dataset	12124_1517	ss2137298152	12124	1517	[A/G]	A	G	AGGTAAATAAAACTGCTAGTCACGGAATCTTTATCAATGACGTGTGTAGG		TGGTCCCATCCAACAAATATCTGCATCATCAAATTGCATGTTGTTTTCCAGGTAAATAAAACTGCTAGTCACGGAATCTTTATCAATGACGTGTGTAGG[A/G]GGAAGTACTTAAAAAGAACTCGTCCCAGAAGTAAATTTCAACATCATAATGATTATAGCTTACATGATTTTGTTGATGGTGCCAAAGATAGCTACTCTCA	204	0.988	1st Class	0.999246	0.239819	0.817625	0.0755448	1	1	1	0.841681
Current Dataset	1213_1444	ss2137298153	1213	1444	[T/C]	A	T	TCTGCAAGCACGCTCTTCAGCTCTTCCACCACCTGCATGGGCATCTTTTG		CAGGAGCTTCAGCAACAGAGCGTCATGCAACAGCAGAAACAGAAGAAGGCTCCCGAAGTTCCTCCAGAAGGCTCCCGAAGTTCCTCCGCGTCAGTTTCA[A/G]CAAAAGATGCCCATGCAGGTGGTGGAAGAGCTGAAGAGCGTGCTTGCAGAGAACGGAGATGAGACCACTCGCCTGAAGAAGGTCGACGATCCTCCCCCCC	204	0.915	1st Class	0.998493	0.475472	0.757849	0.0712572	1	1	1	0.746069
Current Dataset	12134_250	ss2137298154	12134	250	[A/G]	G	C	TGGCCATCGCGGATGTAAGTGCGAAACTGTATTTGTGCAAAGTTGCTTGT		AAGCATGTCTCACAATGCTTCAAATTGCCTCAAATTTTGCATCGCGGATTGGCCATCGCGGATGTAAGTGCGAAACTGTATTTGTGCAAAGTTGCTTGT[A/G]TAAATTTCTAAAAAATGGTAAGAGGCTGGGAAAGTGTTTTTACATACCCTAGATCAGTTAAAACCATAACTATCTACTTACAATCATGTCAATTGGTGAA	204	1	1st Class	1	0.447249	0.772388	0.104989	1	1	1	0.771088
Current Dataset	12141_69	ss2137298155	12141	69	[T/C]	C	G	GCCTTTCTCTCTTTCTCTTCGTGTCCCTGTCTCTTCCTGTCTCTTGCCTT		TCCGTGTCCCTGTCTCTTGCCTTTCTCTCTTTCTCTTCGTGTCCCTGTCTCTTCCTGTCTCTTGCCTT[T/C]CTCTCTTTCTCTCCGTGTCCCTGTCTCTTGCCTTTCTCTCTTTCTCTCCGTGTCCCTGTCTCTTCCTGTCTCTTGCCTTTCTCTCTTTCTCTCCGTGTCC	173	0.976	Ambiguous Clusters	0	0	0	0	1	1	1	0
Current Dataset	12143_645	ss2137298156	12143	645	[T/C]	T	C	TGTTCCCAATCATCCAAGGGGGCCTTTTTCCAGATTTACGAAAAATATCT		TGGTTAGATCGATGCATGAAAGCCAACAAAAATCCCGATCGACAAAATTTGTTCCCAATCATCCAAGGGGGCCTTTTTCCAGATTTACGAAAAATATCT[T/C]TAGAACAGCTGATAGCAAGGGATGCCCCGGGTTATGCAATTGGTGGACTCAGTGGAGGCGAAGATAAGGACAAGTTTTGGCCGACTATCCACCTGTGTAC	204	1	1st Class	0.999246	0.257164	0.771075	-0.0841137	1	1	1	0.768869
Current Dataset	1215_77	ss2137298157	1215	77	[A/G]	T	A	CTTCCGTCAGGATATTCAGTGTACTCGATCTTGATCTCCCGTCCTTGTTC		CGGGGCGTGAAACAGGAGCCCAGAGCCAGTTCGTGAACCAGGACGGCGTCACCATCGGAGAGTGTTCGTATCTCGA[T/C]GAACAAGGACGGGAGATCAAGATCGAGTACACTGAATATCCTGACGGAAGGCTGGAAACCAAGGCGAGGGATCCCTCCGTGACTGACCCCAAGGCCACCC	181	0.996	Probe Didn't Bind	0	0	0	0	1	1	1	0
Current Dataset	12152_316	ss2137298158	12152	316	[A/G]	G	C	CGGATAGAGCAGCCTTTTGGTGTCTTCCGATGGGATATATGTACATGGCG		CCGTTATCAAAGCCATCATCGAGCAGGCTCGCGCCCCTCAAGACGTTGACGGATAGAGCAGCCTTTTGGTGTCTTCCGATGGGATATATGTACATGGCG[A/G]AGTTTCTTCTTTTTTCTTTCTCAATTNNNNNNNNNNNNNNNNNNNNNNNNNNNN	158	0.976	1st Class	0.997739	0.172961	0.691805	0.0507251	1	1	1	0.62364
Current Dataset	12156_66	ss2137298159	12156	66	[T/C]	T	C	ACACGTGTATATATGATTATGGAACCTTTAACTGTTCTTTTGTAAACAAT		CACACACACACACACACACGTGTATATATGATTATGGAACCTTTAACTGTTCTTTTGTAAACAAT[T/C]AAAAGAATAATCCTAATCTATTTTTTTAAGTATTTAATCCGATATAATATCTAAACAAACAATCTCAACAGTTGAGTTGGTCCCAGGATGAAGAGTGCAC	170	0.813	2nd Class	0.919367	0.367623	0.749983	0.038357	1	1	1	0.362036
Current Dataset	12175_213	ss2137298160	12175	213	[A/C]	C	G	AATAGAATTTACAATGTCATTATTGACATTGCCAGAACAACGTTGTTAGT		ATAATCATATTTCCATTACATTTTTATGCTATCGTTCATCGTTATTATCAATAGAATTTACAATGTCATTATTGACATTGCCAGAACAACGTTGTTAGT[A/C]AANNNNNNNNNNNNNNNNNNNNNNNNNNNNNNNNNNNNNNNNNNNNNNNNNNNNNNNNNNNNNNNNNNNNNNNNNNNNNNNNNNNNNNNNNNNNGAAACA	204	0.858	2nd Class	0.941221	0.483187	0.730123	0.133387	1	1	1	0.671541
Current Dataset	12181_824	ss2137298161	12181	824	[A/C]	T	A	ACATGCATAAACATTTTCCGACTAGAAGACATAATCAATGTAGTCAGTAT		ATTTAATCTACTTTTTGTTGTACGATGGACTTTTGTTGTCAAGAAAATATGTAGCTCTATCAAATATTTGTAATTTCTTAATAGTACTAGTAACTTGGT[T/G]ATACTGACTACATTGATTATGTCTTCTAGTCGGAAAATGTTTATGCATGTGTGCATACACATACCCACACGTCCACACATTTACTCTCCTCATACAAACA	204	0.899	1st Class	0.996232	0.187594	0.765616	0.0621536	1	1	1	0.759555
Current Dataset	12182_55	ss2137298162	12182	55	[T/C]	G	C	ATACACAGCGTGTGGTGGTTCCTGATTTTTCACCAAGATCAACTTTACAA		CATTTGTTCATATTCCAAGTTAATGGTGATGGATGTTGATTTGATGGGAAAACA[A/G]TTGTAAAGTTGATCTTGGTGAAAAATCAGGAACCACCACACGCTGTGTATGGATTCATTGGCAACCAGAAAAAAATATATATATACGCATTAGCTTAAAT	159	1	1st Class	1	0.332329	0.874165	0.00528757	1	1	1	0.911399
Current Dataset	12189_647	ss2137298163	12189	647	[A/G]	C	G	AGACCTCAACTCATCTTTTAACATGCTATAGCAGCCGTTCTTATATTGCT		CATTATAAAGACATTGCCTGCAACAAGAGTTTTATGATCCTTTTCGCTGAATTGTATAGTTCCTTTTCGCTGAATTGTATAGTTATTGTGAAGAATCAT[T/C]AGCAATATAAGAACGGCTGCTATAGCATGTTAAAAGATGAGTTGAGGTCTCAAAGGTCATTTCTGTTATTCTTGTGAGGACTGTTCCTTTTTGTGAAAAA	204	0.988	Monomorphic	0	0	0	0	1	1	1	0
Current Dataset	1219_3376	ss2137298164	1219	3376	[A/G]	T	A	TACACCAAGCTGGGCTTTGCGGGGAACCATGAGCCACAGATGATCATCCC		CTCATCTCCAATGAAGAAATCGAGGTCTTCCACACCCTTGCACAGACGCCGCTGGGACTGCTCGCCTACTTTGGCCGTTTCCTTTATGGCCACGGCCGA[T/C]GGGATGATCATCTGTGGCTCATGGTTCCCCGCAAAGCCCAGCTTGGTGTAGCCGGTGCCCACATCCACGATACAAGGAGGCAGCCGTCCCGTCATATTTA	204	0.877	1st Class	0.995479	0.36866	0.783503	0.00174808	1	1	1	0.789516
Current Dataset	12190_151	ss2137298165	12190	151	[A/G]	A	G	ACTATTCCTGCAACTTCGAATTCTAACTTTATATCTCAGAAACTTCACTC		AAGGCAAACGTGTTTCTTATTCTGCTATTCTTTATCTATATCATGAAATACTATTCCTGCAACTTCGAATTCTAACTTTATATCTCAGAAACTTCACTC[A/G]TAAACCATCCTGNNNNNNNNNNNNNNNNNNNNNNNNNNNNNNNNNNNNNNNNNNNNNNN	163	0.935	1st Class	0.998493	0.342641	0.845323	0.00522462	1	1	1	0.878546
Current Dataset	12191_348	ss2137298166	12191	348	[A/G]	T	A	TCATATTTTGATATCAATTGTAATGCTACTTCACTTGTTAGCACAAAGTC		ACAGGTGTTACACACAGAGGAACGGATCGGTGTACCCAAAGCTGTTTCTATAGCACAATCTATTACTGCACTGAATAAGGATGTTGAAGTGTTACCTTA[T/C]GACTTTGTGCTAACAAGTGAAGTAGCATTACAATTGATATCAAAATATGATCTCATTCTCGATTGTACAGACAACGTTGCCACACGATACCTACTCAATG	204	0.858	1st Class	1	0.3052	0.8786	-0.0369377	1	1	1	0.915952
Current Dataset	122_304	ss2137298167	122	304	[A/G]	A	G	AAAAAGCTTCCTTACCTAAGGGCAAGCATCACCCTGTCTCTATATTTTGA		TTACCCCCCTCCCCCATTTTGAAAATCCAGAAACAGTGCCTTATGAACCAAAAAGCTTCCTTACCTAAGGGCAAGCATCACCCTGTCTCTATATTTTGA[A/G]TACTCCACTAATGACTGTAGATGTTGACATGGTGGAAAATTTTCAGTGCCTTATGAACNNNNNNNNNNNNNNNNNNNNNNNATATTTTCTACCAATTTTT	204	1	1st Class	0.996986	0.0895692	0.757528	-0.0313003	1	1	1	0.745506
Current Dataset	12202_75	ss2137298168	12202	75	[T/C]	C	G	ATGTTGATAACAATTTTATCCTCTTTTCCATCGATGCCTCGAAGAAGAAA		GTGAAGGACAAGTCGCTTTTTTATATGTTGATAACAATTTTATCCTCTTTTCCATCGATGCCTCGAAGAAGAAA[T/C]CATTAGCAACGTCGCCAGGAGCCACACTCGGGGTTCGGAAGTCACCTGCTCCACCCATGAAGACTGTGGGGTACTAGTCAACACTGTATGTGCTCTGTGT	179	0.935	Probe Didn't Bind	0	0	0	0	1	1	1	0
Current Dataset	12204_824	ss2137298169	12204	824	[T/G]	A	T	TGGCCCACAAATCTGTTCAGGAGATGCCCATGTTTCTTGAAGTCATTTTC		GGTATTGCAGTTCCTCCACGCCAACCCATCTCACAGCCCAGTCCTGATTCATGGCTTCAGCGTGGGAGGCTACGTGTTCTCTGAAGTCATGGTGAAGGT[A/C]GAAAATGACTTCAAGAAACATGGGCATCTCCTGAACAGATTTGTGGGCCAGATTTGGGACAGCGGGGTTGACATCGATGGGATCCCCGACGGCATGCCAC	204	1	2nd Class	0.996232	0.47239	0.820995	-0.0121163	1	1	1	0.844855
Current Dataset	12209_763	ss2137298170	12209	763	[A/G]	G	C	AACATTTCTCCAGAGAACATGCATGAACACTCGAAAAATGCAGGAGTTTT		AGGAGCAGGCAACTACTACTGCTCAGGCAATGACCTCTCCAACTTTGCCAACATTTCTCCAGAGAACATGCATGAACACTCGAAAAATGCAGGAGTTTT[A/G]CTCAACAGGTTCGTGTCGGCGTTCATCGATTTCCCAAAGCCTCTCATCGCAGTCATCAATGGCCATGCTATTGGTGTGTCAGTTACAGTCTTGGGACTAT	204	0.988	1st Class	0.998493	0.323019	0.82585	0.0595413	1	1	1	0.853164
Current Dataset	1221_1619	ss2137298171	1221	1619	[T/G]	C	G	CAGTTGTCATCTACAGAGTTACTGACGCCTTCTGTCATGTCTACTTTGTG		TTTATCGTCATCATCAAGCAGTGAGGACATAACACTCTGCAAGGAACCGGACTCACTACCAAGTCTCCCACCTGTGCGTCTGCTGCCAGGGATAAGGGG[A/C]CACAAAGTAGACATGACAGAAGGCGTCAGTAACTCTGTAGATGACAACTGTCTTGTCCATCACACTGACACCAACACAACCTCGACTGAATCCTCAGATC	204	1	Het Excess	0	0	0	0	1	1	1	0
Current Dataset	12223_558	ss2137298172	12223	558	[A/G]	A	G	AGGTGAATGTCGAGTATGTTGGACATGAGGGTATTAAACAGGGCTGGACT		TATGATTGCCAAGTCATCTGCATAAGAGATGATCTTGCATCCCTCTGGCAGGTGAATGTCGAGTATGTTGGACATGAGGGTATTAAACAGGGCTGGACT[A/G]AGAACCCCTCCCTGAGGAGTTCCATTTTCAAGTGGCATGTGCTGTGAGAGGTGGCCTTGAAATCTGACATTTGC	178	1	Monomorphic	0	0	0	0	1	1	1	0
Current Dataset	12238_124	ss2137298173	12238	124	[T/G]	T	G	CGGCAAAATGATATCAAACATCACTCACAGAGCCCTTTCTCGTGTTAATG		AGAGTACATGCAAGTTATACTCTCTACGTTACAAATAGAATTGAAATATCGGCAAAATGATATCAAACATCACTCACAGAGCCCTTTCTCGTGTTAATG[T/G]CAAAAGCAGAGACTTATTCTTAAATTNNNNNNNNNNNNNNNNNNNNNNNNNNNNNNNNNNNNNNNNNNNNNNNNNNCCGTTTGGTATCCATGCAAAGAAA	204	1	1st Class	0.997739	0.120091	0.804284	-0.085042	1	1	1	0.822129
Current Dataset	12239_1030	ss2137298174	12239	1030	[A/T]	T	A	TATCATCTCTGCATAAGGTTTGTTAAGGCATCAGTAATGCCCGACATCTA	TATCATCTCTGCATAAGGTTTGTTAAGGCATCAGTAATGCCCGACATCTT	ATCTATGCATATACACATGTAAGGAAGGGTTTATGAATGTTCTATGTATTAACAAAACAATTTGTGAAAGACGTCCATAGTGCTCTTTCTAACAGTAAC[A/T]AGATGTCGGGCATTACTGATGCCTTAACAAACCTTATGCAGAGATGATACACTTTTTCAATGTTGGCAGTTTGTTAAAATTTTGTATATTACATGGATAT	204		Ambiguous Clusters	0	0	0	0	1	1	1	0
Current Dataset	12240_462	ss2137298175	12240	462	[A/C]	A	C	TTTTTCTTAGCAGCAGCAATGATTCTTGAGTGATTCAGTGCCGTTGTATT		AAAAAAAAACAAAAAAAAAAACACTTTCTTCTAATATCCTGATGCCATCTTTTTCTTAGCAGCAGCAATGATTCTTGAGTGATTCAGTGCCGTTGTATT[A/C]CGCATCTTAAAACAGTTGTTGCAAAAGCGTTCATTTTCATACATTGTAGAGCAGCCTTCACGGTGAATATATTTAGGGCAGTTTGAGCAGCGTACCATAC	204	0.988	1st Class	1	0.187641	0.92718	-0.0409175	1	1	1	0.95771
Current Dataset	12244_1408	ss2137298176	12244	1408	[T/C]	G	C	GGCCAGGAATGCTCGTGGAATAAGGACACAGATTTCCCGGAGTTTCCCCC		GCAAGCGAGGGTCAGCTGAGCGCCTGCCGATACCCGCACAACCCTCAGGTCCCCCTCCATGGCGGGGCGGACGATCTCAAACGAGGCATCGAGCATAAT[A/G]GGGGGAAACTCCGGGAAATCTGTGTCCTTATTCCACGAGCATTCCTGGCCTGTGACTCCGAGGCCGAGGAGCGCGACAAGGAGGACGTCTCGGAAGCCAA	204	0.877	1st Class	0.998493	0.389434	0.774839	-0.00333936	1	1	1	0.775207
Current Dataset	12250_962	ss2137298177	12250	962	[T/C]	C	G	ACTGCAGACTTTGGACCATCCTGGAAAGTGGAAGGAACCAGAACATGATC		TCCAGTGGTACTGGCCCATTACTTCCTTGAAGCAATTTGATGCAGTGAAACTGCAGACTTTGGACCATCCTGGAAAGTGGAAGGAACCAGAACATGATC[T/C]CAAGTTGCCGAGCAGAGATAAATTGGTGTGGAAGAGGAAACAAACTTGTTAATGCTGAGGCACAGTTTTTCAGTCTTTCAACCTGCATTTTTTTGTTATA	204	0.996	1st Class	0.997739	0.151057	0.865234	-0.0694158	1	1	1	0.901829
Current Dataset	12251_77	ss2137298178	12251	77	[A/C]	G	C	ATGATCAATCGATAGATATTTTTACTTGATTCCTTCCTTCCTATTGTTGC		TTTTTTTTTCATCAACAAAATCTTTAATTATATACTTTTGCATACTTGTATTATGACTGACGTATGGCAAGGATTT[T/G]GCAACAATAGGAAGGAAGGAATCAAGTAAAAATATCTATCGATTGATCATGGCAGTTTATGAATGTTTTCATCACTGTCACTCTGCTGCTAAAATGTAGC	181	0.899	1st Class	0.998493	0.255472	0.857364	0.0137968	1	1	1	0.892951
Current Dataset	12255_224	ss2137298179	12255	224	[T/C]	G	C	TCGCCAACATCCAGCACTTCGATATGAGCAATAGCGGCGTTCTCTCCGCC		GCCTCCTAATCCTTCTGACAGACAGGTGGCCCGAAGCGTAGAGTCTATCCATAAGGGCGCCCCAAAGCAAGGCGATGACCCACAGGCACACGTAGGGCA[A/G]GGCGGAGAGAACGCCGCTATTGCTCATATCGAAGTGCTGGATGTTGGCGAGG	156	0.877	Probe Didn't Bind	0	0	0	0	1	1	1	0
Current Dataset	12256_311	ss2137298180	12256	311	[T/C]	A	T	ACAGTATTGATATTGACTCTGAAGTCATTGAGGAAAGCAAGCATAGTGAA		TAGAAGTCTTGACAAACTTGAGATAATCTTTTACAAGTGCTGGATTGTACTGAGCTTGGTGCGTCACGTGGAGTATAACCGTTCCCTGGGCTTCTGTTA[A/G]TTCACTATGCTTGCTTTCCTCAATGACTTCAGAGTCAATATCAATACTGTCACTTGCACAGTTGCCATTTTCACTTCTACTGGACAGTCTTTGCTCCTGC	204	0.965	Probe Didn't Bind	0	0	0	0	1	1	1	0
Current Dataset	12264_63	ss2137298181	12264	63	[T/C]	T	C	TTCTCACCTGCAGTACCGGGCTCTCTTATCTCGCTATGGAAAGCCTCAAA		ATTCTCACGCCGTTCTCACCTGCAGTACCGGGCTCTCTTATCTCGCTATGGAAAGCCTCAAA[T/C]TAGGTCTTACAGGCGTGGAGGCGGCGTTGGAGCGCTGGACGGAAGGGCGGGAGAAATNNNNNNNNNNNNNNNNNNNNNNNNNNNNNNNNNNNNNNNNNNN	167	0.976	1st Class	0.997739	0.471677	0.758069	0.0380742	1	1	1	0.746454
Current Dataset	12265_35	ss2137298182	12265	35	[A/G]	T	A	TTTCCCTTCCTGCAACCACTGAAGTTACAAGAGAATACTATTGGGAGGAT		GCTCGAGCGACGGCCGTCCGGTCCATACAAAAAA[T/C]ATCCTCCCAATAGTATTCTCTTGTAACTTCAGTGGTTGCAGGAAGGGAAATGACTTCACACACATGGAATTTGTTCTGGGGTTCTTCCTTTGTGCGCACA	139	1	1st Class	0.993971	0.329416	0.723844	-0.00298126	1	1	1	0.68433
Current Dataset	12277_990	ss2137298183	12277	990	[T/C]	C	G	TCAATTCGTTTCCGCAAGAAGTGTGTAACCACTCTCATCTACAGACCTAT		CCACATGTATGCTCTGAGCATCCGTGATGGCATGATGGTTCTTTCAACATCAATTCGTTTCCGCAAGAAGTGTGTAACCACTCTCATCTACAGACCTAT[T/C]GAGTAGTCATCAACATTGCAAAGCTGAATATTTGTTCACACATTTTAAATTTCCCAAGGAAACATATTCTTATAGTTGCTAGGATTATACTCATAAATTT	204	1	1st Class	0.999246	0.283183	0.922122	-0.0210462	1	1	1	0.954012
Current Dataset	1228_99	ss2137298184	1228	99	[A/G]	A	G	TACATTAAGACCAGATCCAAGGCTTCAAGTGATAGCAATCTCGACCCTAC		TCTCCATCCTTTCCCCTCATCTTCTTCATTGCCGCTTTCCCTCAAAGGTACATTAAGACCAGATCCAAGGCTTCAAGTGATAGCAATCTCGACCCTAC[A/G]GCCACGCGGAGAACAACAGCCGGCATGGGGCGAAGGAACGAGATTTTATGAGTGAATGT	162	1	2nd Class	0.955539	0.419164	0.678775	0.232531	1	1	1	0.330281
Current Dataset	12282_1217	ss2137298185	12282	1217	[T/C]	T	C	CCATCAGTCAGATGACAGATGTGCTACGTGTGGTCAAGGAAGTGCCCACT		GAGGGCGTGTCGAACCTCAGGCTGGGGACGTGGCAGCAGACTATGGTGCCCATCAGTCAGATGACAGATGTGCTACGTGTGGTCAAGGAAGTGCCCACT[T/C]TGAAGCGTGGAGCGTGGGTCAGGCTGAAGAGAGGTATCTTCAAGGATGATTTGGCTCAGGTGGACTACGTTGATGCTTCACAGAACAATGTTCACCTGAA	204	0.949	2nd Class	0.934439	0.332661	0.697527	0.131586	1	1	1	0.59234
Current Dataset	12283_3817	ss2137298186	12283	3817	[A/G]	C	G	AAATCCGACGCCGCGTCCTCCTGGTACACGAAGTTCTCATTCTCATACTC		NNNNNNNNNNNNNNNNNNNNNNNNNNNNNNNNNNNNNNNNNNNNNNNNNNNNNNNNNCTTTGCAGTGGATGAGGACGTCGAAAAGCATGAGTATATTTA[T/C]GAGTATGAGAATGAGAACTTCGTGTACCAGGAGGACGCGGCGTCGGATTTCCTCCCCGACGCGAGGAAGGGAGATAGGAAGCCTTCGGAAGTCGTAAATA	204	0.949	2nd Class	0.987943	0.31045	0.777213	0.0867745	1	1	1	0.687565
Current Dataset	12285_40	ss2137298187	12285	40	[T/C]	G	C	TAATAGATGCGAGAAAAAGGAGAGACACACACATAACGAAGCATCGTGGG		GTATTCGTAATCGGAAACTGTCCCCCCGTTATGAACTAT[A/G]CCCACGATGCTTCGTTATGTGTGTGTCTCTCCTTTTTCTCGCATCTATTATTATTGTCATTTCTCAACCATGTTTTATGTAGTGGCCGTTGTCGGGTTTT	144	1	1st Class	0.999246	0.320136	0.737449	0.0412247	1	1	1	0.709484
Current Dataset	12303_435	ss2137298188	12303	435	[A/G]	T	A	GAGCACAGCTATTTCCCAGCATGCTCACGCCGCCTCCCATTGGTCTTCTA		GTCATAGGTCAGTCCCCGGCCTCGCCCCAAGGACTGTCGGCCTCCGTGCAAGCTGTCGACCATGTCTTCCAGGGCTTCAGCTATGCCCCGCCCCTCGAT[T/C]TAGAAGACCAATGGGAGGCGGCGTGAGCATGCTGGGAAATAGCTGTGCTCCGCCCACTTCGAGGTTGAGCTCTCGGGTGCAGCTTTATTTTTGAGGTTGT	204	0.877	1st Class	0.993218	0.334977	0.809541	0.0541279	1	1	1	0.829967
Current Dataset	12309_398	ss2137298189	12309	398	[A/G]	A	G	ATCTAACTCCGCGCTACCGGCGAAACGTGGCCGAGGGGAGAAGAACCGCA		ATTGCCGGGGGTTTCTTCCTTTCTCGCCGCAAGGGTGTGCACACCCGGGATCTAACTCCGCGCTACCGGCGAAACGTGGCCGAGGGGAGAAGAACCGCA[A/G]GGGGCTCAGCCGTCGCGAGGGGAAGGCCGCAAAAGGGGGGCGGCACTCGGAAACCATTCCGAACGTCAAGAGAGGGGCGGTCGCCTGTGTGAAGGGCAGG	204	0.737	Het Excess	0	0	0	0	1	1	1	0
Current Dataset	12312_1230	ss2137298190	12312	1230	[A/G]	G	C	CCCTTCGTCTTGGATTCCATTGTTCAGTTCTAGACCACCTTCACTATAGC		CAATCCCCCCAATCCTTTTCATGCTTTGATCTTTCTCTCTCCTCTCCTTCCCTTCGTCTTGGATTCCATTGTTCAGTTCTAGACCACCTTCACTATAGC[A/G]ACCCCTTTCCTATCCTCCGTATTCCTACATCCCATGTCCCACCACCCAACCCCCATTGCTGGCACTTTAATGGAGCTGACACATACTTTTACCTCTATTT	204	1	1st Class	1	0.482291	0.612436	0.0714269	1	1	1	0.474901
Current Dataset	12314_34	ss2137298191	12314	34	[T/C]	A	T	CGTTCTGTTTTGACTCAGTTTTACTCGCTCCTCCTCACTCTGTTTTGACC		GTCGGGATGAGTCAAAAGAGAGCGAGTAGGATT[A/G]GGTCAAAACAGAGTGAGGAGGAGCGAGTAAAACTGAGTCAAAACAGAACGAGTAGGACTGAGTCAAAACAGAGTAGCGGCGAGTAGGAGTGAGTCGGGAT	138	1	PC PPC Errors	0	0	0	0	1	1	1	0
Current Dataset	12321_285	ss2137298192	12321	285	[A/C]	T	A	CCTCCTCTTCTTTTTTTTCCACTTCCTTTTCTATTTCTTCCCTCGTCAGA		AAAGTCACACAATGAACTTCTACCTCTTGTGATACAATGAATGTCAAATATCTAAAATATCAGAAAATATTTTCCTTGTCCGTTTAAGAAACCCTTCTA[T/G]TCTGACGAGGGAAGAAATAGAAAAGGAAGTGGAAAAAAAAGAAGAGGAGGAGAAGGAGACAGCAGAGGAGGATGAGGATGAGG	187	1	MI Error 0.01	0.980407	0.406995	0.911742	-0.113047	0.999777	0.999331	1	0.903161
Current Dataset	12336_131	ss2137298193	12336	131	[T/G]	G	C	AAATAAAAGAAACATCCAGACACTGAAGAGAAGAGCAAACAAGGAAAAAA		ATAAAAAAATGTGAAGTTAAGAAAGAAAACAAAGAGTGCAAAACAATGAAAATAAAAGAAACATCCAGACACTGAAGAGAAGAGCAAACAAGGAAAAAA[T/G]AAAAAATCCCAAGTGAAGTGGCCATAAACTTACACGNNNNNNNNNNNNNNNNNNNNNNNNNNNNNNNNNNNNNNNNNNNNNNNNNNNNNNNNNNNNNNNN	204	0.899	1st Class	0.997739	0.490936	0.897919	-0.0117599	1	1	1	0.934289
Current Dataset	1234_68	ss2137298194	1234	68	[T/C]	A	T	GCTCTGTGAATCACTGCAACACTTGGCCGTAACTTTCCTTGGCTTGAAGT		CCGGCCGAGGCTGACGAGTGTGTACGTGATTGACTTGCTTAAAGCGAAGGATGACTTAAAAGACAAA[A/G]ACTTCAAGCCAAGGAAAGTTACGGCCAAGTGTTGCAGTGATTCACAGAGCTTCTGCGAGACGAGAGGGCATCGCTGTGTTCCAAGCAAGGACGGCGTG	170	0.996	1st Class	1	0.0757347	0.823054	-0.0255568	1	1	1	0.849311
Current Dataset	1235_297	ss2137298195	1235	297	[T/C]	G	C	GCAAGGACAGCCACCTTCAGGGAAATCTTGTCGCAAATTGACGCAAGCGG		CTGAGTCTTCAGGGCGTTGCAGTTGGGTCCGTCGAGGCTGTTGCGGATGAGGTTGACGAAGGCGTCGACCTGAGGCTGTGACGGGCAGTTGCAGTTGTA[A/G]CCGCTTGCGTCAATTTGCGACAAGATTTCCCTGAAGGTGGCTGTCCTTGCATCGCATGGCCGACCAGTATCGACAGGCACGTTGTTGACCAGGCAGGAGA	204	0.915	1st Class	0.996232	0.333964	0.834591	-0.0222917	1	1	1	0.864875
Current Dataset	12355_281	ss2137298196	12355	281	[T/G]	T	G	TCCCTTACTCTCTCAGGCTTGGGGGATTTTCTCCAACAACAACATAATAT		ATTGAACAAGGCATTTAATAAACACTTGTTTGCAACAAATGTAACGATTTCCCTTACTCTCTCAGGCTTGGGGGATTTTCTCCAACAACAACATAATAT[T/G]GTTATCCAAAAACAAAAGACATGGGATGTAGTGCGAACTCGACAACTAACTTGTACTGGAGTTACAGTGGGAGCTTTGTGTCATCACTGGTACAATCTAT	204	1	1st Class	0.996232	0.127458	0.748142	-0.159919	1	1	1	0.728854
Current Dataset	12358_82	ss2137298197	12358	82	[T/C]	T	C	ATCTCGGTGCACAAACTTCCGGTCTGACAAGTAAACCATACCAGAAGCAA		CTTCACCAATAAGGCAATTTCTTGTTGCAAGATCTCGGTGCACAAACTTCCGGTCTGACAAGTAAACCATACCAGAAGCAA[T/C]CTGGGTAGCAATCCACAACATATCCTTGNNNNNNNNNNNNNNNNNNNNNNNNNNNNNNNNNNNNNNNNNNNNNNNNNNNNNNNNNNNNNNNNNNNNNNNN	186	1	1st Class	0.999246	0.136124	0.929558	0.0100672	1	1	1	0.959402
Current Dataset	12359_649	ss2137298198	12359	649	[T/C]	C	G	CATGGCCAGTACTCGTGCTTGAGATGCAAGACCTGTTATTGTGAAGACCA		CTGCCAAGTGTTAGAGCAGGAGTCATTCAAGTGTTTGTCATGCAATCGTCATGGCCAGTACTCGTGCTTGAGATGCAAGACCTGTTATTGTGAAGACCA[T/C]GTGCGTAGGAAAGGTTTCAAGTATGATAACAGGCAAAAACTCCCGTGCCCAAAGTGTGGCTTTGATACGGAGGAGACAAAGGACCTTAGCATGTCTACTC	204	0.996	1st Class	0.996986	0.263416	0.833265	0.00701449	1	1	1	0.863131
Current Dataset	12362_242	ss2137298199	12362	242	[A/G]	A	G	TGAAGTATCAACAGTTTACCTGTTGCTTGTCACGGTTCGGTGGTGGGTGT		CAAACTTTGCTTAGTATGACATTAGAAATGGAGAAATGGTAATGTTTAGTGAAGTATCAACAGTTTACCTGTTGCTTGTCACGGTTCGGTGGTGGGTGT[A/G]ATATGAAGGCGCTGCCAGATGCGCAAACTGATTTTGTGCGGCAGTACCCATGAGCTGTCAATTCTTGTGTCCTTTCATCAATTGTTGGATATTGCTACAG	204	0.996	2nd Class	0.944989	0.44378	0.641385	0.132338	1	1	1	0.527613
Current Dataset	12368_253	ss2137298200	12368	253	[T/C]	A	T	GATGAACTCAGTGGACGAGTGATAAAAGTAGTTGATAGAGAATTTACTTA		NNNNNNNNNNNNNNNNNNNNNNNNNNNNNNNNNNNNNNNNNNNNNNNNNNNNNNNNNNNNNNNTATTTCTTCCAATTCATTCTGCTTTTCATTTATTGA[A/G]TAAGTAAATTCTCTATCAACTACTTTTATCACTCGTCCACTGAGTTCATCTTGTGCTTTTTTCTCCATTTCTCTCATCCGCTTTGCATCTGGAGGCCGAG	204	0.935	1st Class	0.996232	0.318457	0.868378	0.0734334	1	1	1	0.90526
Current Dataset	12382_243	ss2137298201	12382	243	[T/C]	A	T	CCTGGATGATAATCAAGTCCCAACTGTCGAACGATTATGGTTCCCGATGA		TCGTCATGCAAGTAAAAAGGCTGGAGGAAGCAGTAAAAACCCCAAAGGCAGACCAAAAGGCAAACACCGTGGAATCAAGAAAGCCGATGGCCACTGGGT[A/G]TCATCGGGAACCATAATCGTTCGACAGTTGGGACTTGATTATCATCCAGGTCTTAATGTGGGCATTGGCAGGGACCGTACGCTCTTTGCCAAGGAACATG	204	1	Ambiguous Clusters	0	0	0	0	1	1	1	0
Current Dataset	12389_1974	ss2137298202	12389	1974	[T/C]	G	C	CCAGAAATATCACCCCCATTCCTTTTCCTTTTGTTCGGTGTGGAAGGACC		CAGGAGGACATCCCGGCACTCAGCCTCACCAGCCCCGAAGAAGGGTGAGGACAAGAATGGGCGAAGGATCAAACGCACAAGAGGCTCAGATGATGCTTC[A/G]GGTCCTTCCACACCGAACAAAAGGAAAAGGAATGGGGGTGATATTTCTGGCCTTAGCTCTGAGGAGAGTTCAGATGAAGGAGATGGTGCAAGTGGAGAGC	204	0.996	2nd Class	0.9789	0.311778	0.821226	0.0296708	1	1	1	0.846764
Current Dataset	12393_320	ss2137298203	12393	320	[T/C]	G	C	TCTGTTATGTGCATTATGTTTCCATATAGTGCCATTGGGTTATTAGTGTA		TGCAACAATATTTTTTCTATATAATCTTTAAATGATAATGAAGTGAATGAAAAAGGAAAGTTGGTTAAAACTAAATGCATTATCCTTACTGCATTTTAT[A/G]TACACTAATAACCCAATGGCACTATATGGAAACATAATGCACATAACAGATTAAAGTAAAATATGATATGTATAATGCATAATAACAAAATGAAAATTTC	204	0.935	1st Class	0.987189	0.369847	0.877759	0.0792343	1	1	1	0.915099
Current Dataset	12398_337	ss2137298204	12398	337	[T/C]	T	C	CAAAAGACTAAAACCAATAGGCCTAAAAACAGACAAGCCCTCGAGACAAA		GAATTAAAAGGTAGTCGACACTAACCTTTCACGACGAACCGAAACAAACCAAAAGACTAAAACCAATAGGCCTAAAAACAGACAAGCCCTCGAGACAAA[T/C]ATATAAAAAAGGAACATTAAAATAGAAAATTAAGTGACCTCAAAGACGCATAGGAAGACAAGAGAGACGAGACGCAAGACGAAAAGGTAATAACTGATAA	204	1	1st Class	0.996986	0.201814	0.876857	0.0510698	1	1	1	0.914178
Current Dataset	12402_169	ss2137298205	12402	169	[A/G]	A	G	GCTCTCCCACAAAAAGGAATGTAAAGTTGCCAAAAATGTTCATGCTACAC		CGTGAACCAGCGATGCATAGAAAGTGTTTGGAGAGAGAGAGCTGCTCATGCTCTCCCACAAAAAGGAATGTAAAGTTGCCAAAAATGTTCATGCTACAC[A/G]GCAAATATGCGCATGCCTTTTGTCAGCCCAATAATCCTTCCCCTTTGCACTTATCTGATGCTTCTCGTGCCACTATCACAGACAGACACTAAGGCAACTT	204	1	1st Class	0.996232	0.487519	0.758319	0.0187891	1	1	1	0.746891
Current Dataset	12407_1708	ss2137298206	12407	1708	[T/C]	T	C	CGGAAGGAATAGTGAATCCTAGGGCTAATGCTCTGTGTGCTTCCTGTTTT		CTCTTCAGTACCTATAATAGCTGTTAATGAGATGTCATGGTTTGTAAAGCGGAAGGAATAGTGAATCCTAGGGCTAATGCTCTGTGTGCTTCCTGTTTT[T/C]TCCGGGAAGAAACTAACTTGGAGCATCCTGCCATCTATAACTACAACTTCAAGAAGAGAAGAATATCTCTTGAGTTGTCTTGGAAGAACCTTCCGAATTA	204	1	1st Class	0.992464	0.38079	0.857338	0.0385336	1	1	1	0.89292
Current Dataset	12409_1524	ss2137298207	12409	1524	[T/C]	T	C	TCCACTGCCTTGGCCCACCAATCTTTCAGCCAAGAATCAACCACAAAATC		CAAAATAGCTTTATCTATTGGTTTTAGGCCCTCAGGGAATGGGTATAGTTCCACTGCCTTGGCCCACCAATCTTTCAGCCAAGAATCAACCACAAAATC[T/C]GGCCCAAGATCATGCTGGTCATCCCCTAATCCAATCTTCTGGAGAGGCTGCAATCTTCTGGAGAGGCTGCCCACCCAGATACAAGAGCAGATTATTGAGC	204	0.996	1st Class	0.996986	0.418367	0.76812	0.0856272	1	1	1	0.763846
Current Dataset	12417_172	ss2137298208	12417	172	[A/G]	A	G	ACAATTAAAACGAGCTCCAATTTGCATATACAACTCAAGGCAGAATAAAG		ATAGAAAAAAAATCAATATTCCTTGATTATTTCACATTCTTTTAAACAGACAATTAAAACGAGCTCCAATTTGCATATACAACTCAAGGCAGAATAAAG[A/G]AAATGAAAATAACAATCTTTCTTTGTCTATGTCTGTCTANNNNNNNNNNNNNNNNNNNNNNNNNNNNNNNNNNNNNNNNNNNCAGTCAGT	194	0.935	1st Class	0.98945	0.435263	0.829187	0.0364144	1	1	1	0.857696
Current Dataset	12421_791	ss2137298209	12421	791	[T/C]	G	C	TTTCAGCTTCGTCTTAACACTTGGCTACAAGAAAAGCACACATAAATATA		TTTATTCTCTGTTAAATGTTTATTCTAATATACCTGTTTATTATCAAGCCATAACAAGTGTTCAAGAAATTTTAAAAAGAGGAAAACAAAAAAAATATT[A/G]TATATTTATGTGTGCTTTTCTTGTAGCCAAGTGTTAAGACGAAGCTGAAAGTCAAGCTGCAACAAATTTGTCATAATTTGTCTTGATCAGCCTCGTAGTG	204	0.935	1st Class	0.976639	0.137732	0.867704	0.00379998	1	1	1	0.904531
Current Dataset	12424_192	ss2137298210	12424	192	[T/C]	T	C	CCTGATCCTGACCCCTCTGAATTCCTGTACGTTTCCCTGGAGCAGAAGCG		CTCATAAGCCGCCACCAGCATGCCAGGCCACGCCGTGAAAAGCACGGGACCTGATCCTGACCCCTCTGAATTCCTGTACGTTTCCCTGGAGCAGAAGCG[T/C]ATCGACCAGACCAAGCCTTACGACGCGAAGAAGTCCTGCTGGGTCCCCGACGAGAAGGAAAGTTATGTCTTGGGCGAAATTCAGGGAACCAAGGGCGACC	204	0.877	Monomorphic	0	0	0	0	1	1	1	0
Current Dataset	12427_180	ss2137298211	12427	180	[T/C]	C	G	GGCACTAATGAAAGGGTGCAAAGCCTCCTATACATCCAGATTTAACAGAC		TTCAAACTAACTGCAAAATTACATCTGGCTCAATAACATGTGCATCTAAGGCACTAATGAAAGGGTGCAAAGCCTCCTATACATCCAGATTTAACAGAC[T/C]ATAGTTTAATAAATTCTGGCAAAGTTCCAACAATAAAAAATACAGGATCTGAATAAGGACAAAGTAAAATAAGAAACAAATAATTCACACTTCCCCCCCT	204	1	1st Class	0.995479	0.466313	0.929863	-0.0539951	1	1	1	0.959616
Current Dataset	12433_71	ss2137298212	12433	71	[T/C]	A	T	ACTGGATTCTATTCCTATTATGAGGTGTGCGACTTCTTGTTCGAGGACAA		CGAAGCCCACCCACTGGTCGCCTCGGTAAGCGAAGGGAACCTGCTGCTCATTGTCCCACACGAGGGTCGT[A/G]TTGTCCTCGAACAAGAAGTCGCACACCTCATAATAGGAATAGAATCCAGTCTCCTGGGTATAGCGGCCCGCACTACCGCCCCCGGAAG	163	1	1st Class	0.995479	0.178274	0.732073	0.00508195	1	1	1	0.699605
Current Dataset	12447_27	ss2137298213	12447	27	[A/C]	T	A	TGTCTTCGTATCCATGGCTCCTTCGCACCGTACCGTACCGTACCATGGAC		CCGGTATGGTGTCCATGTGGGGTCGC[T/G]GTCCATGGTACGGTACGGTACGGTGCGAAGGAGCCATGGATACGAAGACAATCGTTGGACAATGATGAGTCACTTTGGGTACTAATCGCTGCGTAGATTG	131	0.877	2nd Class	0.966843	0.371395	0.651608	0.0766858	1	1	1	0.421962
Current Dataset	12453_639	ss2137298214	12453	639	[A/G]	T	A	TAAGAAAGAAGTCGAACCGACGCCATATTGTTGGAACCACTTTTGCGCCA		TGGATGGAAAGTGAGAACCAAATTTACACTGATTCCACGTGTATCAGACAAGAAAAGGACGAAAAAAAAAAATCTTTTGGAAAGAACTTGAACTCTGCT[T/C]TGGCGCAAAAGTGGTTCCAACAATATGGCGTCGGTTCGACTTCTTTCTTAGCGGGTGAAAATTTTTTTTTTTTCGATCCGGTATTTCTTTTGAGATTAGT	204	1	2nd Class	0.980407	0.212913	0.680841	0.0411726	1	1	1	0.602665
Current Dataset	12454_1316	ss2137298215	12454	1316	[A/G]	G	C	ATGCGGTCTGTCTCGTCAATAGCCAAGTACCTAATATATGGGAGCTGACA		TATCACTTCCAACAGTTTGGTTAACTCCTGAAAGTGGCCACGCTCCACCATGCGGTCTGTCTCGTCAATAGCCAAGTACCTAATATATGGGAGCTGACA[A/G]AGGTGATGGTTGCCCTGCTGCAAGAGCTCCCACAAGCGTCCTGGTGTGCCAATAACAATATCTGGTCCGCGAGCCAAAACACGCTCCTGTTTTTGAGAGG	204	1	Probe Didn't Bind	0	0	0	0	1	1	1	0
Current Dataset	12469_1465	ss2137298216	12469	1465	[T/C]	C	G	TTCATGTGTGTTTGTTGTGGAATGTTGGTTGTCCTTTTATAATTTTATCT		CAGTGAAGGCTTGTTATTGTTTCTTTGTTACACATTGGTAAAGTCTATGTTCATGTGTGTTTGTTGTGGAATGTTGGTTGTCCTTTTATAATTTTATCT[T/C]TTACCAGTGTAGTTCAGGATTATTATTGTTTTTTCCATGGCTATTTGTAACATATTGGTGAAATCCACATTTATGTATGTATGGTACAGAGTGTTAAAGG	204	0.858	Ambiguous Clusters	0	0	0	0	1	1	1	0
Current Dataset	12474_122	ss2137298217	12474	122	[A/C]	A	C	CATGATTACTCGAAGATGTGTGAAGCTCAGCCTGACAAATTCATATGCGT		TGAAGCAGCCAGGGACTTGCGAGCTAAACGCCGTGTTACTACAGATTTCCATGATTACTCGAAGATGTGTGAAGCTCAGCCTGACAAATTCATATGCGT[A/C]GACTGCAAGACCATGGTCCAGTGTGTGAAGGGACAGGCCTTCACTCGCCACTGCATCGAGAACCACTACTGTTCAATGAAGCCCGAATTTGGCGGTGGAG	204	1	Ambiguous Clusters	0	0	0	0	1	1	1	0
Current Dataset	12476_249	ss2137298218	12476	249	[T/G]	A	T	GATCGGTATAAACTGTATGATATCGTGATTGTTGTTATGCATTTAGTGAT		TCCTGAAATAAATGATACTTCTGTGTAGTATATCTGGTACTGAAAGATAAACAAAACTGTCAACTATAACAATCTTTCAAAAAATATGAGACTCAAGAC[A/C]ATCACTAAATGCATAACAACAATCACGATATCATACAGTTTATACCGATCATATCTCTTCTGATCC	170	0.899	1st Class	0.993971	0.380591	0.834878	0.0098309	1	1	1	0.865251
Current Dataset	1249_232	ss2137298219	1249	232	[T/C]	C	G	ATAGTTCTGTAGATCAGGTTCATCGGTGTATTGAAAGCTGTTCAACTCCA		ATACAGAGATCAATGCATTTGTGTGCTGCCGAGTGTTGTGATAGAAAGGATAGTTCTGTAGATCAGGTTCATCGGTGTATTGAAAGCTGTTCAACTCCA[T/C]TAACTCAAGCTCAGGGATTTGTGCAAAATGAACTTTCACAATTTCAGGAGCGGCTACAACGCTGCGTAATGGTCTGCCAGGATCGTGTTCGGAATCAAGT	204	1	1st Class	0.997739	0.446752	0.888661	-0.0420051	1	1	1	0.925802
Current Dataset	12491_490	ss2137298220	12491	490	[T/C]	A	T	ATGCCGAGGATCAACTACAGGTTCAACGGCAAGAAATATCGCTATGGATA		CACTTGGAAATTCGGCATCTTCCACTTGAGCGTCTCTCCCGTCTCGGCGTCCACTTTGCACAGCGTGCCGCAGTTGAGCCCTTTCGTCGGAATAAAACC[A/G]TATCCATAGCGATATTTCTTGCCGTTGAACCTGTAGTTGATCCTCGGCATCTCCATCAGGTCTTGGGAGAGGTCCTGAGAGTGGCACTGTACCACGCCCT	204	1	1st Class	1	0.141296	0.818365	-0.015566	1	1	1	0.842733
Current Dataset	12493_739	ss2137298221	12493	739	[T/C]	C	G	AGTGCGACGAGTAGTTTTGCTTACATACCCATTATGAGAAGCAAAAGTGC		TGTTGACAAGATTAGCATTAACAGCAGTGAAAGTCTTAGTAGCTTGACCAGTGCGACGAGTAGTTTTGCTTACATACCCATTATGAGAAGCAAAAGTGC[T/C]GGTAACCAGAAGGAAATTTTAACTCCTTGCAGTATAAAGGAAATTTTAACTCCTTGCAGTATACAATCTCAGGCTGTTACTTCGCGCAAGTATAAACTCT	204	1	1st Class	0.996232	0.437595	0.862193	0.00660346	1	1	1	0.898449
Current Dataset	12498_478	ss2137298222	12498	478	[A/C]	A	C	AATTCAGAAATTAATGGGTTAAATTATCCCATCGTCATATATCTAAAATA		ATCAAAGAATTCATATTTTACATTTTCCTATTGTCACGTCTAATATCTAAATTCAGAAATTAATGGGTTAAATTATCCCATCGTCATATATCTAAAATA[A/C]AGTAAAAACAAATAACGTAACAAATAAGAAAAAATATATATGTATANNNNNNNNNNNNNNNNNNNNNNNNNNNNNNNNNNNN	186	0.714	3rd Class	0.969857	0.436674	0.688817	0.00129832	1	1	1	0.577127
Current Dataset	12499_146	ss2137298223	12499	146	[A/G]	G	C	ACGTCCACCATCCTCACAACATATACATGTACCAAACCGAAGGCAGTTTA		NNNNNNNNNNNNNNNNNNNNNNNNNNNNNNNNNNNNNNTTACATCACATACGTCCACCATCCTCACAACATATACATGTACCAAACCGAAGGCAGTTTA[A/G]ATCCTCATTACACAATATCCGATCGCTTGTGAAAGTGTTCAGGCGAATATAGAACAGGAAAAGCAGAAGAAGAAAGAAGAACAGGAAAAGAAGCAGAATG	204	1	MI Error 0.01	0.991711	0.360182	0.887638	-0.0437674	1	0.999665	1	0.92483
Current Dataset	125_352	ss2137298224	125	352	[A/G]	A	G	CTCATTTTGCTAACAAAGACGCTATTTATTGATTCACAGGTTCGTTTATG		GGCGTTTGAGAGAAATATAATGGCATTTCCGTTTATCTCAAAGTCGGTGCTCATTTTGCTAACAAAGACGCTATTTATTGATTCACAGGTTCGTTTATG[A/G]TATCTATATGAATTTTATGGTAGTTTTATAACATATCCCCCCCCCCTATCACTGCTGAAGATGCCTTTTATACGTCAGATTTTTTTTTCAAGAACCCAAG	204	0.935	1st Class	0.996232	0.386157	0.842524	-0.0155303	1	1	1	0.875057
Current Dataset	12509_108	ss2137298225	12509	108	[A/G]	A	G	GAAGAAAGTTCCTGCGTCAAAGAGGGAACGAGAGGAAGTGGAAGACCCCA		TNNNNNNNNNNNNNNNNNNNNNNNNNNNNNNNNNNNNNNNNNNNNNGGAGAAGAAAGTTCCTGCGTCAAAGAGGGAACGAGAGGAAGTGGAAGACCCCA[A/G]AAGTAGGAAGAGGCCGAGGAAGGAGAACATAGCGGAGAGAGGCATTGAGGACGAGGAATTTCAAAAGTTTTTGGAAACTTCAAAGGAGGCCATGGCATCC	204	0.949	1st Class	0.997739	0.226964	0.750753	-0.141183	1	1	1	0.733521
Current Dataset	12511_129	ss2137298226	12511	129	[A/G]	A	G	TGTTCTGCCTACATGATCATACGGCCTTCTTTCCAACCGAAGTCAACATA		ATGAAACAAAATGCATCATGAATTAACAGATCAACATGTTTCCACTGTATGTTCTGCCTACATGATCATACGGCCTTCTTTCCAACCGAAGTCAACATA[A/G]GGGCCTCATGAATCCTCAAGTCGAAGCTGCTTCATTTCCTTCGTCTCGAAACCAATCCCTTTCCTTTCGTTTCGAAACCGCTTCGACTCCCCCGAACTAC	204	1	1st Class	0.988696	0.478658	0.730451	0.072075	1	1	1	0.672218
Current Dataset	12516_632	ss2137298227	12516	632	[A/G]	T	A	GGGTATAGCCTCATCTGAAAAAAAAAAAAATGAAGCTGACACCAGCTGAT		ACAGTAACTTACACAACAACTGCTTTACCGCTCCCTGCTGCCAGCTCGCACTCTTGAGCAGCCTGGTGGCCTCAACACCATATCTTTGCTGACCAGTCT[T/C]ATCAGCTGGTGTCAGCTTCATTTTTTTTTTTTTCAGATGAGGCTATACCCAACCTCATGATCATGTGTGCACATGGATTCAAGTACTTTCTTGATCCCAA	204	0.988	2nd Class	0.9789	0.327945	0.850779	-0.0639043	1	1	1	0.736539
Current Dataset	12524_2199	ss2137298228	12524	2199	[A/C]	G	C	TGATTTTTATTCACGTGCTTTTCCCATTTTCTGGTGCCATTCCAATCCCT		ATATGTACACATTATACTTGTTTTAGTGACATCAATTTTTTTTAGAAGGTATTCCAGTGGTAATTTAGTCAGTCAAGCCACGGAGTGTAAAATAAATTA[T/G]AGGGATTGGAATGGCACCAGAAAATGGGAAAAGCACGTGAATAAAAATCAAACCNNNNNNNNNNNNNNNNNNNNNNNNNNNNNNNNNN	192	1	1st Class	0.999246	0.18816	0.895142	-0.0150769	1	1	1	0.9318
Current Dataset	12525_370	ss2137298229	12525	370	[T/C]	A	T	GTGCAAGCACGCTTGGATGCGCCAGCATAAGTGCATGCGTTTATATGTAT		AATAAGAAAAGAAGCATGTATAATGCATCTGTGGATATTTTCACACATGTACACATGTCTGTGTGTATGCACTGAAAAATACTTATGTACTTACACATC[A/G]ATACATATAAACGCATGCACTTATGCTGGCGCATCCAAGCGTGCTTGCACATATACATAAATATGCAAAGACACTTGCACTCACACACAATCTTTTGTTA	204	0.996	1st Class	0.972117	0.226744	0.809051	0.0323748	1	1	1	0.829244
Current Dataset	12526_85	ss2137298230	12526	85	[T/C]	T	C	ATAAGTGCCACAACTCGCTCAAGTCGGTTTTCAAAAGGAGTTATTAGTCG		TGTGACAGTTTTATTGATGCTTGCTGTTGATACAATAAGTGCCACAACTCGCTCAAGTCGGTTTTCAAAAGGAGTTATTAGTCG[T/C]ATACAAGCTCTCTCAAAACCGTGGCATCTATGGGTATAGTCCTTCTGAAGCTGAATTGTTGTGGAATCGAAACTGAACTTGTACAACTGAAAGGTAAAAA	189	1	Ambiguous Clusters	0	0	0	0	1	1	1	0
Current Dataset	12528_687	ss2137298231	12528	687	[T/C]	T	C	CTTATGGTGGTAGAAACAACTCCCCGTGAAGATGTGCTTCAGAGTAGAAA		ACAGCCAGGATCTTCAGATGTAATGGAAATGAGTGTATGTGAGGATGACCTTATGGTGGTAGAAACAACTCCCCGTGAAGATGTGCTTCAGAGTAGAAA[T/C]GATGACATTTTTGATGTCCCAGAATATGCAGCAGACATTTACCAGTACCTGAGAGAAGCAGAGGTGTGCCACAAGCCTCGAGCAAACTACATGTCAAAGC	204	1	1st Class	0.999246	0.153846	0.803187	0.0543566	1	1	1	0.820471
Current Dataset	12537_253	ss2137298232	12537	253	[T/C]	T	C	CAGATTTTTTCTTGTTATTTTGGGGGCTTTCTAAATGTATTGTAGGAAGG		AATAGTAATTAGTCTACAGTTTATGTTGATTAACAGTTAGTTGATGCAGCAGATTTTTTCTTGTTATTTTGGGGGCTTTCTAAATGTATTGTAGGAAGG[T/C]ATATCCTTTGGTAGCCATTGGTAACAATATCTGAAAAATAGTCATTAGGTATTAATGAAATATACAAGAGCTCCAATATGTCCACCATTTTGCAAGTTGG	204	0.935	3rd Class	0.90957	0.201326	0.909638	-0.139513	1	1	1	0.615495
Current Dataset	12549_589	ss2137298233	12549	589	[A/C]	G	C	GAGCTCTGTTCACAAAACATGAAAGCAATGTATGAGAAAAGCAGTGGAGG		GTGTGAGAAAGCAATGGGCTTCTGTGTGTTTGTGTCACAAGCAATGAGGTACCAGGCAGCATCCTCACTCATTTCCTCTCTCTTCTCCCATGCATGCCA[T/G]CCTCCACTGCTTTTCTCATACATTGCTTTCATGTTTTGTGAACAGAGCTCAATTGCCCATTCCAAAGTCTCAGGAGCTAGGTCTCTTACTCTCTTGCAAG	204	1	Probe Didn't Bind	0	0	0	0	1	1	1	0
Current Dataset	12552_63	ss2137298234	12552	63	[T/C]	A	T	TTCTTCGCCGCAGAAGTTCATATTCACGTGGGTGATTCTACTCTCATTTA		GGGGGCGAGTCGAAGATTTTGGGTCGGAGTGGTTAAAATGAGTTATGGTCAGTTTGATATTC[A/G]TAAATGAGAGTAGAATCACCCACGTGAATATGAACTTCTGCGGCGAAGAATTTGAGCAGCGCGCGAGGTCAGAACCCCANNNNNNNNNNNNNNNNNNNNN	167	1	Monomorphic	0	0	0	0	1	1	1	0
Current Dataset	12573_3235	ss2137298235	12573	3235	[A/G]	C	G	GAGGCAAAATCAGTATCCTCCACAGAGATGATACCACTATTTATCCGGCC		TACCATGTATTTCAGATGCAATGATATATAATGCGCAAGAAGTGTTGGCAATTGAGAAAGTGAGATGAAATATTCCCAATTTCCTCATGAAACGTAATT[T/C]GGCCGGATAAATAGTGGTATCATCTCTGTGGAGGATACTGATTTTGCCTCCAGTTAAGATGCAAACATCATTTCCTGACATGAAGTACTCTGGTAATATA	204	1	1st Class	0.996986	0.296296	0.746461	-0.0248387	1	1	1	0.725836
Current Dataset	12576_103	ss2137298236	12576	103	[T/G]	A	T	TCGTGCATACTGCGACATATCCGAGCATGTCCCACACTTCTTACTCTTGG		AAACGTAAAAGACGCAGGCGGCGAGATACTGACCCAGGGATTGTGTTGCCTCAGAGTACCAGTCCACTCCGTCATGGGATAAGACCTCCAGCTGGGAGT[A/C]CCAAGAGTAAGAAGTGTGGGACATGCTCGGATATGTCGCAGTATGCACGATCAGGCGCGTATTCCGGCGAAGCAACACCCAAACAGTATCCATGNNNNNN	204	0.976	Probe Didn't Bind	0	0	0	0	1	1	1	0
Current Dataset	12584_503	ss2137298237	12584	503	[T/G]	A	T	CCAACACATTCCTATATCCATATGTCATGCCACTGAAAACTGATATAGGG		AAAAAAAAAAAAAAANNNNNNNNNNAAAAAAACAAACTTAATGCTGTTTCTGTTATCGTGTTTCTTTTATCTGCAGCATTTTGTTTCATCCAAGATATT[A/C]CCCTATATCAGTTTTCAGTGGCATGACATATGGATATAGGAATGTGTTGGACAAGGTGGGCCATCCTTGGTATATGTAGTTTTATCAAAATGAAATGTTG	204	1	1st Class	0.996986	0.254346	0.783789	0.0661075	1	1	1	0.789982
Current Dataset	12585_717	ss2137298238	12585	717	[T/C]	T	C	TTTCCTCATAACTGTATCGAGGAATTTACTTACATACACTGATGTAGATA		NNNNNNNNNNNNNNNNNNNNNNNNNNNNGCAATCAAAAAGACACCATTTTTTCCTCATAACTGTATCGAGGAATTTACTTACATACACTGATGTAGATA[T/C]AGNNNNNNNNNNNNNNNNNNNNNNNNNNNNNNNNNNNNNNNNNNNNNNNNNNNNNNNNNNNNNNNNNNN	173	0.899	1st Class	0.994725	0.430303	0.896269	-0.0543526	1	1	1	0.932816
Current Dataset	12587_687	ss2137298239	12587	687	[T/C]	A	T	GAAGCTTCTTTCGTCTTCTCAACCGTGACAGGAATAGTGGCAGGTCTTTG		CACCCTGCCGGACCAAGCGAATCTGGATGCCATAACGTCTTTCATTTCCTTGGATGGCATCATGACAGTCACGGTCCCGAGACTGGGAAGCGACCATCA[A/G]CAAAGACCTGCCACTATTCCTGTCACGGTTGAGAAGACGAAAGAAGCTTCAGAAATGCAAAAACAGTCGTACTCCGCATCTTCAGCCAATACAGCCGAAG	204	0.996	1st Class	0.998493	0.349811	0.834534	0.00377466	1	1	1	0.864799
Current Dataset	12603_29	ss2137298240	12603	29	[A/G]	T	A	AACTAATTCGAGTGAAAGACAGAGAGTATCTGGTTAAATCACGTCGCCCC		ATGGAGTTAGACGCGAATGGAAAAGGTT[T/C]GGGGCGACGTGATTTAACCAGATACTCTCTGTCTTTCACTCGAATTAGTTTTTTTTTCTGTCTTCGGTATTCGCAGCAGACTGTTCACTCATTCTATTAA	133	1	1st Class	0.994725	0.324621	0.710887	-0.0169308	1	1	1	0.659968
Current Dataset	12611_179	ss2137298241	12611	179	[A/G]	G	C	GTGTGCGTGTGAATATGACAGTTCACGAAAAAAAAATGTCTACAATGGAA		GCTCGCTTCTGATGCTAATTTCATTGATTTGATTTTGTTTCTCTTTTATGTGTGCGTGTGAATATGACAGTTCACGAAAAAAAAATGTCTACAATGGAA[A/G]GAGGAAAAAAGTTTGACAAGTTTTTAAATTGGATATTCTCTGAAAGAACCGCCGCCCTTCTGGAATACAAAAACGCCTTCCTCTCTTGCTCTCGCTTTTA	204	0.965	1st Class	0.98945	0.234577	0.701519	0.115585	1	1	1	0.642179
Current Dataset	12620_771	ss2137298242	12620	771	[T/C]	T	C	AGGCTGGATTTCTCCATTTGGCAATTTCTTAAAATTCCCCTCCTCCGGAA		CTTCATGTATTTCTTTGGGCTGTAATAACTTCAATGGTAAATTCTGAACAGGCTGGATTTCTCCATTTGGCAATTTCTTAAAATTCCCCTCCTCCGGAA[T/C]GTAGTGGACTGGTGCCTTGGGTGCCACTTTCCACTCCCAGTAGAACTTCTTGTAGTGCTCCGGGACTCTTGACAGTGCGTTATTGCCTTGGAAGATTTGC	204	1	1st Class	0.997739	0.166918	0.86682	-0.000602965	1	1	1	0.903568
Current Dataset	12623_3079	ss2137298243	12623	3079	[T/C]	G	C	AGGAGCCCCCTGGAGAAGAGGCTCCTCCACAAGAAGATATATAAGAACGC		TGCAGCACGAAACTTGTCTACCAGCTGTGAACGGCTTGATCTAAGACGCTCCATACAACGCTTGCGATACACGTCCTTCCACGGCGGCGTTTTCCCTCT[A/G]GCGTTCTTATATATCTTCTTGTGGAGGAGCCTCTTCTCCAGGGGGCTCCTTGGGTCCTGCTCCATGGCTGCCAGACCTCAGCACAGG	191	0.949	1st Class	0.999246	0.485671	0.830422	0.132151	1	1	1	0.859353
Current Dataset	12632_213	ss2137298244	12632	213	[T/G]	A	T	AGAGAGAAGAAGGGGGACCGCCGGTGCTGTGCCAAATGTAGTGTGTTTGT		AAACGGGAAAATCACCACGAACGAAATATTCTTGCTCAGTTCGGCGGTTGTAAACAAGAACATTAGCACAAGAAAAAAAGATAATAAATTCGACACCAC[A/C]ACAAACACACTACATTTGGCACAGCACCGGCGGTCCCCCTTCTTCTCTCTCACTCATTCACATAGTTTTTTTCCTTCCATAAAATCAGAATCTCCGTCCG	204	0.915	Call Rate 90	0.82743	0.271402	0.705369	0.169847	1	1	1	0.247847
Current Dataset	12634_205	ss2137298245	12634	205	[A/G]	T	A	GAATAGGTATTGGCGATTTGCATTTTTGGTATTCATGCGGGAGCCACGGC		ATCATCATCACTACTTAATCATATCCTTTCTCTTCATCACCACCATGATCCCTATCACCATCACCACCCTCTCCCGCTCTCTGGTCCCCGCCGTCATCG[T/C]GCCGTGGCTCCCGCATGAATACCAAAAATGCAAATCGCCAATACCTATTCAATCATCCCGGATTCAGCTTTAGGTATGACAGCAGCTCGGCAACAATCGC	204	0.996	1st Class	0.995479	0.410295	0.710604	-0.0457417	1	1	1	0.659432
Current Dataset	12641_760	ss2137298246	12641	760	[T/C]	G	C	CAAGCCTCATGCAACCTGAATGTAAATGAGCTTGACATACTTTGCAATTT		TGATCAAATCAAATGGCAAAATTTTCCTGCAATGGGAAAGATTCAGAGCGGATGAACGAAAAGTTTGTAGTTTCTTTTTCATCCTATTGATTATACACA[A/G]AAATTGCAAAGTATGTCAAGCTCATTTACATTCAGGTTGCATGAGGCTTGACACACATTACTTCATGTAGTGGCATAAGACAAAGAGGGGCAATAATGTT	204	0.988	3rd Class	0.935192	0.450846	0.710256	-0.0480114	1	1	1	0.57117
Current Dataset	12649_882	ss2137298247	12649	882	[A/C]	T	A	GTTGAAGCATTGGGAGCTGGAGGAGTAAGAAGGGTGAGAGGCCTCTTCCA		CACCTTCCCCACCAAGATGGTGGAGAGTACAGTCACAGCTACGTACGACATCCTCTCAGGGGAGGACAGCGAGCGTTCAAGCATCAGACTGACTTGCGC[T/G]TGGAAGAGGCCTCTCACCCTTCTTACTCCTCCAGCTCCCAATGCTTCAACTGAGGCTAATATAGTGATTGTGCCTAGCGACCAACGCAGCGCTGCCCACC	204	0.915	1st Class	0.9789	0.341801	0.732581	0.0505055	1	1	1	0.700544
Current Dataset	12658_852	ss2137298248	12658	852	[T/C]	A	T	AAAGAATTTTTAAGAAGGTGAATTTGAAATGAAGATAAACAGTCCATCAA		ACTTTAGGTAGTGAACATGATGCCCATAATATTCATGGTTGTGTTGTTGTTGTTCATTGTTTTTAATTTCATGTATTATGTATTTATGACTGGAATCCT[A/G]TTGATGGACTGTTTATCTTCATTTCAAATTCACCTTCTTAAAAATTCTTTACTATAATACTCATGCTACCTGTCCATTTCTTTTTAGCATTTTTATATTT	204	0.765	3rd Class	0.953278	0.419763	0.80889	0.0223756	1	1	1	0.829007
Current Dataset	12660_848	ss2137298249	12660	848	[T/C]	C	G	TCACCTGAATTGAATGTAACAACTACGACCTCTCCTGAAGGTAATATGAC		AATCACGAACTCCACTACCTTTCCTAACAGTAACGCGACTATCACATTGTCACCTGAATTGAATGTAACAACTACGACCTCTCCTGAAGGTAATATGAC[T/C]GCAACGTCCTCTCCTGTAGGCAACATGACCACAACGACATCTGAAGGAA	153	1	1st Class	0.990957	0.0984791	0.494455	0.0577447	1	1	1	0.26254
Current Dataset	12662_123	ss2137298250	12662	123	[A/G]	G	C	AACTGAAGTTCATGGGAATGAAATATTGTCAGGCCAAGAAAGGAAAGAAC		ATGAGTCAATGTAAATGAGAAAGTCAAGAGAGCCAAGAGAGGAAATTGAAACTGAAGTTCATGGGAATGAAATATTGTCAGGCCAAGAAAGGAAAGAAC[A/G]AAAGACAAAAGAGATTTGGAAGTGTCATAAGAGGCAACAAAAGGTCTCTTATCATTTTTTGAAATAGTATGATGCCAATTTTCTAAACTAGAATGTAGTG	204	0.988	1st Class	0.969857	0.0641026	0.796248	-0.12403	1	1	1	0.809817
Current Dataset	12675_302	ss2137298251	12675	302	[A/G]	A	G	ATTGCACCAAATGTAGAAAAGGTATGAATGAGATCACAAGATGTGAGTGT		NGAGAGTGAGAGAGAGAGAATGAGGATGACAGTGAGATGAACAATGTTCATTGCACCAAATGTAGAAAAGGTATGAATGAGATCACAAGATGTGAGTGT[A/G]ANNNNNNNNNNNNNNNNNNNNNNNNNNNNNNNNNNNNNNNNNNNNNNNNNNNNNNNNNNNNNNNNNNNNNNNNNNNNNNNNNNNNNNNNNNNNNNNNNNA	204	0.965	Call Rate 90	0.840241	0.1713	0.637725	-0.0080961	1	1	1	0.230192
Current Dataset	12677_433	ss2137298252	12677	433	[T/C]	G	C	CGGAGACTAAATATCCATTATGCAGAACTCAAGCTCACAGGGCAGGACAA		ACATAAAGAACATTAACAATGGCGCCAACGTGTTAACTGGCGTCGCGCGGATCGATCTAAAGCCTATAATAAAAATAATAAGTTAGAAAAAGAAGTTTT[A/G]TTGTCCTGCCCTGTGAGCTTGAGTTCTGCATAATGGATATTTAGTCTCCGGTTAGGTAGCTGTTCAGTGAATTTATGTTTATAATGTCATTTAGCACTTC	204	1	Monomorphic	0	0	0	0	1	1	1	0
Current Dataset	12678_1659	ss2137298253	12678	1659	[A/C]	C	G	TTAGTCACCTTCAGACTTTCAAACTAAAATGCAGAGGTTCATAGTACTTT		ACCATAAGAAGAGAACTTTCTCCTACACTTTTTTCATTAGGAAAAAATATTAGTCACCTTCAGACTTTCAAACTAAAATGCAGAGGTTCATAGTACTTT[A/C]AATCAATTTATATGATATTCTTCTAAGATAAATCCTCCTCAAGTTTGGGCCCTGTCATCATGACTAGATGTGTTGGTACTAGTTTGGTTATTTTCTCTTG	204	0.935	1st Class	0.993971	0.216073	0.773478	0.105541	1	1	1	0.772923
Current Dataset	12686_348	ss2137298254	12686	348	[T/C]	T	C	TCCATTGCCGCATCAGCTGTGCCATCTGTGACGGCTACAACAAGGTCGAA		CTTGCCGTGGGAACCGTAGTGAATGAATTCGGTATTTTCATGAAGTGCATCCATTGCCGCATCAGCTGTGCCATCTGTGACGGCTACAACAAGGTCGAA[T/C]TCCAGACCCTGTTCATTACCCNNNNNNNNNNNNNNNNNNNATGCCAGTGGCACTCTCAAAACTTCTTAGTTCGGAGTCTGAGCCAGCCAGGGCTTCTTTG	204	0.915	Monomorphic	0	0	0	0	1	1	1	0
Current Dataset	12691_260	ss2137298255	12691	260	[A/G]	G	C	ACACGCATTGACTCACAGGAGTCGTCAGAACTGTGCCTTCACTCGCCACA		TCGAGGAAGGCGTGACGTAGCACAGATTAAGGGATTCTGCGTTATCTCAACACGCATTGACTCACAGGAGTCGTCAGAACTGTGCCTTCACTCGCCACA[A/G]TCTTCGGAGCTCTGGAAGTGAAGCAATCCTGAGATGGCAGGCGTCAAGTGTCTCTTGGTGTTGGCGGCGCTCGCCCTCGCCTCTGCGTCGGCACGTCCCT	204	0.915	Ambiguous Clusters	0	0	0	0	1	1	1	0
Current Dataset	12692_727	ss2137298256	12692	727	[T/C]	T	C	AACGTGCACCCTCGTCCTCCAGTGCCATCCAGTGTCACCTCAGTTTCGTA		GAGTGGAAACCTGTCGTGGGTCGTCTGCCAGGTCGTCAGTTTACACAACAACGTGCACCCTCGTCCTCCAGTGCCATCCAGTGTCACCTCAGTTTCGTA[T/C]ATGGTCTGAGCGGGTATCTCCTAGCCCATTGTACCTCTCACGGGCCCTTCGGTTATTTGCTGTCCCAGCTCCTCTTGGGTTCTGTCCTCCAGCTGCCTGA	204	0.877	Probe Didn't Bind	0	0	0	0	1	1	1	0
Current Dataset	127_302	ss2137298257	127	302	[T/G]	T	G	GCCGCCATCTTGGATTACATTAGAGAGATTATCGGGCTCGGTGAGCGGGT		CCAGCAGATGGGGGCGGACCTCGCCACATTCGAGGACGCGGGGACCTACGCCGCCATCTTGGATTACATTAGAGAGATTATCGGGCTCGGTGAGCGGGT[T/G]AATGTGTGGGTGGGCGGGTCAGACGGAGCGGTGGAAGGCGTGTGGACTTGGTTAACGGGCCAGTTAATGCCACGAGGTCCGCCATTTTGGGGAACCAGGA	204	0.915	Ambiguous Clusters	0	0	0	0	1	1	1	0
Current Dataset	12710_114	ss2137298258	12710	114	[T/G]	G	C	GCCTCGGTCTATTCCAGCCAGGGATTTCTTGGCCTGTCCCTTTTATGGAT		TTCGTAGCATGCATTTCTTTGTTTGTGGGAAAGAGTCGGAGCTCTTGTAGCCTCGGTCTATTCCAGCCAGGGATTTCTTGGCCTGTCCCTTTTATGGAT[T/G]GAGCAACGCAGCTACGACCACCAAAGCTTTTCTNNNNNNNNNNNNNNNNNNNNNNNAAAGTAGTATGATACACTCTGTGCACACTTTAATTTGAATCATA	204	0.949	1st Class	0.997739	0.391616	0.754842	0.00967849	1	1	1	0.723317
Current Dataset	12714_134	ss2137298259	12714	134	[A/G]	C	G	CAGCTGTAGGATCCGAACACTTTCTGGTCGTCGAAGTCTTGGTCGTGACT		TCCCGCCGTCATGCAGTGGAAGTTATTTGTTCTCCTCGGCTTCGTTGCCATGGTAACCGCCCGCCCCGATAGCATCCTCGATCTCGTCTTCGATTCCTT[T/C]AGTCACGACCAAGACTTCGACGACCAGAAAGTGTTCGGATCCTACAGCTGGCGGACTCCCGACGGCGCTGAGTACTTCGTGAAATACGTTGCTGACGATG	204	0.949	1st Class	0.993218	0.345599	0.753104	0.0450231	1	1	1	0.7377
Current Dataset	1272_72	ss2137298260	1272	72	[A/C]	A	C	CACACGTACCCGGACTCCTACGTGTTTATGGACGAGTCGACCAACCCGCA		GCGAGACGGTGCTTCTGCCTGCACACGTACCCGGACTCCTACGTGTTTATGGACGAGTCGACCAACCCGCA[A/C]GATGATGGTTGTCCCCCAACAGAGCGAGTGGTCGTGTTGCAGCTGCCGGAGGACGTGTCGACGACCATGCTGGCGGACCTGCTGGCGCTCCTGCGGGAGA	176	0.834	Probe Didn't Bind	0	0	0	0	1	1	1	0
Current Dataset	12730_330	ss2137298261	12730	330	[A/G]	A	G	CCACATTCCAAAGTAAGTCCCTAAGTGTATTAACACAGAACACCGTAATG		AAAGCACAAACTTTTTAACGAATATGGGACGACAAACACCAAATCATAACCACATTCCAAAGTAAGTCCCTAAGTGTATTAACACAGAACACCGTAATG[A/G]AATTATCTTACCCCTTTTAAGTACATTTTTCTTCTGCTTCTTACAAACTTTTGTGGAATTTAAAATTACACATTACAGATAACATACCAAATATCTTTAA	204	1	1st Class	0.999246	0.332202	0.914019	-0.0124588	1	1	1	0.947791
Current Dataset	12731_1168	ss2137298262	12731	1168	[T/C]	C	G	TCTTCAGATTGACTTCAAGTGGCTTGTATATAAATCCTGCTGCTCCATTT		TATTTGCGCGTCAGGAAGTCAGCAGAGAATAGAGCCGCCAATTATCTACTCTTCAGATTGACTTCAAGTGGCTTGTATATAAATCCTGCTGCTCCATTT[T/C]AGTTATTTGTCGGGCACATTATTTATTTACGTCACACACACATACGCACACACATACTAATTCAAATCAGCTAATATTTATTTCGGGATTTAGAAAACCA	204	0.988	Call Rate 90	0.844009	0.160714	0.810364	0.0855656	1	1	1	0.397768
Current Dataset	12735_107	ss2137298263	12735	107	[T/C]	C	G	TATTTCATTTTCTGGAAGGTATGAAACACTCTTCGTCGGCTTTGTATTAA		CTTTATTATTAGAATTCATCACCACTATAACAAATACATCATACTTTTTTATTTCATTTTCTGGAAGGTATGAAACACTCTTCGTCGGCTTTGTATTAA[T/C]GTACAAGATCACCAATGTCTTTATTTCCATTTTTTTCTCTTTTGTTTCTTCAAATACAAGGGCGGAATAGAACATAGTTTATACATACAAATCCTTGTAC	204	0.935	1st Class	0.993971	0.103867	0.778326	-0.160823	1	1	1	0.781013
Current Dataset	12749_30	ss2137298264	12749	30	[A/G]	C	G	AGACATCCTCCTCCGCTCTTTATTCATCTAAATTCCCAGTACCCTCTGCA		AACTGGTTGGCGTCACGCAAGGCTGCTGC[T/C]TGCAGAGGGTACTGGGAATTTAGATGAATAAAGAGCGGAGGAGGATGTCTGTTNNNNNNNNNNNNNNNNNNNNNNNNNNNNNNNNNNNNNNNNNNNNNNN	134	1	2nd Class	0.98945	0.269231	0.716327	-0.00707204	1	1	1	0.669166
Current Dataset	12753_284	ss2137298265	12753	284	[T/G]	G	C	GTTTGGAAAGAATTTGCTGCAGGTCTGGATGAAAGATCATCTGTATTAGC		TCACTATGCAGCCCAACACATCGGCAATGTAGCATCTAAACTGGATCAGGTTTGGAAAGAATTTGCTGCAGGTCTGGATGAAAGATCATCTGTATTAGC[T/G]CTATCGGTCATGTTTCACCAGAAAGCAGAACAGTATATTGAGAGTGTGCCAACATGGGTAGAGAACTGCAAACTGACAGCATTACCCTCTGACATCCATA	204	1	1st Class	0.998493	0.296604	0.842374	0.0997163	1	1	1	0.874867
Current Dataset	12764_210	ss2137298266	12764	210	[T/C]	A	T	TAGTATTGATAAAGAGCCCTCGCTGCAATAAAAACACTTGGAGAACTATA		TCTACCGATACCCAGGGTACCTTTAATTTGAAAAGTCGTTTTCAACCTAGATGTATACTGGCTCTTGCTAGATATAAGTTTTGTTTGTATAGCAAAACT[A/G]TATAGTTCTCCAAGTGTTTTTATTGCAGCGAGGGCTCTTTATCAATACTAAAGCTGTAGAACGGCAATTTAGGCTTTTTGTCAATAGAACTGGAATTGTG	204	0.965	Monomorphic	0	0	0	0	1	1	1	0
Current Dataset	12768_2046	ss2137298267	12768	2046	[A/C]	G	C	AGGGTATCCAAGAGTGACTATTTCCGACGAGATGGTGCAGACGTTCACAC		TTGTGTGCCTTTTGGAATCTGTAGCGTGATATCCTCATAGATGCCCTGTACTCTGGTTGCTCCCCCTAGTGCTGCTTGAGCCAATGACACAGTCACATC[T/G]GTGTGAACGTCTGCACCATCTCGTCGGAAATAGTCACTCTTGGATACCCTAATGCGGATAAAAACCTCCTTCCTACCAACAGTCATCCTCAGTGTCTGTC	204	0.976	1st Class	0.998493	0.458868	0.749254	0.127631	1	1	1	0.730844
Current Dataset	12797_2014	ss2137298268	12797	2014	[A/C]	A	C	GGGCTGGATGAGCACTCCCAGGCATTCCTACTAGAGTTAGTGGTGCAGGT		NNNNNNNNNNNNNNNAGGAGGAGGCATGCTGGAAGGAGGATCCCCTGGAGGGCTGGATGAGCACTCCCAGGCATTCCTACTAGAGTTAGTGGTGCAGGT[A/C]CTGGTAGCCAACAAGGACCGAGCTGTGGGAGTGTGGCC	142	0.877	1st Class	0.996986	0.190854	0.690131	0.0498751	1	1	1	0.620438
Current Dataset	128_436	ss2137298269	128	436	[A/G]	T	A	GTCGGGTTCTGGGAAGACGTGAACAGCTCCATCTCCCCGTCCTCGAGCTT		NNNNNNNNNNNNNNNNNNNNNNNNCGTCCTCGAGGGCGAGCTGCACATGGGCGGCCAGGAGCATTTCTACCTCGAGACCAACGCCCACCTCGCCGTGCC[T/C]AAGCTCGAGGACGGGGAGATGGAGCTGTTCACGTCTTCCCAGAACCCGACGAGGACGCA	163	0.787	1st Class	0.994725	0.350758	0.72286	0.07452	1	1	1	0.682493
Current Dataset	1280_249	ss2137298270	1280	249	[T/C]	T	C	CTCGGGGAACTTTGACTGGCTGCTGGGGTCGTGGTCTCAGGAGTACACCG		CCTACCCTTGGTTCTACCGAGCAGAAAACTTCGAGATCAACCCTGCGGGCTCGGGGAACTTTGACTGGCTGCTGGGGTCGTGGTCTCAGGAGTACACCG[T/C]GGCGCAGTGCTTTCCCCTGTGGTCGTACCTCCTCGCTCTCAACACGACGACGGTGGACTTCTTTTCTCTAGACACCCAAGGGGGTGAGTGGGACATCTTG	204	0.737	1st Class	0.992464	0.487472	0.677587	0.0363378	1	1	1	0.59644
Current Dataset	12800_139	ss2137298271	12800	139	[T/C]	T	C	TGAGGATTTTAATGGTTATATCTTCCCTGAACGATCATCAAAAATAGCCC		ATATGGCCGATCATTCTGGTCTTTTCAATTTTCAAAAACGGATGGAAAATGAGGATTTTAATGGTTATATCTTCCCTGAACGATCATCAAAAATAGCCC[T/C]GTGGGGACGCCACGACACCTCCTCCAGTTGCTACTGANNNNNNNNNNNNNNNNNAGCCTTCCCCGTCGTCCCATCGCCTTGGTTCCTCGTCCCTTTCGTC	204	0.965	Ambiguous Clusters	0	0	0	0	1	1	1	0
Current Dataset	12803_3081	ss2137298272	12803	3081	[T/G]	A	T	GCATGGTAAGCGTTTCGCGCCTAGAGACAACTGACGTGAGTACATCTCTG		TGTCAACCTTGGCTTCAAGAGCCTCAATTCTGATTGCTGCTTCTGCTAACTTCATTTTCCTCGTCTGATCTCAGTTGTTCCTCATTAAACAAACAAAAA[A/C]CAGAGATGTACTCACGTCAGTTGTCTCTAGGCGCGAAACGCTTACCATGCAGGATTTGCGGTCACTTCTCGCTTCCCTCTCCTCTCTCACGTCCCGGCTT	204	0.949	Het Excess	0	0	0	0	1	1	1	0
Current Dataset	12808_63	ss2137298273	12808	63	[A/G]	C	G	AACTTCTATTATTTTTTTTATTCTACAGCCATCCAAATTTTAGTGGACAT		NNNNNNNNNNNNNNNNNNNNNNNNNNNNNNNAGAAACTTTGCATGCTTAACTAAAAACTTGG[T/C]ATGTCCACTAAAATTTGGATGGCTGTAGAATAAAAAAAATAATAGAAGTTTTGTCCTGCTTCTAGAATGTCCAACATGAACAATGTTAAGGTGCAGTCAC	167	0.765	1st Class	0.994725	0.422727	0.851902	0.00894645	1	1	1	0.886539
Current Dataset	12816_37	ss2137298274	12816	37	[A/G]	C	G	AACGACAGGAAAGGAAGCTAAAAGGGAGGAAGCTTTACATAAACAACACG		GGCTCTCTCGGCGACCCTTGGTCACGCACACACTAG[T/C]CGTGTTGTTTATGTAAAGCTTCCTCCCTTTTAGCTTCCTTTCCTGTCGTTCCTCCTTTGTTTCCGCAAGGCAGCCGTAGTGTTCTAGTTTTTATACCTGA	141	1	1st Class	0.999246	0.226998	0.877289	0.040083	1	1	1	0.91462
Current Dataset	12819_245	ss2137298275	12819	245	[A/G]	G	C	CGTCAGGCACCTGCCAGTGAAATCAATATGCATTCATTTCTTTGGTTACA		AAAAATTAAAAACAACCATTTTGTCGGGTGGTAAATTAAGCCGAAAATTCGTCAGGCACCTGCCAGTGAAATCAATATGCATTCATTTCTTTGGTTACA[A/G]CAATCTTATTGTAAAGACATTAAACAATTTGATATATATATTACTCAGTTTCTCGATTAAAGCTGCTCTATAATGAAGCGTCTACAGATATTCTCATATA	204	1	1st Class	0.990203	0.498097	0.781374	0.00305866	1	1	1	0.786037
Current Dataset	1283_528	ss2137298276	1283	528	[T/C]	C	G	GAATACATCCGTTCCATCTGCGAGACAGAGATTATTAATGCCGACAACCT		TGACGAGGAGATGGGCCTGACCGGGGCTGTGGCAGACGACATGGAGGCAGAATACATCCGTTCCATCTGCGAGACAGAGATTATTAATGCCGACAACCT[T/C]CTCTCTCTTGTCAAGCCACTTATTTGGGCTGTTTGCACCAACCCAGGAAAGTATGCAGATGCAGAGTTACGGACAGCTTCAACCCTAGCCTTGGCCAAGT	204	1	1st Class	0.98945	0.367098	0.914479	-0.0788654	1	1	1	0.948154
Current Dataset	12830_117	ss2137298277	12830	117	[T/C]	A	T	TAGAGACAACTGAATGCACTGCTTCCATGTTTTTATTCAGAAAAGCGTAC		CGAGGACGCAAACTTGGCGCCTTCTGGATTCCCTGCTGCCAGACATGCGAATATGGCCGCCCTTTAGAGTTTCTTAATATATGACAAATTCAGGAGAAA[A/G]GTACGCTTTTCTGAATAAAAACATGGAAGCAGTGCATTCAGTTGTCTCTAGGTGCACTTTTGTTCGCCGGAAAGCCTTTATTTTCAGTAGTTAGTTTCAG	204	0.988	1st Class	0.998493	0.346038	0.819674	0.0322112	1	1	1	0.844584
Current Dataset	12838_59	ss2137298278	12838	59	[T/C]	G	C	TTTGGTGTCTAACATATAAGGGTTGATGTCTCTGTGATATACAAATTTAC		ACAAATTAAATGAAAAAGTACATACATTTCATAAATGATCTAACTTTTGACAAAATAC[A/G]GTAAATTTGTATATCACAGAGACATCAACCCTTATATGTTAGACACCAAATTTTGTCTTCCAGTTACCATACACTACACAAGGTACTTTAGAGAGAAAA	162	0.899	Ambiguous Clusters	0	0	0	0	1	1	1	0
Current Dataset	12843_257	ss2137298279	12843	257	[A/G]	T	A	GTAGGAATAATGGCAGGAAGTCAAATTTTTCCTTTGCCCCAATTCTGCCA		CATGTCAGGATTCTGCAATGAATCATGGGAAATCTTCCTGGAACAACCATCTCTACATGGTGATACTCGGGCTTCAGATCTGAACCAGCATCTATCACA[T/C]TGGCAGAATTGGGGCAAAGGAAAAATTTGACTTCCTGCCATTATTCCTACAGAATCATTATCAAATGCAAGCAGTTTAGTTCCTTTGGGCCTTTTACTGA	204	0.8	1st Class	0.983421	0.206897	0.714203	0.0553919	1	1	1	0.666234
Current Dataset	12857_983	ss2137298280	12857	983	[A/G]	A	G	AGATACACCTTTTATGTACATTTCATGATTTTCTGGTTAGATCTATAACA		GGCTAATTTTAGAGTTCAGGGTACATTTATAATTTATATGATAGTAAATAGATACACCTTTTATGTACATTTCATGATTTTCTGGTTAGATCTATAACA[A/G]TTTCACCATGCCTAAGGTCCTTAGAACAGCTGTGAAATCACTGCCAACACAAATCTTGCTATATTTCAGATATGTCCATTTATGTCCTGATGTATTAGTA	204	0.813	1st Class	0.996232	0.252648	0.876777	-0.0345154	1	1	1	0.914096
Current Dataset	1286_210	ss2137298281	1286	210	[T/C]	G	C	GGGAGCTCTGAGATGATCATCATGAGGGAGGAAGATCTGGAAATCGCCAT		CCCGATGGTCTTCTTGTACTCCTTGGTGAACGTCCCCTTGCAGTAGCGCTGGATCATGGAGGACTTCCCGACGGCTCCGTTGCCCACGATCACCACCTT[A/G]ATGGCGATTTCCAGATCTTCCTCCCTCATGATGATCATCTCAGAGCTCCCAGCCAATCACGAGCGGCGTTTCGAGAGAGGGTGCTCCTTGTCAGCCAATC	204	0.976	2nd Class	0.979653	0.361154	0.824059	0.0418809	1	1	1	0.850702
Current Dataset	12865_191	ss2137298282	12865	191	[T/C]	G	C	TTAATAGCAAAATTGGAAGAATTGTGCTCATGTTTAGGCTAATTCAAATA		TCGAGTACATTACTTACCAAGGTAAGTTTCTTCTTAGGCTTTAAAAAAATTTGTTTGAATCATGTATCTTTTGCAATTTCATATGGATATGTTACACAT[A/G]TATTTGAATTAGCCTAAACATGAGCACAATTCTTCCAATTTTGCTATTAAAAATACTTTACCCGCACACAAATGTAATGCAGCTAATAGGACAAATGCTT	204	0.813	PC PPC Errors	0	0	0	0	1	1	1	0
Current Dataset	12868_316	ss2137298283	12868	316	[T/G]	T	G	AAATGTGTGACTTTGCATGTGTGTGTAAACATCCTGTTGTGTCTGTGCCC		TAGATGTAAGTATTTTATACATTCAGCGTGTTTGATTCTGCATATGTGGAAATGTGTGACTTTGCATGTGTGTGTAAACATCCTGTTGTGTCTGTGCCC[T/G]TGTATATGTTTGACTGTGTTGTTCGTTTTTTGTCTGCCTGCATGCAGACTTACATGTAACCTATATGCTTGGACTTGTAATTCTTCTTTTAAAAAGTCAC	204	1	1st Class	1	0.397136	0.609237	0.0198007	1	1	1	0.469203
Current Dataset	12871_373	ss2137298284	12871	373	[A/G]	C	G	TTGCTGTTCAACAGCCGGCGGGCTGTGTACAATGCCATTCATTAAGACAA		GTAATATACAAAAAAGCAAAATCATATTATCTTTATCTAATGATATAAGTGTATATATAAAAAACTATAACATGGATTTCTTTATTCCGGCCTATGAGT[T/C]TTGTCTTAATGAATGGCATTGTACACAGCCCGCCGGCTGTTGAACAGCAAACTGAAAACGTAATTGTAAAACAGCAAGTACCAGTTCGTGGGCGCAAGAC	204	0.996	2nd Class	0.997739	0.0910121	0.778533	0.0816599	1	1	1	0.713423
Current Dataset	12884_166	ss2137298285	12884	166	[T/C]	T	C	TCCACATCTTTTGCCATGAGCTCTTGCCACGAGTTGAACTGGTACTGGTC		ACATCACTGATACAGTGATAGAATGATATGCACAATTTTAATTGTCTCATCCACATCTTTTGCCATGAGCTCTTGCCACGAGTTGAACTGGTACTGGTC[T/C]CGCAGAGNNNNNNNNNNNNNNNNNNNNNNNNNNNNNNN	142	0.976	Het Excess	0	0	0	0	1	1	1	0
Current Dataset	12887_96	ss2137298286	12887	96	[T/C]	T	C	ATTAGAAGAGATTCCTTGCTGGCATTATTGCAGTTCTTCCAGGCATTTAC		CTGAACTGAAAGTAGTTAACTATTATTCGGAAAAAAAAAAAAATCATTAGAAGAGATTCCTTGCTGGCATTATTGCAGTTCTTCCAGGCATTTAC[T/C]TCTGATAAGTTGCTAGAAATGATCAATGCAATTATGTTCTAACAATGCAGCACTGAAGTAGATTTAAAATCATGAGTTAGGATACCCCAAAGCTAATAAA	200	1	1st Class	0.996232	0.14826	0.889097	0.00634208	1	1	1	0.926214
Current Dataset	12890_170	ss2137298287	12890	170	[A/G]	G	C	GAGGTCACGGGAAAAGAGGATAAAGAGGAAGAGGAGGACGAGGAGAAGGC		GGAGGAGGAGGAAGAGGAAGAGGAGAAGGAAGAAGAGGACGAGAAAGACGAGGTCACGGGAAAAGAGGATAAAGAGGAAGAGGAGGACGAGGAGAAGGC[A/G]CAGAGGAGGAAAAGGATAG	123	0.915	Ambiguous Clusters	0	0	0	0	1	1	1	0
Current Dataset	12895_844	ss2137298288	12895	844	[T/G]	C	G	TGTAGCCCTAATCTTTTCTAGGTCCTTGAGATAAGCTCGTGCGTGCCCTC		CCTTTCAAGTACACCTATGAAAAGGAGATTGTGATGTATGCCTACTTCAAGAAATTAGACTACTTTTCTACAGAGTGCATTTACTCCCCAAATGCATAC[A/C]GAGGGCACGCACGAGCTTATCTCAAGGACCTAGAAAAGATTAGGGCTACAGCTGTCATTGATGTGATCCACTCAGGTGAATGCCTCTCTGTTCGTGAAGG	204	0.976	1st Class	0.995479	0.233914	0.768891	0.0645441	1	1	1	0.765161
Current Dataset	12898_1127	ss2137298289	12898	1127	[A/G]	G	C	ACAAGTGAAGCCAATTGCGGTAGGCCAGATAACAAGCCCTATGGAACCTA		AGGCGAATGGAGAATGGTAATATCCATTAAAACCGTAAAAGCCATAGCCACAAGTGAAGCCAATTGCGGTAGGCCAGATAACAAGCCCTATGGAACCTA[A/G]GACGATGGTCGAGATTTTGAGAGAGAAGACAGAGCAACATTCCGGTGATCTTTGTGACTCCATTTTCAAAGAAAGAGCTAAGTAGAAGAAAGCAAAATAG	204	0.996	Probe Didn't Bind	0	0	0	0	1	1	1	0
Current Dataset	12902_233	ss2137298290	12902	233	[A/G]	G	C	CATGTACAAAATTCCTTACACAGCCATAATGCTGGATCAACTGCTTGAGC		NNNNNNNNNNNNNNNNNNNNNNNNNNNNNNNATTATTTTTCACAAACATCATGTACAAAATTCCTTACACAGCCATAATGCTGGATCAACTGCTTGAGC[A/G]TGCAAGCTAGTATATATAGTTTCTTCAGTCTGTGACTTTGCTTTAACAAATCATATTAATGCTTATTTAATCTTTGATTACCAATCTACAATTGCTTATT	204	1	2nd Class	0.965335	0.469945	0.807334	0.0310477	1	1	1	0.823433
Current Dataset	12912_76	ss2137298291	12912	76	[A/G]	C	G	ATAAAGAAAAATACAATGATAGTGCACGCTAAGAAAGGGAGAGAGAAAAG		CTCATTTTTTTCTGATTTCACTTTGTCTATTGCTTGGTTTCTTTTTTAATCTGTTTCTCATTCGTTCTTTTATTA[T/C]CTTTTCTCTCTCCCTTTCTTAGCGTGCACTATCATTGTATTTTTCTTTATCATCATAATTATCATCAAATTCCTTTCTTTCTTTTCTTTTTATTCTTC	178	0.935	Ambiguous Clusters	0	0	0	0	1	1	1	0
Current Dataset	12923_119	ss2137298292	12923	119	[T/C]	T	C	GAAAGACATTCAGGACGGAACTCTCGACACTTCCCTTTGTTCTTTCGCTC		ACTCTCTGTTCAGGGTAAGCCGACTAGTGCCAGTCGAGCAGTGCCAAGGGAAAGACATTCAGGACGGAACTCTCGACACTTCCCTTTGTTCTTTCGCTC[T/C]CTGGAAGTTCTCGGTTCAGTGACATTGGGTGTTGTGTCTCCTCTTTGGTAGTTCTTCCGTAGACAGTTCTCATCAGAGGCGAGTGAGACACTTGTGGACT	204	0.996	1st Class	0.996986	0.439153	0.74773	-0.033303	1	1	1	0.728114
Current Dataset	12927_1738	ss2137298293	12927	1738	[T/C]	T	C	TCACTCCTCCAAAGGCCAATAGACCCAATACAAAGGACAAGACCAACATG		AAAGTATCCGATGTAAATGTCACTGCATTCGCTCCGTGTTCATCGCAATTCACTCCTCCAAAGGCCAATAGACCCAATACAAAGGACAAGACCAACATG[T/C]TTCGAAACTTTCCTCTATGTCCTCCTCTATTCCCCCCGTTTGGGATTAATAAATGGTGCGCGAGGAGGGACAAAGAATGGTTTGTTTCAGGTGTTGTTTA	204	1	1st Class	0.998493	0.419245	0.774637	0.0213594	1	1	1	0.774869
Current Dataset	1293_343	ss2137298294	1293	343	[A/G]	A	G	AAGGTAGAATACGACTGTGCAGATCACCTCTTGGAGACAAAAAAGGAAGG		TCAGGGCTAACAACGCCAGAGTCGAACTGCTGAAAGGGTGAGAGGAGGTAAGGTAGAATACGACTGTGCAGATCACCTCTTGGAGACAAAAAAGGAAGG[A/G]AAAAGGAAAAGATGAAGATAAAGAAAAACTGACCAAATACACCGGTTGTGCAGAAGAGCCAATAAAAACGCCGCTTGAATGCGCAGAGTTTACTTATGTC	204	1	1st Class	0.998493	0.496226	0.744874	0.0128879	1	1	1	0.722976
Current Dataset	12932_422	ss2137298295	12932	422	[T/G]	G	C	AGCCTAGTGTGCAAGAACGGCAACCTGTGGATGCTGTTCTGGCTGGAGTC		TGTCCTTGAAGCCGAGAAGCCGCTGCAGCTCCTGCGCATCGAGGGTGGCAGCCTAGTGTGCAAGAACGGCAACCTGTGGATGCTGTTCTGGCTGGAGTC[T/G]GGGCAGATCAGCGTGAGCGCCGACACCACCTGCTTCCGCCACACCACCAGCCTAGGGTTCAGTCTCAGCTTCGACGGACACCCGTTCCTGCGCATCATGG	204	0.877	2nd Class	0.9578	0.402832	0.782467	0.040066	1	1	1	0.755962
Current Dataset	12942_846	ss2137298296	12942	846	[A/G]	T	A	TTGGCGTCCTTGTTGTCCTGGTCCAGGTCCTTGACGTCGTTGTCTTCCTG		AGGTCGAAGGTACAACCTTGTGGTGCATGACGACGACAACAATGACCTGGCTGACCTCGGGCTGTCCACAGTCAAGAGCAGCGGCTCCCTCTACGACGG[T/C]CAGGAAGACAACGACGTCAAGGACCTGGACCAGGACAACAAGGACGCCAAGAGCGACGCAGGATTCTGCACGGGTTCGGACACCGGCAGCGACGGGGTGT	204	0.877	1st Class	0.998493	0.244906	0.781982	0.0304933	1	1	1	0.787034
Current Dataset	12944_1437	ss2137298297	12944	1437	[A/G]	T	A	TCTAACTTGACCAGCGTTGTAAAGTCGAGGACCATCCCTTCGTTACTTGC		CACTATTCACCTTGAGGCCCTCACCCTCAACCCTATTTTCTTTGAAATGCCAAGGATAAATTATGACTACAATGGTAAACAATACCGCTATGCTTACGG[T/C]GCAAGTAACGAAGGGATGGTCCTCGACTTTACAACGCTGGTCAAGTTAGACGTCAAAACAGGGGAGGAAAAAGTATGGACGGACCCTGCATACTTCGTCT	204	0.996	1st Class	0.993971	0.452616	0.709498	0.0771493	1	1	1	0.657338
Current Dataset	1295_1060	ss2137298298	1295	1060	[A/C]	A	C	CTCGGATATTAACAACGCACTGACTCTTAACCAAGAGCTGGTGTATGCAA		ATCAAATCGACTCGCCTTGTTATCGTTATCTGATCCAAACGATAGAACTCTCGGATATTAACAACGCACTGACTCTTAACCAAGAGCTGGTGTATGCAA[A/C]AATCTCGAAATGCTGTTGTGAAATGCTGACCGATGTNNNNNNNNNNNNNNNNNNNNNNNNNNNNNNNNNNNNNNNNNNNNNNNNNNNNNNNNNNNNNNNN	204	1	1st Class	0.999246	0.427225	0.779087	0.1141	1	1	1	0.782272
Current Dataset	12951_1844	ss2137298299	12951	1844	[T/C]	T	C	AAGATAGGCAGGGGTAACTTTGGTGATGTGTATAAAGCACGTTTACGGGA		ATTCAGAGAGAGATGGGAACTGAACAACGACGATGTGGAATTACGGGATAAGATAGGCAGGGGTAACTTTGGTGATGTGTATAAAGCACGTTTACGGGA[T/C]TCAGGACTAGAAGTGGCTGTCAAGACATGTCGAGTGACATTGCCGGATGAACAGAAGAAGAAATTCCTACAAGAAGGACGCATTCTGAAACAATATGATC	204	1	1st Class	0.994725	0.220454	0.846807	0.000671232	1	1	1	0.880374
Current Dataset	12962_105	ss2137298300	12962	105	[T/C]	C	G	TCATTCATTAATGTTCTACCTTTCTTCACGTGGCCATGACCTTCATCCCT		CGCAGGATTCGTTTGTTTCTTAATCATGTTATACAGAATTTAGTTCTTATCATTCATTAATGTTCTACCTTTCTTCACGTGGCCATGACCTTCATCCCT[T/C]TTTCAACCTGCCGTCAGGGTTTGGACACCAGCGGGCTGGAGTACCCTC	152	1	1st Class	0.998493	0.450943	0.708693	0.281772	1	1	1	0.655813
Current Dataset	1297_245	ss2137298301	1297	245	[A/G]	G	C	AGCAAAATATTCCTAACTTTATAATTTTCGGATTTTGCAGTTTGTCCACA		ATTACTGATGCAGTCATTAAGTTCAATGCTACGGGAACAATGACAAAGAAGCAAAATATTCCTAACTTTATAATTTTCGGATTTTGCAGTTTGTCCACA[A/G]AGTATGGGTACATTGTTTCTTTCTCG	130	0.858	1st Class	0.997739	0.277946	0.857174	0.0161222	1	1	1	0.892731
Current Dataset	12994_1574	ss2137298302	12994	1574	[A/G]	G	C	TACGTCATCACCACCACGTCGCTCGGTTGGAACTTGAAATTATAATACTT		CCTCATCGTCCACACGATCTCCTGCATCCACGTCGTGCCGCTCTTCGAGTACGTCATCACCACCACGTCGCTCGGTTGGAACTTGAAATTATAATACTT[A/G]TCCCCGAACTTGAGGAAAGGCGCCGGGAAGAGCCATCTACCGGGCTCGAGTCGAACTAACCCCTTGCAGTAGCCCGTCCAGTCCCTCTTCTGGCGCCCCC	204	1	Probe Didn't Bind	0	0	0	0	1	1	1	0
Current Dataset	130_245	ss2137298303	130	245	[A/G]	C	G	TGGTCATGATTCGCGTAGATGTTGACGAGGTTCAGAATGCCAAAAATGCC		NNNNNNNNNNNNNNNNNNNNNNNNNNNNNNNNNNNNNNNNNNNTGTTGCTTCACACGAAGAACCGGAAGTCTTATTCTGGCTTCGCTCTCAGTCATTAG[T/C]GGCATTTTTGGCATTCTGAACCTCGTCAACATCTACGCGAATCATGACCAGAATGTGGACCTCGAAGTAGTGAAGTTCTGCCGCATGAATTTGGAAGCCG	204	1	2nd Class	0.992464	0.2388	0.734112	0.0714389	1	1	1	0.56574
Current Dataset	13001_559	ss2137298304	13001	559	[T/C]	A	T	GTATATCTATTTGCCTGTCCTTGCTGCCAAGCTCGGTATGTGGGATCTAC		AGTGTTCTCTTATTGCTGAGAAAGATGGATTACTTAGAGGGAGGCCAGTCCTGACGGATTTGCCTTGTGTTCTAAGATGCGATGCCGTAACCATCGTGA[A/G]GTAGATCCCACATACCGAGCTTGGCAGCAAGGACAGGCAAATAGATATACAACATTAGAACACACATCAGAGTTACATCTCATTGGTTATTTTAGGAATT	204	0.996	Monomorphic	0	0	0	0	1	1	1	0
Current Dataset	13015_130	ss2137298305	13015	130	[A/G]	A	G	TACACCTAGAAATGTTTAACAATGAAGGTCTTGAGTATTGATTGTGATGG		TAAAGGCCTTTCATTGCCATTAATGAAAGCTGTTGATAATGTAGTTGAATACACCTAGAAATGTTTAACAATGAAGGTCTTGAGTATTGATTGTGATGG[A/G]TGAATGGAATGAAATTGGTAATGACAGAGGAATTGAAAGCAAAGTAATTGAGTGGGGCTGTATAATGCATTCACANNNNNNNNNNAATTGAGTGGGGCTG	204	0.935	1st Class	0.995479	0.28539	0.755761	0.0801452	1	1	1	0.742398
Current Dataset	13020_23	ss2137298306	13020	23	[A/C]	G	C	GGCGGAGCCATGACGCCTGTGTGCTGAACCAGTCCTGAATAATGTTAGAA		GTCCAGTGAGCTGATGCAACTT[T/G]TTCTAACATTATTCAGGACTGGTTCAGCACACAGGCGTCATGGCTCCGCCTGGCAATCCCAGACACAAGAGAACTGGCAAGGCCGCCAAGAATCGGAGCT	127	0.949	Probe Didn't Bind	0	0	0	0	1	1	1	0
Current Dataset	13021_649	ss2137298307	13021	649	[A/G]	G	C	ATCTGTAGTGAGCTGTGTGATCATGGATGTAGTTATCTCTGGGATCTTCA		CACAAGAGGTGACGCCCAGGTCCTCCAAGATGTTGCAGATATAGTCAATATCTGTAGTGAGCTGTGTGATCATGGATGTAGTTATCTCTGGGATCTTCA[A/G]AATGGCATCTGTATAGAGCTTACAAGTGTTCTGTCCAACACTGTTGATGAGAAAATCAGCCGCACTCACCTCACTCTCACTTACAACCCTTCCAGATGGC	204	1	1st Class	0.995479	0.0548827	0.841813	-0.113612	1	1	1	0.874161
Current Dataset	13032_970	ss2137298308	13032	970	[T/G]	A	T	CAGCATTCCTTCCCAAAGTATGTATGGAAGTGTTTTCTCACAAAAGGTGA		TAACCCGTTTGATCTTGTATGAAAGGTATTATGATTATGAGCTCATTTAATACTGTAGAAAAGCTTTATAAAGAAATCACACCTGACGAAAAATTCTGG[A/C]TCACCTTTTGTGAGAAAACACTTCCATACATACTTTGGGAAGGAATGCTGCAGTTTGCAGAATTATAATGATCCATTATTGCATGCTTGGACCTTTGTTG	204	1	1st Class	0.996986	0.123583	0.880883	-0.0613371	1	1	1	0.918245
Current Dataset	13034_89	ss2137298309	13034	89	[T/C]	C	G	ACAAAAATTAAACACGAAGAGGAAATTTGGCTCCAGCAAAGTAAGATTAT		GAGAATTATACATCATAATTTATGAACCGATTAAGAAAACAAAAATTAAACACGAAGAGGAAATTTGGCTCCAGCAAAGTAAGATTAT[T/C]AAGGATATTGTTCTTACATTACTCTAATAGCTTATCTGATAACGTATGCGCGGAGATGAGATTTAATGTATCGGAAAAATATAAATTCTGAATATAAGCG	193	0.899	1st Class	0.981914	0.272064	0.838624	-0.083521	1	1	1	0.843306
Current Dataset	1304_521	ss2137298310	1304	521	[A/G]	A	G	GACAAAGAACGTAACTCATCCTTGGTTGGTTCCCAACTGGGTATCTTCAA		AAGTCTCTCAAATCGATGACCAGCCATACTAAGCTTCACCATTTCTGCTGACAAAGAACGTAACTCATCCTTGGTTGGTTCCCAACTGGGTATCTTCAA[A/G]TCAACATCATAAACAAAGCTCCCACTCCGCACATTAGGAGATGGAAAAGAACAAAGTTCAACATATAAGTTCTCTTTAAATGCTGACTCCAACACAGCTC	204	1	1st Class	0.996986	0.221844	0.894517	0.0749193	1	1	1	0.931233
Current Dataset	13041_640	ss2137298311	13041	640	[A/C]	T	A	AGAAAGAAGAGAGAGAAAGATCTGTCGTATCAAGCCATCCGCTGGTTGCA		TTCTGTCAGAATCATTGTATCTCTCAAGGCATGTGCATATCAGGGCTGTGCCATTCATAGTATCCATTGAATCCACCAGTTCCTGGAGAGGGTTTTGTG[T/G]TGCAACCAGCGGATGGCTTGATACGACAGATCTTTCTCTCTCTTCTTTCTCACGGTTGATTTATATTCTCTCTCCTTTCCTTCCTTTCTTCCGGTCAAGG	204	1	2nd Class	0.980407	0.475403	0.824787	0.0679186	1	1	1	0.851706
Current Dataset	13042_107	ss2137298312	13042	107	[T/C]	T	C	AAATTTTTGGAATCTAATTATGGGCAGAATCTAAATGATATTACATGAAA		GAATTTAATATGAGACTGAAATATAAATTTTATGCTTAATCACTTGGGAAAATTTTTGGAATCTAATTATGGGCAGAATCTAAATGATATTACATGAAA[T/C]ATTATAACACAAGTAAGGATAATCCAAANNNNNNNNNNNNNNNNNNNNNNNNN	157	0.714	2nd Class	0.978146	0.0346687	0.828383	0.00995347	1	1	1	0.79512
Current Dataset	13049_414	ss2137298313	13049	414	[T/C]	G	C	ATGTGTAGGTTAACACTAGCTTAGACAGCCTACCGAATACTTTAGACCTT		TTTCATCAATCTCTTCACCCTCCTTTCCTCCTTTTTTTTCTGGAGTGAAAGAAAAAAATGTTCAAGTGCTCAATACTTTCTTGCTGCTAAAGTGTCTAC[A/G]AAGGTCTAAAGTATTCGGTAGGCTGTCTAAGCTAGTGTTAACCTACACATTAATTTAGAACATAATTTACCAGTAAAGTGGATGTGCTNNNNNNNNNNNN	204	1	1st Class	0.999246	0.360106	0.876957	-0.0230717	1	1	1	0.91428
Current Dataset	1305_323	ss2137298314	1305	323	[T/C]	T	C	TTGAGTGCCTCGGGGTTCCTTGGAGGTTGGCCATCAGTCTTCTACGTCTT		CGGAGGCATGCAGTTTGGCACCATCGTCTGCCTTCCGGTGAGTGGCTGGTTGAGTGCCTCGGGGTTCCTTGGAGGTTGGCCATCAGTCTTCTACGTCTT[T/C]GGAGCCCTAGGACTATTGTGGGGGGTTCCTTGGTTCCTGCTGGTGCACAACCGGCCAGAGAGCCACCCGGGGATATCCGCGGCGGAGCTGGAATTCATCG	204	0.915	PC PPC Errors	0	0	0	0	1	1	1	0
Current Dataset	13051_1195	ss2137298315	13051	1195	[A/G]	G	C	ATTTATATTACAGTAAAGTCTAACGCTCAGACTTATTTTGTTCTGATTAA		AGTGATAAAGTTTTGAGTTGGTCTGATTATATAACTTTATGCTGTTTTTATTTATATTACAGTAAAGTCTAACGCTCAGACTTATTTTGTTCTGATTAA[A/G]AATAATTATACATTATATCTTCTTCCACGGCATTTCATCATCGT	148	0.765	Ambiguous Clusters	0	0	0	0	1	1	1	0
Current Dataset	13061_824	ss2137298316	13061	824	[A/G]	T	A	ATGTTTTGTATATAATAATAATTGGCAACATTAATCATTACCATAGCCTG		NNNNNNNNNNNNNNNNNNNNNNNNNNNNNNNNNNNNNNNNNNNNNNNNNNNNNNNNNNNNNNNNNCCCCCATCATCTCTCCTTCAGCCCTTCCCGAACC[T/C]CAGGCTATGGTAATGATTAATGTTGCCAATTATTATTATATACAAAACATTCCAATATCATTAAAAAGGGAGTTCTTACGAACCCAATATTTGTTATATA	204	0.765	1st Class	0.998493	0.476981	0.744326	0.0527973	1	1	1	0.721987
Current Dataset	13062_1007	ss2137298317	13062	1007	[A/G]	G	C	TCCAGAAACTCTTGAAGACATCCAAAACTTCCTAAACATGACCCAAGACA		CTCATTACAAGAGAACCTTTGTTTCTCAGACCTCCCCATGTAACTCTCCTCCAGAAACTCTTGAAGACATCCAAAACTTCCTAAACATGACCCAAGACA[A/G]TGCTCTGCTCCCTCATCCNNNNNNNNNNNNNNNNNNNNNNNNNNNNNNNNNNNNNNNNNNNNNNNNNNNNNNNNNNNNNNNNNNNNNNNNNNNNNNNNNN	204	1	Monomorphic	0	0	0	0	1	1	1	0
Current Dataset	13066_257	ss2137298318	13066	257	[A/G]	G	C	TATACTTGCACACATGTCTTCAAGAATCAGTATTATGCAGGTTGTTTATG		GTTGTGTACTGATATGAATAACCTATTATACCATCCTTTAGAATGTAACTATACTTGCACACATGTCTTCAAGAATCAGTATTATGCAGGTTGTTTATG[A/G]TAGTGTGAACAAAAAGATCTAGAATTTTTTTATCGTCAATGGTATTTTAAGGATGTGTAACATTTTATAGATAAAGAATCAATTTTACTTCTTTTCTTTA	204	0.935	1st Class	0.983421	0.482376	0.814341	-0.0409539	1	1	1	0.836974
Current Dataset	1307_3108	ss2137298319	1307	3108	[A/C]	G	C	TCAGGAAAAGGTGCAGCACTCGGGGACATTCCATACATTAACGCCATGAT		ATTGAATTTCCTTAAGTTCTTTTTCACCTCATTCCCACTTCCAGGCCGACTGTAGGCAACTCTGTGTAAAACCTTTAGGTCATCTACTTGCATTTTCAT[T/G]ATCATGGCGTTAATGTATGGAATGTCCCCGAGTGCTGCACCTTTTCCTGAGGCTTCAGGCTCTTCTTTCTTAGTCTCCTGAACAAACCTCTCCACCTTTT	204	0.996	1st Class	0.998493	0.432076	0.844894	0.0287977	1	1	1	0.878015
Current Dataset	13071_1091	ss2137298320	13071	1091	[A/C]	A	C	ACCACAGCCCGGCAAAATGACAGTATTCAAAAGCCGAAGTTAGCATCCAA		GCTTCCTAACCTGGGGTCAAAATCTGTCAAACTACCTCTGCCACTACCTACCACAGCCCGGCAAAATGACAGTATTCAAAAGCCGAAGTTAGCATCCAA[A/C]CCTCTTTGAAACCAAATAACAGCCCTTGTGGGGTACCCTAAATGCTAGAATATTCACCCTTCCAGAAAATGTATGATATATACACAAAGCATGCAAAACT	204	1	1st Class	0.998493	0.213207	0.796212	0.0685229	1	1	1	0.809762
Current Dataset	13075_788	ss2137298321	13075	788	[T/C]	G	C	GTGTACGACCGGCCCTTCGGAGACGATACAGTGTATGACCTTCTTATCAG		CCGCCTGAAAAGGTCAGCCAGACCGCCGCCCCCGACATGAGGGTCTCGAGGGTGAGCCCCGACGCCGCGTCTGGCGGAGAGGCCCCCTACAACCCAGCC[A/G]CTGATAAGAAGGTCATACACTGTATCGTCTCCGAAGGGCCGGTCGTACACACCGTCACCTCTTATGTTATCAGCTCAGCGTGTTCCGCAGGCGAGACTCA	204	0.949	1st Class	0.995479	0.389478	0.681041	0.0712678	1	1	1	0.603046
Current Dataset	13084_185	ss2137298322	13084	185	[T/C]	T	C	TTTTCGATGCCATTCTAGAGGTATTTTTCTTATCTGTTTTCTCGATTTTT		TTTTCTTGTCACTGTGTTTGTCATGCTTGTGTGTTTTCCCCTTTAAGGCTTTTCGATGCCATTCTAGAGGTATTTTTCTTATCTGTTTTCTCGATTTTT[T/C]CCTCCCGTCTTCTTCGTCTTCGTCTTCGANNNNNNNNNNNNNNNNNNNNNNNNNNNN	161	0.858	Ambiguous Clusters	0	0	0	0	1	1	1	0
Current Dataset	1309_503	ss2137298323	1309	503	[A/G]	G	C	GTGGCTGGTGTTAAGATTCAATATTTATTAAATCTGTGAAATACTCTTAG		TGTTATTGTAATTGTTATAGAAAATATTAGTCAATTATTTATTTATCGCGTGGCTGGTGTTAAGATTCAATATTTATTAAATCTGTGAAATACTCTTAG[A/G]ATCTAAAAAGGAAAAAAAAATGTGAGAGTAATTGGTGTTAAGATTTGTTTCTGAAATCTGTGAAATACTCTTAGAATCTAAACAAAAATGTGAACTTACT	204	0.858	Ambiguous Clusters	0	0	0	0	1	1	1	0
Current Dataset	13093_94	ss2137298324	13093	94	[T/C]	C	G	AAGGGACGCTTTCCTTGGGGGCGGGTTTCCTCCTTTGTTTTCTTAGTGTT		ACTGAGCAGGTTGCAAAGAGCACGGTGGAGCTTTACCTCACACAAGGGACGCTTTCCTTGGGGGCGGGTTTCCTCCTTTGTTTTCTTAGTGTT[T/C]CCTNNNNNNNNNNNNNNNNNNNNNNNNNNNNNNNNNNNNNNNNNNNNNNNNNNNNNNNNNNNNNNNNNNNNNNNNNNNNNNNNNNNNNTGGATTCTTTTG	198	0.976	Probe Didn't Bind	0	0	0	0	1	1	1	0
Current Dataset	13095_1705	ss2137298325	13095	1705	[A/G]	T	A	GAAGATATTGCTGAAAAGTCACCGGTTCTTGGACAGAAACACAGGAAGAG		TTCCCCAGAATTATCTGGTGGAGTTCTTTCAGCATTGCTGTTGGGACTGTTCCTCTCGGGTGTTGTTTTCTTAATTTCTAAACCGTCTAAACTAGGCAT[T/C]CTCTTCCTGTGTTTCTGTCCAAGAACCGGTGACTTTTCAGCAATATCTTCTTTATTTGTGTTCTCTTCTTTGCTCTCCTGCCTATTCTCTTCTTCAGACA	204	1	1st Class	0.998493	0.304151	0.792732	-0.00865519	1	1	1	0.804309
Current Dataset	13102_115	ss2137298326	13102	115	[T/C]	G	C	TTTGTTGTGGAGGGCTTAGTTGACAAAAACTGAGGCGCAAAGTTGGAGAT		TCTCACACTTTAGGACGTGGATAGAAGAAGAGGATGAAAAAGAGAAGAAAAGACCATGTAAGATTAGTTGAGGCGAGGGCTGAGGTCCAAGGTAAGGGC[A/G]ATCTCCAACTTTGCGCCTCAGTTTTTGTCAACTAAGCCCTCCACAACAAAGAGCAAGGGATTGCAGGGAACACACATGATAGTACTGAGAGGTCACCTAG	204	1	Ambiguous Clusters	0	0	0	0	1	1	1	0
Current Dataset	13114_2351	ss2137298327	13114	2351	[T/C]	T	C	TTCAAGCGTTCATCTTCTCGAGACAAGCTTAAAGCAGACTCCCTTATTGA		TACTATTTCAAATTCACGAGATAAAGACAAGCGAAACAGTTGGAATCCTTTCAAGCGTTCATCTTCTCGAGACAAGCTTAAAGCAGACTCCCTTATTGA[T/C]TGCAATGTTATTTTGCGATAAGTTCTTCAAATTGCCTTTTCATTTTGAAGTATTCAGTCTTTTTAACGGTTTCTTTTCCTCTTCATATAAACTTGTTTTA	204	1	1st Class	1	0.189902	0.83463	0.00908758	1	1	1	0.864926
Current Dataset	13132_72	ss2137298328	13132	72	[T/C]	A	T	ATTTTGATGGTTTAACAATTACAGAACATACACAACATAAAACAGTATTA		CGGATAAAATGCTTATTCATCAATTTAAAAATCAGTGTTATAATCAATTGCTAATATTGTTTTTGTTTTGA[A/G]TAATACTGTTTTATGTTGTGTATGTTCTGTAATTGTTAAACCATCAAAATCCAAANNNNNNNNNNAATCCAAATATCCAAAAATATATGTGTATCTATAT	176	0.714	2nd Class	0.9578	0.196695	0.810424	0.0307405	1	1	1	0.831268
Current Dataset	1315_75	ss2137298329	1315	75	[A/G]	G	C	ATCAGCGAATAAGTAGAGGGAATTATTCGCATTCAGAAGCTTGCACATTT		TTATATACACAGACATGTTGACACATCAGCGAATAAGTAGAGGGAATTATTCGCATTCAGAAGCTTGCACATTT[A/G]CAGACACATAAGCAGTCGAATACAATGNNNNNNNNNNNNNNNNNNNNNNNNNNNNNNNNNNNNNNNNNNNNNNNNNNNNNNNNNNNNNNNNNNNNNNNNN	179	0.988	2nd Class	0.926149	0.270545	0.71291	0.144122	1	1	1	0.601536
Current Dataset	13161_1948	ss2137298330	13161	1948	[A/G]	A	G	GCAGTTGAAAATGTGTCTCTAACATGCTATGAAGGTCAGTGCACGGTGCT		TAAGAACCTGAGGAAAGAATTTAAAGAGCTTGGGAGGAAGACAAAGGTGGCAGTTGAAAATGTGTCTCTAACATGCTATGAAGGTCAGTGCACGGTGCT[A/G]CTTGGTCACAACGGCGCTGGGAAGACGACTACTATGTCCGTGCTCACAGGGGTGTATGCTTCCACTAGTGGCTACGCCGAGGTCAATGGCTGGAATATTG	204	1	1st Class	1	0.360588	0.749965	-0.0570622	1	1	1	0.732115
Current Dataset	13162_815	ss2137298331	13162	815	[T/G]	G	C	AGCGTTCCTCAGCCCGAAACACACACCAACCAGGCGGGCTTCGTTCCTCC		CACGCCCACCACCTTGAGGAACATCGAACAGACCTTTTTGGAGTTGTCGAGCGTTCCTCAGCCCGAAACACACACCAACCAGGCGGGCTTCGTTCCTCC[T/G]CTCGTCCAGCCCACAGNNNNNNNNNNNNNNNNNNNNGCCAGCAGCACCTACATCTCCGTAGACTCCAAGTGCTGGGGCGGCGGAACTCTGACGCAGGTAC	204	0.737	1st Class	0.998493	0.348679	0.708505	0.0933491	1	1	1	0.655455
Current Dataset	1317_163	ss2137298332	1317	163	[A/G]	A	G	TTCTTGCACGTGAGTTTCTCTTGCGCGTTATTGTACTGCTGGAAGGACAG		TCACCGTCTCCTTCTTCCCTTCTGAGGCTTTCTTGTATCTCGTGAGGCGTTCTTGCACGTGAGTTTCTCTTGCGCGTTATTGTACTGCTGGAAGGACAG[A/G]GCCATCGTGCCGGAGAAGAGCAGCTTGGCGGCGCCCTTGCACGCCTTCTGCTGCCCGCGCTCCATGCTGCGGTCGTCGCACACGGAGAACAGGCATGAGC	204	0.996	1st Class	0.998493	0.264151	0.791625	-0.13802	1	1	1	0.798523
Current Dataset	13172_1447	ss2137298333	13172	1447	[T/C]	C	G	GATAAGCTATTAAAGGACTTCGGCATTCAAGAAGGGACAAGATTGAACTG		GGGCACCATCCTCATTTCATCAGAGGAGGGAGAAACAGAGGCAAATAATGATAAGCTATTAAAGGACTTCGGCATTCAAGAAGGGACAAGATTGAACTG[T/C]GATGATTTTCTTCAAAATTATACTCTTGTGGTTAATGTAATTCACAGTGAGAAGCTAGAGGAAGGTGCTGAATTTGAAGTTATTGGTGATCCTGATGAAT	204	1	1st Class	0.999246	0.375188	0.907462	0.053584	1	1	1	0.94248
Current Dataset	13175_477	ss2137298334	13175	477	[T/C]	A	T	GAGGTGAAGGCCGCCTTTCCTCACCAATACGATTTCGTCTTCCTGCCGCA		CTTGTCATCCTCCACGGTTCTCCCAGCTATGACGTCATCAAGCAGCGAAGTGAGACTCCTCATGGTGACTGTCATGCTACTGCCATCGGAAATGGCATG[A/G]TGCGGCAGGAAGACGAAATCGTATTGGTGAGGAAAGGCGGCCTTCACCTCGGGATGGCAGCAGCGCGCTTCGTCAGGCACGGGCACCAGGCGCGCCTTCC	204	0.877	1st Class	0.983421	0.173563	0.677993	0.0871332	1	1	1	0.597217
Current Dataset	13181_60	ss2137298335	13181	60	[T/C]	G	C	TACCTCTTTCGTCAGCCCTTCCTAAATATCAGCCCCCGCAAACCAGACCC		TCGAGAGCTGACGTGAGGGAGGGGCTGTTTTGAAGGGCTGACTCAGGCTGACGGTTGTT[A/G]GGGTCTGGTTTGCGGGGGCTGATATTTAGGAAGGGCTGACGAAAGAGGTATTAAAGGGAAGGCTTTTAAGGGGGTCTGTCAGTGCGAATGGCCG	158	0.915	1st Class	0.993971	0.208112	0.68645	0.046585	1	1	1	0.606709
Current Dataset	13190_1090	ss2137298336	13190	1090	[A/G]	G	C	TACATTACACACAAACAAAGTGATATGGTGAATGGTAGGGGAAGCGGTGG		CCAGGTAACTGCCAACCGCTCTGTGGTGATAATTCAAGTTACTTCAACATACATTACACACAAACAAAGTGATATGGTGAATGGTAGGGGAAGCGGTGG[A/G]GATCTTGGTGATCGGGTAGTGATGACGATGGGAAGCTCAAATAGGCAAATGCTTGATTATTTTCAGTATCTTATCACCGCTAATATTGCAACATTTCCCT	204	1	2nd Class	0.954785	0.458169	0.561658	0.0348677	1	1	1	0.377451
Current Dataset	13191_793	ss2137298337	13191	793	[T/G]	A	T	CCGAGCCAGTAGTCGTGGTGGTCAATCCCTTCACTGCGAAGGTAATGGAG		GCCCCTCTTCAGCGGCGACTGGGGGACCATGAGGTACTTCTGCCACGAGATGGGAGCCGAGTTGCTGAAGGTCGTCGACGCCAACTTCTTCCAACAACT[A/C]CTCCATTACCTTCGCAGTGAAGGGATTGACCACCACGACTACTGGCTCGGCGGGAGAGACGAGGCAGAGGAAGGCAGCTGGAAATGGCTCGACGGGGACA	204	0.877	Ambiguous Clusters	0	0	0	0	1	1	1	0
Current Dataset	13205_4555	ss2137298338	13205	4555	[T/G]	A	T	GGCACAGGTCTCACAGATGGGCGGAAATTATACAGGCCCATCGGGCCAAT		ACGTACAAACTTCATCTCCAGCCATACTAGTAAGAAGTTGCGCGTCATTGGCCTCTCTACCGCTCTGGCAAACGCTAAGGACTTGGCAGATTGGCTTGG[A/C]ATTGGCCCGATGGGCCTGTATAATTTCCGCCCATCTGTGAGACCTGTGCCACTGGAAGTTCACATTGCAGGTTTCCCTGGCAAACATTATTGTCCACGTA	204	0.877	Probe Didn't Bind	0	0	0	0	1	1	1	0
Current Dataset	1321_391	ss2137298339	1321	391	[A/G]	G	C	TAAAAGTTCTTGATGTGGGAAACCAAAGGCAGTGGGGAGACGTGAATACA		ATGGCGAGAGAGTGTGAATGCAAAGACATGGCAAAATTCCTTGATTAAGTAAAAGTTCTTGATGTGGGAAACCAAAGGCAGTGGGGAGACGTGAATACA[A/G]TCTGAAGGGAACTGTCGGTAATTCTGAGATTTCAGTATGAGTTAGAAATGTAAATGTTTAGGAAGTTTAGTATCTCTGCCCCTTTGAATATCTATGAAGG	204	1	1st Class	0.999246	0.326923	0.882712	0.0778707	1	1	1	0.920058
Current Dataset	13219_179	ss2137298340	13219	179	[A/G]	T	A	GAATGAGTGAGGGAAGGAGAGAGAGAGAGATTGGAAGAGCGCGTGAAAAG		NNNNNNNNNNNNNNNNNNNNNNNNNNNNNNNNNNNNNNNNNNNNNNNNNNNNNNNNNNNNNNNNCTTGCAGTGATCCACTCTCTCGTTCATATGTGCTT[T/C]CTTTTCACGCGCTCTTCCAATCTCTCTCTCTCTCCTTCCCTCACTCATTCTCCTTCTTCCTCGATTCACTCTCTCGGTCTGCATGTCCGTCCGTCTCTCT	204	0.976	Only 2 Clusters	0.991711	0.0619301	0.586326	0.0649335	1	1	1	0.381668
Current Dataset	13226_424	ss2137298341	13226	424	[T/G]	C	G	ATGGAAACATTGCAGGATTCATACAGGGAGATGCAGAAGACTTATAGCGA		TGCCGTGCCACCTGCTGCTTGCGGAGGGATGCCCGGGAAAGCTGCCTGTTGTTTCAATTGGCTATTTTCTCTCTGCAGTCTATGTATCTCCCTTTTACT[A/C]TCGCTATAAGTCTTCTGCATCTCCCTGTATGAATCCTGCAATGTTTCCATCTTCATAACAGCTTCTTGTTTTTCTTTCGCCATCTGATCAAGATCAATCT	204	1	3rd Class	0.978146	0.356703	0.779266	0.010587	1	1	1	0.77404
Current Dataset	13227_4835	ss2137298342	13227	4835	[T/C]	C	G	TTGGGGGCGGAGCTAACGACACAATTGCTAGAGGTATTCACGGCCGTCAG		GGCGAAGGTGGAGGAAGGCTTCTGGATTATCTACAACCAGTGCGCGGCTTTGGGGGCGGAGCTAACGACACAATTGCTAGAGGTATTCACGGCCGTCAG[T/C]GATGCGATGGTCACCGGTTGGACGACCTGCCTTGAGGTCACACAGGCTGTCCTCTCGTCGGTGCAGGCTGTGAGCGAACCCGTCTTCATGGTCCTCTTTG	204	0.877	1st Class	0.991711	0.327887	0.696404	-0.0190213	1	1	1	0.632425
Current Dataset	13228_339	ss2137298343	13228	339	[T/C]	A	T	AAGTTCCACATGTCAACAGGAGGATCTAAGATCTTGTTACTGGACATATC		CAAGGGGCTCACACAGCTGCAAGTGCTTTCACTAGCTCACAACAACATTGCTGGAATTGAAGAGGGAGCACTTGGCGACCTCACTTCCTTAAAGTTCTT[A/G]GATATGTCCAGTAACAAGATCTTAGATCCTCCTGTTGACATGTGGAACTTGGCAAAACTGACTTTTCTTGACCTTTCGGATAACCATCTGACAGAAGTTC	204	1	2nd Class	0.966843	0.461029	0.884078	0.0429689	1	1	1	0.921397
Current Dataset	13236_615	ss2137298344	13236	615	[T/C]	T	C	TACAAAGGGCGAACTGACTCGCCTTCTATACACCTGTGAGGTAAAAACAG		TATATTACAAGAAATATACAAAACTAATGACAGTACGGGTACAGTCGATTACAAAGGGCGAACTGACTCGCCTTCTATACACCTGTGAGGTAAAAACAG[T/C]CGCCTTCAGCCGCGGGCGCTTCAAGGGCGGGCGGCGGGAGCCTTCGGGCCGACTCCCNNNNNNNNNNNNNNNNNNNNNNNNNNNNNCGCGGCCTCGAGTG	204	1	2nd Class	0.962321	0.436179	0.722402	0.143135	1	1	1	0.681102
Current Dataset	13246_231	ss2137298345	13246	231	[A/G]	C	G	GAGGAGTCAAGAATGCGAGGAGCTCTTCATTGACGATGAAGGAAACACCG		AGTCCAAAGCCCCACCGAGCCACCCACCGTTCNNNNNNNNNNNNNNNNNNNNNNNNNNNNNNNNNNNNNNNNNNNNNNNNNNNNNNNNNNNCTCGCGCT[T/C]CGGTGTTTCCTTCATCGTCAATGAAGAGCTCCTCGCATTCTTGACTCCTCAGGTTGCACTTGTAGATGACTCCGGGTTCTGTGATGTGGTCTGGGTTGTA	204	0.976	Probe Didn't Bind	0	0	0	0	1	1	1	0
Current Dataset	13255_257	ss2137298346	13255	257	[T/C]	C	G	GAAAATACTCGTTGTACGAAGAGCGAGAGAGTGTTAATCAGACCAGTGGC		CAATGTCTTCGCCGTGAAGACAAAAAATCTCTGAATCTATTACAAAGAGGAAAATACTCGTTGTACGAAGAGCGAGAGAGTGTTAATCAGACCAGTGGC[T/C]AGCAACCCTCCGCGACAGGGCCAGGGGATTCGGTACCAAACAATGCCTCCAAAAGCGAGCGAGATCCCCGTTNNNNNNNNNNNNNNNNNNNNNN	198	1	1st Class	0.995479	0.430356	0.680851	0.023645	1	1	1	0.602684
Current Dataset	13259_1947	ss2137298347	13259	1947	[T/G]	A	T	GTTTCCTGCTTCTTGGGGGCACTTTCAGCCTCATCAGAAAAGATCGTGAA		TGGCAAGGAATCGGGTCCAGCACCATTCACTNNNNNNNNNNNNNNNNNNNNNNNNNNNNNNNNNNNNNNNNNNNNNNNNNNACCAGTGAAGAGTGACCC[A/C]TTCACGATCTTTTCTGATGAGGCTGAAAGTGCCCCCAAGAAGCAGGAAACCAAACCATGCCAGCCATTTGCCATTTTCTCTGATGCTGAGGCCTGCAAGA	204	0.996	1st Class	0.998493	0.190189	0.83142	0.00454486	1	1	1	0.860686
Current Dataset	13265_1259	ss2137298348	13265	1259	[A/G]	A	G	AGTATCCATGATGCTCTGTGTGTGGTCAGAAATCTCGTCAGGAACAACAA		AATCTTCATCAGGGGAGGAAACAAAATGATCATCGAGGAAGCTAAACGCAGTATCCATGATGCTCTGTGTGTGGTCAGAAATCTCGTCAGGAACAACAA[A/G]ATTGTCTATGGAGGCGGTGCTGCTGAGGTTTCATGTGCTCTGGCAGTTTCTGAGGAAGCAGATAAGATCTCAACACTTGAACAATATGCTTTCCGTGCCT	204	1	1st Class	1	0.380558	0.810961	-0.117699	1	1	1	0.832056
Current Dataset	13267_1376	ss2137298349	13267	1376	[T/C]	C	G	TCCACTAACTCTTCTGGACAATCAACCAATTCTGGGAAGTTGGATATTTC		ATCCTGGAACTGGCGAGTCAGTCCTGGATTGAGTTCTGATGCCAGAGCCTCCACTAACTCTTCTGGACAATCAACCAATTCTGGGAAGTTGGATATTTC[T/C]GTCTGCAAGTCCTCAAGTGAAAGGAATTCTACATGGGGGAATTTTCCACTGCCAGATGACTGTGGAGGAGGCGTGTCATCCTCAGAGTCTGAGTCCCTGG	204	1	1st Class	0.998493	0.450566	0.90686	0.0609365	1	1	1	0.941979
Current Dataset	13277_122	ss2137298350	13277	122	[A/G]	G	C	CTCTCCAAAGAGCCTAAGAATGGTTCTACAGACACCAACTTGACGACTAC		CGTCCTGGGGGGGCTCACGGGGGTGTTCCCGGATAACTTCGTCAAGGTTCTCTCCAAAGAGCCTAAGAATGGTTCTACAGACACCAACTTGACGACTAC[A/G]ACTAATGTACAAAAAAGAGAGATGAGTGGTCGTCGGTGTCGTGTAGTGTTCAG	157	1	1st Class	0.999246	0.13009	0.79535	0.0961903	1	1	1	0.808418
Current Dataset	13292_192	ss2137298351	13292	192	[T/G]	T	G	TACACAAATCTAAGAGCAATTTTCAAAACGGGACTATTTCATTGGCAGGG		GTCCAACAATTCCAAAATCTTTAGAGTTTACATTTGACAAGTGTTCACTTACACAAATCTAAGAGCAATTTTCAAAACGGGACTATTTCATTGGCAGGG[T/G]TTCATCTAAATCCCCTTTAAACTTGCCGCAATCTGTAATGAAAACCCCACAACCAAGTCTAAAATATGGCTTGATACCTAGTCCAGTGAAAGATCCGTGT	204	0.988	2nd Class	0.974378	0.0359629	0.741088	-0.0953652	1	1	1	0.716121
Current Dataset	13301_1684	ss2137298352	13301	1684	[T/C]	A	T	TACATCTAAGGGAAAGACATAATTTTCAATGCCATTGTCATATCAGTTTA		CTGGTATAGGTCAGGGCAGCTTATTTTGAACTGAAAATACTGACATGTCTTTTCAATATCTGTATTTAAGCTGATATTTACAATGAGTTATAAAATTAT[A/G]TAAACTGATATGACAATGGCATTGAAAATTATGTCTTTCCCTTAGATGTATATTATTGAAATGATGAATATACTTTTAGTAGATAGACATTACTAATTTG	204	0.858	2nd Class	0.976639	0.229167	0.65659	0.0439518	1	1	1	0.555238
Current Dataset	13305_909	ss2137298353	13305	909	[T/G]	G	C	TGCCAAAGGACTCCTCTACCTCTTTGCCACAACCTAAGCAGGATAGTAAC		ACCGCGTGTATGGTGAGAGTAAGCTTGGAGGATCAGAAATTATTGGATTTGCCAAAGGACTCCTCTACCTCTTTGCCACAACCTAAGCAGGATAGTAAC[T/G]GATAGTAAAGTGAATTTTCATGAGAAGAGTATGTGTGAGGGAATAGGAGGATGAAAGTGTTTTTTTCATTTTCTCCATTCTTTTGGAGATATATTTATGT	204	0.996	2nd Class	0.978146	0.159091	0.795174	0.0221807	1	1	1	0.808142
Current Dataset	13315_277	ss2137298354	13315	277	[T/C]	T	C	ATGCCGCTCTTTTTTGCGATCCGTCATTCACTTTCCCTCTCTTTTTCCCT		TATATGTCCGCATGTTTGTACAATATGTAAAGTATGTGCATGACTGTGCATGCCGCTCTTTTTTGCGATCCGTCATTCACTTTCCCTCTCTTTTTCCCT[T/C]TCTCTTATCCCCGTTCTTTACCTCCCCGCTCTCTAGCCCACCGTTCTCTCTTATTCCCCTCCCATCCCTCTCTCCCCCTTTCTTTCTCTCCTATTCTATG	204	1	1st Class	0.999246	0.167421	0.766702	0.0171345	1	1	1	0.761421
Current Dataset	13316_1364	ss2137298355	13316	1364	[T/C]	G	C	GTCCCACGTTATGTCAGTATTAAGGGAAACATCACACTTGACACAGCCTT		AACTGCATACTGGAGGCATTCAGTTTCCCGGTTTGTGGCCACAAGACTGATTTCCCTGAAGTTGCTCTTGTTGTCGGTGAAGAAAGCTCGAGGAGAGGG[A/G]AAGGCTGTGTCAAGTGTGATGTTTCCCTTAATACTGACATAACGTGGGACTTTGTAGCCCCTGTATCCCAAGCAGGCAGACAGTTGGAACAGGG	198	1	1st Class	0.997739	0.449396	0.785326	-0.035437	1	1	1	0.792475
Current Dataset	13320_490	ss2137298356	13320	490	[T/C]	G	C	CTGCCTGCTGATCGATCATGTCATCTTTATTCATCCCATCTTTTTATCCA		TGAATTGTGTATTCTTAAATACCCTTCATATTTTTATAGCTGTGAACTGAATATTAGATATTGACGCTAAAGGCCTTGCCACATGAGCAGGGATGATCA[A/G]TGGATAAAAAGATGGGATGAATAAAGATGACATGATCGATCAGCAGGCAGCTNNNNNNNNNNAGCAGGCAGCTTGGCTAACAAGTTTCCCTGTTGTCTTG	204	1	1st Class	0.997739	0.467145	0.82498	-0.0184203	1	1	1	0.851971
Current Dataset	13321_43	ss2137298357	13321	43	[T/G]	A	T	GAAGTGTGGATCAGCAGAAGTGTGAGAGAATAAAAGAGTAGAAGTAAAGA		CGAGCTCACTCTCACACGACAGCTGCTCGCACACTCCAGGAT[A/C]TCTTTACTTCTACTCTTTTATTCTCTCACACTTCTGCTGATCCACACTTCTGTTTCCTTACGTTTCTACACTTCCACACTTCATCACAGTTTTCACTTCT	147	0.988	MI Error 0.01	0.996986	0.154573	0.728859	-0.0138202	0.999108	0.999665	1	0.69366
Current Dataset	13331_436	ss2137298358	13331	436	[A/G]	G	C	ATTGGAGACCAAACCATCTCACTGATTACATTGCCAGAAAAGTATGAGAG		CTTGAAAACATCTGGAGAACTCAACAGTGTGGGTGAACTAGAGGCTGAAATTGGAGACCAAACCATCTCACTGATTACATTGCCAGAAAAGTATGAGAG[A/G]GTTGAAATAGACACAGAGGATTCCTTGCCCCATCATTCTGAACTAGGAGTAGAACTGCTTAAGGGTCAGAGTATAGCACACATTGAGCAGCCAGATGCCA	204	1	1st Class	0.997739	0.257175	0.813817	0.0457355	1	1	1	0.836216
Current Dataset	13346_434	ss2137298359	13346	434	[A/G]	T	A	ACTCCCTTGGAATATGTTACTGGAACATGTTTCGAATAAAGATGTATTTC		CGTACGTTTGCGTCCATATTTGAAAGGTTCATAATGGTATAGTAACAATCGACGTTAGAAGTCTGAGTAAATGCAGCTGATAACATATCTAAACAATTG[T/C]GAAATACATCTTTATTCGAAACATGTTCCAGTAACATATTCCAAGGGAGTGTCACAGCCATGCAGTGTGGACCTGGCCACGATGCCCGCAGCATCGCCAT	204	0.935	1st Class	1	0.242276	0.93336	0.00776505	1	1	1	0.962043
Current Dataset	13352_92	ss2137298360	13352	92	[A/C]	C	G	AAAATGTTGCTTATGAATTCGTATCTATTGCATCACTGTCCTTTAATGTT		AACAGCCATCATTTATATAACTCACATCGAATTAGAGAGAAAAAATGTTGCTTATGAATTCGTATCTATTGCATCACTGTCCTTTAATGTT[A/C]CGGATGATGAAAGCAGCATGGCAGNNNNNNNNNNNNNNNNNNNNNNNNNNNNTCGGGAACCAAAGAATCGTAATGACAGCTTGGAAGGAACTTTGGTGTT	196	0.858	2nd Class	0.996232	0.304463	0.751345	0.0555314	1	1	1	0.734575
Current Dataset	13354_77	ss2137298361	13354	77	[A/G]	A	G	AAGGGTTACCGAGAAGAAGTGAAGGAGAGAAGGAGGCGTAGAGAAAAAGT		CGGAGGGAGGGAAGAGGAGGAAAAGCAAGGGTTACCGAGAAGAAGTGAAGGAGAGAAGGAGGCGTAGAGAAAAAGT[A/G]AATCTATACGCCATAGCAAAGAGAAAAAGATATTTCGATCTACTCTCTTGTTCCTCGGTGCTAAAGGACTGTTCGAAGGACTTGTCGGCGTGCCCTTCGG	181	1	Ambiguous Clusters	0	0	0	0	1	1	1	0
Current Dataset	13355_789	ss2137298362	13355	789	[A/C]	G	C	AGAGATGATGATTTCCAAAAGGAGCCGTTAGAAGAAGGAGGCGCAGGTGT		ACGGTCACCCCATTCTGCTAGGAAAGTAAGCGTGAAAGCTTGCAAGAAAATGCGCGAAACCATTCCAAAGATTCCAGCACGACGTCCCCCTCGTCCTCG[T/G]ACACCTGCGCCTCCTTCTTCTAACGGCTCCTTTTGGAAATCATCATCTCTGCGTCTCAGATCCATCTGGACTTCCTCAAATTCTTCTTGTGCTTCCTCCG	204	0.996	2nd Class	0.976639	0.275077	0.574096	0.0350761	1	1	1	0.409077
Current Dataset	13359_284	ss2137298363	13359	284	[T/C]	T	C	TCGAGTGTGGGCGCAAGAAGATAGCCGGTATTTTGATCACACCTTTCATG		GGCGACAAGAAGTACCCCGACATCGTTCGGGAAGTCGACTTACCCATCGTCGAGTGTGGGCGCAAGAAGATAGCCGGTATTTTGATCACACCTTTCATG[T/C]TGTGCGCAGGTTTTAAGAAAGGCGGGAAGGACAGTTGTTCTGGCGACTCGGGAGGCCCTCTGACGGTGGAAGAAGACGGGAGGTTCACCTTGGTGGGGAT	204	0.996	Only 2 Clusters	0.990957	0.292015	0.596641	0.412456	1	1	1	0.397232
Current Dataset	13360_754	ss2137298364	13360	754	[A/G]	C	G	TAGTTTCCCTAGAACGACCTTGAGTCTAGAGAAGGAATCCCGTGCTAGTG		TGGGCCCTTCATGTCCACTGCTGCAATTTGACAACTCGGTGAGCCTCCCATTTATACAAAATACCTCTGTAGTTTCCCTAGAACGACCTTGAGTCTGTA[T/C]CACTAGCACGGGATTCCTTCTCTAGACTCAAGGTCGTTCTAGGGAAACTACAGAGGTATTTTGTATAAATGGGAGGCTCACCGAGTTGTCAAATTGCAGC	204	0.996	Ambiguous Clusters	0	0	0	0	1	1	1	0
Current Dataset	13377_55	ss2137298365	13377	55	[A/G]	G	C	AAGTAATCAATGTTCAGACTTATAAACGGGTTTTATGAGTCCCATTTGCC		CTTTAAGTAATCAATGTTCAGACTTATAAACGGGTTTTATGAGTCCCATTTGCC[A/G]ACAAAATCATGTGTATCATTAATTAGAAAAATACATGAAAAATAAATAACCCTCAGTGGCCAGTTTGAGNNNNNNNNNNNNNNNNNNNNNNNNNNNNNNN	159	0.965	1st Class	0.996986	0.252835	0.863762	0.078314	1	1	1	0.900201
Current Dataset	13381_1001	ss2137298366	13381	1001	[T/C]	G	C	ATAGGCTACACCATTCATAATTTTGCTGGGTTCCGGTGGTGGTCTAAACG		NNNNNNNNNNNNNNNNNNNNNNNNNNNNNNNNNNNNNNNNNNNNNNNNNNNNNNNNCTTGGAGAAGAACCAGAAGACGACTCCAGCCAGGTCTACTACT[A/G]CGTTTAGACCACCACCGGAACCCAGCAAAATTATGAATGGTGTAGCCTATGCCACAATATTATTCGTTGTATTTTTGGCTGAACATAATTTGCCATTTAG	204	1	1st Class	0.995479	0.428842	0.849868	-0.0527291	1	1	1	0.8841
Current Dataset	13395_1132	ss2137298367	13395	1132	[A/G]	C	G	TAGTCCATCCTGGAGGCGACGTTGACGGTGTCCCCCCAAATATCATACAT		GCTCAAGGCCATGAACAGAGAACACTTGCAGGATTTTCGGCTGAGAGTGGGGATCGACGTGGGACCAGTCATCGCGGGCGTGGTGGGCGCCCATAAGCC[T/C]ATGTATGATATTTGGGGGGACACCGTCAACGTCGCCTCCAGGATGGACTACACGGGGGAGATGGGGAAAATTCATGTGACGAAGGAAGTGGGCGAAATCC	204	0.949	2nd Class	0.981914	0.421335	0.79693	0.0450541	1	1	1	0.780947
Current Dataset	13398_352	ss2137298368	13398	352	[A/G]	C	G	TATATTTGCAAATCATTCCAGCCGAATAAAAGAAAAATGGCAATTAGACC		AACGAGAACTGCACGATGCAAATCTTCTACAGGAACGTGAACAATATTGTTCTCTGCGTACACATGCATGGGGAATGGATGAACAATATAGAAAATATT[T/C]GGTCTAATTGCCATTTTTCTTTTATTCGGCTGGAATGATTTGCAAATATACCGGATGATAAAACGTATATAAACAAGGACACAGGCATTTACAGGCAGAC	204	0.899	2nd Class	0.984928	0.306427	0.723249	0.0206063	1	1	1	0.670344
Current Dataset	13400_73	ss2137298369	13400	73	[T/C]	G	C	CGCGTTGAGGCAGGTCAGCGCAGGAACTTGTAAATGAAAAGCAGCGTTTC		GCGCGGTCCAAATCGTGATCACCATCGGCAAGAACGCTGCTGAACGGATGAACAGGGAGAGAACGTGATTGC[A/G]GAAACGCTGCTTTTCATTTACAAGTTCCTGCGCTGACCTGCCTCAACGCGCCCCAGCATGACGGACGCGGAGTGCGCCGTGTGCCAAGCCCCGGCGAGTC	177	0.949	Probe Didn't Bind	0	0	0	0	1	1	1	0
Current Dataset	13407_48	ss2137298370	13407	48	[A/G]	T	A	ATTTCCAGAGAATTTTTCGTGATGACTTTGTCACAGGAAAAAGTAATGTT		TGGCATTATAAATAAAGTAATTGTTGTATTGACATAACAATAACTGT[T/C]AACATTACTTTTTCCTGTGACAAAGTCATCACGAAAAATTCTCTGGAAATACATAACTGTGATGATTTTACATGTTTCAAATGTTTGTAATGAAAATGAC	152	0.899	Ambiguous Clusters	0	0	0	0	1	1	1	0
Current Dataset	13408_180	ss2137298371	13408	180	[T/C]	G	C	CAGGGTATTTTTAAAGTGCAGAATAATAGGCTGTGTAATATATGGTGAAA		CTTTCGTTACGTTATACGAATAATTATTCACAATTTTGCGAATTTGTACATAATATATAAAAGTATATGGGTGGACAGAGATAGTGAGTTTTTTTCTGG[A/G]TTTCACCATATATTACACAGCCTATTATTCTGCACTTTAAAAATACCCTGTACAGTTAAAAAATATATATACAACTAAAATCTGCATGTGTTGAAACAAA	204	0.899	1st Class	0.998493	0.353962	0.903197	0.0297311	1	1	1	0.938887
Current Dataset	13409_115	ss2137298372	13409	115	[A/C]	A	C	TCTATTTCATCAAATTCCTACTTCAGCCTTGGAGTGTAAGGAGGTCATGC		ACCCTCAGCTCCCTTATATCTCCTCAAGGCCAGCTGCACTCCCATCAAATCTATTTCATCAAATTCCTACTTCAGCCTTGGAGTGTAAGGAGGTCATGC[A/C]GGAGTCATGCTACTCATGGGGTCAGACGGACTGGCACTCCACTACTACAGCCACTACTACAGCTTTTTCTATGTATATATGTATTTCTATGTATATTTTG	204	1	2nd Class	0.963075	0.219092	0.733445	-0.00756486	1	1	1	0.693386
Current Dataset	13427_136	ss2137298373	13427	136	[A/C]	A	C	AACAACCATGAGCGTCTCGATTTCTGGTTCGACGACGTCTGCAACATAAT		GCACACCGGGGAGGGCGACCCGAGCAAAATGAATAAGATAATGGCGTGGAACAACCATGAGCGTCTCGATTTCTGGTTCGACGACGTCTGCAACATAAT[A/C]CGCGGGACGGACGCCAATGGCTTCGCTCCAGGCCTGTCCGTTAACGATACCCTTTACATATTCAACGGGCAGCTGTGNNNNNNNNNNNNNNNNNNNNNNN	204	1	1st Class	0.998493	0.329811	0.762657	0.0345799	1	1	1	0.754449
Current Dataset	13428_864	ss2137298374	13428	864	[A/G]	A	G	CAATGTTGCGTCTACACAATGTAAATGCAACGTAGCGTATTTTACTCATT		TTAATGGTTATTTATGACGGATTTTAAGGTTGGTGTTTACATGTATATACAATGTTGCGTCTACACAATGTAAATGCAACGTAGCGTATTTTACTCATT[A/G]TTTATTTTATATAATTACGACTTCATTCTTGATTTAAGGGTCCC	148	0.965	Ambiguous Clusters	0	0	0	0	1	1	1	0
Current Dataset	13450_896	ss2137298375	13450	896	[T/C]	C	G	CCAGAAGTTTACTTGGCAATGAATCGTATTTTGCAACACATGGACACCCA		TGTTATCCTATGTCAATGTGCAGTCTACTTAGCAAGAGCAAAGCACAACCCAGAAGTTTACTTGGCAATGAATCGTATTTTGCAACACATGGACACCCA[T/C]ACTGGGCCTCTGCCTCCTGTTCCTCTTCACCTGAGAAATGCACCAACAAAACTCATGAAGGACATAGGTTATGGAAAGGGGTATACAGCAGATCCAAGGT	204	1	1st Class	0.999246	0.397059	0.872492	-0.0155884	1	1	1	0.909647
Current Dataset	13451_228	ss2137298376	13451	228	[T/C]	A	T	TGGGGAGATGGAGATAGATCTGCTACAAGTATTGAGGGATGGATGAGGCT		TGCCTTATCACTATAACATCTGAATCACAAGCATTACCAACCTTGACTGACTTCACTGGCAAACCCCTTTCTGNNNNNNNNNNNNNNNNNNTTTCTGCC[A/G]AGCCTCATCCATCCCTCAATACTTGTAGCAGATCTATCTCCATCTCCCCAACAAACTGCCCTGTCTACAAGGATTGGTCAGATTGTGGAGAAGACCTACT	204	0.996	2nd Class	0.966843	0.414264	0.574082	0.0102179	1	1	1	0.379758
Current Dataset	13455_823	ss2137298377	13455	823	[A/G]	G	C	TTAATCCAAGATTGTTTTTGTAACACATGGACCATAACAGATTATATACA		GCAAGTGTGAAGACTTAATATGAAACATTTGATAATGTATTGCTATATATTAATCCAAGATTGTTTTTGTAACACATGGACCATAACAGATTATATACA[A/G]GTTTCTTGCCAGTATCTGTCACATGATAAAAGAAATAAAAAAATGTATTTCTCAGTTATTGGTAACTCCTTGGACTGTTCAGCAAAAGAACAGTTCTTGG	204	0.813	1st Class	0.996232	0.139561	0.844066	0.0173113	1	1	1	0.876986
Current Dataset	13470_354	ss2137298378	13470	354	[A/G]	A	G	CTGGTGTTTACGATTTTACCTGCATTGTATATTCACCTGGGCGCCACTAT		CGTCTACTCTTTCTACAAAGGCGGGGATTCCGTGTTCTTTTGGCTGAGTCTGGTGTTTACGATTTTACCTGCATTGTATATTCACCTGGGCGCCACTAT[A/G]ACGATTGGACAGCCATCAGATTCAACCCCTGACGCAATGAAACTATCCCGGTGGCAGGTCCTGCTGTGTTATCCGTTCGCCCCGATAATTCTACTAGGGA	204	1	1st Class	0.999246	0.144796	0.714618	-0.177781	1	1	1	0.667016
Current Dataset	13476_66	ss2137298379	13476	66	[A/G]	C	G	TTTGGCTTCTCTTCGACTTCTTCTTCTTGTCGCGAAGACATGGTGTGTCA		CGAGTTTGCAAACAATTGTAAAAGTTCTTAGTTTTTCCTCATTTATTCACCTCAAGTCTGACTCT[T/C]TGACACACCATGTCTTCGCGACAAGAAGAAGAAGTCGAAGAGAAGCCAAAGATATCTTTTAAGAAGGTAAAAGGCAAGAGTTTTAGGCGGAGAAGAGAAT	170	1	1st Class	0.993971	0.219484	0.823456	0.0909014	1	1	1	0.849868
Current Dataset	13477_314	ss2137298380	13477	314	[A/G]	T	A	AAGTCATCACATCTAATGAAGTTCCTCTCTCGACCACAAGGTGAGAGAAA		CATGAAGAATTTTACATCATGCTTCAAAGAGAAGAAGTTTCTAAAGTTCTTCTACAGCCAGATTAAACTGAATAAAACAGATCGTTATAAAGAATTCCC[T/C]TTTCTCTCACCTTGTGGTCGAGAGAGGAACTTCATTAGATGTGATGACTTACCTTGTGTCTTCACACACCTGATTTTAAAAGACACACCTTCAGGAAAAG	204	1	2nd Class	0.948003	0.18442	0.661802	0.0939881	1	1	1	0.472183
Current Dataset	13489_129	ss2137298381	13489	129	[A/G]	C	G	TTTTGAAACCGCAGTGCTATGAATACGGCACCTATGAAAGAAGCGTCAGA		ATAAATGCATACATATCATGGTTTACTATCTTCAAAGAAAGGCCTGCCGTGATGATCAGTTTTATGTTAAGTGTGCCGATAATCTTAAGGTTTAGTTTA[T/C]TCTGACGCTTCTTTCATAGGTGCCGTATTCATAGCACTGCGGTTTCAAAAAAAGAAAAAGAAAATCCGATGTGTTTAACTCGTAAAGTCAGTCGTAAAAA	204	1	1st Class	0.995479	0.468206	0.857327	0.0656259	1	1	1	0.892907
Current Dataset	1349_128	ss2137298382	1349	128	[A/C]	C	G	ATCACTCTCAATAGTACAATGTTGGCCTAAGGGCACCAGCTGAAGGAATC		ACTCTAGAACTTGGTTACTTATTTGCCTTCATAAGTTTTCTTTGGGCCCATCACTCTCAATAGTACAATGTTGGCCTAAGGGCACCAGCTGAAGGAATC[A/C]TGTTTCATGGCCTCTGCAAACTTTAGTCATAGCAACCTGATTAACTGCCTAGTCGTGAGATGCAAGGATAGGATACCTCCTATGCAATCAATTTGCCCTG	204	1	1st Class	0.999246	0.199095	0.920024	-0.106119	1	1	1	0.952437
Current Dataset	13492_775	ss2137298383	13492	775	[A/C]	C	G	TCTTGCAAAATATCTGAAGATTTTCCATCGAAGAGCAGGCCCTCTGCCAC		TTCATCACTTTCGATTTCTGAGATGTATTTAGTGAAGAAAGAACCTTTCTCTTGCAAAATATCTGAAGATTTTCCATCGAAGAGCAGGCCCTCTGCCAC[A/C]AGCCGCACGATAACCTGCCTTGCAACTTCTCCCATGTACATACCACTAATCATTTTCTCAAACAGTTGCTTTCCTGGGTTCAAAGATTCTCTGTCAATTG	204	1	1st Class	0.995479	0.190765	0.828271	0.04939	1	1	1	0.856459
Current Dataset	13504_235	ss2137298384	13504	235	[T/C]	T	C	GAAAAAAGACGAACAGAAGAATGCTGCTCAAGGGAAAATTGGAGGTGAAT		AAATTGACTCTTATGAGAGTAATGACGAGATTCGAAAGTTCCAGAAATGGAAAAAAGACGAACAGAAGAATGCTGCTCAAGGGAAAATTGGAGGTGAAT[T/C]TGCGGGAATGAAGAGGAAAGCAGATGATGACGGAGGAAAACACCATAAAAAAGATTGGAAGGCTATAAAGGCTGAAGCAAAACTGAAGAAGGAGAAGAGG	204	1	Probe Didn't Bind	0	0	0	0	1	1	1	0
Current Dataset	13506_141	ss2137298385	13506	141	[T/G]	C	G	CCTTCTCTCCCCTCGTTAATTACATCATACCTTTCCGCCTTCAAAATCCA		TAAAGAGAATGGGACACACACCCNNNNNNNNNNNNNNNNNNNNNNNNNNNNNATGTCCGCCGGGAGAAACAAGATCAGATAGCGATCTCCGTCTGCCAT[A/C]TGGATTTTGAAGGCGGAAAGGTATGATGTAATTAACGAGGGGAGAGAAGGAAAAAAATAAGAACGCAGGTAAAAAAGAGAGAGAGATGAATGCCATCATA	204	1	1st Class	0.999246	0.0882353	0.802944	-0.0250163	1	1	1	0.820102
Current Dataset	1351_160	ss2137298386	1351	160	[A/G]	A	G	GGGTCAAGGGACTGGGTTGAGCTGAAGCGAACAGAATGTATAGACAACAC		TGTGTTCTCCAAATCAGATCCAATTTGCATTGTGTTCCACCAGCCATTTGGGTCAAGGGACTGGGTTGAGCTGAAGCGAACAGAATGTATAGACAACAC[A/G]CTCGATCCGGACTTTGCCACCAAGATCCCCCTCACATACCATTTTGAGGAGCAGCAGCACCTCAAGTTCAGTCTTTTTGACATTGACTCAGGCTCCACCA	204	0.976	Only 2 Clusters	1	0.0452148	0.823661	0.0438828	1	1	1	0.787844
Current Dataset	13510_931	ss2137298387	13510	931	[A/G]	C	G	TAAAACTTTGGTCACAAGTAGATAGGACACTGCTCTCACTACTGTTGGAC		TTGATGCCAAGCAACATTCTGACTCACATGTGCTTGAAATGCTACTCAGGAGTAAGAAAAGCTCCTAGAACATTCTTTCAATAAGGTATTTGTGGAAAA[T/C]GTCCAACAGTAGTGAGAGCAGTGTCCTATCTACTTGTGACCAAAGTTTTAAGCTCATTACTTAAAACTTACATTTTCATTCGTAATGTAGAAAAAATTAT	204	1	2nd Class	0.984928	0.368783	0.808645	0.0452054	1	1	1	0.828567
Current Dataset	13511_159	ss2137298388	13511	159	[T/C]	T	C	CCTGTTGTTCCTGGAAAGACTAGTCGCGTTACACCAGTTACCAAGCCTAG		AACACCAAGGCCACAGGGTCCACAGCCTGCTCCAGGTGCTACACCAGTGCCTGTTGTTCCTGGAAAGACTAGTCGCGTTACACCAGTTACCAAGCCTAG[T/C]GGTATTGACCCACTGGTGCTGTTGCAGGAGAGAGAAAACAGGTTGGCTGCACGTGTAGCGCATCGTATTGATGAACTTAGTGGTCTCCCTGCAACAATGG	204	0.976	PC PPC Errors	0	0	0	0	1	1	1	0
Current Dataset	13512_735	ss2137298389	13512	735	[A/G]	C	G	TAGAGAGAGAGAAAGTACCACGTTCTGGCTTGAAAAATTCAGCGGTTCTG		CAAAAAATCGGCCCAGTTTTCTTGCATAAAAAATCGCCTCCTTTTTTAGAATAACTTTTCTCCATTCATTTTTTTTTCTAATGGATATTTGTCGTGGGT[T/C]CAGAACCGCTGAATTTTTCAAGCCAGAACGTGGTACTTTCTCTCTCTCTATTGGTTTTTTCATATTGTTCTTTCNNNNNNNNNNC	189	1	Ambiguous Clusters	0	0	0	0	1	1	1	0
Current Dataset	13520_80	ss2137298390	13520	80	[A/C]	A	C	CCTTCGAGTTGTCAGAAAGACCTTGAACAAACCACGACAAACTGCAGAAC		AAACAAAAATAACGGAAAACAGAGTAGCGCCTTCGAGTTGTCAGAAAGACCTTGAACAAACCACGACAAACTGCAGAAC[A/C]AGAACACCAAGAACACTTTTATTTCTCGATTTATCTCAAGGAAGCGAGGATCTCACGTCACACTCACTCACTC	157	1	MI Error 0.01	0.979653	0.191923	0.791511	-0.109683	0.998996	1	1	0.785286
Current Dataset	13525_627	ss2137298391	13525	627	[A/G]	A	G	GAGTGGATGACAGATGCAACAACGCCAGCCAACCTCGTGTTCCTTTACGT		ACCCTACCGCGAGGATGCAACCTTCAGGGAGAGCATTGACAAGGCAGTGGAGTGGATGACAGATGCAACAACGCCAGCCAACCTCGTGTTCCTTTACGT[A/G]CAGGAGCCTGATACTGTTGGCCATGCTTACGGGCCGAACTCTTCTTATGTTGTGGAAGAGTTGAAAAAGATTGACGAGAACATCGGATACCAACGAGAAC	204	0.949	1st Class	0.996232	0.415658	0.851519	0.0573165	1	1	1	0.886081
Current Dataset	13527_544	ss2137298392	13527	544	[T/C]	C	G	GAAGACAGCAGTAGCAACAGCTTCTTCAGTGGTCAAAAGAAAAAAGATAC		CAGCTTGGACTCATTAGACGCTGATGCTGATTTCTTTGAAGCAGAAGATGAAGACAGCAGTAGCAACAGCTTCTTCAGTGGTCAAAAGAAAAAAGATAC[T/C]TTGTTAGAAAAGAAAAATAATGATTTGGATCATAAAACTGGAGACAGCAAAAAAGACAAAGATGACAGTAAACCAGCACTGGATAGATCACAGTCATTCG	204	1	1st Class	0.999246	0.394419	0.837896	-0.0906755	1	1	1	0.869168
Current Dataset	13528_201	ss2137298393	13528	201	[A/G]	G	C	GAGATGCGAAAGACCCCATGTCTCCTTTTCTAGACCTACCGGCATTCCTG		TACGTGCCCTGGAATCTACACGAGCCCCGCCAAGGTCATTTTGACTTTGGAGATGCGAAAGACCCCATGTCTCCTTTTCTAGACCTACCGGCATTCCTG[A/G]AGAAGGCCAAGGAGCAGGACCTGTTGGCTATCGTACGGCCCGGACCCTATATTTGCGCCGAGTGGGA	171	0.949	1st Class	0.996986	0.425926	0.784213	0.0031199	1	1	1	0.790672
Current Dataset	13531_608	ss2137298394	13531	608	[A/G]	A	G	GACTTCTCTGTTAACTTACTGGGGTCTTTAGAGGACACCCTAGAGGTCAC		TGGCAGTAGAGAGCTGGAAATTATCTTCTCAAATATCACTGAGATCTATGACTTCTCTGTTAACTTACTGGGGTCTTTAGAGGACACCCTAGAGGTCAC[A/G]GAGGAGAACGAGTCTCCCTTCATAGGCAGCTGTTTTGAGGAATTGGCAGAGGGTGCAGAGTTTGACGTATACGGAAAATATGCCAGCGATGTGTTAAGGC	204	0.996	3rd Class	0.951771	0.335313	0.796159	0.00712246	1	1	1	0.805027
Current Dataset	13535_2265	ss2137298395	13535	2265	[T/C]	T	C	TGGACAGGTATCGAAAGTAACCCTTTTGAGTTCAGACAAGACCTTTGCTA		TTACAGTCTTTTGTGGTTCTTGCTATATGTTCTGAATGTCTTCATTACATGGACAGGTATCGAAAGTAACCCTTTTGAGTTCAGACAAGACCTTTGCTA[T/C]TGCAGAAATAGCCTTTCAGATGGGATATAATTTCCTTTTTTATTTGGAATACTTTACATGTTAATAGCAATATAGCATTCATTTTAATGTCATTATTCTA	204	1	Genome Duplication	0.973625	0.486068	0.769271	0.0286624	1	1	1	0.542993
Current Dataset	13537_1422	ss2137298396	13537	1422	[A/G]	A	G	TTTCTTGCATCCTCTTCCAGCAGTCTATCAACGTAATCTAATTCACCATC		TCCTGTAGTCTGGGTGATTGTAAAATGTCGCTGGTTCCAGGCTGAGTTATTTCTTGCATCCTCTTCCAGCAGTCTATCAACGTAATCTAATTCACCATC[A/G]AACAACTTAAAAGTACGCAGAACCCATTGGCGGTGTTCCCAAGCATGATAGTTCTTGGCATCTTGGCTGAAGATTATCTCAGTAAGTCTAAGTTCTTTGC	204	1	1st Class	0.995479	0.486752	0.814371	-0.0606577	1	1	1	0.837016
Current Dataset	13542_177	ss2137298397	13542	177	[A/G]	A	G	GAGAAAATGGAAAGACCGGTAAAGAGACAGAAAAGAGAAAATAATTGGGA		AAAGACAGTGGGAAGTGAAGGAAAATGAGAGGAGACAGAAAGAGGGAAAGAGAAAATGGAAAGACCGGTAAAGAGACAGAAAAGAGAAAATAATTGGGA[A/G]AGGAGAGGACACTGGAGAAAAATAGAATAAGAAATGGAGAAAGAAATGAGAGATAGAGAAAAAGAATAAAAAACAAAAAAGGAGAAACGAAGATAACGGA	204	0.965	Probe Didn't Bind	0	0	0	0	1	1	1	0
Current Dataset	13544_1004	ss2137298398	13544	1004	[T/C]	G	C	TGTCTTCTTATTCACACTACATTGAAATTTCAGACTCTCACACAGTGGTG		AGTGCTCTTAAAGAATTTCAAGACGAACCACGATAAAAAGAAAAAGTCACAAGAGTTTTCAGTGTGTTTTCTAACATGCTGCCCTCCCCCCTCCCCCCA[A/G]CACCACTGTGTGAGAGTCTGAAATTTCAATGTAGTGTGAATAAGAAGACAAGGAATGTTTTAAACCAAGACGCAGCAACACCCCCATTCCCCACAGGCCA	204	0.988	1st Class	1	0.0757347	0.728848	-0.036256	1	1	1	0.624788
Current Dataset	13551_132	ss2137298399	13551	132	[T/C]	G	C	CTCGCAAACCAAAGAGTGCGGAAGAACTCAAACACGTATGATTTTGACTC		CTCATCATCAAGTCCACAGCTATTGAACTCCACTTCATCCCCAGCTTGACTCTGAAGCTCATCCTCAACTTTGGCTGCGGCACTTGCAAACTCTTCATC[A/G]GAGTCAAAATCATACGTGTTTGAGTTCTTCCGCACTCTTTGGTTTGCGAGGAAGGTTTCTGGGCAAAAGTTTGTCCTGCAATCGTCAAGGGATTTCTGTG	204	1	2nd Class	0.932931	0.308966	0.84506	-0.109035	1	1	1	0.624497
Current Dataset	13553_24	ss2137298400	13553	24	[A/G]	T	A	TCTTCCCCCCTTCCTCTACCCGTCCCTTCTTGCCTCACACAACGTACGGC		CGGACATACAGGCGGAACACACA[T/C]GCCGTACGTTGTGTGAGGCAAGAAGGGACGGGTAGAGGAAGGGGGGAAGAAGGTGGTCAAATGATCACTAAACAAACACAAAAACAGGTGCAGAACCAAA	128	0.787	1st Class	0.999246	0.418929	0.745125	0.0858624	1	1	1	0.72343
Current Dataset	13554_50	ss2137298401	13554	50	[T/C]	A	T	CCACGAATCCGCTTTCTCTGCACCTGCGAACACCTTGAATTTCTTCGCCT		GACTGAAACAGAGAGATAGAAAGAGGAAGAGGAAGAAAGCGGGCGTCTA[A/G]AGGCGAAGAAATTCAAGGTGTTCGCAGGTGCAGAGAAAGCGGATTCGTGGATTCGTGGCCACGTCGGGATTTTATCGCGTTAAATATGGGAAGACGAGG	153	0.949	1st Class	0.998493	0.128679	0.76305	-0.0407739	1	1	1	0.755129
Current Dataset	13555_77	ss2137298402	13555	77	[T/C]	G	C	GGCACGGAGAAGAGGTCTGGGCACTTGAGAAAAGCCTGGGCACAGATAAG		GCTTCTTCTCCGTGCCCAGGCTTTTCTCAAATACCCAGACCTCCTCTCCGTGCCCAGGTTTTCCCCAAGTGCCCAG[A/G]CTTATCTGTGCCCAGGCTTTTCTCAAGTGCCCAGACCTCTTCTCCGTGCCCAGGCTTTTCCCAAGTGCCCAGANNNNNNNNNNTTCT	168	0.877	Ambiguous Clusters	0	0	0	0	1	1	1	0
Current Dataset	13568_185	ss2137298403	13568	185	[A/G]	A	G	TTACACCCTAAAGACCTCAGAAGAGGTTATATGTATATTTCATTTCTGAT		AGAAACTATAAACTGCTTGCCTGGCTCACAAGCATCCGCAATTGCTCATTTACACCCTAAAGACCTCAGAAGAGGTTATATGTATATTTCATTTCTGAT[A/G]CTCCTGCATATAAAACAGTTAGGGAGAATATTCCNNNNNNNNNNNNNNNNNNNNNNNNNNNNTGACAAAACACTACCATAATGTTCCTAGAGCAGAAACT	204	0.899	2nd Class	0.97061	0.386646	0.816869	0.0279904	1	1	1	0.81787
Current Dataset	13573_171	ss2137298404	13573	171	[T/C]	T	C	ATTATCAATGGCGAACTAAAATTTACAAAAATCCATGGAAATAAGGGCTG		TATTCTTCTTTAATGTATAAAGCCAAACGTTTCGGGCGTACTTCCACCCATTATCAATGGCGAACTAAAATTTACAAAAATCCATGGAAATAAGGGCTG[T/C]GCAGCAGGTGACGTGTACTGTAAGCCACCAAGGGACGCTATGAAATGGCGCGGTTGTCTACCAAACTTGAGACTGTGCTACTTGTCCTTCATCAGCATCT	204	0.899	Monomorphic	0	0	0	0	1	1	1	0
Current Dataset	13579_1281	ss2137298405	13579	1281	[A/G]	G	C	ACTTTGTTATAGTTATTGGCAATACAAGAAGAGAAGAAAGAGAAAATAGT		CTTTATTTTTTCTTTTCTCTTTTTTTTTAACACTAACTACAGACGTTAAACTTTGTTATAGTTATTGGCAATACAAGAAGAGAAGAAAGAGAAAATAGT[A/G]GAAGGCAACACAAGAAAACAATATTTTGAAAGAGAGAAAAAAAGAGAAAAAAGAACAGTATACACCAGAATCCTTGCTAGACATACCTTTACGTGGTAGA	204	0.813	PC PPC Errors	0	0	0	0	1	1	1	0
Current Dataset	1358_1397	ss2137298406	1358	1397	[T/C]	C	G	AATATCAGGTTATGACTTGTTTTTGAATGTAGGGTGGGGGGGTACTTGCA		GTGGGTTCCTTAGATGATTAAGTACATCCTAGTTTATTCTTTACTCCCTAATATCAGGTTATGACTTGTTTTTGAATGTAGGGTGGGGGGGTACTTGCA[T/C]GCAAGTGCATAAATGTCTGTTACTTTTTCTTTTTCTGGCTGTAGGAAGAAAATACTTTGTTTTATGCTTTTTGAAAAAATATTGCCCAGCTGTCTTTTGA	204	1	Ambiguous Clusters	0	0	0	0	1	1	1	0
Current Dataset	13580_807	ss2137298407	13580	807	[T/C]	T	C	TTCCATGACAAGTGCAGCTGTGAAATCTTCTCTTGCTTGGATGCTAACTG		GGTCGACTTGCGCTGGTTAACTTCATGTTGGAGGCTCTCCTTCTTCAGTTTCCATGACAAGTGCAGCTGTGAAATCTTCTCTTGCTTGGATGCTAACTG[T/C]TCCATCAGCTGTTGAATTTTCATGGCAATGTCTTCAGTTTCTTCCAGTACTAAGCCTTTAGAACGGTCTTTCTGACTCAGTTCTGCTAGACATTCCTTTT	204	1	1st Class	1	0.326677	0.880774	-0.00132121	1	1	1	0.918136
Current Dataset	13609_290	ss2137298408	13609	290	[A/G]	T	A	CCTGTGCATATACGAAAAATCTCTCACTTACTTGTGCAAAGTGTGAAGCC		NNNNNNNNNNNNNNNNNNNNNNNNNNNNNNNNNNNNNNNNNNNNNNNNNNNNNNNNNNNNNNNCTCTTTCTCACTGCCATAGAGATCGCTGTTTTCGGA[T/C]GGCTTCACACTTTGCACAAGTAAGTGAGAGATTTTTCGTATATGCACAGGAATATTTCTTGCTCTCTCAAACAACGTTCTCTTCTTTTTCTTGTTTCCTT	204	1	1st Class	0.999246	0.343137	0.671892	0.01381	1	1	1	0.585555
Current Dataset	13610_1306	ss2137298409	13610	1306	[A/G]	G	C	GGCGGGTTAAGAGGAAGACCAAAATCAAGCAAAGGATTAACTCGAACATC		TCCAATGCCTTCAGGCTCACAAGATATTGGGAGAAAAGACAACCAAGAAGGCGGGTTAAGAGGAAGACCAAAATCAAGCAAAGGATTAACTCGAACATC[A/G]TCAAAGGACAGTAATTCTCCCTCAAGGAGTACAAGAGGAAGAAGCCCCACTCTCACAGGTTCTGCCAGTAACAAGCCTGCTAAACCTAAAACACGTGAAA	204	1	1st Class	0.996986	0.1935	0.803951	-0.0748948	1	1	1	0.821626
Current Dataset	13612_115	ss2137298410	13612	115	[T/C]	C	G	GCACCATATTTCCAGCTAGCATTTTGTCCACCGGAAGGATAGCTCTTACA		CCAAAGGCAGAAGAAAAAGATAACTAAAATGAATAAGAAATTGTCATTTGCACCATATTTCCAGCTAGCATTTTGTCCACCGGAAGGATAGCTCTTACA[T/C]TCATTACTGTCTTTCTGAAAAGCCATATGACACNNNNNNNNNNNNNNNNNNNNNCGGGCACTGACGTCGAACAGGGCCTTCTGAAGTACAGAGAAAGAAT	204	1	2nd Class	0.965335	0.399297	0.74768	-0.074072	1	1	1	0.406334
Current Dataset	13619_223	ss2137298411	13619	223	[A/G]	A	G	CCCACCAGTCTTTCCACTCTCTGCTAGGGAGTGCTCTAGGAGAGAACCTT		GTCCAGCTCAAAGCTCGAATGATAAGTCACCTGGATTGTTAATGTAATTCCCACCAGTCTTTCCACTCTCTGCTAGGGAGTGCTCTAGGAGAGAACCTT[A/G]TGCTGTAAAAATGCCTTTTATTGTTTAAAATATTGCTTTCCAATAAATTATCTC	158	0.915	Ambiguous Clusters	0	0	0	0	1	1	1	0
Current Dataset	1362_1144	ss2137298412	1362	1144	[A/G]	G	C	ATTTGGGGAAAACCATTCAAGGATGAATTTCGACCCAACTTGTCCCATAA		CATGATACAAGGAGGAGATCCAGAAGGTACAGGCAAAGGTGGAGACTCCATTTGGGGAAAACCATTCAAGGATGAATTTCGACCCAACTTGTCCCATAA[A/G]GGGCGGGGAGTGCTCTCTATGGCCAATTCAGGACCTGACACCAACAAAAGCCAATTCTTTATTACATATAGATCCTGTACCCATCTTGATGGTAAACACA	204	1	1st Class	1	0.218161	0.890482	0.0227863	1	1	1	0.927514
Current Dataset	1363_343	ss2137298413	1363	343	[T/C]	C	G	GTATACTCTCCTACCTTGACTAAACCATCTCCAATGCATACTTTGCATAT		TGATAAATAAAATAGGCTATAACTCTACTTAATTCTGCTAGCAATGCCAGTATACTCTCCTACCTTGACTAAACCATCTCCAATGCATACTTTGCATAT[T/C]TCTAAAGATGTACCCAAAGCCTAAAGGAGTCTGAGACACATATATGTATATAGAAGATTTTCTACGTACTCTCATATTCACTTTCACTTTTACAATTGTG	204	0.988	1st Class	0.998493	0.397359	0.843761	0.104665	1	1	1	0.876605
Current Dataset	13655_110	ss2137298414	13655	110	[T/C]	G	C	CCCACACTGCAAAAAATGGACAGGAAAATTCATACAACTAAAATATTCTG		ATACTTTGGAGTATTATCAGATTTTCTTAACTATAATTACCATTCTAGTATCCTTTTGTAAGTATGATTATGTTGTGCCAAATATTAATAGAGTCAACA[A/G]CAGAATATTTTAGTTGTATGAATTTTCCTGTCCATTTTTTGCAGTGTGGGTATATTAAGTAGTAAGTGATNNNNNNNNNNNNNNNNNNNNNNNTTCTATT	204	0.935	2nd Class	0.920121	0.404177	0.760435	0.0253752	1	1	1	0.727419
Current Dataset	13659_247	ss2137298415	13659	247	[T/C]	C	G	TCTCCAGTTTCAAAGTTGAAGTTGTAGTTTCCGAACTCATCGGGTCCCTC		AGCACCGGTCGGTCCCTGAGGGGCGCCCTCCTCCTGACGCGTGATGCCGTCTCCAGTTTCAAAGTTGAAGTTGTAGTTTCCGAACTCATCGGGTCCCTC[T/C]CGGTTGTCCGAAATTATGGGAACGACAGGGCCGGAAGATCCTCCGAAGGCACCAGAACCAGATCCTGATGGCCCTCTAAATCCTCCGCCAGGGGCTCCTC	204	1	1st Class	0.995479	0.189629	0.742779	-0.0467849	1	1	1	0.719188
Current Dataset	13661_327	ss2137298416	13661	327	[A/G]	G	C	TTTAAGCTCAAACCCTACGTATCCTACCGCGTGCCAGATGTCGTCCAGGG		AGTGATTCCTGAAAAGATTCCAGAGCTAATAGTACCTGACTTAGAAGGGTTTAAGCTCAAACCCTACGTATCCTACCGCGTGCCAGATGTCGTCCAGGG[A/G]GAATTCCGTCCCCAAGACCTTTTCCACGCAGTGTACAGCCAGAAGATCGCAGAGGACTTCAAAGCTGGCAAGCTAGATGAGGAGGGCAGACCCCTAGAGC	204	0.915	1st Class	0.990203	0.44102	0.610999	0.0665915	1	1	1	0.472338
Current Dataset	13665_778	ss2137298417	13665	778	[A/G]	A	G	ACGTAGACGTCGGGTTTGGTTGCCAGGTACTGGAGGAATCTCAAGTAGCC		GACGGGGACGGGGTTCTTCATCCACTCCAGCACGCGGTTCATGGACACCACGTAGACGTCGGGTTTGGTTGCCAGGTACTGGAGGAATCTCAAGTAGCC[A/G]TCCATTCGGGCAGTGGACCCGTCAATCTCATTCTCGTAGAACCAGGCGTGGTGAGCGTAGAGGCCGAACGGTGCCCGATTCTTCTTGTAGTTGAGGTCGA	204	0.915	Probe Didn't Bind	0	0	0	0	1	1	1	0
Current Dataset	13670_398	ss2137298418	13670	398	[A/G]	T	A	TCCCAAAGCTGGAGCACAATATCCTCTCCATCAATCTTTAATTTTCTTTC		AAGACCTGTCTCACTTTCAGATTCTGNNNNNNNNNNNNNNNNNNNNNNNNNNNNNNNNNNNNNTGATAGAACGGAAGCAACTATTGGGGTAGATTTCCG[T/C]GAAAGAAAATTAAAGATTGATGGAGAGGATATTGTGCTCCAGCTTTGGGACACTGCTGGCCAGGAGAGATTCCGAAGATCGATGGTTCAGCACTATTACC	204	0.988	1st Class	0.998493	0.129434	0.807412	0.0347991	1	1	1	0.826813
Current Dataset	13671_372	ss2137298419	13671	372	[A/G]	T	A	CGACGTCTCTTTAACAAGCAGAGAGACCTAAGCTGATATTCTAGACAGCC		CCATTATCAACACTTTACTCACAGTAGCAACGGAGCTGTTGAAACAGCCAAGAGAAAATGCACTTAAGATATCAACACAATGTTAGGTAGTTTCACACC[T/C]GGCTGTCTAGAATATCAGCTTAGGTCTCTCTGCTTGTTAAAGAGACGTCGCATTATGATGACTGAAACATATTTAACCCCTTTGATGGTCTCCAAGTATC	204	1	1st Class	1	0.0855313	0.854854	-0.0796207	1	1	1	0.890029
Current Dataset	13684_273	ss2137298420	13684	273	[A/G]	T	A	GATTGGAGCTTGCGCTCTGATTTTGTTGCCTGTGGTACGCGGTGTGTGGC		NNNNNNACCCACTAGAGCTGGTACATTTCCAAGCCGTAAATGATGGTTTCCAGGCAGCTTCAAAATCGGCGTGCAGGCCAGTCCGGGAACCTGCTTGCA[T/C]GCCACACACCGCGTACCACAGGCAACAAAATCAGAGCGCAAGCTCCAATCTAGCATTGCACCGGCAGGACGCCCGGATGTTTTTTTNNNNNNNNNNNNNN	204	0.877	2nd Class	0.962321	0.192247	0.542749	0.0514165	1	1	1	0.358536
Current Dataset	13704_154	ss2137298421	13704	154	[T/C]	A	T	CTTAGAGCCTCATATACACATTCATATGTATGTGAAGTTTGTATTTGTCA		ACTATTCAGTAAATTAACTACAAAATAATGATTGTGGAAATTGTATTTCAAGTAAGTATCAAAACTATATACAATATCCTTAACTGTTTTCTTTGCCTT[A/G]TGACAAATACAAACTTCACATACATATGAATGTGTATATGAGGCTCTAAGTAACCGAAGGTCTTATGAGCTACTTAAAAATAAGTATATACTGTTCCTAA	204	0.899	2nd Class	0.972871	0.268397	0.735857	-0.0591729	1	1	1	0.706568
Current Dataset	13705_3057	ss2137298422	13705	3057	[A/G]	G	C	GCATTGTCGGGTATTTTTGCTGGTAGTCCTGTCACTGGTAAGTTTGCTTC		AAAGTCCCCTTCATAGTTGTGATCAAACCGGTAGATATGATAGCGTGCAGCATTGTCGGGTATTTTTGCTGGTAGTCCTGTCACTGGTAAGTTTGCTTC[A/G]GAACCTACCAGCTGAATTTCTTCTGCAGATGTATCAATTTTGAGCTGGACATATTGTAGTTCCCCACTGGCAAACTGCTTAACAGCATCTAGGGCTTTTG	204	1	1st Class	0.994725	0.360985	0.866658	-0.00653784	1	1	1	0.903392
Current Dataset	13708_324	ss2137298423	13708	324	[A/G]	G	C	ATGAAGGCAAAAAGTAAGAAACGCCCAAACACACAGATGAAAAACTTGTC		AAGTAAAATTGACCAATCTAATATGAATAAAGGAAGAAGTCAAGAAAAAATGAAGGCAAAAAGTAAGAAACGCCCAAACACACAGATGAAAAACTTGTC[A/G]AAGCAAAACCGGAAGGCAGGAATGAAGATGGCCAAGAAACGACCTGCGTTCAGTATTGACACTGTAGGTAATCGAGGCAAAAAGAAGAAAACAGATGTAT	204	0.988	1st Class	1	0.176714	0.789407	0.017814	1	1	1	0.799036
Current Dataset	13710_1562	ss2137298424	13710	1562	[A/G]	A	G	AATTCACGGAACTGATCTCTCTCGTTGCTCACCCATGATGGTTCAAACTC		ACCCTGGACCTCTTCCTCATCCAGGTATCCATCATTGTTCCTGTCTCTGAATTCACGGAACTGATCTCTCTCGTTGCTCACCCATGATGGTTCAAACTC[A/G]TCATCATCTCCGTGATACATGTCTCCAATATATTCTTCCAGAGAAATTTTGCCATCTTTGTCCTTGTCAATATCTTCCATTGTTTCCTGAACAACAATTG	204	1	1st Class	0.997739	0.486405	0.86097	-0.0748446	1	1	1	0.897071
Current Dataset	13717_121	ss2137298425	13717	121	[T/G]	T	G	AGGAAACTGATTGCTAAATCTCTCGAATGAATTGCAGGTGACAAAGGATC		TAAACAGAAAGAAAAGAGAGAAGAGGGTGAGGAAGATGAAGAGAGGTGAAGGAAACTGATTGCTAAATCTCTCGAATGAATTGCAGGTGACAAAGGATC[T/G]CGGATATGTGTTGGGTGAGATGCAAGGAANNNNNNNNNNNNNNNNNNNNNNNNNNNNNNN	164	1	1st Class	0.996986	0.335601	0.838148	-0.0643849	1	1	1	0.869493
Current Dataset	13722_422	ss2137298426	13722	422	[A/G]	A	G	AAGAGACCAAACACTTATAAAGAGGGTCACGAAACCATTGTGTACGCTAA		AAGAGAGAGTTCAACAGGCAACAGCGACCAACCGGTGATAACAAAGTACAAGAGACCAAACACTTATAAAGAGGGTCACGAAACCATTGTGTACGCTAA[A/G]ACTTCAGCTGAAATAGTAGTAATAGCACTCGTGGTGACAATGGTAGCAGCAAAACTGCAACTTGTCAGACTAGTTACAACAGTATGTAAAAGGTACATGA	204	1	Ambiguous Clusters	0	0	0	0	1	1	1	0
Current Dataset	13728_177	ss2137298427	13728	177	[T/C]	G	C	CTGTTGTATCTCTCTCTTCCACGTAGAGTTGACGTCTTGAGCTATTCTTG		AATATCAATAACAAAAGAGTCTGAGGATCCTTCTAAGACCGTCAATTACCGGCTTTTGTTATATACTTTCGTGTAGTTGTTAAAACCAAAAATCCGACA[A/G]CAAGAATAGCTCAAGACGTCAACTCTACGTGGAAGAGAGAGATACAACAGCTCAAGATGGCAGAGCTTCCACGGCCAACGAAGGCTCGAACCCCGACAAC	204	1	PC PPC Errors	0	0	0	0	1	1	1	0
Current Dataset	13729_483	ss2137298428	13729	483	[A/G]	G	C	TATCTTGGCTGTTTACCTTTCCGACAAACACGTCATACAGGTGGTACCCT		CAGAGTTCGAAGAGAGTCAGGAGCAGCATACCACGAGTTCATCAGTGCTTATCTTGGCTGTTTACCTTTCCGACAAACACGTCATACAGGTGGTACCCT[A/G]ACCTGACTCAAAAACTCCATGCTTTATCGGTTTCTAAGATATGATGTATTTGCATTGAGATATATGCACAAATTCAAAATGTAATTTTGCAGTGGCATAG	204	1	1st Class	0.998493	0.269811	0.75098	-0.0863543	1	1	1	0.733926
Current Dataset	1373_68	ss2137298429	1373	68	[T/G]	G	C	AACAGAAATTGACTCTCCATCTGGTTTTAAATAATGCCAAAGCTGGGAAG		TGTTACATAACATCATAAACAGAAATTGACTCTCCATCTGGTTTTAAATAATGCCAAAGCTGGGAAG[T/G]ACCGTTGACGTCAATAGACTTTTAATTACAAACTCGTGCACCAAAAATTATTGCTGAAATTACCTGCAGTATTTCTAATAGCACTGCTTATAAAAACTAT	172	0.988	1st Class	0.997739	0.272659	0.840419	-0.0288309	1	1	1	0.872397
Current Dataset	13745_1882	ss2137298430	13745	1882	[T/C]	T	C	TTGGAAGCCCTATCAAACTTCTGGCTCTACCTTTGCAACCTTCAGCGGAT		CATTCAGGAGGCAAAGAATAACAAAAGGTACAGCAGCAGACTCGCAGAGTTGGAAGCCCTATCAAACTTCTGGCTCTACCTTTGCAACCTTCAGCGGAT[T/C]CAAGAAACTGCAGCTGAAGAGGTGAAGGAGTCTGAGAAGCCTTCTTCCCTGACAGTCCAAGCAACTGACCTTGGGGAAGAAGAGCAGGTCAATGATGCCT	204	0.996	1st Class	0.993218	0.333839	0.775823	-0.0140246	1	1	1	0.776852
Current Dataset	13752_10	ss2137298431	13752	10	[T/C]	A	T	TATTTACTGCTTCACCCGTGTGATCTCAACTTTGACCGCACTACTACCCG		CTTCCGTTC[A/G]CGGGTAGTAGTGCGGTCAAAGTTGAGATCACACGGGTGAAGCAGTAAATACATCATCATGAGATTCCGCTTCTGCTGGGACGTGGACTGCCCCGACTGGC	114	0.996	Monomorphic	0	0	0	0	1	1	1	0
Current Dataset	13757_494	ss2137298432	13757	494	[A/G]	A	G	TTGTGATTTATTCCGAATTAATCAAAACTAATTCCATGCATTTCCCAAAG		GCATGNNNNNNNNNNNNNNNNNNNNNNNNNNNNNNNNCTGTGATTTAATTTGTGATTTATTCCGAATTAATCAAAACTAATTCCATGCATTTCCCAAAG[A/G]TGATCAACATACAATTTAGAAATGAGTAAAATTACGCTTATAATAAAATCAAATAGCCTTTAACCTAGTTTTAAATCCAAGACAAATAAAATCAAATTTG	204	0.858	2nd Class	0.98116	0.302227	0.811942	0.028868	1	1	1	0.831893
Current Dataset	13768_439	ss2137298433	13768	439	[A/G]	C	G	TTGGAACTAGCGGATTCGAGAGGCGCCAGTGCATTCGGCCCAATTTTCCG		CGTGTTTGTCCTGCTCTACATAAAGCTTATATCCTCGCTATCGCTGTATAAATTTATTTGTATTGTGATTTGTCAAAGGTAGGTTAGATAAGAAGGAAC[T/C]CGGAAAATTGGGCCGAATGCACTGGCGCCTCTCGAATCCGCTAGTTCCAAACTCACCTGACGACACCAAGGGATGGCTCAGTAAGGTGACGAACTTTATT	204	0.877	1st Class	0.996986	0.207483	0.734208	-0.0737553	1	1	1	0.70354
Current Dataset	13778_696	ss2137298434	13778	696	[A/G]	G	C	TTCATTTCCTCCAAGGCGTCCGAAATAGCCAGGATCCTGCAGAGTCCCCT		CTTTTGGCACGCCTTGACCTTCGCGTTCACGAGGACCTTGTGAGACTTCTTCATTTCCTCCAAGGCGTCCGAAATAGCCAGGATCCTGCAGAGTCCCCT[A/G]GGAGGGACGGGATGGTCCACAACCACGCAGTCGCGACAGACCCAAACCGAACACCTCATGCACCGGAAGAACATTCGAGAACCGTGAGCCGGACAGTCCC	204	0.915	1st Class	0.998493	0.308302	0.687239	-0.0143639	1	1	1	0.614907
Current Dataset	1378_126	ss2137298435	1378	126	[T/C]	T	C	CAAGACGAGCGGTTCGCCCTCATCTACACGGTGACGGTGTGCTGCTACAG		CTTCGAGATCTCCGACAGCAAGGCGATCGGCGTGGAGAAGTGCGACCCCCAAGACGAGCGGTTCGCCCTCATCTACACGGTGACGGTGTGCTGCTACAG[T/C]ATCCCTGGGATCCTTGTGGGTTACCTGCTGCACCACGCCGGCCTCCGCGTCACGAGGGTGTCAGGAGGGACGATGCTGTCGCTGGGCTTCCTGTTCCTGG	204	0.787	1st Class	0.987189	0.467939	0.829967	0.0179258	1	1	1	0.858744
Current Dataset	13797_112	ss2137298436	13797	112	[A/G]	A	G	GCTGGGGTTACATCAGAGAAAGTGACTGTCACCAAGCGTTCCGTTCCTCA		CGACGTCGTCTTCACGGGATCCTTTGTGAAGTCATACGACACCTTCTGGGCTGGGGTTACATCAGAGAAAGTGACTGTCACCAAGCGTTCCGTTCCTCA[A/G]GACTCTGGCACACCCACTACAGCAAACACATCCCCTTNNNNNNNNNNNNNNNNNNNNNNNNNNNNNNNNNNNNNNNNNNNNNNAAGCCCAGCTCCTATAT	204	0.949	1st Class	0.994725	0.408333	0.724801	0.0661369	1	1	1	0.686115
Current Dataset	13808_324	ss2137298437	13808	324	[T/C]	A	T	CACAGGTATTAATCTTAAACGATTAACACTGGCATTCAAAAGTTTGTACC		TTTGTGATGCGAGATTGTTGAATCACAAATAAAGTTTTTAGAATCGCATGGCTATGAAAATAAGTGTAATAAGTGTAAAAAAGACAAAAAACACATCAT[A/G]GGTACAAACTTTTGAATGCCAGTGTTAATCGTTTAAGATTAATACCTGTGTTAATGACTAAGTTGCAAGGAAGAAAAAAATNNNNNNNNNNNNNNNNNNN	204	0.935	1st Class	0.994725	0.290152	0.873025	0.0961032	1	1	1	0.910207
Current Dataset	13822_394	ss2137298438	13822	394	[T/C]	A	T	GATAAGTACAATCGTTCAGCGTGCTGGTATGTGGCAAGGCACTGTGATAC		ACAGTATCCCGGCGATAATTTTTAACCTGCTTCCTGAAACGTCCACTTTTGACACTTGCTCTTATCAAAAATATAATTAATGCAGGAAATAGGCCCCGC[A/G]GTATCACAGTGCCTTGCCACATACCAGCACGCTGAACGATTGTACTTATCAGGACGGTATGAACACATCCGCCGACCTAGTTGTTCCCATCTCGAAGCAG	204	0.996	1st Class	0.999246	0.32089	0.782531	-0.0119785	1	1	1	0.787931
Current Dataset	13829_233	ss2137298439	13829	233	[T/C]	A	T	ACGAACGCCGAGGAACTGACCTTCAGGGACCTTGAGAACGCCAACATCGA		CTGGAAAGGCATGCCCTCGGGTCGTCCACGGGGGAGGAGCATATGCTGAGGCCATCCGCAGCCGCAGAAGTTGAAACCCGTGGCCTCAGGAGAAGCTGG[A/G]TCGATGTTGGCGTTCTCAAGGTCCCTGAAGGTCAGTTCCTCGGCGTTCGTGATGGAGGAGTCCTTAGATGACCTCACGACGTGGTTGCTGCCTGGCTTCA	204	0.877	1st Class	0.995479	0.433762	0.739754	0.0540778	1	1	1	0.713693
Current Dataset	13837_936	ss2137298440	13837	936	[T/C]	G	C	GTCCCAGTGGGTACGGATGAAGTAGGAACATGCGGTCACCTGTTGCCAAA		ATAGCCTTTCATCATCGAAGGCGTCTGGACCCATATTTCTCCGTCCTCGTATGCCTTCAGGTCTTCGCCAGTGACAGTGTCCACCACCCTCGCCTTCAC[A/G]TTTGGCAACAGGTGACCGCATGTTCCTACTTCATCCGTACCCACTGGGACCACGTGAGTTAGCAGCACTTCGGTCATTCCATACCCTTCTTGGAAAAATA	204	0.915	Ambiguous Clusters	0	0	0	0	1	1	1	0
Current Dataset	13866_255	ss2137298441	13866	255	[T/C]	C	G	TTTGGGCAACATGTGTTCTGGCTGAAGTAATATGTTCAGGCAAAAGATTT		ATCTTCCCAGCTGCCAAGATATGCCTCTTAAGCAACATCTTCAAGGATATTTGGGCAACATGTGTTCTGGCTGAAGTAATATGTTCAGGCAAAAGATTT[T/C]CATGTCNNNNNNNNNNNNNNNNNNNNNNNNNNNNNNNNNNNNNNNNNNNNNNNNNNNNNNNNNNNNNNNNNNNNNNNNNNNNNNNNNNNNTT	196	0.988	Only 2 Clusters	0.993218	0.0679059	0.834573	0.0720882	1	1	1	0.804487
Current Dataset	1387_435	ss2137298442	1387	435	[T/G]	C	G	GGCACAATAAAAGCTCTTGCAAGTAGTTACTGCCAAGCATGGAAAGAATT		CACATTCAACTTTAGTAACTTTACTCACTAAAAGTTTTAGGCTTTGAAGGTCTTAACAAAACTAGGTTTAACTGTCCAGTTGTCCAGAACATTAGTTCT[A/C]AATTCTTTCCATGCTTGGCAGTAACTACTTGCAAGAGCTTTTATTGTGCCATAATCATGATTTGTAAAGTCTACTTGATTGCTGATGTTGGACTGATCAT	204	1	1st Class	0.999246	0.272247	0.865771	0.0353274	1	1	1	0.90242
Current Dataset	13874_260	ss2137298443	13874	260	[T/C]	T	C	ATCCTGTTTTGTGAGCATAAACATTTTCTGTCTCTGTGATCCTGGCTATG		GATTCCAGTCACGTTCTCACGACGGTATTATGATATTCAGCTAAAACGTATCCTGTTTTGTGAGCATAAACATTTTCTGTCTCTGTGATCCTGGCTATG[T/C]GTTTTGCGAATGAGGAAACAGACAGATGAAATACATATCGATATTTTTTCCATTTACTGGAGCTACAAATCTCC	178	1	1st Class	0.999246	0.36727	0.87693	0.0709432	1	1	1	0.914253
Current Dataset	13875_1244	ss2137298444	13875	1244	[A/G]	T	A	CATCAGGGTTTATTAGCCATGATGATGTTTTCTCAATATGATGATGATGT		GTTCAACCAACTTTATTTATTAATTGACATATTTTTGATTGATGACCATTCAGTTATTATTTGTGAAAGCATCCCAAAACCTTTTGACAAAAAATAATG[T/C]ACATCATCATCATATTGAGAAAACATCATCATGGCTAATAAACCCTGATGTGCTGAGAATAGTTGCCAGATTTACATGATTTTAGTGTAATAGTCTATTA	204	0.935	1st Class	0.997739	0.318731	0.824709	0.0678425	1	1	1	0.851598
Current Dataset	13881_319	ss2137298445	13881	319	[A/G]	T	A	ACCCAGAGGCTGGAGAGAGAAAAGGAAAAATTCCTGGAGAGAGCAGCCAG		GCTGATGCCCTCGAACCGGAACTCTCCCGTCGAGGTCTTGATGTAGATCTCCTTCTTCTCCGTCGGGCCGCGGCCCATGGCCTGCCGCATCCTCTCGAG[T/C]CTGGCTGCTCTCTCCAGGAATTTTTCCTTTTCTCTCTCCAGCCTCTGGGTCTCGCGTTCGACTTTGTGCAGCTCC	179	0.949	Monomorphic	0	0	0	0	1	1	1	0
Current Dataset	13883_446	ss2137298446	13883	446	[A/C]	T	A	GAATGAAATATAAGCACTATTAGAGAGCTAAAGGAAAACTTTGTTTCCCA		AAATAAGCATTACCATACATAGTTAACAGTGCAATTTTCAGTTCTTTGAGAAGGTATGGTCTGTAGTATAAGATTATATTGACAATATTGTATACATAC[T/G]TGGGAAACAAAGTTTTCCTTTAGCTCTCTAATAGTGCTTATATTTCATTCCTGTCTGTTTTATGTAGGCAAGTTACATTCAAGTTATTACTTCTCTGTTC	204	0.899	2nd Class	0.9578	0.0357986	0.827423	-0.0431727	1	1	1	0.79365
Current Dataset	13886_319	ss2137298447	13886	319	[A/G]	T	A	GGATTCATGCCTCTCCATCTTTATAAGCACGGAATCAACTCCCACATGGA		GGGGACACTCGGTCATGGCTTCCCCCGAGTCCCTCACGTGCACCAGCGCTATGGGCCGCNNNNNNNNNNNNNNNCTATGGGCCGCGTCGCCTCGATCAC[T/C]TCCATGTGGGAGTTGATTCCGTGCTTATAAAGATGGAGAGGCATGAATCCCTTCCAGACGCTCATGGTGGTGAACTCGCACTCTCCTGCCGAGGNNNNNN	204	0.9	Probe Didn't Bind	0	0	0	0	1	1	1	0
Current Dataset	13887_66	ss2137298448	13887	66	[A/G]	T	A	AGGTCTTGGCATTCTCTCACTCTCTTTCACATACTTGTATTCTCGTTATT		NNNNNNNNNNNNNNNNNNNNNNNNNNNNNNNNNNNNNNATACAGTCTCAGAGAAAGGGTGATACG[T/C]AATAACGAGAATACAAGTATGTGAAAGAGAGTGAGAGAATGCCAAGACCTGATATTTCTTTGATATTAGTCCACCTGCCCTCCTCTTACCCCTCCTTCCT	170	0.988	1st Class	1	0.151846	0.824846	0.00934267	1	1	1	0.851787
Current Dataset	13892_885	ss2137298449	13892	885	[A/G]	G	C	GCACCCGAAGTCACATTGAAACCACTGAGACGACTTCCCTCCATGTCAAG		AATGCCACCGAGCTGCACTGTCTTGAGAGCGGGAGAGTCGAAGTGGAAGGCACCCGAAGTCACATTGAAACCACTGAGACGACTTCCCTCCATGTCAAG[A/G]GCTTCGAGCTTCTTGAGGGTGGCGAAGGCGCCGAAGTCGATGGTGAGGCCATTTTGGTTGTTTCCTGCCTTCTTCAGTGTCAGGCTCTCTAGGTTGGGCA	204	0.949	1st Class	0.998493	0.0841509	0.798262	0.0232484	1	1	1	0.812939
Current Dataset	13904_2225	ss2137298450	13904	2225	[A/G]	G	C	GGAGTCAAGGTTAAAACTCACCATTAAAAGGGAGAGAAAATGATGGAATG		TGTGAGAAAATACAATACGCTCTGGTGGTGGCAACCTGCTCCAAAAACAGGAGTCAAGGTTAAAACTCACCATTAAAAGGGAGAGAAAATGATGGAATG[A/G]TATAGCAGCATATTCACTGTTAATTTTACAGTCATACATATTCTACTTCCAATGATCTTGTTATATAAAAAGATCTATTTTCAGTGATGTGAAGGTGTTG	204	0.988	2nd Class	0.996986	0.325397	0.704269	0.113916	1	1	1	0.643607
Current Dataset	13916_843	ss2137298451	13916	843	[T/C]	A	T	CTTCAGAGACCGTAGTCTCTCTTGAACCCCCAGGAGCCCATGTTGCCTTA		TGCCGGCACTGTTAACTAGCAAGGTCGGAGTGCCTTTGAGCTTCTCCTGAGTGGCACTGAGCGCCGCGCGTACAGAGTCCTTGTCAGTCACGTCCATGC[A/G]TAAGGCAACATGGGCTCCTGGGGGTTCAAGAGAGACTACGGTCTCTGAAGCAGACGGCAGATTGGCGTCACACACACTCACTCTGGCGCCATCGCGGGCG	204	0.915	Ambiguous Clusters	0	0	0	0	1	1	1	0
Current Dataset	13917_780	ss2137298452	13917	780	[A/G]	C	G	TGTTGTTGTAGAAGCTGTGGTTGTAGGAACAGCTGTTATTGTCACTGTTG		AACAACGCCAAATACAACAGCAGCAGCAGCAGCTACAACAAGAACAGCTGCATAAAAGCTGTTCTTGCAACCAAAACTTCGACAACAACAAATAAAGCT[T/C]CAACAGTGACAATAACAGCTGTTCCTACAACCACAGCTTCTACAACAACAAATACAGCTCC	165	1	Ambiguous Clusters	0	0	0	0	1	1	1	0
Current Dataset	13924_646	ss2137298453	13924	646	[A/G]	C	G	GCGTACAGTAAAATGTAAAACCCAAGGAGTGTCTACAGGTAACTAATGGT		CAATTTATCCAGTAGAATTTGTCNNNNNNNNNNNNNNNNNNNNNNNNNNNNNNNNNNNNNNNNTAATCTAAGCCATGTTCAATTCAAACCGTTTTTAAT[T/C]ACCATTAGTTACCTGTAGACACTCCTTGGGTTTTACATTTTACTGTACGCACTAACCATGATTTCCCATTACTGCCCAAGTAGAGGAACTTGGTGGGCTA	204	1	1st Class	0.999246	0.168929	0.893377	0.111934	1	1	1	0.930193
Current Dataset	13948_356	ss2137298454	13948	356	[A/C]	T	A	AAAAATCAAAGTCAGTGGGCTAGTTGATAAAGCGGAAAGCTTCAATGCCC		CAAGCTTTAACCTTGTATGTGAGGATTCTGAGGGGTGAATCATTTTTCTTCCCCAGATAATCTAGCATTATGGCCAATAATGATTTTATACCTTTGTTA[T/G]GGGCATTGAAGCTTTCCGCTTTATCAACTAGCCCACTGACTTTGATTTTTCTGGTTCCCCAACCCCTGGCTCTCCTTTGATCATGAGTGAACATGAGTTC	204	1	PC PPC Errors	0	0	0	0	1	1	1	0
Current Dataset	13954_62	ss2137298455	13954	62	[A/G]	A	G	TTTTTTTCCCCGAGTCAGGAAAGTAAAGTGAAACTAAAGTGATCTTCGTG		ATTTTCTTGAGTTTTTTTCCCCGAGTCAGGAAAGTAAAGTGAAACTAAAGTGATCTTCGTG[A/G]ATGCACTTTGTCAAAGAGAGGAAAAAAAGAAATGAAAAAAAATCTTACTTAGCCCTGTTGCTTCCCTGAACACCTTTATGTATCATAGAATTTACATGTC	166	0.988	1st Class	0.998493	0.374717	0.844562	0.0645731	1	1	1	0.877603
Current Dataset	13959_261	ss2137298456	13959	261	[T/C]	C	G	TTCCTCCTTCCTCCTTCTGCCGGAGAAAAGGTCACCATCGGAGGATTTTG		NNNNNNNNNNNNNNNNNNNNNNNNNNNNNNNNNNNNNNNNCTCATCGTCTTCCTCCTTCCTCCTTCTGCCGGAGAAAAGGTCACCATCGGAGGATTTTG[T/C]CTCGTCCTTGACCTCATCTTCCTCATCTACGTGTCCAGTGTCATCGGGGTCACGCGGTCGACCACGCCTCTTTTAGTGAAGCTCTCCTGCCAACAATTCG	204	0.949	Ambiguous Clusters	0	0	0	0	1	1	1	0
Current Dataset	13962_51	ss2137298457	13962	51	[A/G]	C	G	GCTCTTGTTAGGGAAGAAAAGCATCCTCCATCTTTCCAGAATTGGTTTAC		TTCCCAAAAACGATATTTTCTTTGTGGGGGATCCGAAGAAGAAACAAAAC[T/C]GTAAACCAATTCTGGAAAGATGGAGGATGCTTTTCTTCCCTAACAAGAGCTAGATCGATAGTAGGAGAACCGACAATTTTAACGAGAAAAAGGAAGAAAA	155	1	1st Class	0.994725	0.480303	0.769802	0.0531495	1	1	1	0.766711
Current Dataset	13963_50	ss2137298458	13963	50	[T/C]	A	T	CGGTGGCTTCGACGCGTCACTTGAGAATACGTACACGAGCGTCCATGACT		CTCCGGTGTTCGGATCCCTTCGTTTTTTGTTTTTGTTTTTCGTTCACCA[A/G]AGTCATGGACGCTCGTGTACGTATTCTCAAGTGACGCGTCGAAGCCACCGGCACTGCAATCGCACACGTCCTTCCTCCACAATTAATGCACTTTCACATT	154	0.877	1st Class	0.996986	0.482993	0.811664	0.00494193	1	1	1	0.833085
Current Dataset	13975_310	ss2137298459	13975	310	[A/G]	T	A	TATTTCAAGTGTCGTGTTTTGCAGTAGTGCGTAAATATAGACTCCACATC		AATATTTGATTTACAAGACCAGAGTGTTGTTAGAGCAGACGTCAAATCGCTTGTGGATAAATTAGGAAATGAGGAAGAAGACAAGGTATCTATTGTGTG[T/C]GATGTGGAGTCTATATTTACGCACTACTGCAAAACACGACACTTGAAATATGACACATCTCAGCTCTGGGGCGACATTGTGTTGCCGCTCCTGGCTGCAA	204	0.988	1st Class	0.998493	0.404151	0.89033	0.0452016	1	1	1	0.927372
Current Dataset	13986_483	ss2137298460	13986	483	[T/C]	G	C	TGCATGGATCAGATTGTACAAGAGCCAGTGTGTGTGCGTGCGTGTGCGTG		CTTGAGATATACAGTTACCCTCTCTGTTGACCCTAAAAAAAATTATCTCAGACATACATGTACATACACACATGCCCACACGCACGCGCACGCACACGC[A/G]CACGCACACGCACGCACACACACTGGCTCTTGTACAATCTGATCCATGCAAGATTATGGTCAATCATATTTTGTTGTTATGACATTCTGATACTTCTTAC	204	0.915	Het Excess	0	0	0	0	1	1	1	0
Current Dataset	13988_768	ss2137298461	13988	768	[T/C]	A	T	CCTTCCTGCTCCTCCTCTTTCTCCTCTTGGCCACTCTTCATCAAGAGGAC		TGAATTCTTGCTGAAACAGAAAGAGGAGGAGTGGAACACCCTGCTCAGATTACAGAAGCGCAAAGAAGAGCTGTACCTCCGGCTGGTGAGGAAACGGCA[A/G]GTCCTCTTGATGAAGAGTGGCCAAGAGGAGAAAGAGGAGGAGCAGGAAGGGAAAACCGATGAAGAAGGAAGTGGAGAAGGAAGTGGCAACCTTCTCTTCC	204	0.915	1st Class	1	0.163904	0.787839	0.0640488	1	1	1	0.796526
Current Dataset	1399_126	ss2137298462	1399	126	[T/C]	C	G	TAACTAGTTATTCCTCTGCCTCTTCTCTCTGGGAGGTAATCTTTCTAGCA		ATCACTTCTGGAGAATCATGTATTTTCTTCCCACTCCCAACAGTCTACATAACTAGTTATTCCTCTGCCTCTTCTCTCTGGGAGGTAATCTTTCTAGCA[T/C]GGTCATTTCATTCTATTGTAGCTGTATTTTTTTTTTCTTNNNNNNNNNNNNNNNNNNNNNNNNNNNNNNNNNNNTTACTATGAATACCCGAGGATTTCAG	204	1	Call Rate 90	0.868124	0.227865	0.812098	-0.0502514	1	1	1	0.256549
Current Dataset	13990_136	ss2137298463	13990	136	[A/G]	A	G	TCATCTAAGTCTTCGCACTCTTCCTCAGCTTCTGGATCATAGTTGATTTC		TTATAACAAGGGAGCATCAAGGAGAGCATTCAATTCCTCTTCAGTAATGTCATCTAAGTCTTCGCACTCTTCCTCAGCTTCTGGATCATAGTTGATTTC[A/G]TTGACCTTTACAACAGGATTATCCCATGCAGGGTCATAGACATAAATATCTTCCTGTGTTGTGTCTACCTCAACAGTAATTTTACCATTTCCTAGTATAA	204	1	1st Class	0.997739	0.39426	0.855871	-0.0354095	1	1	1	0.891218
Current Dataset	13998_79	ss2137298464	13998	79	[T/G]	G	C	CTCACATTTCCACATGTATTATACAGTATAAGGTTCAAGTGAATTCTCTC		CACTCATACACACACACACACTCTCACTCTCACATTTCCACATGTATTATACAGTATAAGGTTCAAGTGAATTCTCTC[T/G]CTGCAAGCTCACCTTTGGACCATTTCCTGGCCAAGCAGCTGTCAGGGCTCAGCAATTACAGGCATAGTAACAAGCAGTTG	163	0.935	1st Class	0.994725	0.288258	0.883128	-0.00855914	1	1	1	0.920467
Current Dataset	14006_148	ss2137298465	14006	148	[T/C]	T	C	TCGTACATTTCCTCCGCTTTCGGACTGTTGCTGTCTCGCTGGTTATTAGC		GAAGCACGAGGTTTCCGCTTCCGTGTCGAAGTCGCTTTCCTTCTCCGCATCGTACATTTCCTCCGCTTTCGGACTGTTGCTGTCTCGCTGGTTATTAGC[T/C]TCGTCGTTGTTATCTCCGCTCTCCTGTCTACCGCGTTCGGATGTCTCTATTTCCTCGAGCTGCATTTTTTCACACTCGTCGGGCACGGGTCCAACTTCGC	204	0.976	1st Class	0.998493	0.421887	0.79712	0.04281	1	1	1	0.811171
Current Dataset	14020_388	ss2137298466	14020	388	[T/G]	T	G	AAAATAAATGTAAACAAATACCAGCACATGAAAACAAGATTTTCAGTAAC		TTGTTTAAAGAGAATTCTCGTACCACATCAAATTCCTCGCCATTAAACTAAAATAAATGTAAACAAATACCAGCACATGAAAACAAGATTTTCAGTAAC[T/G]CTGGCGCGCACACGGGACCTACCTATCGCTAATCCCGCCCACGGCTTTCTTCTGACGCCCATCCACTCACGCCCACACCACCTCCGTTCCCGGTATCGTG	204	0.765	1st Class	0.994725	0.379545	0.815875	0.0197919	1	1	1	0.839182
Current Dataset	14037_373	ss2137298467	14037	373	[T/C]	A	T	TTTACATCTCTAAGTTCTATTGCATTGATTATAGATTCTGAAAGTAAGAC		CTACACAATGCATGACCCTCTGAAGGTACAGAGATGTGAATTCTTATCTCAGATCTCTCAAAGTTTATAATAATTTTTTTGACATTGTGAAAAGGACAT[A/G]GTCTTACTTTCAGAATCTATAATCAATGCAATAGAACTTAGAGATGTAAATAAACTATAAATAAGAAATGCAATAAATATTTTAAAGGTACTGAACAGCC	204	0.813	2nd Class	0.96835	0.237743	0.628342	0.0456491	1	1	1	0.503281
Current Dataset	14045_429	ss2137298468	14045	429	[A/G]	A	G	CACAACCTGAGACAGAAATTACAGGAGCAGGTCGTGCAGGACTGGCGTGT		GAACTCGAACAAGAACGACCTCTCCAGTATCGTCCAGTCCCACATCCCGCACAACCTGAGACAGAAATTACAGGAGCAGGTCGTGCAGGACTGGCGTGT[A/G]TACGACACAGTGACCCTCCGCCTCCTCGAGCTGCTGTTCTCGCCCTCCACCTCCTCCTTGAGGCTCATCC	174	0.915	1st Class	0.991711	0.206687	0.787726	0.102964	1	1	1	0.796345
Current Dataset	14046_208	ss2137298469	14046	208	[A/G]	G	C	ACTTGGAAGATGGAGACGATGAGCTGGACCCACGGATGCTGCATCACCAG		GTTGGGCCGCATGTCCATGTGGGTGTACCAGCCTTCGATCCAGAGCGTGACTTGGAAGATGGAGACGATGAGCTGGACCCACGGATGCTGCATCACCAG[A/G]ATCTTCACCATCCGGATCTGCGGC	128	0.877	1st Class	0.996986	0.30839	0.769633	-0.0608723	1	1	1	0.766424
Current Dataset	14053_106	ss2137298470	14053	106	[T/C]	A	T	CTTTTTTTCAAATCCGACAGCCATCTTGGCCTCCAACGCCCCTCCCAAGT		GGACGGCGTACGAGGACACCGTCGAGGGGGAGCGGCGCCTCGAGGGTGGATTCTGGGACTGGGATATGATGAGGTCGCGGCGTCGTGGCCTTCAGAAGA[A/G]ACTTGGGAGGGGCGTTGGAGGCCAAGATGGCTGTCGGATTTGAAAAAAAGGAGGGTTTTTGGTCCGGAANNNNNNNNNNTTTTGGTCCGGAGGAAAAAAA	204	0.949	2nd Class	0.987943	0.0148741	0.796892	-0.00176738	1	1	1	0.744661
Current Dataset	14054_419	ss2137298471	14054	419	[T/C]	G	C	TTTCTAAGCAACCCCACCAATGACGAGCAAGGGATTGTTGGGGGTCAGTA		GTGCTTGAGCCAAGAGGAACTTGCTAGCCACCTAGAAAATTTAATTCGACTATCATATTTGCATAACTGACAACTGTTACCTTGTTAAATACACTACAG[A/G]TACTGACCCCCAACAATCCCTTGCTCGTCATTGGTGGGGTTGCTTAGAAAAGCCTTAAGTTAGGGAATTGCCCTACCTTGGACCTTGGCACAAGCCTCAA	204	0.976	1st Class	0.990203	0.269026	0.730559	-0.00735035	1	1	1	0.696809
Current Dataset	14057_11906	ss2137298472	14057	11906	[A/G]	T	A	TTTGTGCATCTTTATAGCCTTTAGCAACCTTATGGCTGTTATCTGTCAGA		GTGAATTTTTTCTAAAAGTATGTGTGTAACAAGAGATGCGAACAGAGTATTCAAAATGCGCTACTAACACAACAGAAGAGCAAACATCAAACTTAATGA[T/C]TCTGACAGATAACAGCCATAAGGTTGCTAAAGGCTATAAAGATGCACAAAAATGCATGGAGTAGAATAAAAGCTGCACATACACTTCCACACCATAGTGT	204	0.988	1st Class	0.999246	0.0788085	0.850046	0.0334398	1	1	1	0.82701
Current Dataset	14058_1944	ss2137298473	14058	1944	[T/C]	C	G	TATCTTTATAGCTATCTATCTAAGCACACGCGTGCGAAACACGTAAACGA		CACAACTGGAATGGAAACTGGAAACAGTCAGCGCAGGACCGAAATAGTGTATCTTTATAGCTATCTATCTAAGCACACGCGTGCGAAACACGTAAACGA[T/C]AATGCACAAAGTATGAATCAGTGTAAACTTGTTCTTTCCTCACCATTATAGATATAAACATATCCCGTTCAAGTTTATACAGAATATTTTGATTCAAGCT	204	1	1st Class	1	0.209495	0.83291	-0.0034598	1	1	1	0.862662
Current Dataset	1406_154	ss2137298474	1406	154	[T/C]	T	C	GGACGGCACTATTGAGCTGTTCGGCCACGACATGGCCCATGAGATCCTTT		GATTGGTCAATAATGCTGGCAACATCGGCCGCTCCGGAATTGTGCGCAAGGACGGCACTATTGAGCTGTTCGGCCACGACATGGCCCATGAGATCCTTT[T/C]CTTTGGCCCCTCCGGCATCATCCTGAAGAACG	136	0.877	Ambiguous Clusters	0	0	0	0	1	1	1	0
Current Dataset	14077_127	ss2137298475	14077	127	[T/C]	A	T	TATCTTGAGGCTCTACACAAGGTCAATGAGTCAGGCGATGATATGCAACT		AGAAAGAGAAAAAAAACACAGCAGATAGACACCAGAGGCAGAGAAATCAAATCCCTTCTACCCCATGTACTACAGGTCCTGCTTTCTGAGTGCAGCCAA[A/G]AGTTGCATATCATCGCCTGACTCATTGACCTTGTGTAGAGCCTCAAGATACTTTAAATGCCGCGTCGGTCCACGTGAGAAACAGCTGATTCATGGAATAA	204	1	1st Class	0.999246	0.446078	0.848676	-0.0309622	1	1	1	0.882657
Current Dataset	14078_389	ss2137298476	14078	389	[T/C]	G	C	TGCGATAACGTTGTACGGAGCCAGTTCCAGTATTGCCGTCTTCCCCTGCG		GGCGACTCAGCCAACGTGGCCTCGTCTCCCCTCGACGTCTCTCTGCCGACCTACGTCCTCGTCCACGGCTTCTCTGCGAATGGGGACAGCGGGTGGCCG[A/G]CGCAGGGGAAGACGGCAATACTGGAACTGGCTCCGTACAACGTTATCGCAGTGGACTGGAGTACGTTGGCAGAAGCCCCCTGGTACAACGTTGCGATTGC	204	0.877	Probe Didn't Bind	0	0	0	0	1	1	1	0
Current Dataset	141_258	ss2137298477	141	258	[T/G]	T	G	AGAAAAGTACTAGGAATGTTGGCAAATATAGATGACCTAGTGTCAAGCTG		GATACGAAAAATAGGTGGCAGATGGATTTCGGAGCAGCCATTCGGCGGCAGAAAAGTACTAGGAATGTTGGCAAATATAGATGACCTAGTGTCAAGCTG[T/G]CAGAACTACTACAGTAACGTTTGCAGACCGTACCCCTTGGCACGAAATGCAACACTGGTTCAAAAAAGTGGGGGGGGG	182	0.988	1st Class	0.998493	0.246415	0.86781	-0.0266021	1	1	1	0.904644
Current Dataset	14100_482	ss2137298478	14100	482	[T/C]	C	G	GCAAAGGAGGCAGATCATCCTAAATTTGTGATGTGGCACAAAAAGTGGAT		GTTGCAGTTGTCGCAGGTTCTTCACTCACTGAGGCTCAAATTGCATATTGCAAAGGAGGCAGATCATCCTAAATTTGTGATGTGGCACAAAAAGTGGAT[T/C]GAGAAGAAAGAGGGAAATGGACAGGGAGAGAAAGCAGGGACATCATCAGACCCAGAGCCCATTGGTCCCTTGCCAGCTGACCTGATGGACATTGTGGGCC	204	1	1st Class	0.995479	0.461771	0.763984	-0.0101104	1	1	1	0.756744
Current Dataset	14109_1287	ss2137298479	14109	1287	[A/G]	C	G	CTGGGATTGGTAAAGGTAAATGTAGTGTAAAAGAGTCAAAGGATAAAAAT		ATTATATTTTCTCCTCCTTCTTGCGGTGTTTATTCTCCCTCTTTCGTTCCTCTCTATATTCAAGATTTGTTTCTCGTATCATGACTTTCTATCTATTAT[T/C]ATTTTTATCCTTTGACTCTTTTACACTACATTTACCTTTACCAATCCCAGTACCATTTCCAAGACAATTACCACTATTACCAATTTTTTTTATCTTCATA	204	0.899	Probe Didn't Bind	0	0	0	0	1	1	1	0
Current Dataset	1411_155	ss2137298480	1411	155	[A/G]	G	C	GGAGAGAGAGAGACCAACTCAATGTGCAGCAAGATTTTTATCACAAATGT		AGAGGGGGGGAGGGTTGGGGGAGAGGGAGAGAGACTGGGGGGATAGGGGGGAGAGAGAGAGACCAACTCAATGTGCAGCAAGATTTTTATCACAAATGT[A/G]ACATCTGAGAGGTGTCACAATGGTCCGATCAGTGTATCCACTCATAATCTTTTATCCTCAGCTTGCTTTCTTCTTAAAATCCATTACTTTTTCAGTTCTG	204	1	1st Class	0.999246	0.491327	0.811005	0.111948	1	1	1	0.83212
Current Dataset	14115_950	ss2137298481	14115	950	[A/G]	T	A	TTGGCCATGGCGAAGAACCCTTTTGAACCCCTAGAAAAGGCAAGGAAATG		CTGGGTATGCGAACACCGTTGGAGAGCCATCGCGTCCATGGTACAGTTCCGCAACGCTGTGGCCGGTACAGAAGGGTGGAACTTGTACCACAATGATGG[T/C]CATTTCCTTGCCTTTTCTAGGGGTTCAAAAGGGTTCTTCGCCATGGCCAAAGAAGGTTCTGTTGAAAAGACCGTCTCCACAAGCCTCCCTCCCGGCCTAT	204	0.996	1st Class	0.995479	0.440197	0.812082	0.0490727	1	1	1	0.826375
Current Dataset	14123_111	ss2137298482	14123	111	[A/G]	A	G	AAATGGTATACATAACCCAAAACATCCCACAAAGCGTCTTAGTTTAAATC		NNNNNNNNNNNNNNNNNNNNNNCATGAAAAATATACCCAAAACAGAAGGAAATGGTATACATAACCCAAAACATCCCACAAAGCGTCTTAGTTTAAATC[A/G]AACAAAACTTGTGTGGAGACATACAGATATACATCTACACAGATGTATATATATCCCCCCGNNNNNNNNNNNNNNNNNNNNNNNNNNNNNNNNNNNNNNN	204	0.935	PC PPC Errors	0	0	0	0	1	1	1	0
Current Dataset	14127_297	ss2137298483	14127	297	[T/G]	G	C	ACAACCAAATATTTCGGTGGTTTATGCGCACGGGAGATGACTGCGAGCGT		GCCAGATGGGGGTAAACTGTTATGAACGGAAGGCTTTAACGTTTTCCCAACAACCAAATATTTCGGTGGTTTATGCGCACGGGAGATGACTGCGAGCGT[T/G]TCTGTGTGGAGTTTTATGTTCGTGGAATGAGTATGTTGTGATCNNNNNNNNNNNNNNNNNNNNNNNNNNNNNNNNNNNNNNNNNNNNNNNNNNNNNNNNN	204	0.976	1st Class	0.996232	0.405824	0.754773	-0.0792882	1	1	1	0.740655
Current Dataset	14130_108	ss2137298484	14130	108	[A/G]	A	G	CCTGTATGTTTTCATAAGTGCATGAAAAATTGTGGCAATTCCTCCTCCTC		TACAAACATTTTAAAAATATGACTAGTCTACTGATATAAGATGGATTTCCCTGTATGTTTTCATAAGTGCATGAAAAATTGTGGCAATTCCTCCTCCTC[A/G]AATTTATTTACTACACACATGACAGCTTATAACAGCTGGAGAGAGTATGTATGTATGTACATACACAGCATATAATTTCCATATTTTTTCTTTCAGTAAA	204	1	1st Class	0.981914	0.410207	0.78608	0.0483934	1	1	1	0.793695
Current Dataset	14140_145	ss2137298485	14140	145	[A/G]	G	C	TCTTGGTGATTTGATTGTTTGTGATACTTTTCATATTTCCCGTGAGAGAC		GTCAAATTAAACAGCATTAACAATCTTGTCAACTATTCTAATACATCAATCTTGGTGATTTGATTGTTTGTGATACTTTTCATATTTCCCGTGAGAGAC[A/G]AAACTGCCGAAAATAATTTATTGAGTTCACATAACCGATTGTGTAGAGGGAAAAAAATGGTGGGAGAGAAAAAGAATGAGACAGAGATAGCGAAAAGACA	204	0.965	PC PPC Errors	0	0	0	0	1	1	1	0
Current Dataset	14146_835	ss2137298486	14146	835	[A/G]	T	A	CTGCATTCACATTTTGTCCAGAAAATGGTTGCATTGTTATCTTGTAATGT		NNNNNNNNNNNNNNNNNNNNNNNNNNNNNNNNNNNNNNNNNNNNNNNNNNNNGGCAAAAGTCATGGCTTCTTTGAAATCTTTGGTTTCTTTATGTTTCT[T/C]ACATTACAAGATAACAATGCAACCATTTTCTGGACAAAATGTGAATGCAGTAACATCCCACTATATTAAAAAAAGCTAAATAGGGGAAAAGAGAG	199	0.842	1st Class	0.994725	0.232197	0.794915	-0.0460258	1	1	1	0.807737
Current Dataset	14151_2272	ss2137298487	14151	2272	[T/C]	T	C	ATCTCCACAATACGATCATAAGGAGCTCCCTCATCTGGTGTCAGCATGGA		ATCAGGAGTAAAGGGACCATTAATGTGAGGCGCCAGCTCTGACAGGTTGATCTCCACAATACGATCATAAGGAGCTCCCTCATCTGGTGTCAGCATGGA[T/C]GCATTTTCATCAGCCAGCTTGGAAATTTCTTCTCTACTTGTTGCTTTAAGGTAATCCCTCATCCTTGAGTTGTATGGGAACACTGATGTAGTGGCACCAA	204	0.996	1st Class	0.999246	0.261312	0.82154	-0.142426	1	1	1	0.847202
Current Dataset	14157_171	ss2137298488	14157	171	[T/C]	T	C	AAGGAATTCTACGCTGCCATGAAACTCTACAACGACATCTTGTACGACAA		GAACAACGCCGTACGAGACTCCTACCTCGACCTCCCCGCCCACCGAGTCAAGGAATTCTACGCTGCCATGAAACTCTACAACGACATCTTGTACGACAA[T/C]TCTCTCTCCTTCAAGATGGACACGGGTGACATGATGACCTTGGACAACGTGCGCTGCCTCCACGGGCGCGAGGGATACGAGGCCTTCAGCGAGCGCCACA	204	1	Ambiguous Clusters	0	0	0	0	1	1	1	0
Current Dataset	14158_86	ss2137298489	14158	86	[A/G]	A	G	CAAAGAACTCCATGGAACAGACATGCAATCTCAGTGCTACGCAAGTTGGT		CTCTACGCGATGCCATCATGAAGTGGAGGAGTGTGCAAAGAACTCCATGGAACAGACATGCAATCTCAGTGCTACGCAAGTTGGT[A/G]CGAGGCCTGGAAGAGCCTCGCGCAACTGGAAAGTCATCCTCAACAGATCTCACACAACTAGCATCAATCATGACTTCACACAAGGTGTGTGGTGTGTGTG	190	1	1st Class	0.995479	0.201363	0.772478	0.0403036	1	1	1	0.771241
Current Dataset	14174_169	ss2137298490	14174	169	[A/G]	G	C	TTTTAGCGTCTTCTGCCCACATCCTAAAGTGTGAGAGCTGTGCTGAAAGG		TCCACCTTTCTTTTTCCATCTTTTTTTAGCGTCTTCTGTCCACATCTTTTTTTAGCGTCTTCTGCCCACATCCTAAAGTGTGAGAGCTGTGCTGAAAGG[A/G]TGAAAAGCTGGCTTTGTGTCAGTCCTAAACGGCCTTCGTGCTCGTTTTTCTATTCCTCTTTAACCGTTTCACTGTCCTACAGTGCTCCTTTAACATCTAA	204	0.996	Het Excess	0	0	0	0	1	1	1	0
Current Dataset	14179_64	ss2137298491	14179	64	[A/G]	C	G	ATGTAAGCAACACCGTATAATCACGTGACCTCCGGTATGTCGTGTACTTA		NNNNNNNNNNNNNNNNNNNNNNNNNNNNNNNNAAAGAACGAGAAAAGAAGTGTCTCGCCATGG[T/C]TAAGTACACGACATACCGGAGGTCACGTGATTATACGGTGTTGCTTACATGTTGACGTTTNNNNNNNNNNNNNNNNNNNNNNNNNNNNNAGAACGA	164	1	1st Class	0.999246	0.180618	0.754683	-0.0496378	1	1	1	0.740495
Current Dataset	14182_127	ss2137298492	14182	127	[A/G]	G	C	CACCTATACATTACACCTGAAATCTTATTTCATGACACTGCAATGTTGAA		TACATCGTAATTATGTTTGTCTTTTCCCTCTTTGTCCCTTGGTATGTTACACCTATACATTACACCTGAAATCTTATTTCATGACACTGCAATGTTGAA[A/G]TTGCTTCATTCTGATGTAAAATCGACTGAANNNNNNNNNNNNNNNNNNNNNNNNNNNNNNNN	166	0.935	1st Class	0.993971	0.228582	0.848602	-0.0390493	1	1	1	0.882567
Current Dataset	14185_997	ss2137298493	14185	997	[T/C]	G	C	AGGTTGTCGAATTTGTTGATTAGCTGGACAACACCCACAATTTTGCCTGC		CATACCAGATGCCTATCAGGACTCCAGATTTGACCAGTCGGTAGACGAGCACACTAACTTCCGGCATCGTTCCATCTTGTGCATGCCCATCAGAAATAC[A/G]GCAGGCAAAATTGTGGGTGTTGTCCAGCTAATCAACAAATTCGACAACCTTCCCTTTACCACCAATGATGAGAATTTCCTAGAGGCCTTTGCCATCTTCT	204	1	1st Class	1	0.227958	0.761795	0.0554795	1	1	1	0.752954
Current Dataset	14219_104	ss2137298494	14219	104	[A/G]	G	C	TCTCACGTAACAATTTGCCACAAACCTTCATTAAAAGTCAAAGCACCGGC		ACGATAAACTTATTATGTGAAAAAAAATACATCGATATTTCAGACTTATTCTCACGTAACAATTTGCCACAAACCTTCATTAAAAGTCAAAGCACCGGC[A/G]ACCTTCCAGAGGAATCTTACACGTATGATCCCTTCAAATCTTACACGTATGATCCCTTCGAAA	167	1	Ambiguous Clusters	0	0	0	0	1	1	1	0
Current Dataset	14226_451	ss2137298495	14226	451	[T/G]	C	G	AAGAAGACGAAGTGGGATTAAATTAGTTTTCTGAATATTTGACAGTAGGC		ATTGCATGATTCCTAATGAGCCCAGACTGAAAAAATAAGAAATTAAACATTCTCATCAGGAAGAAAGTTACCTCTCCTGAAAGTTCTATTTCTCTTCCT[A/C]GCCTACTGTCAAATATTCAGAAAACTAATTTAATCCCACTTCGTCTTCTTAAAAAGTTGTAACAGTGGTACCACTTCCTACTTGTTTACGAGCATAAATA	204	0.935	1st Class	0.996232	0.373676	0.771407	0.0762627	1	1	1	0.769432
Current Dataset	14228_173	ss2137298496	14228	173	[A/G]	T	A	TATATTTATATTGAAAAGAACATTGGTTGAGTGAAAGAGGAAAAGAACAT		AATGGAATGCGAAATGGAACATAAGTGCTCACGGGGTCTACTTCACATGAATTAATATCGGTTAACATTGGATTAATTAATATTTCTTATAAACTATTG[T/C]ATGTTCTTTTCCTCTTTCACTCAACCAATGTTCTTTTCAATATAAATATATAAATGTTAAGGTGTGTATAAAAATACATAAACATAATCATATACATATA	204	0.765	1st Class	0.993971	0.400303	0.824538	0.0200862	1	1	1	0.850992
Current Dataset	1423_800	ss2137298497	1423	800	[T/C]	T	C	TGTCAGTTCCACCGTCAACCTCCTTGTTGGACACAATTTTTTTTGTACCA		CACTGTTATCAGCTACGTAAGTTTTGACCAAAGTAATTATTGAATACCATGTCAGTTCCACCGTCAACCTCCTTGTTGGACACAATTTTTTTTGTACCA[T/C]ACCCTGTCAGATAGTTCCTCATGCTCCTGCCGGGCTTAGCCTGCACCCGATGTACACAATGAATGCCCCCATGGACAATGTCAAAGCTTACTGAACACTG	204	1	1st Class	0.998493	0.407925	0.760772	0.0233837	1	1	1	0.751175
Current Dataset	14230_60	ss2137298498	14230	60	[A/C]	T	A	TCCTTTATAGACCTTATGGATAAGGTCGTGTCTACGAAAGGTAATCTTGG		TATCAGTACAAGGCTACACTATTCCTCCCAGAGGCAATCGCAAGTCCAGCATCAATATT[T/G]CCAAGATTACCTTTCGTAGACACGACCTTATCCATAAGGTCTATAAAGGAGGGGTATCTTGTCCTGTTAGACCATATCAACCCCCACCCCGTCAATCTCA	164	1	Monomorphic	0	0	0	0	1	1	1	0
Current Dataset	1424_1234	ss2137298499	1424	1234	[A/G]	T	A	TTACTACAATACATATTAGTCAAAGTTGCAATAATAATAATACTCCCGCT		CGGGGAGACATTTACCATCGGGCAGAGGGCGCTGGCGACGGGGGCGAAGGCAAGTGTCCCTTCTGCGACCCCGCGGAGCAGGATCACGACGTTGATGAG[T/C]AGCGGGAGTATTATTATTATTGCAACTTTGACTAATATGTATTGTAGTAACTGTAGCTTTGAGCACATTGTAATAGCGATTGTAGCTAGAAAAAATCAAA	204	0.813	1st Class	1	0.289751	0.846156	0.0454401	1	1	1	0.879575
Current Dataset	14240_288	ss2137298500	14240	288	[T/C]	A	T	ATAGAAATTAGTGCATTTCGCTTCCGTCGTGGAATGTTGGGGCCATGAGA		AGATTGATCAGGGACGATAAAGAACGTATTTTCTTCCGGTAAGAAAAGAAGAAAAGAAGCGAATAACGGAATGACAGGGAATAAAGAAAGCACAAAGAG[A/G]TCTCATGGCCCCAACATTCCACGACGGAAGCGAAATGCACTAATTTCTATTTCAAGTCAGCAGTAAATTTCTATAAAGTCGACTACAGGATATAGCAGCC	204	1	1st Class	0.996986	0.382086	0.719253	0.035679	1	1	1	0.675737
Current Dataset	14249_124	ss2137298501	14249	124	[T/C]	T	C	GTAGCAGCTAGATCTTATTTATACGAGATGTCGCAGACAAAAGGTGAACG		GAAACGGCTCTGAGCTTTTGCAACTTTTAATGCCTCCTGATTGGTTAATGTAGCAGCTAGATCTTATTTATACGAGATGTCGCAGACAAAAGGTGAACG[T/C]GGAGCTGCGGAGAAGGCTGAGGGTATGGACACCCAGCGTGCCCTCCTCTCTCTCGTTGCTATATTCTTAGTGTCCTTCAGTGCTCTTGCATTTGTATACA	204	1	Ambiguous Clusters	0	0	0	0	1	1	1	0
Current Dataset	14253_1245	ss2137298502	14253	1245	[A/C]	T	A	ATGGGATGATTCGGTGGCGGATATAGTAATAATGAATAAGAATAAGAAAA		TGTTCGATTTCCATTTTGTTGAAAGCACACTAACTTATTTTCGTCGTGTTTTTTTTTCCGTATTCTTTCTATAACTTTAATACTTTTGCCTATTTCTGG[T/G]TTTTCTTATTCTTATTCATTATTACTATATCCGCCACCGAATCATCCCATGACTGTATCCTCGGTTTTTTTCCGTATTCTTTCTATATCTGTAATACTTT	204	0.899	Ambiguous Clusters	0	0	0	0	1	1	1	0
Current Dataset	14254_4469	ss2137298503	14254	4469	[T/G]	C	G	CAGTGTGTCTTCAAGAACGATGTACGAGAAGTCTCTAGCTCACAGCTGCT		NNNNNNNNCCTGCATGCGACACTCGACCCGCGCATCTTCGCCGAGATCGTAAGCGACTTTGTTGGCCTTGTGGACGGTGATTGGGGAATGTTCGATCCT[A/C]AGCAGCTGTGAGCTAGAGACTTCTCGTACATCGTTCTTGAAGACACACTGGTAAGTTCCTCTGTCAAT	172	0.996	1st Class	0.999246	0.306938	0.835041	-0.191706	1	1	1	0.865463
Current Dataset	14260_418	ss2137298504	14260	418	[T/C]	T	C	TCTGTAGGAATGAATGTGTTACTGGTAGATTTATTTCGAAAAATCTGCTC		TAGCCTGCAACAGCTATCATAGGATTGGCCAGTGTATCCTTTTAATCCTTCTGTAGGAATGAATGTGTTACTGGTAGATTTATTTCGAAAAATCTGCTC[T/C]GGAGAGATTTCTTAGGCGATTTTATTGTCCTTTATATTTGTAAGATTTTTTTTTTCTGTGTTTTGTTGTGATAGGGAGAGTGTGAGGCATCTTATTAACA	204	0.935	2nd Class	0.986436	0.406417	0.807921	0.0260109	1	1	1	0.826383
Current Dataset	14273_659	ss2137298505	14273	659	[T/G]	T	G	TAGACTAAGGGATGTGAGGCATTACACGTAATGAACCTTTCAAACAACTC		ATACCAAGCCTTATTCATTTGTTTAAACGATTTCCGTAGATGTGTCCTATAGACTAAGGGATGTGAGGCATTACACGTAATGAACCTTTCAAACAACTC[T/G]GGGTATTTGCCCACTAATGTCCAGCCCACAACTGCTCCTCCATCATGGCCTATAAAAGTACAATTCTCCTTCCCAAGTGCAAGAGTAAATTCCCGAAGAT	204	1	1st Class	0.996986	0.45805	0.819701	-0.028688	1	1	1	0.844621
Current Dataset	14277_568	ss2137298506	14277	568	[T/C]	G	C	AAGAACGTATGAAATATGAAATTCAAACTAAGGAATTTAAACAAAGGAAT		GTCTGTCTATCTCTTGGTCTCATGTCTTCGCCTTTCTCCANNNNNNNNNNNNNNNNNNNNNNNNNNNNNNNNNNNNNNNNNNNNNNNTTCGCACAGTAT[A/G]ATTCCTTTGTTTAAATTCCTTAGTTTGAATTTCATATTTCATACGTTCTTTTTATTTCTTGGTTTTATGTTCTTAAATAAATTAGTTCCATTTTATTATA	204	0.714	2nd Class	0.947249	0.151949	0.863217	-0.00603491	1	1	1	0.899594
Current Dataset	14296_1398	ss2137298507	14296	1398	[T/C]	G	C	ACAACAACTGTTGGTTAATCTGATGCCTTAATTGTAGTGATTCACATTAA		ACTGTCATTCTATATAAAAAAAACTCACAGAAACACTTTTGAGAAGACATAAAAGGCTTTGTATTTTACAAAATCTTGAGATGAAGTTAGCTCATAAAA[A/G]TTAATGTGAATCACTACAATTAAGGCATCAGATTAACCAACAGTTGTTGTAGGAGATACTGTTATATTATTATACATAACTTGCAGATATTGTAAGTCCA	204	0.809	1st Class	0.993971	0.353298	0.906307	0.104979	1	1	1	0.941518
Current Dataset	14308_404	ss2137298508	14308	404	[T/C]	G	C	TTTCCCCCCCAACAGTTTGGGAAAAAAAATTATAAGGTATCTTGAAATGA		CGAAGCCAAAGTCACACGGCATCCGAACGACGTGTCCGAATGGCGGGTTGTTTGATCCGATCCTTTCTTCTATTTTGATTTCTTGGGTCAGGAGGAAAT[A/G]TCATTTCAAGATACCTTATAATTTTTTTTCCCAAACTGTTGGGGGGGAAAGGGGAAAGTATCATATACTCATTTTATATTACATTTTTTTCGGAGTAAGA	204	0.935	Ambiguous Clusters	0	0	0	0	1	1	1	0
Current Dataset	14324_96	ss2137298509	14324	96	[T/C]	A	T	TCAGCTGATTGGCCGAGGTAATTCCAGAGCCATTGGTGCAGAAAGTGGTA		CGGGGCGCCTTCGAGCAGCTCGGAACCGTGGTGTTCGTGGCCTTTGATGGGAATACGAAGGAATATGGAACCAGCCACCCAGGCAAGCAAGGCTC[A/G]TACCACTTTCTGCACCAATGGCTCTGGAATTACCTCGGCCAATCAGCTGATCGCTTCGGTGGCGCCATCATC	172	0.976	1st Class	0.995479	0.291446	0.745478	0.0704067	1	1	1	0.724065
Current Dataset	14326_1990	ss2137298510	14326	1990	[T/G]	A	T	GCCCACTTTTCCTTGCATTTGACAGCACAGAGCATTCTTGGTTCTATGCT		AGAGATCACTACCTGAGGTTGTTCATGGCCANNNNNNNNNNNNNNNNNNNNNNNNNNNNNNNNNNNNNNNNCTGACCCTGAAAACTGTGAGCAGTTGAT[A/C]AGCATAGAACCAAGAATGCTCTGTGCTGTCAAATGCAAGGAAAAGTGGGCAAGAGGACAAATTGTAGAAGTTGATTACTCAAGACATATTGCCATGAGTG	204	0.9	1st Class	0.993218	0.438923	0.734689	0.0428756	1	1	1	0.704424
Current Dataset	14328_339	ss2137298511	14328	339	[A/C]	C	G	AAACAATTTTACAAATCTATTGCCTATCCATTTTTCTTGACAGTCACTAT		GTACCTTACTAACAAGGTATATAACATCTATTACACATGAAAGCATGCAAAACAATTTTACAAATCTATTGCCTATCCATTTTTCTTGACAGTCACTAT[A/C]AATATTCATAACTGGATGCCATTCCTGATGCCAACTCTCCTATATGAGCGTAGCTGTCTTGGTATGAATTTATTCCTCCAAATGTCAATATCAATGCCTA	204	0.813	1st Class	0.995479	0.221423	0.837049	0.0297103	1	1	1	0.868075
Current Dataset	14330_120	ss2137298512	14330	120	[T/C]	C	G	CCTATCATGGCTCCCATATCTTAAAGAGAAAAAAAACAGTCCTGGCACAA		CTGAAAAAACTTCAAGTACATACTTTTACATACATGGCTTTTATAATCCCCTATCATGGCTCCCATATCTTAAAGAGAAAAAAAACAGTCCTGGCACAA[T/C]ATTAATTGTGAATATATGAGATTATAAATACAAAGTATTATCTGTATATACCATTNNNNNNNNNNNNNNNNNNNNNNNNNNNNNNNNNNNNNNNNNNNNN	204	1	1st Class	1	0.483044	0.875529	0.0230302	1	1	1	0.912813
Current Dataset	14341_328	ss2137298513	14341	328	[T/C]	T	C	CTAGCAAGAGAATAACTTTAGACTCGGCTCTGGTATGAAATATTTCTCAC		TGAAAGCTGAGACTAATGAAAGCACACTATTTTTAATATGTATTCTTTTCTAGCAAGAGAATAACTTTAGACTCGGCTCTGGTATGAAATATTTCTCAC[T/C]GTGTAGAATGGCTGACAG	122	0.988	Call Rate 90	0.892238	0.197213	0.851956	-0.0370785	1	1	1	0.719074
Current Dataset	14355_86	ss2137298514	14355	86	[T/G]	T	G	TACCCTATCAAGAACTGTACATAATTACAAAAATAGCCTCTAACTGCACT		TGGTCACATTATAACGGCCTAAAGAAAGGCCATTTTACCCTATCAAGAACTGTACATAATTACAAAAATAGCCTCTAACTGCACT[T/G]CTGAGAGTGCGTTGAAATGCCGCTCTAGNNNNNNNNNNNNNNNNNNNNNNNNNNNNNNNNNNNNNCCCTACGGTTTTAAATACTTTAAATGCTTTA	186	0.935	1st Class	0.998493	0.262642	0.818882	0.118467	1	1	1	0.843465
Current Dataset	1437_168	ss2137298515	1437	168	[T/C]	A	T	CAGACGCTCATCCTGGTCAACATAACCAAGCACAGCCACTGCCTGCTTCA		CATGTTCCTTACCGTCGTGTGCGAGAGGAGTTCGAGAAGGTCTTCCCCGATGTTCTGCGGGGAGATGACTAGTGTCTGGAGGTTGACGAAGGCTCCCGG[A/G]TGAAGCAGGCAGTGGCTGTGCTTGGTTATGTTGACCAGGATGAGCGTCTGAAGTGTTTCGCAGCATTCGACGCAGACATCGTCCAGCAGCTGCAGTCCGT	204	0.915	1st Class	0.991711	0.324088	0.723561	-0.0235065	1	1	1	0.683803
Current Dataset	14375_243	ss2137298516	14375	243	[T/C]	A	T	CGATGAGCGTACAGTTGCACTTACTTTGCACTCAGCGGTGTTTTGAAACG		CACATGGGGTTGTTAATTCCAACACGAATTCCAACAGAACTTTTGGTTAAGATCCCTTCGCTTCACACATTGGCAACACTCCCTCGTGCATTTTCCTTC[A/G]CGTTTCAAAACACCGCTGAGTGCAAAGTAAGTGCAACTGTACGCTCATCGAAACCACTCAATGTTTCAACTTTTTTTCTCTGTTAATCCTTTCTTCATGT	204	0.996	1st Class	0.995479	0.41673	0.778447	0.0915931	1	1	1	0.781215
Current Dataset	14388_2137	ss2137298517	14388	2137	[A/G]	G	C	AATGCAGGGTAAAACCTTGAGACCAAATTTCCTGTTTGTGGACACTGAAC		ACTAATGTTAATAGGCTATGGAGGAAGGAGGTTTTCGTGAACTAATATGAATGCAGGGTAAAACCTTGAGACCAAATTTCCTGTTTGTGGACACTGAAC[A/G]AATGGACATCACACACTCATTTNNNNNNNNNNNNNNNNNNNNNNNNNNNNNNNNNNNNNNNNNNNNNNNNTACATTCACGCACGCATACCTACACACAAA	204	1	1st Class	0.998493	0.25434	0.794895	-0.00114427	1	1	1	0.807706
Current Dataset	14389_59	ss2137298518	14389	59	[T/C]	A	T	GGAATAGGAAGGTGAGACCGAGAAAAGGTCATTTGTCTTTGCTAGGTCAG		CCAAACCAGATCTATCATTTAATATTCCAACATAGCACTGACTGACTGACACAGGACA[A/G]CTGACCTAGCAAAGACAAATGACCTTTTCTCGGTCTCACCTTCCTATTCCCGAAAAACTCTACATGGCACAGGAGGGTGGGAGCATGGGGGAAGGGGGGG	163	1	2nd Class	0.975132	0.435085	0.770908	-0.0253017	1	1	1	0.765946
Current Dataset	14393_3486	ss2137298519	14393	3486	[T/C]	A	T	GAAGTATTCTAAACTGATTATATATCAGCTCATAAAGAAGCACCTCAAGG		TATGAAAGAAAAGAAATACTGCACAAAATTCACTCTTGGAAACCTTTTTTTTTTATATATACATTATACACACTCCACTACTTGAGTTTTGTAGTGCAT[A/G]CCTTGAGGTGCTTCTTTATGAGCTGATATATAATCAGTTTAGAATACTTCTTGAGAAATGTGCATTGTGCACAAAATTTAACCTTTATTTTGGAAGTTAA	204	0.935	2nd Class	0.976639	0.309414	0.817369	-0.017785	1	1	1	0.841317
Current Dataset	14399_1231	ss2137298520	14399	1231	[T/C]	T	C	GAGCGGAGAACTAGAAGGGCCAATTTCCTAAAGGTTAATGTTGAGAAAAA		TAAAATTTGAGTAACAGCACTAAGTATAGAAAGGTTGGGAACATTTCTAGAGCGGAGAACTAGAAGGGCCAATTTCCTAAAGGTTAATGTTGAGAAAAA[T/C]GCCTTTGAATGATTGCTCCATTAATTGAAANNNNNNNNNNNNNNNNNNNNNNNNNNNNNNNNNNNNNNNNNNTTTTGTGACCAATCAATCTCTGTTGCAT	204	1	1st Class	0.993971	0.369977	0.804621	-0.0502553	1	1	1	0.822637
Current Dataset	1440_446	ss2137298521	1440	446	[T/C]	T	C	CTGAACCTGAAGAACAGTCTGCAGGAGGAGGGCGTGGCGAGCAAGCTGAC		TCGAACGCGGCAGCGGATCGACGCCAAGAACAGCCTGGAGGCGCTGTGTCTGAACCTGAAGAACAGTCTGCAGGAGGAGGGCGTGGCGAGCAAGCTGAC[T/C]GCGGAGGAGAGGGAGGCTGCTCACGCCCAGGTGGACTCCACCCTCACGTGGCTCGACAACAACCAGCTGGCCGACAAGGAACAGATCGAGGCGCAGCTGA	204	0.787	Genome Duplication	0.6526	0.455543	0.713288	0.562002	1	1	1	0.422751
Current Dataset	14417_461	ss2137298522	14417	461	[T/G]	C	G	GACTGATAAGGATAAAGAAGCGTGGAATGACTGGCGTGCTAGGGAGTGGC		GGGTCAGCCTGAGGAGATGGGCGACACCTCCACCCTCGCTGACCCCTCCGTCGTCGAGGCGATCGTCAGCGCCCACGCGGCGTCAGCCCACGCGGCGTC[A/C]GCCACTCCCTAGCACGCCAGTCATTCCACGCTTCTTTATCCTTATCAGTCCTTTCTCCTTATCAAGAATTCTGTTTCGTATCTCTCTCCGTTTTTATCAC	204	0.949	2nd Class	0.959307	0.474863	0.667292	0.100976	1	1	1	0.573646
Current Dataset	14422_186	ss2137298523	14422	186	[A/G]	C	G	AAAACATTTGAACAAACCCATGTGCCTGGATTGGTAACTGTTTTGTGTGG		ATTTACACACATATTGTCATTCTTTTCCTGAAAGGCAATTCACACCCTTATATCTGAATATGAATTTGCTTGCCCCCCAAATTCATCTTAAAAAGTCTG[T/C]CCACACAAAACAGTTACCAATCCAGGCACATGGGTTTGTTCAAATGTTTTCCCCTGCCCTAGAACTAGACCTCATTGGTAACAAGCCAGACAGACAACTT	204	1	1st Class	0.984175	0.111792	0.721059	-0.0283395	1	1	1	0.466534
Current Dataset	14423_495	ss2137298524	14423	495	[T/C]	G	C	TCATCAGGCAACCTCTCTTCATCTTCATCTTCAATGTCGTCATCCATGTA		GGATGAGTTTGAATACAATGACACAGATGAAGAGGAAGAGGAAGGAGAGGATGATGGGGAGCAGGAAGAGGAAAATGAAAGTGAAGACGAGGATGAGCT[A/G]TACATGGATGACGACATTGAAGATGAAGATGAAGAGAGGTTGCCTGATGACAGGGCTTGGGGCAACAAAAAGTGGAGGTACATCGGCACCGACACAAGCG	204	1	1st Class	1	0.444989	0.908196	-0.134969	1	1	1	0.943087
Current Dataset	14425_545	ss2137298525	14425	545	[A/G]	G	C	ATGACCTCACCTCACCCTTTAAGGATTGTGATGATGAACCCAGCACTAAA		ACTGCTGGAGATGTCTACTTGCTACTGAAAAGCAGTAATTTTGTTGCTCATGACCTCACCTCACCCTTTAAGGATTGTGATGATGAACCCAGCACTAAA[A/G]TAGACTACTACTTCATCTTGCGGAAGTGGATGGAAATCAACCCATCCAATGAGTTCCGGTGCTTCGTAAGAAATAAGGAACTTATTGGTATATGTCAACG	204	1	2nd Class	0.978146	0.343991	0.836032	0.0771292	1	1	1	0.866755
Current Dataset	14432_62	ss2137298526	14432	62	[T/C]	A	T	GTCTGACTATCCTCATCAATTTCCGACTCTTCCTCGTCCTCAATCTCCTT		AAGATGTAGAACCTTTGGATGATACAGGGAGATTCTCACCTGTGATGCCCCACTTGAAAGC[A/G]AAGGAGATTGAGGACGAGGAAGAGTCGGAAATTGATGAGGATAGTCAGACGAGTCGAGAGTGCGAGAGCAGTGAAAAGGAAGATGTGCGGACTTTGGATG	166	1	1st Class	0.996232	0.480711	0.708095	-0.0136606	1	1	1	0.654679
Current Dataset	14433_242	ss2137298527	14433	242	[T/C]	C	G	TCCCCTTTTCTCTCTCCCTATTCAAATTTCATATCCCTCTCTCTCCCTCT		CCTTTCTCCGTTTCTTTCTCCCTATTCTTTCTCCTTTTATCCCTTTCTCTCCCCTTTTCTCTCTCCCTATTCAAATTTCATATCCCTCTCTCTCCCTCT[T/C]CCTCTCTCCCTTTTCCC	121	1	Ambiguous Clusters	0	0	0	0	1	1	1	0
Current Dataset	14444_1285	ss2137298528	14444	1285	[A/G]	T	A	AGCAAAAAGGGAAGTAGGTGGATAGCGTCGGCATACTCGGGTGGAGGATG		AATCGCCTCTGCCCACTGCACTGATTTATCTTCGTGACCCCAAGTACGTCCTCTTAGCCCTGTGGGTCCTGGCGATGCTGACCCGGGCCTTCTACTACG[T/C]CATCCTCCACCCGAGTATGCCGACGCTATCCACCTACTTCCCTTTTTGCTCGAGGATGGAGAGGATGGAGAGGGCACAGGCAGAAGAGAGAGAGCAAGCA	204	0.915	Ambiguous Clusters	0	0	0	0	1	1	1	0
Current Dataset	14446_849	ss2137298529	14446	849	[T/C]	A	T	CCGTTCATTCTTCCTCTCTTGTCTAGCTATTTGGTTGATTAAGTTCTACA		CGCCAAGATAGCCAAGAAGTTGGTGGGCAAGTAGGGGCGCGGCGTCTGCGAGGGCGGTCTCGGGAGCGGGGGTTCCTCTGCTCGGAAAGGCTCTATCAC[A/G]TGTAGAACTTAATCAACCAAATAGCTAGACAAGAGAGGAAGAATGAACGGAGATTTAGCATAACAAAAAGAAATGCATCGTTAACAGCTGTGCACTTACA	204	0.988	Ambiguous Clusters	0	0	0	0	1	1	1	0
Current Dataset	14449_76	ss2137298530	14449	76	[A/G]	C	G	AGTCCACTCCTCAGGGGTCCCCATATGGGGTAACAGCTTGGCAACTAAAC		AGGCACACCATCTGGCACAAGGTTAACCTTGGGCCAGTCATGAACGGCCCACGGGAGCCATGGGCATGGTATTCC[T/C]GTTTAGTTGCCAAGCTGTTACCCCATATGGGGACCCCTGAGGAGTGGACTAACCCCTACCTCTTTAACCTTTCATTGGTGCTATATAACCTTTAAAGTCT	180	0.915	1st Class	0.991711	0.120061	0.770942	0.0932255	1	1	1	0.768645
Current Dataset	14451_193	ss2137298531	14451	193	[T/C]	C	G	GTTATTATGCGGATTTAATAATATCTTCATTACATGAGGCTTTAAAAGTT		ATGTTTATTTTTCCGGGTGTCTCATGTGTGGGACACCCATCGTAAATCGGTTATTATGCGGATTTAATAATATCTTCATTACATGAGGCTTTAAAAGTT[T/C]CTACATTTTTGAATTCCATATGAAAAAGATATATACAACATCNNNNNNNNNNNNNNNNNNNNNNNNNNNNNNNNN	179	0.765	2nd Class	0.925396	0.382329	0.79152	0.0431158	1	1	1	0.650862
Current Dataset	14455_5581	ss2137298532	14455	5581	[T/G]	C	G	AAATCAACATGCAATGCTCAGTGATGACAAAAGTAAAATCCAAATGAAAT		ATGGTGTCTTCAGAATATTTTAACTTTATTAATTATTGAGTACTAGTCGTTTTTTTTTTATTACCTGGCTGTTATTCAGCGATATAAAGGTAGTATCAT[A/C]ATTTCATTTGGATTTTACTTTTGTCATCACTGAGCATTGCATGTTGATTTAATCTTGATCCACATAGTGGTACAATTCATTAGAAAAACACAACCAAAAG	204	0.858	Ambiguous Clusters	0	0	0	0	1	1	1	0
Current Dataset	14456_93	ss2137298533	14456	93	[A/C]	C	G	GATAACCATTCGACCGAGCGAAACGTCAGAGAGAAGCACAAGACCACGCC		GAAAAGAACACAGTCTGCGCGAGTGCGCGTTCAGATACTTAAGATAACCATTCGACCGAGCGAAACGTCAGAGAGAAGCACAAGACCACGCC[A/C]TACACTAAAAGGTGTAGAAGAATTTTTGTCATAATGGGATCCTGTTTGCCATGGTTGCTCATAACCTCATTTGTAATATTGGGATTTGCTGGAGGACTGA	197	0.915	PC PPC Errors	0	0	0	0	1	1	1	0
Current Dataset	14462_69	ss2137298534	14462	69	[T/C]	T	C	TCCTCCTCCCTCCTTGTGCCTGTAATTATCCTCTCCTTCCCTTCTCTATT		CCCCTCTCCTACGTCCTCTCCTCCTCCCTCCTTGTGCCTGTAATTATCCTCTCCTTCCCTTCTCTATT[T/C]CCCTGAACTCTTCCTTTTCGACTCTCCTTCTCCTCTTCTTTCCTACCTCCTTCTCGCCCTCCCGAGCTCTACCTCTTCTTCC	155	0.996	2nd Class	0.987943	0.291762	0.777223	0.0428159	1	1	1	0.722729
Current Dataset	14477_654	ss2137298535	14477	654	[A/G]	G	C	GCAAACTTCTTCCCACAGGTTTCACATTCGTACTTGCGCTCTCCGTGGAT		GGTGTTGTTATGCATCTCGTTCATGTGGTGATTGCGCATTCCCGGAGTGGCAAACTTCTTCCCACAGGTTTCACATTCGTACTTGCGCTCTCCGTGGAT[A/G]TTCTTCATGTGGTTGCGCAGGCTGGATCGGTCAGAGAACTTCCCTCCGCAGAGTTCACACACAACCATTTCAATCTGACCAATCCCATGTTCTCTTGCTA	204	0.976	1st Class	0.996232	0.0737519	0.714811	0.0130934	1	1	1	0.66738
Current Dataset	14481_367	ss2137298536	14481	367	[A/C]	T	A	ACAGAATGAAAAAGGTTGGGAACCAATGGCTTTCTGCAAGAAATTAATGC		AACTAACAGCAATGCAGTACTCATAATATTGCTACTGCTAATAGCTGTACTCATATATTTGTCAGTATTAGGTGGGGTCAGTACCATTAGAGAAAGTTT[T/G]GCATTAATTTCTTGCAGAAAGCCATTGGTTCCCAACCTTTTTCATTCTGTGGTCCAAAAAAATAAAATCTCAAAAAATATTATCTCAATTGCCCCATTGT	204	0.988	1st Class	0.999246	0.304676	0.913257	0.0287953	1	1	1	0.947187
Current Dataset	14483_211	ss2137298537	14483	211	[T/G]	A	T	CTTAGTATTCTTCTTCGTTCCTTCTTCAAAGGTAGATTTAGTCAACCAAT		TCTTTATTTTCAAACTTTCAAAATCATGTAACGGTTTTAACGGTCTACAGGGAGTACGAATGTAAAGAGAAGAGAATGGAAGATTTCTGTTCGAATTCT[A/C]ATTGGTTGACTAAATCTACCTTTGAAGAAGGAACGAAGAAGAATACTAAGAATTTCTAGATGGATTTAATACTTGGATCCTTATTTTCATTTTACTGAAA	204	0.935	PC PPC Errors	0	0	0	0	1	1	1	0
Current Dataset	14484_482	ss2137298538	14484	482	[T/G]	T	G	TTGCAGATGAACCTGAAGAGGGGACATACAAGATTAAGGTTCAGTCAGCA		TGGACCAACGTGGAGAATTCAGTTGGGCTTATCCATCAGACATTCAAACTTGCAGATGAACCTGAAGAGGGGACATACAAGATTAAGGTTCAGTCAGCA[T/G]ATGGCAGTTCATCAACAGCTAAGGAATTCAAGGTGGAAGAATATGTCCTTCCACGTTTTGAAGTCACTGTGGTGCCACCCAAATATATACTGGGTACAGA	204	1	2nd Class	0.979653	0.172692	0.663849	-0.00124132	1	1	1	0.570223
Current Dataset	14485_74	ss2137298539	14485	74	[A/G]	G	C	AAAGTTAAGAAAGACAAGAAGGGAGGTGGAACAAGGAGGGGGGAAGGATA		AAAAAAAAAATCAGCAACATAGGAAAGTTAAGAAAGACAAGAAGGGAGGTGGAACAAGGAGGGGGGAAGGATA[A/G]ATGAAGGAGAGAGGAGAGAAGAGCAATGATGATAAAGGAAAAGAAGAGAAGATGAACGCTCTAAAACAAATAAAAAAAAAATCGGAAGAACCGCGTCATG	178	1	2nd Class	0.925396	0.453176	0.720324	0.0663551	1	1	1	0.620332
Current Dataset	14495_733	ss2137298540	14495	733	[A/C]	C	G	GAAACTTACTGCATCGATAACGAAGCCCTTTACGACATTTGCTTTAGGAC		GCCCTACAACGCCACCCTGTCAGTCCATCAGCTCGTAGAAAACACAGACGAAACTTACTGCATCGATAACGAAGCCCTTTACGACATTTGCTTTAGGAC[A/C]CTTAAGCTCTCGACTCCCACCTACGGCGACTTGAATCACCTCGTTTCCCTCACAATGTCTGGCGTCACCACCTGCCTGCGCTTCCCCGGCCAACTGAACG	204	1	1st Class	0.997739	0.48716	0.758522	0.0187987	1	1	1	0.747247
Current Dataset	14498_553	ss2137298541	14498	553	[T/C]	A	T	CAATGGTTGACTGCACAAGGTAAGTGATCATCTGGAGGGCAACAGACATT		TTTGTTTTGGCGCTGTCTTTTCTTAAGTATTCCTTTTGGGGCAATTTCCCATGAAGAAAATTTGAAAACTGAAATTGTCCAAGAGGGTCAGTTTTAGAC[A/G]AATGTCTGTTGCCCTCCAGATGATCACTTACCTTGTGCAGTCAACCATTGAGCCTGGAAGAGATTGGTATCTGTAACTGATTTATTTAATTTTGAATTGT	204	1	PC PPC Errors	0	0	0	0	1	1	1	0
Current Dataset	14513_1404	ss2137298542	14513	1404	[T/C]	C	G	GACTTGCTACTAGTTCATCGGCATTTTACTAAGAATAACTCTCTAGAATT		CACGCAGAATAACCCACTCAATCATTTAATCTCTTCTAGAGAAAACTGGGACTTGCTACTAGTTCATCGGCATTTTACTAAGAATAACTCTCTAGAATT[T/C]CTTGATATCAATGAAAACTGCTATTTACAAGATACCAACATGTCTGAAAAAAACATCACACTGTTTACAATTGATAAACTAAGTCAAGCCAACATGTTGA	204	0.935	Ambiguous Clusters	0	0	0	0	1	1	1	0
Current Dataset	14516_154	ss2137298543	14516	154	[A/G]	G	C	CTCCAAGAACGACTCTCTTATGAGTATAAGGGCCACAGTCTGTTGGAAGC		GCTCAATTGCCACTCCAAGTCTGCTATCGATGTTGCCCCCACCAGGGAGCTCCAAGAACGACTCTCTTATGAGTATAAGGGCCACAGTCTGTTGGAAGC[A/G]TGTCGCCAGGCTGACTCCACAAGGCTAAAGAAATTACTCTCAGCAGATGTTGTTAACTTTAAGCATCCGTACACAGGAGATACTCCCCNNNNNNNNNNNN	204	0.996	1st Class	0.995479	0.245269	0.837288	0.0264461	1	1	1	0.868384
Current Dataset	14520_257	ss2137298544	14520	257	[A/C]	C	G	CGTTACTTCGACACATCTCGGCGGGAAATCGGGCAATCGAAGCCCATCAG		TGGAGAGAAATCTGGACACGAGAATTCAAGATTTTGTGGCAAATCTGAGCGTTACTTCGACACATCTCGGCGGGAAATCGGGCAATCGAAGCCCATCAG[A/C]ATTAGCAAGCATTCCAAGCGCTTGGTCCTTCTACCTNNNNNNNNNNNNNNNNNNNNNNNNNNNGTGGATGCAACCTCCCCCTGTGGCCTCGCTTTGCAGG	204	0.877	Probe Didn't Bind	0	0	0	0	1	1	1	0
Current Dataset	14527_87	ss2137298545	14527	87	[A/G]	C	G	ATTCAATTAAATACAGCATGCACTTATTTACTATGTATATCATCCAGCAA		GTTCACATTAAGCTCTGAACTTTTGCTGTCATTTAGTGATTAAATGATATAACTTAGATTCATAATTGTATTGCTACTCTTATCCT[T/C]TTGCTGGATGATATACATAGTAAATAAGTGCATGCTGTATTTAATTGAATCGGCTNNNNNNNNNNNNNNNNNNNNNNNNNNNNNNNNNNNNNNNNNNNNN	191	0.813	1st Class	0.996986	0.441421	0.790248	0.0943865	1	1	1	0.800375
Current Dataset	14536_150	ss2137298546	14536	150	[A/G]	C	G	GGATGATGCGAGCGAAAAACTGCGTCAGTAAAGATGGAGGAGAAGATAAG		AAGACATTCTCTGTATTTACGTTCTTCATCTTCACTTCCTCTGTATCTTCTTTATTCTTCGTCTTTCCTTTCTCCTTTTATTCTGTCCTTTCGCTCCTT[T/C]CTTATCTTCTCCTCCATCTTTACTGACGCAGTTTTTCGCTCGCATCATCCTCATCTGTGTCGTCTCCGTGTTCTTAACGATTTTCCTTCTCTCTTCCTTC	204	1	1st Class	0.998493	0.195094	0.784976	0.0501337	1	1	1	0.791909
Current Dataset	14537_128	ss2137298547	14537	128	[A/G]	C	G	GCAGCCGTTTCTCTTTCATATATAGGCTGAGGTTGGTGATGTGGTCTGGT		GCAGGGCCGGTGTGTGTGCGAGTGCGTGTATGTATAATCTTGCTATAGCGTGATGTGTCGCTGTGGCGCAAGTCAGCGGGCGATGGGAACATGTGCCTT[T/C]ACCAGACCACATCACCAACCTCAGCCTATATATGAAAGAGAAACGGCTGCGCTTTCCTATACCAAAAATNNNNNNNNNNCTTTCCTATACCAAAAATTAG	204	0.996	1st Class	0.987943	0.069794	0.730548	-0.0304279	1	1	1	0.696788
Current Dataset	1456_2160	ss2137298548	1456	2160	[T/C]	T	C	TGTTTTACTTCCATGTAATTGGAAGGAAAATTTATGACCAATCATACTTT		GTAATGGTTTATTTCTTTAAACTTTAATAAAAAAGTATCTAATTTTTGTTGTTTTACTTCCATGTAATTGGAAGGAAAATTTATGACCAATCATACTTT[T/C]AGGCTAAGCTATCTTCATCAGTGGCTCTAATACATGTTCAGTGTGTTTTGAAATCAAGTTCAGAATAATCATAAGAAAGATTTTGTAATGTTACAAATCA	204	0.813	Ambiguous Clusters	0	0	0	0	1	1	1	0
Current Dataset	14560_1428	ss2137298549	14560	1428	[A/G]	C	G	TCGTTTTCAATACACAAAACAACAAACTGACTTTTCTTAAAGATCAAACT		AAGAATGNNNNNNNNNNNNNNNNNNNNNNNNNNNNNNNNNNNNNNNNNNNNNCAAAGTAAAACTAGTTTTAAAATCCAACTACACATAATAATGATATC[T/C]AGTTTGATCTTTAAGAAAAGTCAGTTTGTTGTTTTGTGTATTGAAAACGAATTATAATTATCATTATCATTGCNNNNNNNNNNNNNNNNNNNNNNNNNNN	204	0.813	Probe Didn't Bind	0	0	0	0	1	1	1	0
Current Dataset	14563_185	ss2137298550	14563	185	[T/C]	C	G	GTACGTCAGACTTGCATTTTCAGTTGGGAGAATGGGGTAGACATGGGAGA		CAGAAAAAAGGTCTACTTAAAAAACTAAGACTGAGGAACAGGATGTAAGGTACGTCAGACTTGCATTTTCAGTTGGGAGAATGGGGTAGACATGGGAGA[T/C]GGCAGATCGGGGATGGGGGAGCGGGTAAAGGAAGAGGAGAAGGGAAATATGGGAGAGACATGGGAGATGAGAGACATGGGAGATGATAACCAGAAGGATT	204	0.996	1st Class	0.996232	0.403933	0.756993	-0.0449247	1	1	1	0.744566
Current Dataset	14576_428	ss2137298551	14576	428	[T/G]	G	C	CTAAACTCATGAACTGGATCGAGTTCTGCATGGAATTTGTGTTGGTACTT		ACTGTAGTTTCCCTGCTTATGTTATCTCCACAAGACTGCTACGTACCTTCTAAACTCATGAACTGGATCGAGTTCTGCATGGAATTTGTGTTGGTACTT[T/G]GTGTGCAGTTACATTTTCAACAGCCTTTCCCACACTTCCTCTGAGATATGACAAACCTTATTCTTCTCTTTCTTTCCTGCAAGCCTTGTTTTTCTAGTAG	204	1	1st Class	0.999246	0.191553	0.751359	0.105447	1	1	1	0.734599
Current Dataset	14578_430	ss2137298552	14578	430	[A/G]	C	G	AGTACCAACGTAGGACAGTGTAAATGTAGACAGTATAGGGGACAGTGTAG		CCACACATCATACAGACACACAAATGCCCATTGTCAACTGTTGAATCCCGCCCGATGCTTATCCTCTCTGTCCATCGTCTCGTTCTAAACTCTGTTCCT[T/C]CTACACTGTCCCCTATACTGTCTACATTTACACTGTCCTACGTTGGTACTAAGTTTCCTTGCCCGATCCTGCATGTACTTGTCCTCGGTCCCTTTCCCCT	204	1	1st Class	1	0.195554	0.818528	-0.0922262	1	1	1	0.842963
Current Dataset	14583_634	ss2137298553	14583	634	[T/C]	A	T	AGGATTGCCTTGTTTTGTACAGTTTCCCCTTCCATCATTGCCTATTGAGG		TCTGGTCTAGACAATGATTTGCAAATAACTGATAGTGTGGTGGGAAATGCGAGTCTCCCCAGTACAAGAGAGAACGAGGATAGCTCCAAAGAAAACGTG[A/G]CCTCAATAGGCAATGATGGAAGGGGAAACTGTACAAAACAAGGCAATCCTCCCTCAGCACCAAATGCAAGAGACGCAGAAGTGGTACAGGTATGTAAATC	204	1	1st Class	0.997739	0.424849	0.788046	-0.0309792	1	1	1	0.796858
Current Dataset	14584_243	ss2137298554	14584	243	[T/C]	C	G	GGTAACAATACCCTTTCTTCCTCCCATATAAAAAGCCACTTAAGAAGATG		GCCACCAGGAACTGCATCGACATCGGAAGAAACCCTACATGCCACGGACGGTAACAATACCCTTTCTTCCTCCCATATAAAAAGCCACTTAAGAAGATG[T/C]GGGTCCGAGACACACGCGGGGCTTCAAATTCTCATCGGATTCCGTCCCTTTCGGTCCACTCGTTACATCACTCGCCGGAGCACATACTCTTAATTACCCA	204	0.988	2nd Class	0.999246	0.468703	0.754324	0.0433033	1	1	1	0.73986
Current Dataset	14588_1235	ss2137298555	14588	1235	[T/C]	C	G	TGAGGTGGTTAATGAATAGTAGGAAAACTGTAGATAGAAAATTTGGTTCC		ACACTTGAATGCCCCAACTCTCTTACTCTTTAGTCTTAACAGTTAATCATGAGGTGGTTAATGAATAGTAGGAAAACTGTAGATAGAAAATTTGGTTCC[T/C]ATACGTCAGGTTTTAACAGTAATGATAGATAATCATTGAATAATCATAAAAGAGACCATCTCCCCAACCTTGTTTTCCATTGTTTAAGAAAATAAAAGTT	204	0.935	1st Class	0.999246	0.46644	0.764429	-0.00456535	1	1	1	0.757513
Current Dataset	14594_299	ss2137298556	14594	299	[T/G]	T	G	GAAAAGTACATTGAGTGAAGGAGAATTGACAGAGTACTCTACCACGGAAA		TCACCACAACATAGTGCTCTTGTGGCAAACAGTGTAAGGTTGTGTTAAAGAAAAGTACATTGAGTGAAGGAGAATTGACAGAGTACTCTACCACGGAAA[T/G]CGTATATTTTTGAACGACATTTTACAACCATTATTTTATTTTTCCTATAAAAACAGCAATGCGGATAAGTTGTTAGCCTTTTATTCTATTTATCCTTTTA	204	1	1st Class	0.996232	0.217473	0.821928	-0.13546	1	1	1	0.847744
Current Dataset	14596_834	ss2137298557	14596	834	[A/G]	G	C	AGGATTTGCAGGACCATCAGTTGCCCCCGGGGTTCACCATGCGTCCCCTG		NNNNNNNNNNNNNNNNNNNNNGAGGGGATTTTGTACAGCATCAGTCGAGAGGATTTGCAGGACCATCAGTTGCCCCCGGGGTTCACCATGCGTCCCCTG[A/G]GGCCAGAGGACACGCCCACCGTCCGCTCGTGGTGGAAGTACAACTGGTCCGAGACCTACGCCGCCCTCTCCTCCCTCCTGGGCTGCTTGGCCTCCGTCGG	204	0.737	2nd Class	0.960814	0.465098	0.721657	0.147552	1	1	1	0.653617
Current Dataset	14603_1088	ss2137298558	14603	1088	[A/C]	A	C	AGATCCATTCGGTCTTTCAATTCAAGTTGCATTGCTCGGAAAAAGGATGA		TAGAGCATATTTGCCCATTCTCTGAACAGGCTTTAGAAGATAAGACGCAAGATCCATTCGGTCTTTCAATTCAAGTTGCATTGCTCGGAAAAAGGATGA[A/C]CCATATTCTGACATCAGGGCATCCGACTTGGGTTTGTTTTTGTTGTAAAGGGCATAGAGATAAAACTGACTCTCATATCTCAAAAATATGGAGCCAACTG	204	1	2nd Class	0.973625	0.243808	0.789799	0.129298	1	1	1	0.79966
Current Dataset	14605_2995	ss2137298559	14605	2995	[T/C]	G	C	GTATCGTCTCCAGAGGAACATCCGAAGAAGAGAGCCTTGAAGCGCCCTCG		CACGGGGTTTGCGGTCTTCGCTGGCCGTTTGAGGATCTTGCGAGCCTCGAGGAACTGGTTGCCGACGGGCTTCTCTGGCGGGACGGCCGGGCCCACCTG[A/G]CGAGGGCGCTTCAAGGCTCTCTTCTTCGGATGTTCCTCTGGAGACGATACGGCTTCTTGGTTTTGTACAATTTCAGAAGCTTCTGTTGAGAGGGGAAGGT	204	0.877	2nd Class	0.995479	0.42165	0.504115	-0.124606	1	1	1	0.305243
Current Dataset	14607_1413	ss2137298560	14607	1413	[T/G]	G	C	TTTAGCTGGATTCTGTTTCACTTGCCAAGGAGGAGACTGGAGAATTCTTA		GCAAAAACAGAATAAGAAAAAAATACAAGCACCAAATTTTGACATTTTGTTTAGCTGGATTCTGTTTCACTTGCCAAGGAGGAGACTGGAGAATTCTTA[T/G]AGCTCATATGAATTGGTGCTTAGCTTGTTATTTCAAAAAAATGATCTTTTACGCTGCAAACCGTCTCTCCTAATGCAGCAATTTCTCTTTTTCGTTAGGA	204	1	2nd Class	0.93896	0.343499	0.78998	0.124625	1	1	1	0.299019
Current Dataset	14609_691	ss2137298561	14609	691	[T/C]	A	T	CCATTTACTCCAATACCGCCGAATCCGCTGTCTCCATCGTCGCCAAATCC		AACTCTTCCCATTGGTGTTGATCTTGAGACTGCTCTTAGTGCCGCCGCCAACGGAGGGAGTCAGGTCCTCGGGGGAGCAGGTGGCTTTGGGGGAGAAGG[A/G]GGATTTGGCGACGATGGAGACAGCGGATTCGGCGGTATTGGAGTAAATGGATTTGATGGAGGATTTGGCGGAAGTGGAGGAGGTAGCATTGGGGGAGATG	204	0.915	1st Class	1	0.0761115	0.592022	-0.0352879	1	1	1	0.439155
Current Dataset	14626_138	ss2137298562	14626	138	[A/G]	T	A	CCGCTGGCTGCCCCTACAAGCATGATGGTCCCTAAAGCTAAAGTTCTGGA		GCCCCTCTCCACCTTCCACGGCACCAGCCCTTCCCAGTCTCGCCAGGCCACCACGATGGACCACAAGACGAACACTCTCTCGCCGGCCCGGGCTTCCGC[T/C]TCCAGAACTTTAGCTTTAGGGACCATCATGCTTGTAGGGGCAGCCAGCGGGTACGTCCTCACTGCTGTCCTGCTCCTGTGCGCCTCGAGTCTCCTGCTGC	204	0.915	Ambiguous Clusters	0	0	0	0	1	1	1	0
Current Dataset	14631_1416	ss2137298563	14631	1416	[T/C]	T	C	CTGTTCGACCTGACCATCGCGGAAAACATTGCTTATGGGGACAACTGCCG		CGTGGGCTGGGTCAGGAACCAGTTGGGTCTCGTGTCTCAGGAGCCTGTGCTGTTCGACCTGACCATCGCGGAAAACATTGCTTATGGGGACAACTGCCG[T/C]GTCGTGGGCCATGAAGAGATCATCAGGGCCGCCAAGCAAGCCAATATTCACAGTTTCGTTGAGTCTTTGCCTCAGGGTTATCAAACAAGGGTCGGTTCAA	204	0.915	1st Class	0.996986	0.319728	0.698868	0.0703542	1	1	1	0.637128
Current Dataset	14634_166	ss2137298564	14634	166	[A/G]	G	C	AGGGAGGATATTAAAGAGGAGAAAAGTAGATGAATGCCAAAGGCAGAAAG		AAACACAAGAAAGCAGAGGGAGGAGAAGGGAGAAAAGGAATCGGAAGGAAGGGAGGATATTAAAGAGGAGAAAAGTAGATGAATGCCAAAGGCAGAAAG[A/G]TCCTTAGCAATGGCAAGTGACCCCCACAACCGCTCCCGGACGCCCCGTGATGAGGATGACGACGAGGAGGACCCGGTGGAGGCGATGATTGCCAAGACGG	204	1	1st Class	0.993971	0.382108	0.829537	0.0179253	1	1	1	0.858166
Current Dataset	14636_916	ss2137298565	14636	916	[A/G]	G	C	GATCATCTCAATTTTGATGACCAGTGGTTCCTGGAAGAGATTGTTGATAA		GAAGGAAATGGACGAAGCAGGAAAGCTCCACTTCCTTAGTCTTGCAGCTGATCATCTCAATTTTGATGACCAGTGGTTCCTGGAAGAGATTGTTGATAA[A/G]TTTGTGGCATAAGGTCACCTTGATTTTAGTGCCTTTAATTGGATGTTTCTATAATAGATAACCCTGGTTACATTGTAAATATTCAAATGTTTTTACAGAT	204	0.988	1st Class	0.978146	0.379045	0.819675	0.0179698	1	1	1	0.844585
Current Dataset	1465_1103	ss2137298566	1465	1103	[A/G]	G	C	CTCACTGCACAGCCTGTAGTAGTCCAAGTGGTACACACAAATGGCTGCCA		TCATGCAGCTTCCTATGCTAAGCATTTTGGCAAGACTTCCGACGAAGACCTCACTGCACAGCCTGTAGTAGTCCAAGTGGTACACACAAATGGCTGCCA[A/G]TACCACATAAGCGCCTTCCAGCTGAATACCCTGAATCTCACAGGCCCCGCAAAGAACATCTTCTGGACCCAGCCGTGGGAGACTCTGTTTAGTTCATGCT	204	0.949	1st Class	0.980407	0.396618	0.63273	0.0599169	1	1	1	0.49308
Current Dataset	14660_171	ss2137298567	14660	171	[A/C]	C	G	GCTGGTTCTCGGCACTGGATTACTGACAGGCTCAATAATGCTTTACAACA		ACCGCCAAGCATGGGCAGAAATTCCCGAAGTCATGGCGTCCTCTGTCATGCTGGTTCTCGGCACTGGATTACTGACAGGCTCAATAATGCTTTACAACA[A/C]TAAGAAAGCTGACAACAAAAGATACCGTTATGGATACACAGTGTATCGTCCCGATGACCCACGCGTTGCATCCATCAAGGAGTGAAGGTTGCCTGGCACC	204	1	1st Class	0.998493	0.492453	0.877125	0.106667	1	1	1	0.914452
Current Dataset	14662_723	ss2137298568	14662	723	[T/G]	T	G	TACTATAAGTGTAGAAAAAAGAAAATGGGGATGGGAAATGGGGTCAGCGG		ACTCGAGATTCTGCTAAAATGGTTAAAGACTTATATTTGCATCTTTTCTTACTATAAGTGTAGAAAAAAGAAAATGGGGATGGGAAATGGGGTCAGCGG[T/G]GAAAGANNNNNNNNNNNNNNNNNNNNNNNNNNNNNNNNNNNNNNNNNNNNNNNNNNNNNNNNNNNNNNNNNNNNNNNNNNNNNNNNNNNNNNNNNNNNNN	204	1	Ambiguous Clusters	0	0	0	0	1	1	1	0
Current Dataset	14664_104	ss2137298569	14664	104	[A/G]	A	G	TTTGATTCCTTCGCCGTTTTCATTGTGATACCCACCATGGTACCCGAAAT		CGTCGCCGTCTCCGTTTTCTTTGATTCCTTCGTCGCCATCTCCGTTTTCTTTGATTCCTTCGCCGTTTTCATTGTGATACCCACCATGGTACCCGAAAT[A/G]TTCATGGTGATGATCGTCATAAAGTCCATGATGCCCAAAATGACCATCATGATGTCTGTCGGGACTTCCATGATGCCCGAAATATCCATGGTAACCATGA	204	1	1st Class	0.996986	0.325775	0.837889	0.0358196	1	1	1	0.869159
Current Dataset	14671_1196	ss2137298570	14671	1196	[T/C]	T	C	GTAGTCATCCCAGTCAAATTTCTAGTGAAGAGTCGTCACTAGCAAGAAAG		AGTCATAAACGAGAGAACAATCTGTCGCTGTCATTTGGTCCGTAACGAGGTAGTCATCCCAGTCAAATTTCTAGTGAAGAGTCGTCACTAGCAAGAAAG[T/C]GAACGGTGTCATTATCGTCTGGCATTTCCTCGCCCTCTTCATCACCGTCATCATGTCACCATTAGAAGTTGCTGGTTAGAAAGTTCGTATTAGATATAGA	204	1	1st Class	0.998493	0.0554717	0.762421	-0.110931	1	1	1	0.754041
Current Dataset	14675_342	ss2137298571	14675	342	[T/C]	T	C	TCAGAGGAGTCGCCTCGGCCAAAGCCAAAGCAGAAATTGCGTGACAACTT		TAGGGAGATCCTGAAGTTGCACGAATCAAAAGTGCAAGAACCAACCTCATCAGAGGAGTCGCCTCGGCCAAAGCCAAAGCAGAAATTGCGTGACAACTT[T/C]GAAGCAACAGTTGAACAGCAGGAGACGCGAGTGCACAAGACCTGGGACCTGGAGAGCGACCTGAGCACGCGGTCGCTCAACATGAGGAATATCATCGAGC	204	0.949	1st Class	0.997739	0.280589	0.88242	0.000893721	1	1	1	0.91977
Current Dataset	14678_96	ss2137298572	14678	96	[A/G]	G	C	TGGCATCAAAAGGAATAGGTTGAGAATGAAATAATTCATTTGAGGGAAGT		TGCCGTGGATACAGCAAGAGAATTAATCATAAGTGACAGGTTTGGTGGCATCAAAAGGAATAGGTTGAGAATGAAATAATTCATTTGAGGGAAGT[A/G]TAAGAGAGAAAAATTATGAAGATTATAAGGAAGGGAATGGTTACCTTAAGTGCAAGTGAAACGATGAAAAGATACTGTTTGAATGAGGGTGAGGGTCTTG	200	0.935	1st Class	0.999246	0.364253	0.721061	0.0486357	1	1	1	0.679127
Current Dataset	14693_89	ss2137298573	14693	89	[T/C]	T	C	TCTTTAACCTCTGACAGACTATCCATTGGGTGCTTGGATCTTCCACTCTT		GGGGTGTGGGTGTGTGGGGGGGGGGTTATGTATGGGTATCTTTAACCTCTGACAGACTATCCATTGGGTGCTTGGATCTTCCACTCTT[T/C]GCAGCACAATAATCAATTACACCTGCTATTGAGGGAATTTAAAAAGCTGAGACTTGAAGTGNNNNNNNNNNNNNNNNNNNNNNNNNNNGTCCTTTCAGAA	193	1	1st Class	0.999246	0.169683	0.765569	0.0277169	1	1	1	0.759476
Current Dataset	14694_238	ss2137298574	14694	238	[A/G]	T	A	TTGAGCTTTTGAAGTACATGGTGGAGCCAGGATGTGAAGCGCTCAGTATT		CTATGTCGATGAGGAACTACCAGACTACATCATGGTGCTGGTGGCGAACAAGAAGACGAAGGACCAGATGGACGATGATCTGAGTCTCTTCCTGGGCCA[T/C]AATACTGAGCGCTTCACATCCTGGCTCCACCATGTACTTCAAAAGCTCAATGCGGCTGCTCTTTTGCAAGTCACAACACCACAAACAGATGACACAAAGA	204	1	1st Class	0.997739	0.30136	0.759336	0.0259809	1	1	1	0.748671
Current Dataset	14698_538	ss2137298575	14698	538	[A/G]	G	C	ACCTGATAAGTGAAAATATACCCCTTGAAACGGTGGAGGAACCCTGTCAC		CAGCTAACTGATGTGGCAGGTCGTCTGTGCATCGAAGCTACCTGGTACGACCTGATAAGTGAAAATATACCCCTTGAAACGGTGGAGGAACCCTGTCAC[A/G]CGGCTGTTCTCGTGGTGTGGGTGGACTCCGTCATAGGTCTCGTTGATAAACCTAACACAATGGTGCGGCTTCGTGTCGCCGACGGACACCAGGAGACGAC	204	1	Probe Didn't Bind	0	0	0	0	1	1	1	0
Current Dataset	1470_166	ss2137298576	1470	166	[A/G]	A	G	TGCTGTCAAAACTTCTTGGCACTCTTGTTTCGGTTCGAATCCGGGAGATG		ACATCATCATCAAAGGGGGCAAGAACGTGTCAAACGATCTAAAGCTGCATGCTGTCAAAACTTCTTGGCACTCTTGTTTCGGTTCGAATCCGGGAGATG[A/G]AAATATTTATGACAAGACTTATGTACACAAATACACGTTCTTGCGGTTTGGTTNNNNNNNNNNNNNNNNNNNNN	178	0.996	1st Class	0.999246	0.191931	0.791832	0.00897731	1	1	1	0.802888
Current Dataset	14727_360	ss2137298577	14727	360	[T/C]	T	C	CTTGGGATCTCTGAACGTAACCTTAGGAAACTTTTCTAGTTTCTTCTTGA		CTTCGCAGGACTGTACTTCGCAAAGAAAATCATGCAGATCATACAGTTTCTTGGGATCTCTGAACGTAACCTTAGGAAACTTTTCTAGTTTCTTCTTGA[T/C]AGATGCTTCAATAATCTCAGGACTGCCATATCTATCTTCANNNNNNNNNNNNNNNNNNNNNNNNNNNNNNNNNNNNNNNNNNNNNNNNNNNNNNNNNNNN	204	0.988	Monomorphic	0	0	0	0	1	1	1	0
Current Dataset	14732_43	ss2137298578	14732	43	[A/G]	T	A	ACTAATTTATTTCCTCGTAGACTTCGCTTCAACGGCCAAACTTTTAACGC		TAGGTTACAGGCCAGCTGAGGGCATAGGAAGAGAAAAGAAAA[T/C]GCGTTAAAAGTTTGGCCGTTGAAGCGAAGTCTACGAGGAAATAAATTAGTCCCTCCTCAAGTGAAGGAAATATTATGCTCATAAGAAAACGCGTTAAAAG	147	1	1st Class	0.996232	0.385779	0.822456	-0.0550757	1	1	1	0.848479
Current Dataset	14742_972	ss2137298579	14742	972	[A/G]	G	C	GCTTCTGCTGCTAATGACACCCAACAGAAAAGAAACGATGAGCTGCTGAA		AGAGGAACATCAGTCCTGTATGCAAAAGCTACAGAGTGACCTTGCAGATGCTTCTGCTGCTAATGACACCCAACAGAAAAGAAACGATGAGCTGCTGAA[A/G]GAGGTAGAAGTACTAAGAAATGAGATCACCACAAAAGAAGTGTTGTTCAAGCAAAATCTAACAGAAAAACAGGAAGAGACAGTGACTGAGATTATGAGTC	204	1	1st Class	1	0.431424	0.84596	0.104422	1	1	1	0.879333
Current Dataset	14745_53	ss2137298580	14745	53	[A/C]	C	G	GGTGAGGACGTACGAAGAACGAGCTCAAGGGTGGAAGAAATTTTTCACTT		AGGGTGAGGACGTACGAAGAACGAGCTCAAGGGTGGAAGAAATTTTTCACTT[A/C]GGGGAGAAATTAATTTTTTTGACGGGACAAATTTGATTTTGAGTGTTTTTGCAAGAGGTGGGACGATGCATCAGCTNNNNNNNNNNNNNNNNNNNNNNNN	157	1	1st Class	0.998493	0.352075	0.777168	0.0371974	1	1	1	0.779092
Current Dataset	14776_102	ss2137298581	14776	102	[A/G]	C	G	GTTATTGCACATTCAAGAACACGAAGAATGAAACCGAAGCCAAGCGAAAT		ATGTGCCAAACGATTCAAAGTCTTTTTTTGTATCTCTCTCTTTTTCCGTGTTGTAAACCGGTGCAGCATTACATAGGTTCTTTATAATTCATTGTAATT[T/C]ATTTCGCTTGGCTTCGGTTTCATTCTTCGTGTTCTTGAATGTGCAATAACTGACCAATCGTTGATCAGTCTCCATGCATGACGGATCCCATCCTTCAGTT	204	1	1st Class	0.999246	0.121418	0.845284	-0.0243872	1	1	1	0.878498
Current Dataset	14782_292	ss2137298582	14782	292	[A/G]	A	G	AAACCCCTGGAGCTGCCTAGGTGCATTTTGTTTATCAAATTTGTTAACAC		TGAAGCACAGAATTGAACTAAGTCAGAAATGGTTTTGAACTGAGGTCTTAAACCCCTGGAGCTGCCTAGGTGCATTTTGTTTATCAAATTTGTTAACAC[A/G]TGGATGTTTCCAACAGTTTAGTTACCAAGGAGCAGTCTACTATGCTT	151	1	1st Class	0.996986	0.286092	0.920256	0.0861748	1	1	1	0.952612
Current Dataset	14799_2960	ss2137298583	14799	2960	[T/C]	A	T	GGATATTTCAGAGAAGGAAAGGAAAGGAGGAGGAACGAACAAAAGGCTTT		TTAAAGTCAAAGTAGTGCTTGGGGGCATTGAAATCAAAGCAGTCATCGTCCAAGCTGGCCATCTTGCTGTCAAAACTTCCTTCGCTCTACCGCTCCTTC[A/G]AAAGCCTTTTGTTCGTTCCTCCTCCTTTCCTTTCCTTCTCTGAAATATCCTCGGCGAATTGCTCTCCTCCTTCCCCCTAACGACACCAAAATAAAAGCCA	204	1	1st Class	0.996232	0.290469	0.796229	0.0276739	1	1	1	0.809787
Current Dataset	14803_1325	ss2137298584	14803	1325	[T/G]	G	C	GTAGCGTCAACTGAAGTAGCATTGAGAGACAACAACAAAGGATTTGCACT		TAAAAGAAGAAAGGAAGTGGGTTCCGATAATCCTTATGAAAAAACTGAAGTAGCGTCAACTGAAGTAGCATTGAGAGACAACAACAAAGGATTTGCACT[T/G]TTACAGAAGATGGGATGGTCAGAGGGTCAGAGCCTGGGCAAATCACAGAAGGGCATAAAACNNNNNNNNNNNNNNNNNATACAACCCGAAAGTGTAGTTG	204	1	1st Class	1	0.240015	0.807656	0.0844614	1	1	1	0.827177
Current Dataset	14804_106	ss2137298585	14804	106	[A/G]	G	C	GGAGGCTTAGTCCCCAGCACAGAACATCAGCACTAGAACACTTGTGTCCT		AAGCGGAGGGAGGGGGGTGGTCAGCCCCTGGTGGGAGGGACTCTAGGTGGGAGGCTTAGTCCCCAGCACAGAACATCAGCACTAGAACACTTGTGTCCT[A/G]CCCCTTAACTGAGGGGTAGTGACGTTTGAGTGGGTGCATCATGTAGAGGCTGCCCCATTCAAGCTACATTCTCCTGTCACGTATTTCACATAACCTTGTA	204	0.949	1st Class	0.98116	0.483103	0.783717	0.00575691	1	1	1	0.789866
Current Dataset	14812_159	ss2137298586	14812	159	[A/G]	C	G	TGAGAAGCACATATTTCTTTCAGTTTGTGAAGCGATGACTCAAATCCTTC		TATTTTGATAAACAAAATTGATCTACTAACAGATCATGACAGGCAGGTTATTGAACATGTCTTGAGTGATGTATGTTGCATATTATCTCTTAAAACTCA[T/C]GAAGGATTTGAGTCATCGCTTCACAAACTGAAAGAAATATGTGCTTCTCAGTGTGAGGTAGGAACTGAAGAGAATCCAGTGCTTACATCAGCAAGACACA	204	0.988	2nd Class	0.980407	0.421214	0.822806	-0.00055011	1	1	1	0.848967
Current Dataset	14817_220	ss2137298587	14817	220	[A/C]	A	C	TAAGCCTGCATGTGGTCGCGTAGGATCACATAGAATGTTGGGTATTCGAC		CTCGTCTTCTCCAAATAGATCGTCGTGCCCATCCGCCTCGTAGTCCAGGTAAGCCTGCATGTGGTCGCGTAGGATCACATAGAATGTTGGGTATTCGAC[A/C]ACCTTACAGCCAGCCAGGTTGTTACGGATGC	135	0.996	2nd Class	0.959307	0.44187	0.776781	0.0176833	1	1	1	0.521555
Current Dataset	14825_410	ss2137298588	14825	410	[A/C]	G	C	GATATCAAAAGAAAATATGAAACGGTATAATGACCTGAGCGAATATTAGT		ACACCTGAAATCAATAAATGCAAGGAAAAAAAGGAATTCCTTAATTTATATATTTTTTCCTGCCATTCATTAAATGAAAAAATAAGGAAATTTTGATTT[T/G]ACTAATATTCGCTCAGGTCATTATACCGTTTCATATTTTCTTTTGATATCCTTCGTTTTCATTCATATAAAAACCATCGCATTTTCAAGATCGTTACTTC	204	0.858	3rd Class	0.912585	0.183732	0.827699	-0.127286	1	1	1	0.721508
Current Dataset	14831_211	ss2137298589	14831	211	[T/C]	G	C	CACTTTTATCAATCATATATTGGTCCATCTTGTTATCTGACCAAGACAAA		ATATATTAAGAGAAAAAATAATTGTGATTCTATGTTATTCCAAAAAGTTGAAAATCTACATTGTGTAGATATATGGATTCTTAATTAAATTTGTTTGTC[A/G]TTTGTCTTGGTCAGATAACAAGATGGACCAATATATGATTGATAAAAGTGTAATGTTGGCAACACTCCTAGTCTTTTATTTAAAAGTTCAAAAAGAGCAC	204	0.899	1st Class	0.994725	0.327273	0.829776	0.0563686	1	1	1	0.858487
Current Dataset	14832_532	ss2137298590	14832	532	[A/G]	G	C	TCACCCTGGCTCATACCTCACCCTGGGACTCATACTGTCCGTACTACCTC		TGCCTCACCCTATCCATACCTCACCCTGGCGCTCGAAACTTCCATGCTTTCACCCTGGCTCATACCTCACCCTGGGACTCATACTGTCCGTACTACCTC[A/G]CCCTGTCGATCACCCTGGCTCATACCTCACCCTGGCTCCGTACTACCTCACCCTGGCACTCAGACTGTCCGTACTACCTCACCCTGTCGATCACCCTGGC	204	0.877	Ambiguous Clusters	0	0	0	0	1	1	1	0
Current Dataset	14833_636	ss2137298591	14833	636	[A/C]	G	C	CACTGTTGGTGGTATTCCTCAGCTAATTGCAAAACATCTTGTGACTCTTT		TGGTATCAGCGCCTCACATCATAAAGAAATTATCAAAGACAAAAGTATCAAAGAGGTTCCAAATTCTGAAAAAAGTATTGAAAGGGTGAGCCAAAAAGA[T/G]AAAGAGTCACAAGATGTTTTGCAATTAGCTGAGGAATACCACCAACAGTGTGATGGTGAAGATGACAGACTTGCCTCTCTAATGAAAGAAAGTCAAGAAG	204	1	1st Class	0.995479	0.304315	0.853415	0.0905882	1	1	1	0.888336
Current Dataset	14838_57	ss2137298592	14838	57	[A/G]	C	G	GCAGTTATATGCACTGATGAACTGAAGAGCCTACCACACCAAAAATAAAG		GGATCTTACCAACTTACCTCTGTTGAAAATGATGTTCTGTTATAGATAAACTTTAG[T/C]CTTTATTTTTGGTGTGGTAGGCTCTTCAGTTCATCAGTGCATATAACTGCAGTAGGCAATGCATTATATTTGTCCATATGAGAGAGACTGAATTAATATT	161	1	1st Class	0.999246	0.299397	0.799795	-0.0544309	1	1	1	0.815299
Current Dataset	14842_576	ss2137298593	14842	576	[A/G]	G	C	TTTGTTTTTCTGTTAATAGACCTAGTTTCTTGAGCAATGGATCCTCAAAC		TGGCATGTTCACATCGTCGTCTGGATCGAAGGGGTTAATCATACAGATCTTTGTTTTTCTGTTAATAGACCTAGTTTCTTGAGCAATGGATCCTCAAAC[A/G]GATCAAACAGAAATTTATGGATTGGAAATTTTTCTTATTTTCTGGTGCAGGTCACTTGTGTTTTATTCATTT	176	0.935	1st Class	0.997739	0.319109	0.806777	0.0376235	1	1	1	0.825868
Current Dataset	14858_28	ss2137298594	14858	28	[A/G]	C	G	AGAACTCCAACCTTTGATCATTCCTTGTGTTATGTAATTCCATGAATTAT		CTGCATTCCAATACATTGATTTCTGTT[T/C]ATAATTCATGGAATTACATAACACAAGGAATGATCAAAGGTTGGAGTTCTCTCTCTTGTGTGAACTCTGTTCCTCTCTACTCCTGGCTATTCTCATGCAC	132	0.899	2nd Class	0.993218	0.0235205	0.928086	-0.0792286	1	1	1	0.958358
Current Dataset	14892_537	ss2137298595	14892	537	[T/G]	T	G	GGAAATAAGAAGAAAAAAAAAGGAAGGGAGAGGAAAGAGAAAAAAGGGAA		GAGATGAAAGTGGACAAGGGAGTGGGAGTGGGAGTGAGGAGAGGGGAGAGGAAATAAGAAGAAAAAAAAAGGAAGGGAGAGGAAAGAGAAAAAAGGGAA[T/G]GGAGGGAGTGGAGTGGAAGGAGANNNNNNNNNNNNNNNNNNNNNNNNNNNNNNNNNNNNNNGA	167	0.935	Ambiguous Clusters	0	0	0	0	1	1	1	0
Current Dataset	14896_1690	ss2137298596	14896	1690	[A/G]	T	A	AGTCTGTGATGTTGCAGCACTCAAACTTAATGTCTGCCTCTTTCTATGAA		TTTTTGCCTATGAAGATTTGTAAAGGAAAAATAATGCATTTCTTGGAGTGGAGTTCCCACATTCCTTGTAGCAATATCTTCTGTTTTTCCTTGTATATG[T/C]TTCATAGAAAGAGGCAGACATTAAGTTTGAGTGCTGCAACATCACAGACTGTTTTGTGTCACAGACTGTTTTGTGGTATATGTTAAACAGTGTATTGTAA	204	1	1st Class	0.999246	0.346154	0.75995	0.0929126	1	1	1	0.749744
Current Dataset	14902_1582	ss2137298597	14902	1582	[A/G]	G	C	AGATCAGTGTGAGTGTGAGGATACTGTAGAAATCTACACTCCTCTGCAAT		CAGATTATTTATAGGATTGATGTTCATGATATTTTCACTCTTTGCCCAAAGATCAGTGTGAGTGTGAGGATACTGTAGAAATCTACACTCCTCTGCAAT[A/G]AGGTGATGAGATTCCCAAAGCAATGCATTTTAATTTACATTATATATTTTTGTTATGCTTTTTTGTTCATGTAAATAGATATAAGGCTTATTTTTGGTAA	204	1	1st Class	0.996232	0.454992	0.884483	0.0295219	1	1	1	0.921792
Current Dataset	14914_285	ss2137298598	14914	285	[A/G]	G	C	AGATGGCTCTCCTACTGAAAGTGATATTGTGGAGCCCCTAGCAACTTTTA		GCATTGTTCATGACATTCTTGTTGCATTAGAAAAGATCAAGTGTGCTGCAGATGGCTCTCCTACTGAAAGTGATATTGTGGAGCCCCTAGCAACTTTTA[A/G]TACTGAGTGCAAGGTGTCTGTTGCCCATCGCGTCTTGGCCAATAATAACAATGCTTATGAAATTCTTATCAAGTTGATAAAGAAAATCCAGGGTGACTCT	204	1	1st Class	0.998493	0.400377	0.866205	0.029551	1	1	1	0.902896
Current Dataset	14945_624	ss2137298599	14945	624	[A/C]	C	G	AAACAGCCTTGCACTTTCATCTCTAAGAACTGCTGCAGCTATATTTCCGG		ACTGCGACACCATATATAATATTTCTAAAATGTTAATACACTGGCTAGCAAACAGCCTTGCACTTTCATCTCTAAGAACTGCTGCAGCTATATTTCCGG[A/C]TCTTTGCTTCAACCATCTTCCAAATACCAGAAGGAGGACGTAATTGCGGAGTCTTCTATTAGAAACCAAATCATCATATTTGATTTGCAGTAGCTGCTGT	204	1	1st Class	1	0.293142	0.756625	0.0292119	1	1	1	0.743919
Current Dataset	14947_66	ss2137298600	14947	66	[A/C]	C	G	TGGCACCCGAAGGCGTCCATCACTCTGGATTTCCTTCAGGTGCTTCATGC		CTGGACAAGCTGTCATGGCACCCGAAGGCGTCCATCACTCTGGATTTCCTTCAGGTGCTTCATGC[A/C]TTGGCTATTGTCTCTGCACCGAAGCACCAGCAAGCGCAGAGGAGCGGATCGCCAACACGTCAGCTGGGCCACCTGACAAACCGATTGTGGCGAGTTGTGT	170	0.877	2nd Class	0.978146	0.179122	0.818699	-0.0699641	1	1	1	0.843206
Current Dataset	14955_657	ss2137298601	14955	657	[A/G]	G	C	CATAGAGTGCATTGCCATTTTCTATCTTTCCTGAATTTGAACAAAGTATA		TATCATTTTTTCTCAAAAGAGATTTCATNNNNNNNNNNNNNAGAGATTTCATAGAGTGCATTGCCATTTTCTATCTTTCCTGAATTTGAACAAAGTATA[A/G]TTCACATTTTAATTTCTTTTGACAAGGATATGGTATTTCAATTGAATGGGTGTCTGAAAATATATAGATGTGGA	178	0.899	1st Class	0.999246	0.0520362	0.817753	0.0381	1	1	1	0.841864
Current Dataset	14965_56	ss2137298602	14965	56	[A/G]	C	G	TAAGGTGACAGTCTGTTTTCAAACCAAAAATGATGGTAAAAAAAAGTGAA		NNNNNNNNNNNNNNNNNNNNNNNNNNNNNNNNNNNNATTTGTGTGATAAGACAAG[T/C]TTCACTTTTTTTTACCATCATTTTTGGTTTGAAAACAGACTGTCACCTTAGAGAGAAATATCAGACACTGATATATATACACATTAATCTTTGCACACTC	160	0.858	Ambiguous Clusters	0	0	0	0	1	1	1	0
Current Dataset	14980_227	ss2137298603	14980	227	[A/G]	C	G	ACAACTGCGTGTTATAAGTCCTGACTAGCGCGGGGGGCCAGGTGTTGTTA		TATAAGGGTTTTTCCTACTATGTACACGTTTAGGAAAACCTCAGGACACACTCATTCATTCTCAAAAAATTAGCAAACCTACTTTTTCCCGTCTGGCTC[T/C]TAACAACACCTGGCCCCCCGCGCTAGTCAGGACTTATAACACGCAGTTGTTTTTGTCAACACCAACTGATAAGAAAACAAATATATAAATGCATAGAGAG	204	0.915	2nd Class	0.959307	0.459937	0.834994	0.0388771	1	1	1	0.865402
Current Dataset	14983_72	ss2137298604	14983	72	[A/G]	G	C	CTCTCTCCCTCTCTCCGTATTTCATTTGGCGAACTCCTTCATAAATTCTT		TCTCTCCCTCCCTCTAAACCTCTCTCTCCCTCTCTCCGTATTTCATTTGGCGAACTCCTTCATAAATTCTT[A/G]AAGAAAGGCCCGACTGTCTTGATCACAGACCGAGCGGAACGTGACGCCTCCGAACAGCGACCAACGACCCACTGTGTCGTCC	158	1	1st Class	1	0.373775	0.852606	0.020581	1	1	1	0.887377
Current Dataset	14998_100	ss2137298605	14998	100	[A/G]	C	G	GCGAGACTGGATGGAAGAAGGTATGGGAAAAACGCTCTAAATTCAGATAT		CAAAAATTGGTTCCTCAGTGGGAAAACACACACAGGCACAAGCTCACTTCACAACACACAATCTTCTTCGCCATCAAACCACTTAACGACGACCTTATG[T/C]ATATCTGAATTTAGAGCGTTTTTCCCATACCTTCTTCCATCCAGTCTCGCTTTACTCCACAACACACATCTTCGCCATCTGAATAACCGAACCACTTAAC	204	1	1st Class	0.996232	0.231089	0.718486	0.0195726	1	1	1	0.674296
Current Dataset	150_733	ss2137298606	150	733	[A/G]	G	C	ACATATTCTAGGTACTCACATACAAAGGCCATACAAATAGCTATTAATAA		AAAAATTCATCTTTCAGTTCTAATTTCTGATTACAATTTACAACAGTACACATATTCTAGGTACTCACATACAAAGGCCATACAAATAGCTATTAATAA[A/G]TTATAGAATAAAACTATAAGTGAAAATCATTCGTGCAAAAAGACTTAAATATTCAATCATATTGGCTGTGAATGCACAATTCATATAACAGACCTGAAGG	204	0.858	1st Class	0.994725	0.311364	0.911448	0.028161	1	1	1	0.945738
Current Dataset	1500_407	ss2137298607	1500	407	[T/C]	A	T	CATCCCCTAAATGACTGTGGAGATCATGTTGTTGTCATAAACTCCCGTGA		CTGGTGCAGCTCCCAAGCCAGTGTCCATGATGCTCCTCCTGGGTACCCTGTATGGTGGAAGTATACACGCTTTTCCCACTCTATCCCAGGCATGGCAAT[A/G]TCACGGGAGTTTATGACAACAACATGATCTCCACAGTCATTTAGGGGATGATAAATAGGTTTTGTGCTCCCTGTAAGATAGTCCTTGATTTTATTGGCTG	204	1	1st Class	0.998493	0.281509	0.902591	-0.0335708	1	1	1	0.938369
Current Dataset	15004_115	ss2137298608	15004	115	[T/C]	C	G	AAATGCAAAATGTTTGAATAACATTGTTGCATTCTTGGTAATTATCATCA		CTGAACTGCTTTTTTAAAACTCGGGCAAAGAGGTTGGTGATGATAAGCCAAATGCAAAATGTTTGAATAACATTGTTGCATTCTTGGTAATTATCATCA[T/C]GTACATGTCAATAATGAAATAGANNNNNNNNNNNNNNNNNNNNNNNNNNNNNNNNNNNNNNNNNNNNNNNNNNNNNNNNNNNNNNNNNNNNNNNNGCCTC	204	0.765	1st Class	0.996232	0.472012	0.754876	-0.0803256	1	1	1	0.740836
Current Dataset	15020_525	ss2137298609	15020	525	[T/C]	T	C	CTTCGAAGACCCTCGAGATCACTGCTTTCAATCCTGAAGTTGTCAATGTC		ATACAGGGTAAGACCATATGGCTGAGGTAGGTTGCGAACAATAACCTCTCTTCGAAGACCCTCGAGATCACTGCTTTCAATCCTGAAGTTGTCAATGTC[T/C]GTCCAGTAGAGTCGCGTGTCCTTGAAGTCGATGGTTAGACCATTTGCACGTCCCATATCTGTCACTATAACTGACAACTGGGATGCATCTAAATGGGCTC	204	1	1st Class	0.997739	0.478097	0.793657	0.050354	1	1	1	0.805766
Current Dataset	15026_270	ss2137298610	15026	270	[T/C]	T	C	GACTTCATACTTCTACAAATAAACTGCTTTGCCATTTTCCCTCAAACCGC		CTCGCTTCAACCAAAAGCCATTAATTACATCAAGACCAAAAAAAATACAGACTTCATACTTCTACAAATAAACTGCTTTGCCATTTTCCCTCAAACCGC[T/C]TATTGGGCTGTCCCATTGTCCCCTCCTTAGCCGATGTTGTTATGGGAGACCACCAGAGAGCCCTTGTAAATCTCGTTATCGTAAGTCCAGTCCTTGAAGT	204	1	PC PPC Errors	0	0	0	0	1	1	1	0
Current Dataset	15028_1529	ss2137298611	15028	1529	[T/C]	T	C	CCCGGAGCTGGCTGAGTGACAGCAGCTGCAAGAGATCGTGTGCTGGTGGA		AAGAGAGATTTCCTTAAACTGTCCATTGACAACAGCCTGGCCCTTAAAACCCGGAGCTGGCTGAGTGACAGCAGCTGCAAGAGATCGTGTGCTGGTGGA[T/C]AGGTGGCGCTGGAAGGCCCTTGCTGTGACAGTGCTGCGTAAGGCGCTAGCAGCGAAATTCTTGAGGATGCCGGCCATGGTGTATGCGTTGTGTAATTTCT	204	0.737	1st Class	0.974378	0.486852	0.727121	-0.0511614	1	1	1	0.689466
Current Dataset	15029_789	ss2137298612	15029	789	[A/G]	T	A	AACTGCCCGGCATTGAGACCTGTAATAGCATCAATTTCAATACTGCTGAT		CTACGTAAGTCTCTTGGGTAACAGCCTCGGCAGCATCCACAGGGGCGCGATAGCACTCAGCAGCACTCGCGATGGCATTGTGGACTTGCATTTGAACGC[T/C]ATCAGCAGTATTGAAATTGATGCTATTACAGGTCTCAATGCCGGGCAGTTGCGTCTTGCGGGAAACTCACTCTCGGTTCTGGAGGAGGAGGTATTCCGGC	204	1	Ambiguous Clusters	0	0	0	0	1	1	1	0
Current Dataset	1503_109	ss2137298613	1503	109	[A/C]	T	A	TGCGTCTTTCCTCCACTCTCGCAGAATGATGAGGCAATGAGACACATAAG		CCACCACTGCTACCTCTGCAACTACACCTCTGGCTCACTCGCTCCTTCTGGCCGCTTGTCCTTCCGTCTGTCTCAGTTGAAGTGATGCTGGGCATTCGC[T/G]CTTATGTGTCTCATTGCCTCATCATTCTGCGAGAGTGGAGGAAAGACGCAGCGAAAAGCACGACGTCCTCCTCCTCCGACG	185	0.996	2nd Class	0.977393	0.400925	0.786852	0.0336451	1	1	1	0.794156
Current Dataset	15036_1008	ss2137298614	15036	1008	[A/G]	C	G	GATGTTATTCAAATTGATGTATACTTAACAAGAGGCCTCAAGGCCTGCCA		CTACAAAGAAGTCTGGAAGCATAGGAGCAAGCAAGAGGGAAGAGCATTAAAGAATTAGTCTTGTACTATTTTTGTGACTTCCAGAAAAACAGGCAGTTG[T/C]TGGCAGGCCTTGAGGCCTCTTGTTAAGTATACATCAATTTGAATAACATCATTATATATCAATGCTAGTGATC	177	1	1st Class	0.988696	0.302973	0.865735	0.026822	1	1	1	0.902381
Current Dataset	15045_86	ss2137298615	15045	86	[T/C]	C	G	TCCTCTCTGCTTTCTCTCGCATTCCTTGCCCCTTCTTATTCATCCATTTT		ATCGTCATTCCTCTCCCTTCTCCCCTCCTTCGTCTTCCTCTCTGCTTTCTCTCGCATTCCTTGCCCCTTCTTATTCATCCATTTT[T/C]CTTGCTCTTTCCTTTCCCTCACACTTCGTTCCTTGCCTATTCCTCACTTTTACCTTCCTCATTGCTTACCCTCGCATTTCCCTTCCTTTCTCCTTACTGC	190	1	2nd Class	0.987943	0.032418	0.699133	-0.0279342	1	1	1	0.637633
Current Dataset	15065_643	ss2137298616	15065	643	[A/C]	C	G	ATTCTTACAGGAATCTCACTTACAAGACGATGTCCTGGCTCTCGTGGGTG		GAGAAAGAGATGCAGACATACGATGACATCATACAAAGCAACTTTATTGATTCTTACAGGAATCTCACTTACAAGACGATGTCCTGGCTCTCGTGGGTG[A/C]GAGACTGGTGCCCGGAAGTGCCCTTTGTGGTCAAGACGGACGACGACGTCCTGGTGAACCCGTTCCACCTCAAGAAGTACCTGGCCAACGAGCTCGAGAA	204	0.996	1st Class	0.993218	0.158953	0.769752	0.0300782	1	1	1	0.766626
Current Dataset	15080_115	ss2137298617	15080	115	[A/G]	A	G	TATAGCATTGTGCTTTCTAATCACTGCGTACTTATTTGGTTAGTACAAAA		TATGTATGCATATTCATATTTCTCAGTTCAAAGGAAAGTTAAGCAGGGTTATAGCATTGTGCTTTCTAATCACTGCGTACTTATTTGGTTAGTACAAAA[A/G]TTATTTACAAATGTACCAGAACAATTATGTCTTATACTGTGCAATGCATTTAGTTACTTACAGTGCA	171	0.899	1st Class	0.991711	0.210486	0.842032	-0.0168962	1	1	1	0.874437
Current Dataset	15088_36	ss2137298618	15088	36	[A/C]	G	C	ATCTTGCTCTCCGGAAACGACATATCCCAAGTTCTGCTGGCCATCTTCCT		CAACGCGGGCGGTGGCCGAAAGTGCCGTAGTAACT[T/G]AGGAAGATGGCCAGCAGAACTTGGGATATGTCGTTTCCGGAGAGCAAGATACCTGTCTGTTTGCTTGTGAATTTAAATCTCTTCTCGATAGTGGAGATAA	140	0.976	Ambiguous Clusters	0	0	0	0	1	1	1	0
Current Dataset	15091_212	ss2137298619	15091	212	[A/C]	G	C	AAGAAACAGAGTGATAGGTAGAGAAAGAGAAGGAAAAGAATAGGTCGAAG		CTCTTTCTATCTCCCTGCTTCTTTCNNNNNNNNNNNNNNNNNNNNNNNNNNNNNNNNNNNNNNNNNNNNNNNNNNNNNNNNNNNNNNNNNNNNNNTTAC[T/G]CTTCGACCTATTCTTTTCCTTCTCTTTCTCTACCTATCACTCTGTTTCTTTCTCTCTACCTATCACTATGTCTCATTCTTTTCTTCTCTTTTTTATTAGT	204	0.988	Ambiguous Clusters	0	0	0	0	1	1	1	0
Current Dataset	15103_73	ss2137298620	15103	73	[T/C]	A	T	AAAAACACAAAAAAATGCCTGGAAAATGCTTACATGAACTAAAAGGAAAA		CTGGTTATGATTTTTAAAAAATCCTAAAATGATATTATTTATTCGCTTATTCTTATATCTCAATCATTTTCA[A/G]TTTTCCTTTTAGTTCATGTAAGCATTTTCCAGGCATTTTTTTGTGTTTTTTTGTTACGCATTTCCCCCCCAGTTTGCAACCTG	160	0.813	2nd Class	0.94951	0.261111	0.788547	-0.099114	1	1	1	0.651902
Current Dataset	15106_721	ss2137298621	15106	721	[T/G]	A	T	GATGGCCCTAGTAGATAAGGAAAATGTGTAGAATAATAGTGTCTGATGTT		TTGAATTGCTTCATATATCCCTTTTTTTCCCTTGCTGACAANNNNNNNNNNNNNNNNNNNNNNCAGTTGATTCATTCACATGAAACATACAAGCAACAA[A/C]AACATCAGACACTATTATTCTACACATTTTCCTTATCTACTAGGGCCATCACTTTCCACTGCCACTTCGGAAGATTGCAACCTGTATCACAAGCACTACA	204	0.965	1st Class	1	0.0795026	0.837568	-0.0472653	1	1	1	0.868745
Current Dataset	15109_497	ss2137298622	15109	497	[A/G]	T	A	GGATGGTAGTGTGAAAATGACTGCATCTCCGTGAAGGCGCTGTTGAGGTT		TTATTGGCGGCCAGGNNNNNNNNNNATTATTGGCGGCCAGGTTTACCAGACGCCCGATTTGGGTTCCGTCATCAATTCCAGAGTGCTGGGAGCAGTCAG[T/C]AACCTCAACAGCGCCTTCACGGAGATGCAGTCATTTTCACACTACCATCCATCCAGAGGGTACTGGTGGCAGTTCAGGAATCAGGGCGACCAAACAGAGC	204	0.976	1st Class	0.995479	0.448524	0.792392	0.0604449	1	1	1	0.803774
Current Dataset	15121_424	ss2137298623	15121	424	[A/G]	C	G	CTCCATAGCTTTTTGGTGTTGCATTCAAGTTGTCACCGAAAAGAGGTGGG		TTTACTGCGAGCAACCGAACGTAATATGTGACACGTGAGCTTCGAGTGAGAATATGACTTCACCAAAAAAATCTACTCGACTTTTTTGGTTATTTTTTT[T/C]CCCACCTCTTTTCGGTGACAACTTGAATGCAACACCAAAAAGCTATGGAGATTTCGTTGCAACATTTACCTTTGGCGATGAATTATCCCTTTGTCTTAGG	204	1	MAF 0.01	0.993971	0.00947688	0.700356	-0.00122744	1	1	1	0.639964
Current Dataset	15122_1801	ss2137298624	15122	1801	[A/G]	A	G	GCCAAAGAGGAGGAAACAACACCGGAGCAGCTACAGAAAGGAGATGTGGT		GGACAACAGCATCGTAGTCGTCCTGGCAACCCTGGATGGAGTTGCGGTGGCCAAAGAGGAGGAAACAACACCGGAGCAGCTACAGAAAGGAGATGTGGT[A/G]TCCATATCGGGAGAAACGGCACAGGTGTGTGTCGTGATGGAGGCCAGGCCAGAGGCGACATTAGCCTGCACTCGTTTAGGAAAGGTCACGTCAGGATTGG	204	0.949	Probe Didn't Bind	0	0	0	0	1	1	1	0
Current Dataset	15138_236	ss2137298625	15138	236	[A/C]	C	G	AATTTATATGTATATCGATACGGTAGATATGCTTGTCTACACTGATAGAT		ATATGCACAGAAATAGAGGCATATCTGTCTATCTGTCTGATAGGTATATAATTTATATGTATATCGATACGGTAGATATGCTTGTCTACACTGATAGAT[A/C]TGCATTCATTTCTGAGTATATGCATGTCTGTATAATGAATATGCTTTGGGCCGGG	159	0.858	Ambiguous Clusters	0	0	0	0	1	1	1	0
Current Dataset	15142_37	ss2137298626	15142	37	[A/G]	T	A	GATTGCTTGGATTTTCTAGCAACTCGCGTCTGAGACTTCTCAGACTTCTG		AAGCGAGTCCGAATCAGACGAAGAACAATCTGCTCC[T/C]CAGAAGTCTGAGAAGTCTCAGACGCGAGTTGCTAGAAAATCCAAGCAATCCGCACCCGAGAAGAAGGAGCGATCTCTCACCAAAGTCCTCCGCAAGCAGA	141	1	Probe Didn't Bind	0	0	0	0	1	1	1	0
Current Dataset	15144_385	ss2137298627	15144	385	[A/G]	G	C	TTGCTCAGCGTTTTATAAAATTAGCTAAATTTCGTGAACCAGAGGTCAAG		GTTTATCAGGCCAAGTTTTTCTCTTCTTCTTCTTTAATGAGGCCACCTGTTGCTCAGCGTTTTATAAAATTAGCTAAATTTCGTGAACCAGAGGTCAAG[A/G]AATGGTGGATNNNNNNNNNNNNNNNNNNNNNN	136	0.965	1st Class	0.999246	0.192685	0.886134	0.0786831	1	1	1	0.923389
Current Dataset	15146_433	ss2137298628	15146	433	[T/C]	G	C	TTTATGTAATACTTTCTGATGCATGTCAGTTCAAGTAAGTTCAACTGCTA		ATATTCAACTGAAAAGTTTGGTTTCATGATAATAAACATTTATTTATAATATTACACTGATAGGAAAAGTTATGCAGTCTTTGTACAATGCAAAATAAA[A/G]TAGCAGTTGAACTTACTTGAACTGACATGCATCAGAAAGTATTACATAAACATTTGAAGTATGTAACATAGAGTAATATCTACAATTCATTTTACACCAT	204	0.899	PC PPC Errors	0	0	0	0	1	1	1	0
Current Dataset	15162_138	ss2137298629	15162	138	[T/G]	G	C	AGTAATAACCTGGGGAGGTTTTTTGGAATGGTTAGAGTTGTTCGTAAGCA		ATGAAGAGGAGAATGTTGGGGAAGAGGAAGGGGTGCTTTCTAGAGGTTGAGTAATAACCTGGGGAGGTTTTTTGGAATGGTTAGAGTTGTTCGTAAGCA[T/G]CGAAGAGGGGGTATTAGTATCAGTGGTCAGAGCCATGGTCAANNNNNNNNNNNNNNNNNNNNNNNNNNNNNNNNNNNNNNNNNNNNNNNNNNNNNNNNNN	204	1	Ambiguous Clusters	0	0	0	0	1	1	1	0
Current Dataset	15163_92	ss2137298630	15163	92	[T/C]	G	C	TTGAGTGCGTGTGTTTGCACAAACAAATAATAAATGTGTGCCTATTTCCC		CAGACCCACCAGCATCGGCAACCACATGAGGAAGGTGCACAAGGCCACCTACATGGGCGTCAAGCAGAGGAGGAAAATGAGCGGCATGTAA[A/G]GGGAAATAGGCACACATTTATTATTTGTTTGTGCAAACACACGCACTCAAACACACACA	155	0.988	1st Class	0.998493	0.336981	0.888668	-0.0187067	1	1	1	0.925808
Current Dataset	15165_843	ss2137298631	15165	843	[A/G]	C	G	GGAAATGGGAAGCCCACTGGTACAGACAGTCCTACCATCTCAGTGTTATT		AAAAACTGTAGATCGGCTTCTTAAAAAGCAAGATTCTAAAATAGCAAAAATAAGCAGACAGAAATTTTCCAAGAAGGAAATTCCAGTATATTCTTACAT[T/C]AATAACACTGAGATGGTAGGACTGTCTGTACCAGTGGGCTTCCCATTTCCCTTAGAGGCACAGTGTGAGAAAGAAAAACCATTGGTCATTAGATGTGGAG	204	0.996	1st Class	0.993971	0.187642	0.81766	0.0469551	1	1	1	0.841731
Current Dataset	15170_149	ss2137298632	15170	149	[T/C]	G	C	CTGTCCACCCTTGACACCAATAAAGCCACTGAACCAGACCAAATCCCTAC		GACAATTAGCATATATATAACACGAGTGTATGAGGTGACTGATTGGAAGATTGATTAAAGGGTGGGGGCAAGGACAGGGGCACAGGACTTGACGATCAA[A/G]GTAGGGATTTGGTCTGGTTCAGTGGCTTTATTGGTGTCAAGGGTGGACAGTAGATTCAGTATACCGTTAGTCGTGATGGCAAGCGGTGGGATTGGGAACA	204	0.976	2nd Class	0.987943	0.207475	0.816606	-0.00726768	1	1	1	0.840228
Current Dataset	15171_190	ss2137298633	15171	190	[A/G]	A	G	GAATAGATTGTTATGATTTTTAACCAGAGTTGTGTCTTGGACCAACTCGG		TTAGTGTGTTCGTTGGTTAGTTGGTTAGCAGGACGACTCAAAAAGTTATGAATAGATTGTTATGATTTTTAACCAGAGTTGTGTCTTGGACCAACTCGG[A/G]TGCCAATAAATTTTTGTATTGGTCCGTAGCATGATCTGGGTTTAGGAATTTTAAGTGTAATTCAAGTGTGATTTTTTTTTATTGCACAAGTGATTCTATT	204	0.988	PC PPC Errors	0	0	0	0	1	1	1	0
Current Dataset	15182_234	ss2137298634	15182	234	[T/C]	T	C	GTGGAAGGCAACAGGACTTCCAGCAAGAGCTTCCAGCGAAGCTTCTTTCT		CAAAGTCGTCGAGGAGAGGGAAGTCGTGGTTGAGGGCCGCGTCCAGAAGGTGGAAGGCAACAGGACTTCCAGCAAGAGCTTCCAGCGAAGCTTCTTTCT[T/C]CCCGAGGACGTCGATGTCGACACTTTGGCCTCCGTGATGTCCGCAGACGGTGTACTCACC	164	0.949	1st Class	0.999246	0.209653	0.802011	0.105966	1	1	1	0.818686
Current Dataset	15200_414	ss2137298635	15200	414	[A/G]	T	A	ATATCCTTGTGTTGCACTTATATAATTCTATTGCAGTGTATCAGTTTGTC		AAACCGGTTAGAGAGACCTGCACCCTTTGAACCCTCTTTTCTGCCTTTCACTTAGACGTCTCAATGATACAGTCACTTAAAAAGCCTTTCAAAATTAAA[T/C]GACAAACTGATACACTGCAATAGAATTATATAAGTGCAACACAAGGATATAGCTGCTATTAGACAGTAATCTATCCTGTCCTTCCCAGAATGTCTTTAAA	204	0.899	1st Class	0.996986	0.365835	0.845538	0.101207	1	1	1	0.878812
Current Dataset	15204_58	ss2137298636	15204	58	[A/G]	A	G	CGACACCTATATGATGGAATAATAATTAACACGCTCTCTTTATGCACGGG		GCCTCCACGACACCTATATGATGGAATAATAATTAACACGCTCTCTTTATGCACGGG[A/G]ATAGCAAAGGAGTCATATAAATCCAGAAACAAGAGATTTACCTGGTGACTTGGTCTCGTTGGGCACAATGCAACNNNNNNNNNNNNNNNNAGTGGATGCA	162	1	Het Excess	0	0	0	0	1	1	1	0
Current Dataset	15207_583	ss2137298637	15207	583	[T/C]	G	C	CACTGTGGAGGTGGTATGTGGAATAAAGCATATGTGAATGAGTTTAATAG		TCTCTATCTGTTTCTGTAAGCATATATACAAGTATATCATTAAACTTATTATAAGCATTCAGTCTACAAAAATACATATTTTCACTGTGTTATGCTTAC[A/G]CTATTAAACTCATTCACATATGCTTTATTCCACATACCACCTCCACAGTGAAATATACTACCCAAATTTCTTTCATTAGCATATATCAGTGTTAGAAAAA	204	0.988	1st Class	0.982668	0.428297	0.725371	0.0225627	1	1	1	0.687178
Current Dataset	15212_315	ss2137298638	15212	315	[A/G]	G	C	ACACCAAACCAGATACCACATGAGTCTTATTACCCTCTAGAGCTTTGTGC		ATATGGATGGTACGTTCCACACTCATTTATTGGTGGAGATAATGCAAGAACACCAAACCAGATACCACATGAGTCTTATTACCCTCTAGAGCTTTGTGC[A/G]CTCATGGCGAGTCATTCCTGCCACCCTGGTCCTGAGCTGAAATTCTCAAGATGGCAAGTTCCCGGCACCTGCCCCTCAAGCCAAATTTTTCTATGATGTG	204	1	1st Class	0.999246	0.229261	0.733333	0.0968596	1	1	1	0.701929
Current Dataset	15217_68	ss2137298639	15217	68	[A/G]	A	G	AAAGGATTGTTACTTCATATTTATTGCTATGCCTGGGATCCTAAGACTAT		TGAGGCTGTAGCTCGTCAAAGGATTGTTACTTCATATTTATTGCTATGCCTGGGATCCTAAGACTAT[A/G]TTCATGGTGCGAGTGTCCCAGCGTGGCTGAATCGACGAAAGGCATGGATTATATACGGATAGGCATGGCTTAGATTCATAGCTTTTCATGAGGTTCTGCG	172	0.935	1st Class	0.998493	0.0603774	0.744633	-0.145832	1	1	1	0.722542
Current Dataset	15222_1461	ss2137298640	15222	1461	[A/G]	G	C	AGTTTCCTTCTTGCTAAAGCTTTCCTTTGAGAAAGAGGAGTTGCATCAGG		CTGAAGCGTGATTTGGTGTTTTTTTATTTTCCTTTTAAAATCTTTGACAAGTTTCCTTCTTGCTAAAGCTTTCCTTTGAGAAAGAGGAGTTGCATCAGG[A/G]TTGATAGTTTTTGATAGGCTTGTGTCTTCATCCCTTTTCTTCAAGGCTTTTGTATCTACTGAATGGCTCTGCACCCTCTGGTGTTTACGAGGCTTTGCTG	204	1	Monomorphic	0	0	0	0	1	1	1	0
Current Dataset	15224_89	ss2137298641	15224	89	[T/C]	T	C	CTGGTATTGAGATACAATGTTATTTCTATTTAAGCAATTATATTCATTTC		CACCAGCCAGTGAATACAGCCATTCTATTCCCATAACTCTGGTATTGAGATACAATGTTATTTCTATTTAAGCAATTATATTCATTTC[T/C]TAATCTTTGCACTCTTCATAATAGANNNNNNNNNNNNNNNNNNNNNNNNNNNNNNNNNNNNNNNNNNNNNNNNNNNNNNNNNNNNNNNNNNNNNNNNNNN	193	0.714	1st Class	0.997739	0.183535	0.88575	-0.0423403	1	1	1	0.92302
Current Dataset	15227_1987	ss2137298642	15227	1987	[T/C]	C	G	GCCATTGCGTGCGCTGGGATCGCTCCTCTGCTCTGAGATCCAGATATTAA		GACGTCGAAGAACTGCTATGCCTGCCATTGCGTGCGCTGGGATCGCTCTGCCATTGCGTGCGCTGGGATCGCTCCTCTGCTCTGAGATCCAGATATTAA[T/C]TGGCAAAGTTAAATAAACTGTTTCTCTCCTAGTTTGCTGTCTTCCAAGTTAGCTGTTACTATAAAC	170	0.915	Probe Didn't Bind	0	0	0	0	1	1	1	0
Current Dataset	15228_326	ss2137298643	15228	326	[T/C]	G	C	CGAGAAGAACCCCGCAAGTGACACGAAGGAAACCGTGGACGAAAAACCTG		AAGACGAAGAGGGCGAGGATGAACCATCGGATCGGGTAGACTTTGAGTGCTCCTGAAGGCGGCGCTGCAGTTGCTCCTTCTGTCCCGGGGGTTCCGAGC[A/G]CAGGTTTTTCGTCCACGGTTTCCTTCGTGTCACTTGCGGGGTTCTTCTCGCTCATGGCTGCTGTATGACCTTTGACCTTTCTCTGACAACTATTATTGCG	204	0.915	1st Class	0.997739	0.298338	0.801793	-0.0510767	1	1	1	0.818355
Current Dataset	15230_237	ss2137298644	15230	237	[A/G]	T	A	CATCAGAAAATACAGTGAGGTCTGCATGAGTGTGTATTGTCAACTGATCC		AGGGAAGTAAAGATATAAGATCAATTGTCACAATTGCAATGTTTATATAGTTTTTGATTTGACCATCAATTGATTTTTTGACAACCGTAATCAAATATC[T/C]GGATCAGTTGACAATACACACTCATGCAGACCTCACTGTATTTTCTGATGGCTATTTTCTCTCCGTCTGCCACTTCATCAAAGGGGTTTGTACAAGTGGT	204	1	1st Class	0.995479	0.315291	0.75479	-0.0129079	1	1	1	0.740684
Current Dataset	15236_193	ss2137298645	15236	193	[T/G]	G	C	TACTCCTTCAGGATCGAGCAGGGTGACGGAATCTCGCGGTCGGAAAGTGC		CCACGTCCCTATCCTGGTGGACATCAGAGAACCCATCTCGAACGGCGCCTACTCCTTCAGGATCGAGCAGGGTGACGGAATCTCGCGGTCGGAAAGTGC[T/G]GCTGCGACTGGGCCTCTGGGCGAG	128	0.834	Call Rate 90	0.870384	0.404329	0.829055	-0.133649	1	1	1	0.420265
Current Dataset	15254_75	ss2137298646	15254	75	[A/G]	C	G	AGCGTCGTGATTAGTTCACCCGTCAAAAGGTCGTCCTTGATCCTCAGATA		CTTTTCTTCGATAACATGTGGGTAAGTCACGGAGACGACCTGCAGTACCTCTTCAGTAGTAGCAATGGGTTCCC[T/C]TATCTGAGGATCAAGGACGACCTTTTGACGGGTGAACTAATCACGACGCTTTGGACGAACTTCGCTAAGACAGGGAAACCGACACCTGACGACTCCTTGG	179	0.996	1st Class	0.997739	0.168051	0.779357	0.00211431	1	1	1	0.782718
Current Dataset	15263_233	ss2137298647	15263	233	[T/G]	T	G	TCACCTACTCACTCCATCCTTCTTTACCTTCCATCCCCCCTCCCCTCTCC		CTCTCTCTCTCTCCCTTCCCTCTATTTTGGGTTCCTCTCAATCTCTCGCTCACCTACTCACTCCATCCTTCTTTACCTTCCATCCCCCCTCCCCTCTCC[T/G]TTTTTGTNNNNNNNNNNNNNNNNNNNNNNNNNNNNNNNNNNNNNNNNNNNNNNNNNNNNNNNNNNNNNNNNNNNNNNNNNNNNNNNNNNNNNNNNNNNNN	204	0.877	PC PPC Errors	0	0	0	0	1	1	1	0
Current Dataset	15284_799	ss2137298648	15284	799	[T/G]	A	T	ATCATGCCACCAGACTTTGTAGCAAAAATTCCAAGGCGAATGCTAGACTC		CACCATCCTTGTGAGTTCAGGAGATGCTGAAGCTATTGCCAAGGAGGTTGAGAAGGTGATGGGTGGGATGCCAGACATCACCATCGAGTGCAGTGGTGC[A/C]GAGTCTAGCATTCGCCTTGGAATTTTTGCTACAAAGTCTGGTGGCATGATGGTTCTTGTTGGCTTGGGTCCATCAGAGGTGAAGATCCCAATCGTCAATG	204	1	1st Class	0.991711	0.43921	0.809565	-0.0251029	1	1	1	0.830003
Current Dataset	15292_312	ss2137298649	15292	312	[A/G]	A	G	TACTACAACCATCATGAAAGTAAGCTAACACAAACACCAGTAATGAAATA		GTGGCAATTTTCATATACATTTTTTCCCCTTTAAGAAGTGTTCATGGGTTACTACAACCATCATGAAAGTAAGCTAACACAAACACCAGTAATGAAATA[A/G]TATATCAACAAATTCAAGAGAGAAATGTCCCTTACTTTTTGTTATTTCTATAATGTATCTGATTATCACCTTATTACCATATCCTAAAAAAATATTAAGA	204	0.899	1st Class	0.988696	0.351753	0.833612	0.0278574	1	1	1	0.863589
Current Dataset	15294_446	ss2137298650	15294	446	[T/C]	G	C	CTCTCTTCTTCGCTCATGTCCACAATTTCAGCCTGATGTACAACTCTCCT		NNNNNNNNNNNNNNNNNNNNNNNNNNNNNNNNNNNNNNNNNNNNNNGCCAACCGACAGAGGCCGCCCAGTGAGGACGAGTTAGAGGTTGAAATGCCGAG[A/G]AGGAGAGTTGTACATCAGGCTGAAATTGTGGACATGAGCGAAGAAGAGAGAGAAGAGGAAGAGCATGAAGAAGATATGTCTGATGAAATGCCAGATATCC	204	1	Probe Didn't Bind	0	0	0	0	1	1	1	0
Current Dataset	15295_1830	ss2137298651	15295	1830	[T/G]	A	T	AAGGAGTGCAACTAGTAGGAGTGGAGAAAAATCCCATTTTGAAAATTGAC		TCTGCATGTTTCCCTCCCTCTCCCTCCAGACAAGTAATTCAGTATCATATGGATCTCAGGTTTGATGGATAGAGAATCAGTGAAAAGTTACCTCATTTA[A/C]GTCAATTTTCAAAATGGGATTTTTCTCCACTCCTACTAGTTGCACTCCTTCCAAAGCCAACTTAAACTTCATGACCTGTGGTAGAAGACCTGTTATCTCA	204	0.988	PC PPC Errors	0	0	0	0	1	1	1	0
Current Dataset	1530_1417	ss2137298652	1530	1417	[T/C]	A	T	AATTTAGTATCGCTAAACTATGTGACTAGTGGCTGTAAAGGGTATTAAAT		GTAGAAAATTACTTATTTTACAGAAAGTTTATAAGTTTAAGTAACAAGAGAACCACATATTCTCATAATTTCTTCTATTTTTTGCTGCAAAGTAATAAT[A/G]ATTTAATACCCTTTACAGCCACTAGTCACATAGTTTAGCGATACTAAATTTTACTATTTAATTAATAAAGCTTTTAACTTTTGCAATTACTAGTCACTTT	204	0.809	PC PPC Errors	0	0	0	0	1	1	1	0
Current Dataset	15303_72	ss2137298653	15303	72	[A/G]	T	A	TTTGCAGAGTCCTCGTGAATGCCAAGCTTCAGATTTTTGCTGAACTGTTC		TTCCTGCTGAACCGCTCTTCCGATCTCTTCGAGGAACTTGCAGAGGACAAAGAAAACTACAAGAAATACTA[T/C]GAACAGTTCAGCAAAAATCTGAAGCTTGGCATTCACGAGGACTCTGCAAACAGATCTAAATTGGCCGATTTACTCCGATACCACACATCTGCCTCTGGCG	176	1	Probe Didn't Bind	0	0	0	0	1	1	1	0
Current Dataset	15306_150	ss2137298654	15306	150	[A/C]	C	G	TTATCTTGTCTTCTTCTCTCGGTGCTTTTGGTCTCATTTCGTCTTGTTGA		CTCCTCGTCGGGTTATCTAAATTTCGTTCTTAAACCTCAATACTTCTTGTTATCTTGTCTTCTTCTCTCGGTGCTTTTGGTCTCATTTCGTCTTGTTGA[A/C]TTGGCATTTGCTTTACCGATCTTCGTCTTTTCTGAACGTTTTTATTTCTATTGTTCTGTTACCTAATATTATTGATTGTCAAAATGGCGTTTCCTCATTC	204	1	2nd Class	0.993971	0.418878	0.730703	0.0137978	1	1	1	0.658431
Current Dataset	15317_62	ss2137298655	15317	62	[A/G]	C	G	CCTTGCATGCCTATGCATTTACCTACTGCATTTCCAAGTCAATATGTCAA		CGATGCACTTATGTAAATCNNNNNNNNNNNNNNNNNNNNNNNNNNNNNNNNNAGCATATCG[T/C]TTGACATATTGACTTGGAAATGCAGTAGGTAAATGCATAGGCATGCAAGGAAAAGGATTATGCTACGGTAAATACAAAAGGAATAATGGTAATAAGAATA	166	1	1st Class	0.993218	0.42868	0.827322	-0.123285	1	1	1	0.855172
Current Dataset	1532_340	ss2137298656	1532	340	[A/G]	G	C	TCTTCTTGCACTTGCTAATGATGCCTAACTTAGATGTTTTTAGACGGTGC		GGCAGAATAAAAGAAAAGAAGCACCTATGAGTAATTTAATCTTCACAGATCTTCTTGCACTTGCTAATGATGCCTAACTTAGATGTTTTTAGACGGTGC[A/G]AAATTACGAAAGGAAGACTGACAGGGGAAGCTGGGATAAGGAAGAAATGAACATGTCCTTATTGCCGTTTAGAAAAATGTCTCCGAAAGGCTACAGAATC	204	1	1st Class	0.997739	0.232251	0.620965	0.0271808	1	1	1	0.490254
Current Dataset	15327_1372	ss2137298657	15327	1372	[T/G]	T	G	AGAGGTATTACTAGGCAATTCAGATTTGCAAATTCATTGAAATTGTATGT		AAAAGAAAGATATTGTTGCAATGTTTATAGTTGGATTTTAGACTTGGTTAGAGGTATTACTAGGCAATTCAGATTTGCAAATTCATTGAAATTGTATGT[T/G]TAACATTGTGGCAATATTTTCTATATCCCTATAATTTAGCTTTAAGAAGCCTTTTGCAGTATAGAGGGTGAATACTTTCAACTATGGTATTGTATGAAAA	204	0.858	1st Class	0.996232	0.377837	0.725193	-0.0105242	1	1	1	0.686846
Current Dataset	15338_2472	ss2137298658	15338	2472	[T/C]	C	G	GGCAAAGAGGTGGATGAGAATGAGTTCATTGATGCCTCGCACTTGGTGTA		CTTTGCCCAGAGAGTGGACGTGGCAGTTGAAGTCCTAAGCAGCACACCAGGCAAAGAGGTGGATGAGAATGAGTTCATTGATGCCTCGCACTTGGTGTA[T/C]GATGGTGTGCGAGAGATCCGCATGGCTGTGCTGATGAATAAGGCAGATGACGAGTTAGATCCGGATGATGTGCTGATGGATGAGTACCATACTTTGGAGA	204	0.996	PC PPC Errors	0	0	0	0	1	1	1	0
Current Dataset	15343_862	ss2137298659	15343	862	[A/G]	T	A	AACCCTTTGTGCAAGTCCTTCTTCCAAGATGGACTCCCTGTTGAAGAAGC		GCTCATGAATTTGCAGTTGACCAAACTGAAAGAAAGTTTAACTTGTGTGAGTTNNNNNNNNNNGTTTATTACTGAACTATTACAAAGCTTGCCTCTTAC[T/C]GCTTCTTCAACAGGGAGTCCATCTTGGAAGAAGGACTTGCACAAAGGGTTGTCTGATATGATTTTAAGTAAATTAGGTCGTGAACAAAGGGATAAAGCTT	204	0.996	1st Class	0.999246	0.247738	0.782115	0.0581968	1	1	1	0.78725
Current Dataset	15351_178	ss2137298660	15351	178	[A/G]	C	G	TGTTCTATCTGACGGTCTCTGCGGATCAAGTCTTCTTCGAGACGTCGGGT		ACCTGCATATAAATCTCAAGAAGAGCAGTACCAGGAAATACAAGAACTCCGAAGACACCTTGGAGAGCTGCGGGAAGAGAACTCTGGTCTCAAGACACG[T/C]ACCCGACGTCTCGAAGAAGACTTGATCCGCAGAGACCGTCAGATAGAACAGTAGAACAGCTGATGGATCCAGCTAAGGTTGTAAGACTGAGGAATCAGTT	204	0.949	1st Class	0.998493	0.203396	0.712428	0.0317439	1	1	1	0.662881
Current Dataset	15353_560	ss2137298661	15353	560	[T/C]	C	G	TTTTCCTGGGGCTTATTTGCTTCCCCGCCTGGGCAGTTCTTTTCGTCCGA		NNNNNNNNNNNNNNNNNNNNNNNNNNNATTGTCACGGCAAGGATCCGATTTTTCCTGGGGCTTATTTGCTTCCCCGCCTGGGCAGTTCTTTTCGTCCGA[T/C]CCCTCCGTGCAGTCCTCCTCCCCGTCGCACAGCCAGCGCGTGGGNNNNNNNNNNNNNNNNNNNNNNNNNNNNNNNNNNNNNNNNNNNNNNNNNNNNNNNN	204	0.915	Probe Didn't Bind	0	0	0	0	1	1	1	0
Current Dataset	1537_346	ss2137298662	1537	346	[A/G]	G	C	TGCACTAATGGTTCAATCTACTACATAGACATGCAGAAATTCCCACTAAG		CCTGCCCATTGCCTCCTTTGACACAGCTGGCTCTTTCCTCCTCCTTGGATGCACTAATGGTTCAATCTACTACATAGACATGCAGAAATTCCCACTAAG[A/G]ATGAAGGACAATGACCTCCTAGTCACTGAACTCTANNNNNNNNNNTAGTCACTGAACTCTACCACGACCCGTCCAATGATATTATCACAGCTATCTCAGT	204	0.988	Probe Didn't Bind	0	0	0	0	1	1	1	0
Current Dataset	15373_305	ss2137298663	15373	305	[T/C]	G	C	TCACTGTCAATATCTGTAGTTTCCCCAATGGCGTCGCTGGTTCCTCTAAT		AGAAACCACAGACACAGTTAGAGACCCAGCAAGCACTGTTAAAGAAGCTACAGATGCTGCCATTGAAAACGAAGGCACTGCTAGCATAGTCACAGACGC[A/G]ATTAGAGGAACCAGCGACGCCATTGGGGAAACTACAGATATTGACAGTGAAACCACAGACACTGTTAGAGAATCCGCAGACACTGTAATTGAA	197	1	Call Rate 90	0.851545	0.20531	0.735924	0.15529	1	1	1	0.270403
Current Dataset	15398_604	ss2137298664	15398	604	[T/C]	A	T	GACGTTGAGCTCTCAGACGAGGATGATCCAGACCTGCTGGCCGAGTTATC		NNNNNNNNNNNNNNNNNNNNNNNNNNNNNNNNNNNNGGGGGCTGTTGGGGGAGGGGATGGCCTGGCTGGTTCATCATCGCCACCTTGGGAGCTCAGTGC[A/G]GATAACTCGGCCAGCAGGTCTGGATCATCCTCGTCTGAGAGCTCAACGTCGTAGTCCTCCCGCATGCACTCATTCACCATTTTGTCAAGCTCGTGTGGAG	204	0.877	Probe Didn't Bind	0	0	0	0	1	1	1	0
Current Dataset	15403_325	ss2137298665	15403	325	[T/G]	C	G	ATGTGTTGGTAGAGAGTTACAAGTTTCTTCGAACCATCCCACTCAACAAT		TATCTGGAGGAGTGTAGTCTACTAGGGGGTGTTCTGGTATCAAATCTTTGTCAGAATTCAGAACTGACGATTTATACAAGTAAGATTTTGGGAGAGAAG[A/C]ATTGTTGAGTGGGATGGTTCGAAGAAACTTGTAACTCTCTACCAACACATAAACTGGTTTGTGTTTCATGTGGGCAAGAGTTGCTAAAGAATAACTGCCA	204	1	1st Class	0.990203	0.454338	0.757073	0.0590609	1	1	1	0.744706
Current Dataset	15410_338	ss2137298666	15410	338	[T/C]	A	T	CATCTGCACAAATGGAAATGTATGTGCACATAGACATTCGTCAATATCTA		CACTGCTTCCCTTGTGCCAATCTTATCACTGCCAATATCAGCTTTATTTTTTATTTGATGATATGATATACAAGCCCATACATATTCCCATGCATGCAC[A/G]TAGATATTGACGAATGTCTATGTGCACATACATTTCCATTTGTGCAGATGCATATAATACCACTAATACAGTCTTCTTGTATGTGATTGATGATAGCTTC	204	0.965	2nd Class	0.977393	0.30532	0.83705	0.0142013	1	1	1	0.868076
Current Dataset	15433_131	ss2137298667	15433	131	[A/C]	A	C	TGCTTGGACTCCTCGCTGTGGTCTCCTGTGAGCGGCCAGTGTAGCAGAAT		CTTCCGGTGTAAGGAGGGCCACCTGATGCGAGGGAAGCTCTCCTCTACCTGCTTGGACTCCTCGCTGTGGTCTCCTGTGAGCGGCCAGTGTAGCAGAAT[A/C]TCGTGTGGGCAGCCGAAGGTGAAGGAAGGAGGCGTCGTGATCCGCGGGAGGTACTATTACCAGGACCGAGTGGTATACCGGTGCCCTTCGGGCAAAGTTC	204	0.834	Probe Didn't Bind	0	0	0	0	1	1	1	0
Current Dataset	15442_80	ss2137298668	15442	80	[T/G]	C	G	ATGTTCCCCTTCACCCCTTCCTCCCACTAACCTAAAGTACTGAATGTGTT		TAGGGTTTCTGTCTCCATCTCATAAGCCCCCTATGACAACAAGCAGCAAGGGGGGGTGGGGGGTTAAGGATTGAACAAG[A/C]AACACATTCAGTACTTTAGGTTAGTGGGAGGAAGGGGTGAAGGGGAACATGATGAGCAGGATGGATGGATGTCTGCAATCACTTTGCAAAGGAAAGGAAA	184	1	2nd Class	0.978146	0.115562	0.791138	-0.080332	1	1	1	0.80179
Current Dataset	15443_233	ss2137298669	15443	233	[T/C]	C	G	TTAGGTAAACGATGGTTTTCAAGCAAAGGATGGATACTGCCAGAAGGCTA		AGCCATATCTCGTGGAGTTCATCAGGCAAATGTTGTTTATCCATTCATGTTAGGTAAACGATGGTTTTCAAGCAAAGGATGGATACTGCCAGAAGGCTA[T/C]GATACAGGAATAACCATTTACAATAGTGCAGTTAAAGAAAAGGTCCCATTAAAGACTCTGCAGCCAGGTCTCCTAACGTGGTATTCTTGCGGCCCAACTG	204	1	1st Class	0.986436	0.477464	0.846968	0.00739414	1	1	1	0.880572
Current Dataset	15444_674	ss2137298670	15444	674	[A/C]	C	G	AGTGACAGCAGCTACGACGACTGTGACAGTGATAGTGAGAGTGACATCAC		GAGACGGACAGCAGTGACAGTGACAGCAGCTANNNNNNNNNNNNNNNACAGTGACAGCAGCTACGACGACTGTGACAGTGATAGTGAGAGTGACATCAC[A/C]GATGTGTCCCCCTTGATCTCTGCCACGGCGAGTCCCCTGGGCCTGTCCCCCGTCCTGCCCCGCCGC	170	0.878	1st Class	0.997739	0.226586	0.78569	0.0343739	1	1	1	0.793065
Current Dataset	15467_1339	ss2137298671	15467	1339	[A/G]	T	A	TAATCTACCTTTCTACCAGAGTATCTATATAGGTAATGTCCTGATTATGT		AATTGATGAGAGAAAGAAAATAGAAGAAAGATAGAGAGAGGGGGAGAGGTAGGGAGAGAGTTTAGATGAAAATAAAGATATGATTTATGAAAACCGATT[T/C]ACATAATCAGGACATTACCTATATAGATACTCTGGTAGAAAGGTAGATTAAGAATAAAGCCTTTGCAGTTCGAGATATGTAACTGACATTCCGATGATAA	204	0.899	2nd Class	0.948757	0.245036	0.744481	0.0154287	1	1	1	0.698532
Current Dataset	15468_1015	ss2137298672	15468	1015	[A/G]	C	G	TGACCTTGCTTCAGTCGACGTTTGCTCAATCGCACTCTTGTTTCAAGCTC		GATGGCAAGAGAGTACAACTGGAACGTTAAGAACAAGGCCTCAAAGGGCTACGAAGAGAATTACTTCTTTGTACTTCGTGATGATGGGGTTTACTACAA[T/C]GAGCTTGAAACAAGAGTGCGATTGAGCAAACGTCGACTGAAGCAAGGTCAGCAGCCTAACAACTCTAGGCTTGTGGTGCGTCATCGTCCTCTCATTGCGC	204	0.996	Probe Didn't Bind	0	0	0	0	1	1	1	0
Current Dataset	15469_2200	ss2137298673	15469	2200	[A/C]	C	G	TATAGTCCCTCTCCCTACCATCTTAACTCGAATCCTTCTGACATAGAGAC		CAGAACAGATGCTGGCCAAAGTCACAACAGCCAACAACAAACGGAAAAATATAGTCCCTCTCCCTACCATCTTAACTCGAATCCTTCTGACATAGAGAC[A/C]GCTGTTAGGTGTAATGTGAACCAGTTGTTCCTCGTTGGCATGTTCCTCCAGAATTCTAGTACCT	168	1	Probe Didn't Bind	0	0	0	0	1	1	1	0
Current Dataset	15478_118	ss2137298674	15478	118	[T/G]	C	G	ATGGGTGGAGTTTATGTCAATGTCATTTCCATTTAAAAGAATGGGAAAAG		ATTGGGTCTCAGTCTCCGGGCAAGGGATTGGGGGGAATGTTTTGTGATAACGCTGGGATTTTATCAAATTTTATAAAACTTATCTCTCCATTGTTCCTA[A/C]CTTTTCCCATTCTTTTAAATGGAAATGACATTGACATAAACTCCACCCATTGCAAAGGCCATACAATCTCTGTATAAAATTTCCAATATTCTTCTTCCAC	204	0.935	1st Class	0.998493	0.272453	0.795645	0.0203903	1	1	1	0.808878
Current Dataset	15482_194	ss2137298675	15482	194	[T/G]	A	T	ACAGCTAAAAAGACACAAACACATTTTATCCACCTTTAAAAAACAATTTT		GCCAATCAGAGCGCGATATTTTCTAAATATCATTCACGCAGGCACAGGTAAGAATTTATATTTTCATTAATTGTGAATCGCATCGTAAGTTTTTTGATA[A/C]AAAATTGTTTTTTAAAGGTGGATAAAATGTGTTTGTGTCTTTTTAGCTGTACATGAAATAAATGATCACTCAATATGGGTAAAAATTTGAGTCAGTCATG	204	0.765	2nd Class	0.987943	0.110603	0.804193	0.0157829	1	1	1	0.794686
Current Dataset	15493_355	ss2137298676	15493	355	[A/G]	C	G	TGCGACGAGTACAGACGGTGGTACATTTGCGAGGTGAAGGTGAGGTCGGG		NNNNNNNNNNNNNNNNNNNNNNNNNNNNNNNNNNNNNNNNNNNNNNNNNNNNNNNNNNNCCCCTTCAACCTCCCTTCAACCCTCGTCCGATTCCCCTCA[T/C]CCCGACCTCACCTTCACCTCGCAAATGTACCACCGTCTGTACTCGTCGCAGCTCTTGGCCTTCATGCTGTGAGTGCCAGC	184	0.834	Call Rate 90	0.844009	0.06875	0.54567	-0.120215	1	1	1	0.184384
Current Dataset	15499_450	ss2137298677	15499	450	[A/G]	G	C	TTAGAGCTCCCAGCTGTCTTTGTGATGTCATATTTATCGGCTGCATCACT		ACGGCGTAGTCCAACATTTTCTGGCTTGGGGCTAGCTGCCTGTGATGGCTTAGAGCTCCCAGCTGTCTTTGTGATGTCATATTTATCGGCTGCATCACT[A/G]GACACACCCTGAGTTCCTTTCATGACATCCTTCCCCCTGCGATCCCTCTTCTTGCGGAAGGTCTTGCGCTGCCACCTGGGCAACCAGCGCTCAGGATCAG	204	1	Probe Didn't Bind	0	0	0	0	1	1	1	0
Current Dataset	1551_196	ss2137298678	1551	196	[A/G]	T	A	AACAGACATCTTAACTGCCACCGGAAAAAGATGACAAATACTTGACTATC		ATACTTTATTTACTTCACCAATACACGTATTTAGTTACTATTCTATGGGAAGAGCAATGAAATGCTGACAAAAACATTTTTTGAAAAGATTCCGGTGCA[T/C]GATAGTCAAGTATTTGTCATCTTTTTCCGGTGGCAGTTAAGATGTCTGTTATATGTGAATTTTAATATTTAAGAGGTAATAAATGGTGCATGACAGTGAA	204	0.988	PC PPC Errors	0	0	0	0	1	1	1	0
Current Dataset	15517_1522	ss2137298679	15517	1522	[A/G]	G	C	GCGTCGGAGAAAGAGGACCGGTTGTGTTTTGTCTTATCACTCCTGCTTAT		CATCGGCTGAATTTCGACGTTCGTTTGAGCGTCTGAGTTGGACCGCTTTGCGTCGGAGAAAGAGGACCGGTTGTGTTTTGTCTTATCACTCCTGCTTAT[A/G]TCATTGATTGTCAAACTGGTTCTTGTCTTCGCTCTTTCCTTCTTCAATATGATACAAGTGATCAGTAAGACCGTCGAGAGCAAGACGACGAAAACAAGAC	204	0.996	3rd Class	0.932931	0.460824	0.812104	-0.0848502	1	1	1	0.831564
Current Dataset	15518_3552	ss2137298680	15518	3552	[A/G]	G	C	ACAGCCTCATATACTATATTATAAAGGGAAGCAGTGCAGTATACTTCACC		TGCTGCTGGTGTTGTAGTAAGTATGGTCCCAAAGATTATGCCAAGAACAACAGCCTCATATACTATATTATAAAGGGAAGCAGTGCAGTATACTTCACC[A/G]TGGAAAATCATTGTAAGAAACCGCTTTTAAATCTTTTTAAAAAGCCTTGATCTAGATATCATCAAGTTGTGTGAAAGAAAAGGCTCTCCCTGAGTATGTT	204	0.988	1st Class	0.999246	0.297888	0.776515	-0.00841609	1	1	1	0.778006
Current Dataset	15519_1717	ss2137298681	15519	1717	[T/C]	T	C	CAAAATGAGGTGAAAGTCATCATCCTGCTGTTTTCGTGTGAGAAGAAGGC		GTTCAGAGGGATGGCTGGCTGCGTACATGTGTCACATCCAGCTCCATCACAAAATGAGGTGAAAGTCATCATCCTGCTGTTTTCGTGTGAGAAGAAGGC[T/C]TATGTTGGCTTCATTCCAGTGGATCAAGTCTCCTTTGTGAATAAGATCAGGAGTGTCATTCAGGGTGCAAGAAAAGGACAGATCCCAGGTAATATCATGG	204	1	1st Class	0.999246	0.352187	0.882466	0.0246962	1	1	1	0.919815
Current Dataset	15521_537	ss2137298682	15521	537	[A/G]	T	A	ATGCCTAAGCTAATTTAGTTAAGTAGCTAGTTATATGGCTGAGATGAGCA		ACAGACTTCAGATATACAAGATGTTCTTACACCTTTTATGCAATTTCTTGATCTCTTCCTCTAGTGACCCTTTTAAAAGTTCTAAGTGAATCCCAAGAG[T/C]TGCTCATCTCAGCCATATAACTAGCTACTTAACTAAATTAGCTTAGGCATAACTACCTCATGATTTGATAATTTTGTCTCTGCTGCTATTGCGATAACAA	204	0.965	1st Class	0.997739	0.32855	0.850803	-0.0345136	1	1	1	0.885225
Current Dataset	15525_753	ss2137298683	15525	753	[T/G]	T	G	AGAAATTGCCGACCAAAGGTTTTAGTCATTCAGAATTTTTTACCTGAAAT		TGGGGAGGCCCCTGAATATGCCTATGCCGCCAATGAAACCGCCACAGTAAGAAATTGCCGACCAAAGGTTTTAGTCATTCAGAATTTTTTACCTGAAAT[T/G]TGAATTTTACCTGAAATTTGATTTTGTTCAGTGGATTTCAACTTTTTTAAAGAAACATTTTGATAGAATGATCGGAAGGCTACCAGATTGAATAAAGGAA	204	0.899	1st Class	0.999246	0.279789	0.805298	0.0404252	1	1	1	0.823639
Current Dataset	15530_2250	ss2137298684	15530	2250	[A/C]	C	G	ACAGTGACGTTTTCTGCTGAAGTGACCTTGAAAGTTACCCAGCCATGGGG		AACGACATCTGGTGTATCTATGAGAGTTAGATTGGCGTCAGGAACAGTCACAGTGACGTTTTCTGCTGAAGTGACCTTGAAAGTTACCCAGCCATGGGG[A/C]AGGCTGTTGTTTTGTATCGGTAGCTCTTGTTCCGGGCTAACTTCCTCCTCATCTTTTGTCTGTATAGTTGTTACGTTTTTCCTGATTTCGATTTTTCTTG	204	0.976	Genome Duplication	0.508666	0.437037	0.68882	0.493309	1	1	1	0.603814
Current Dataset	15540_578	ss2137298685	15540	578	[A/G]	A	G	GAGGAGAAGGAGGACAGGTCAGAAGTTTTCTCAGAGAAAGGTAGAAGGCG		GAAAAGTAGTCTCGGGACGGTGAACGGGGAGATGATGTCAAGTGGTTTAGAGGAGAAGGAGGACAGGTCAGAAGTTTTCTCAGAGAAAGGTAGAAGGCG[A/G]GATTCTGTTGCCCATAAACGAGAATCTCTTTTAGTCACAGGTGGTGGAGGTCAAAGTGAGAGAAGTGCAAGCTCTCTGTCTAGCACAAGCCCGGGACACC	204	0.976	Only 2 Clusters	0.9789	0.0288684	0.760826	0.017149	1	1	1	0.682353
Current Dataset	15541_969	ss2137298686	15541	969	[A/G]	A	G	GTGCAGAGAGTGGAAGTTATGTATGCATGCTCTTGAAGACATGGGAACTT		CTGTAGGTGTAAGTTGGATTATTATATGCTACATACCAAAAAGTTCTTTGTGCAGAGAGTGGAAGTTATGTATGCATGCTCTTGAAGACATGGGAACTT[A/G]CAATGCAAATTCTTACATTATAATTCTACTTTCAGAAAATCTCCCACGTGTTTTCAA	161	0.9	1st Class	0.996232	0.360817	0.885958	-0.0586777	1	1	1	0.92322
Current Dataset	1555_197	ss2137298687	1555	197	[A/C]	T	A	GTGACCCACAACCTCATTCGACCACCCCGCCGCGCACCACATCTAGAAGA		AAACGNNNNNNNNNNNNNNNNNNNNNNNNNNNNNNNNNNNNNNNNNNNNNNNNNNNNNNNNNNNNNNNNCACTGGTCACCATCAGTATAGTGATTTAGT[T/G]TCTTCTAGATGTGGTGCGCGGCGGGGTGGTCGAATGAGGTTGTGGGTCACTTGCATAATGGAGAGATGAATTTTGATTGATGGGGAGGAATGCTTGGATT	204	0.787	1st Class	0.987943	0.121282	0.679026	-0.0694997	1	1	1	0.599193
Current Dataset	15555_46	ss2137298688	15555	46	[T/C]	A	T	TCTTTTTAGCGTTATCAGTGAAGAGACCTTCCTCGCCGACCTCTTATCAT		ATACGTAGGCTGCTTATTAAGAAATATCAATTTTCTTATCACTCT[A/G]ATGATAAGAGGTCGGCGAGGAAGGTCTCTTCACTGATAACGCTAAAAAGATAATTTTCCGAAATACTTGTCATTCTGTTTTAATTTTAGCTCCTTGTCAG	150	1	2nd Class	0.98945	0.394897	0.76944	0.0725241	1	1	1	0.724912
Current Dataset	15557_67	ss2137298689	15557	67	[T/C]	A	T	GTCAGGGTTGAGAGATTTCGGAACAAATGAACCGTCATTCGAAACGTGGA		GTGGATCTGAATCAATTAAAAGAAACCTCAAAAGTCTGAACCAATCGAATGAAGCATCACATAATC[A/G]TCCACGTTTCGAATGACGGTTCATTTGTTCCGAAATCTCTCAACCCTGACCTGGTAAGCACGGTCATTTCTGGGCGGTCCTGAAG	156	1	MI Error 0.01	0.913338	0.035066	0.808985	-0.524424	1	0.999777	1	0.829147
Current Dataset	15562_70	ss2137298690	15562	70	[T/G]	C	G	CACCAAACTCGGGAATGCGAAGGAGGATAGCGGGTCTAATCCTTTTCCTC		GAAGGANNNNNNNNNNNNNNNNNNNNNNNNNNNNNNNNNNNNNNNNNNNNNNNNNNNNNNNNNNNNNNN[A/C]GAGGAAAAGGATTAGACCCGCTATCCTCCTTCGCATTCCCGAGTTTGGTGTCCTTCGTCACACTTGACGGAGGAAGGATCGAAGTGAAAGAAGAAAGAAG	174	0.854	2nd Class	0.941221	0.377902	0.811312	-0.0327966	1	1	1	0.571869
Current Dataset	15565_491	ss2137298691	15565	491	[A/G]	A	G	GTGATGACGTGTGATGAGGGAGAAGTGTCTTACATCACCTCTGTTGTCTT		TTCCCCCGTATCACGTATCCTGTGGAACGAGAGTGATGACGAAGTGGAAGTGATGACGTGTGATGAGGGAGAAGTGTCTTACATCACCTCTGTTGTCTT[A/G]GTCACCGTCTCCCTCGGGGTTCTGAAGNNNNNNNNNNNNNNNNNNNNNNNNNNNNNNNNNNNNNNNNNNNNNNNNNNNNNNNNNNNNNNNNNNNNNNCAG	204	1	1st Class	0.998493	0.29434	0.826677	0.00287945	1	1	1	0.854294
Current Dataset	15568_2890	ss2137298692	15568	2890	[T/C]	T	C	ATAACTTATCCCTTATATAGTTAGACTGCCTCAGTGGTTATGAGAATCTG		ATGGCAAGGNNNNNNNNNNNNNNNNNNNNNNNNNNNNGAATACAGATAAATAACTTATCCCTTATATAGTTAGACTGCCTCAGTGGTTATGAGAATCTG[T/C]AGAAAACCACCTCTTTTCATTGGTCCTTAATAGTATGTACATCAATTTCATTTTCCTTCAATCCATTCTAAATGCACCTAAGACTGCATGTATCTGTGTG	204	0.965	1st Class	1	0.177468	0.932397	0.0299068	1	1	1	0.961381
Current Dataset	1557_256	ss2137298693	1557	256	[T/C]	C	G	GACAAAGGCCAAAACACATTTAATACCTGAAGTCTCCAAGAAATATCTCA		NTATCAATAAACATCTATAAAAAATGTTGCACTTCTTACAGTCTAAAGAGACAAAGGCCAAAACACATTTAATACCTGAAGTCTCCAAGAAATATCTCA[T/C]GAGAAAGTTAAATCAACTTACAGCACCAATCCCCTTTGAAAAGAAGAATATGTAACAATGACAATTTAAAAAGGTTTCACATACATTAGTTTCTTATAAT	204	0.965	1st Class	0.997739	0.265861	0.84995	0.00225633	1	1	1	0.884198
Current Dataset	15596_183	ss2137298694	15596	183	[A/G]	G	C	GAAAGAAACACAGACAAGGAAGGAAGATTATATACCAAGAGAGTCGCAGC		AAAGTTTCCGAACGAGTACGACAAGGACATCATTTCTTGCAATGTTATAGAAAGAAACACAGACAAGGAAGGAAGATTATATACCAAGAGAGTCGCAGC[A/G]GTGCGGAATGTGCTACCTACATTTCTGCGGAGGGTTTCAAGTTTACAAGTGGAGAAACTGGAACTTCAAGAAGAATGCTGGTGGAACAGAAAAAAGAGAA	204	1	1st Class	0.999246	0.326546	0.840607	-0.118672	1	1	1	0.872635
Current Dataset	15597_1389	ss2137298695	15597	1389	[A/G]	G	C	TTGTCATACGAGAGGTTTCAGTTGCAAGAATAGGAGTTCAGTAAATAATG		TTGGAAATGCAACCTATCTTATCTGTACAGAGCGAGCAATGGCAGAGTTTTGTCATACGAGAGGTTTCAGTTGCAAGAATAGGAGTTCAGTAAATAATG[A/G]CCTCCTCCTCCTCCTCCTCATCGTCTTTTCTCCTTTCCCTGTTTCCTCTCTCTTTCTTCACGTTTTTTTTTTTTTTTTTTTCTGTCCTGTTTTCTTCTTT	204	0.965	2nd Class	0.988696	0.301448	0.775606	0.0442405	1	1	1	0.746933
Current Dataset	15599_204	ss2137298696	15599	204	[A/G]	C	G	AGCTTATCCTCAAACTTTAACAAAGGAGTTCTGTGCAAGCCTCGGATAAC		AGTGAAGACCAAGCTTATTGAACAGATGAAGGCCTGGGAGCATGATGACTGCTCTGCAAAACAACAGTGCGGCTATGAGTACCTGGGTGAAGATGGAAA[T/C]GTTATCCGAGGCTTGCACAGAACTCCTTTGTTAAAGTTTGAGGATAAGCTGAACTTCACCATGAATGCCAACGGTGGAAACTGCCATGTAACGGCGGTGA	204	1	2nd Class	0.959307	0.379419	0.780702	-0.0892127	1	1	1	0.349959
Current Dataset	15604_305	ss2137298697	15604	305	[A/G]	G	C	CAAAAAAACACCCCATGTCAACATACCCCACAAACGCACGTAAACAAACA		CGATTCTTCTCGCGAAACGAAAACCAAACCAAAACCAAAAAAACAACAACAAAAAAACACCCCATGTCAACATACCCCACAAACGCACGTAAACAAACA[A/G]GACAATCTCCACACGGGAAACCTGTCAACACGCNNNNNNNNNNNNNNNNNNNNNNNNNNNNNNNNNNNNNNNNNNNNNNNNNNNNNNNNTATTCCGGGAA	204	1	1st Class	0.993971	0.090978	0.634223	-0.0556215	1	1	1	0.514542
Current Dataset	15607_56	ss2137298698	15607	56	[T/C]	C	G	AATCATTTATTTTGTGAGTGAAAAATCATAGTCGTTTACTCGTGTTTTCG		GTGCCAATCATTTATTTTGTGAGTGAAAAATCATAGTCGTTTACTCGTGTTTTCG[T/C]CGACGCTCCACGACGTATTTTTCAGCGCCCTTCCTGCCCACGTGCGGCGGAGGGGTCGTACGTGAAGACCTTGTCCGCAAAGCAGCCCTTCCTCACGGAC	160	0.858	Ambiguous Clusters	0	0	0	0	1	1	1	0
Current Dataset	15647_100	ss2137298699	15647	100	[A/G]	A	G	AGCATGAACAAAGGCAACTTGGCCATGTTACCTGAACTGCATGCAATATC		GTTGTTCGCTGCTCGCCGTGTTGGTGATACATTCATTGAGGCCACAACAAGCATGAACAAAGGCAACTTGGCCATGTTACCTGAACTGCATGCAATATC[A/G]TGTGGCCTGAAAGCCCTTAGTTCTACGGATTCCACATCAGGCATTGACATCTGTCGTCTGTCATGTGGTGGACACGGGTATTTGNNNNNNNNNNGGTGGA	204	1	Probe Didn't Bind	0	0	0	0	1	1	1	0
Current Dataset	15648_33	ss2137298700	15648	33	[T/C]	A	T	TATATACCTATGTTGAAACACTGAATAGTCCAGGAGCCCAGAGACACCTC		AGGCCTCAAACCTTTTGCGCTCGAGATGTGGA[A/G]GAGGTGTCTCTGGGCTCCTGGACTATTCAGTGTTTCAACATAGGTATATACACAGTTCCAGTGGCGTTGTCAGGTGTTTCATAAAACATTTTTGGAACAA	137	1	Probe Didn't Bind	0	0	0	0	1	1	1	0
Current Dataset	15659_157	ss2137298701	15659	157	[A/G]	G	C	GGAAGAAAAGCCAATTTTGACAAAAGCGAATCACAGAAGGGGGTTCCCAA		TAGAGGAGGAAAAAGAAGGAAAGAAGGTTGAGTAGGTGGTGGGACAGAAGGAAGAAAAGCCAATTTTGACAAAAGCGAATCACAGAAGGGGGTTCCCAA[A/G]CTGTCAATGGTTGAATGTAAGGCCTGATTGGTTATGGCCTGTTTCAGACACAGATTTTTCTTTATCCATCATGGACGGCAAGATGTCACACTTCCGAATA	204	1	1st Class	0.997739	0.300982	0.837447	0.114665	1	1	1	0.868589
Current Dataset	15677_116	ss2137298702	15677	116	[T/C]	T	C	CAGGCCTACCAACCCTCTCGACCCGTGTTCCGTTCTACTTCACGTTCACA		TCCCCAAACCACGTTGTTAACACGTGACCCACTGTTGATGTTTGGCTGCCAGGCCTACCAACCCTCTCGACCCGTGTTCCGTTCTACTTCACGTTCACA[T/C]NNNNNNNNNNNNNNNNNNNNNNNNNNNNNNNNNNNNNNNNNNNNNNNNNNNN	156	0.877	1st Class	0.996232	0.335855	0.689741	0.0343172	1	1	1	0.619693
Current Dataset	15682_655	ss2137298703	15682	655	[T/C]	C	G	CTGCACTGAAATCTACGTGATTATTTTTTAAACGTCTGTTTATTAAGTCT		GAAAAGGGTGAAAAAATAAACACCCTTTCAGAATCTGCTTTCGTGAAGTCTGCACTGAAATCTACGTGATTATTTTTTAAACGTCTGTTTATTAAGTCT[T/C]ATATATATCTGTCTATTTATCATGAAGATATATGTACTGTCTACTTACACTCACGGAATGTCAGTGTACCATTTATCGGTTGTGTGTTCTGTTTTGTGAA	204	0.858	2nd Class	0.98116	0.247312	0.785595	-0.0757748	1	1	1	0.752844
Current Dataset	157_281	ss2137298704	157	281	[A/G]	C	G	ACCTGATTTTTGCCTTGCTTTACTGGCACTTGTTGCAATTTGCCGTCTTC		GTTCTTTCTAATCAATCATCAAGGTTCAGGGGCGTAACTAAGGATTCGGGGGCCCGGGCTTGGTACCTTAAGAGCCCCTCCAACACTGGGTGAGGTTTG[T/C]GAAGACGGCAAATTGCAACAAGTGCCAGTAAAGCAAGGCAAAAATCAGGTCATAACATTAGTTTAGGTTTAGCTGCACATTTCTCTTCGGAAACCCACTT	204	1	PC PPC Errors	0	0	0	0	1	1	1	0
Current Dataset	15700_1276	ss2137298705	15700	1276	[A/G]	G	C	AAATCAAGATACCACACAATATCAGAGAAAAGTCTGTGCAAGACTAAAAT		TTTCAATCATGTGATTGCCATGTCACAACCAGATCCAATGGGTTAGCTTAAATCAAGATACCACACAATATCAGAGAAAAGTCTGTGCAAGACTAAAAT[A/G]TAAAATGTTCATCANNNNNNNNNNNNNNNNNNNNNNNNNNAATGAAGTATCTGCCTTATCTCTGTGGAAAATAAGATGTCATGGGACATAATGGAGTTTG	204	0.899	1st Class	0.997739	0.149924	0.867121	0.0696776	1	1	1	0.903896
Current Dataset	15702_230	ss2137298706	15702	230	[T/G]	C	G	AGGATTGACAGTCTAAATACAACATTGGTTCAGTAGCAATTCTCAGGTAA		GGTGACAGGTATCTTCATCATCATTTAATATCTTTATAATGGAATGTCTCACAGAGGAGATGGTAGATGATCCTTGGCCTTCAACCACCAGGAGTGTTC[A/C]TTACCTGAGAATTGCTACTGAACCAATGTTGTATTTAGACTGTCAATCCTCCAACAAGGATGTTGACAATACAGATGACTTCTACACACCAACTTTGAAG	204	0.965	1st Class	0.996986	0.100907	0.886373	-0.0293559	1	1	1	0.923619
Current Dataset	15712_335	ss2137298707	15712	335	[A/G]	G	C	TCTTTTTGTCAGCAGCAATTGAAAAGTATGTAGGACTCAATGGCCTATTT		TGAAAACAGGCATGTGATCACTGCAGCCCCCCTTGAACAAAACACTGTTTCTTTTTGTCAGCAGCAATTGAAAAGTATGTAGGACTCAATGGCCTATTT[A/G]AAATGAATAAGTTTTTTGCTGTTTTCCAAAGGCAGTATGATGTGCTTTCAGGGATAATCATTTGCATCAGCAAGCACTTTCAGATTTATAGACCATGGAT	204	0.965	1st Class	1	0.217784	0.872885	-0.0268073	1	1	1	0.91006
Current Dataset	15725_886	ss2137298708	15725	886	[T/C]	C	G	TCATCTGACGGCCCTACGCGCACATTTTCCTCCTCATCTGAGGATTCCAC		GGAAGAGTTTCAGTTGCGACTGAGTATGGATATATCTGATTCCTCAACCTCATCTGACGGCCCTACGCGCACATTTTCCTCCTCATCTGAGGATTCCAC[T/C]TCCATGGATGCTTCAGAAATGCACTGAAGCTACTAACTTTGCAGCTGTTGTTATGAGCTTTATATTTTGAAAGG	178	0.915	1st Class	0.999246	0.43816	0.87216	0.023193	1	1	1	0.909297
Current Dataset	15726_161	ss2137298709	15726	161	[T/C]	A	T	AATGGGAGCAACCTTCTCAGGTTTGGTTTTCCAGCCGGAAATGAAGTCTA		AAGCCATATACTCTGAGAAGAGTAAGCAGGCTGCACCAAGACATGAAATCGTCTACAGTGAAGAAAAGAAAAAGATATAGCATGGCATTTCAAGCAAAA[A/G]TAGACTTCATTTCCGGCTGGAAAACCAAACCTGAGAAGGTTGCTCCCATTTCAAAAGGAAGCTATTTGTCGATATTGTTTCTGTCTTTTTGTTCCCCCGC	204	1	PC PPC Errors	0	0	0	0	1	1	1	0
Current Dataset	1574_23	ss2137298710	1574	23	[A/G]	C	G	CCCGAGAGAGCGCATCAAACTGCCTGCTATGGTGGTCATGATCTTATGGA		AAATTTCCCTCAATGTCCTGAG[T/C]TCCATAAGATCATGACCACCATAGCAGGCAGTTTGATGCGCTCTCTCGGGGCCGTGGCACAAAGCATGGTGCAGGCGACGCCCATGGCTCTGAGGGGTGT	127	0.949	Probe Didn't Bind	0	0	0	0	1	1	1	0
Current Dataset	15748_239	ss2137298711	15748	239	[T/C]	T	C	TTCTTGCATTGGTTAGGCGAAGAAATCTGCGCTTAGCCTTCCTTGCAACT		TCCAAAAGAAAGATTCATTTAGGTCCTTCGTCTGCATCTGAAGTCATCGTTCTTGCATTGGTTAGGCGAAGAAATCTGCGCTTAGCCTTCCTTGCAACT[T/C]CTGCCGCACCCGGCCGTGAGACNNNNNNNNNNNNNNNNNNNNNNNNNNNNNNNNNNNNNNNNNNNNNNNNNNNNNNNNNNNNNCACGAGTGGTGGTAGTG	204	1	Ambiguous Clusters	0	0	0	0	1	1	1	0
Current Dataset	15750_220	ss2137298712	15750	220	[A/G]	C	G	TAATAGATGAGGGACTAACAGGTGGGTTTCGGGTGGTGGTCTGGGTAGAT		CTTTACTATGAACAATGAATGTTACTATCTGTGCCATTATTCATGAATAAGCAAAATGTATCTACATGCTTAAAGTTACACGTGGCTTGAAAAGTAGAT[T/C]ATCTACCCAGACCACCACCCGAAACCCACCTGTTAGTCCCTCATCTATTACCCTGACGCTGAAAATGGCATACTGAGTTTAAGGAAATTATAAAATAGTA	204	0.976	3rd Class	0.946496	0.457803	0.705472	0.0552869	1	1	1	0.561817
Current Dataset	15751_429	ss2137298713	15751	429	[T/C]	T	C	CTGGATGCACAGCTGAGGAATTGCCTTAAACAGACATTGGACAACTGTCA		CAGAGAAGATTGGTGAGTCTACTTGATAGCCAGTCCACCAAGCAGCGCTCTGGATGCACAGCTGAGGAATTGCCTTAAACAGACATTGGACAACTGTCA[T/C]GACTGTTCTGGTTCTTTCAATGACAGCCTTTTTGGGTGTGCTTT	148	1	1st Class	0.997739	0.444864	0.875004	-0.0305071	1	1	1	0.91227
Current Dataset	15752_126	ss2137298714	15752	126	[T/G]	T	G	GAGAGAAGATAGGAGACAAGAAACACAGCGAGTCATGAAAATTGTACTAG		AGAGAAAGACAAAGACAAAGGCAATGACAATGACAAAGAGAAAATTAGAGAGAGAAGATAGGAGACAAGAAACACAGCGAGTCATGAAAATTGTACTAG[T/G]TCACGACCCAGCCTGAGTCAGGTTATTGGGGCGCGGGTCATGAGGTCACGGCGGGAAGTCCTAAGGCCAGAAATAGACACGCACGATTGGGGAAGAGGAA	204	1	1st Class	0.997739	0.290785	0.729268	0.0401114	1	1	1	0.690325
Current Dataset	15760_1213	ss2137298715	15760	1213	[T/C]	C	G	CGAACAGCCATGTCTTCTAATTCAGCGAGCTCTTCACACGTGGTATGATG		AGTCAACCTCGTAAACACCCCAATTTCATTAGAACCTTCAAATTGACAGCGAACAGCCATGTCTTCTAATTCAGCGAGCTCTTCACACGTGGTATGATG[T/C]TCCTCTCAGCAGACGGTAAACAAATGTTG	133	0.996	PC PPC Errors	0	0	0	0	1	1	1	0
Current Dataset	15766_432	ss2137298716	15766	432	[T/C]	T	C	TACAATATGTGCGATGGGCTCTGCTGCTGAGGAAGCATGTTCCTTCATGG		GACAACGACTACAATTGGTCTCAGATGAGCCCAGCTGACTTCGAATGTTTACAATATGTGCGATGGGCTCTGCTGCTGAGGAAGCATGTTCCTTCATGG[T/C]TGCTAGTATCTCCTCAACCTCAGCCTTCCCAGGAACAGCAGGTTGTCTGTGGATGGGTTTTTCCACTTCACAATTTCCCATTAATGGTGTGAA	197	0.976	Ambiguous Clusters	0	0	0	0	1	1	1	0
Current Dataset	15770_387	ss2137298717	15770	387	[T/C]	T	C	TTATTTCTTTTTTTTCTGTTCGTTGCTGAGGAACCTGCTATCATGTGCCC		GTCCTCTTCGCGGTTTTTTGTGCTCTCTCTCCGTCTTCTTTTCCCTTTTTTATTTCTTTTTTTTCTGTTCGTTGCTGAGGAACCTGCTATCATGTGCCC[T/C]TACCTCTTGCTCCCTCCCCCCTTCTCTCTCCTTTTCTTGTCGCTTATACCCCATAACCTCAGCATCACCCTCCTTTTTATACCCATATCTCTCCCCCG	202	1	1st Class	0.996986	0.228647	0.617688	0.052137	1	1	1	0.484328
Current Dataset	15772_667	ss2137298718	15772	667	[A/G]	C	G	GAACTCAAGTACGACAAAAAGCTTGACGATGTGGTTAAGAGCGACACTTC		GTACAGCTTCTCGGCGAGGTGAGGACTGAGAGCGGGGTCGAAGGACTCCTCATCCCTCACACAGGCGAGCAGAGACATCAGGAAGTCCTCAAAATCACC[T/C]GAAGTGTCGCTCTTAACCACATCGTCAAGCTTTTTGTCGTACTTGAGTTCGTAGGCGTCCTTAATAGACCTGATGGAGGCGTTGTCCCTGGTGCAAAGGA	204	1	1st Class	0.995479	0.201741	0.787669	0.0505952	1	1	1	0.743322
Current Dataset	15774_1606	ss2137298719	15774	1606	[A/G]	G	C	CTCCTTGAAGGCCAAGTCCGTGATAACAAGAAAGCAGGTGTGTTTGAGCC		GTCACAGGTCAAGACAGAACACTCACAGCTCAAGAATTATGGCTTGGATCTCCTTGAAGGCCAAGTCCGTGATAACAAGAAAGCAGGTGTGTTTGAGCC[A/G]GCACTGAGCAAACTGAAGCAGCTCAAGTTTGCCACAGAAGCTGCCATCACCATCCTCCGTATCGATGACATGATCAAACTGGAGCCAGAGCCAACCCAGG	204	0.976	1st Class	0.993971	0.388552	0.792411	0.0865847	1	1	1	0.803803
Current Dataset	15780_65	ss2137298720	15780	65	[A/G]	G	C	CCACCAATTTGCCAAGTGTTTTTCTGTACATTAAATAAAATGTTTCAGTA		ATATACAATGTGGGCCACCAATTTGCCAAGTGTTTTTCTGTACATTAAATAAAATGTTTCAGTA[A/G]TAAAAGTGGCCAAAAAAATTATCGAAAAAGAAACCAAGGAAAAAAATAAAACTAGTATTGAGTATTTGCAATGAATAAAGCTCATGCTCAGAAGTTGCCA	169	0.858	1st Class	0.995479	0.352006	0.830987	0.0985098	1	1	1	0.860053
Current Dataset	15796_1765	ss2137298721	15796	1765	[A/G]	C	G	TAATAGATTAAAAAAAAAGGTTTGGAAGGAATGGATTAGGTACAGGGGGG		TCATCATCNNNNNNNNNNACCTGTATCATCATCATCAAACAAGTATTTATAAAGTCTTGTTAATTATTTTATAAGATTATTATTCCCTTTAATCCCTCA[T/C]CCCCCCTGTACCTAATCCATTCCTTCCAAACCTTTTTTTTTAATCTATTAATCTATTTTTTTCTATTTTGATTCTGAAAAGCAAGATGATAATTCTTGTA	204	0.965	2nd Class	0.975132	0.38408	0.696394	0.012701	1	1	1	0.631744
Current Dataset	15804_88	ss2137298722	15804	88	[A/C]	A	C	TTGGTGATCCGCAAGAACGAGGATTGAGTTTTCCGTAAGAGTCCGAGCGA		CGTCCCCCGAGGAGTTCGTGACCCGCTCCTTCCGACCTTGGTGATCCGCAAGAACGAGGATTGAGTTTTCCGTAAGAGTCCGAGCGA[A/C]GAACGCTCCCTGGGACCCTGAGACGTACCCTTGGCTGCGGGAGAGCTGGAGAGTGAGGTTGCGAAAGGGAGCTCGAGCCTCCTGCCAAAGTGCCAATGCA	192	0.976	1st Class	0.999246	0.372926	0.731173	0.0593763	1	1	1	0.697945
Current Dataset	15809_74	ss2137298723	15809	74	[T/G]	T	G	CGCGAACGAACAGACTGTTCTCGGCCAACGCATTTTTTTAGAGATTTTTT		CTGACGACGAGGGTGAACACTATCGCGAACGAACAGACTGTTCTCGGCCAACGCATTTTTTTAGAGATTTTTT[T/G]GGGGACAAATATTTTTCTCTGTTGTTGTTTTTGGGGGGACTCGAATGCGGTTTCGTAATTGATGGCACCGCGGGTTATATATGTTGTTTTCTGGTGTTAA	178	1	1st Class	0.995479	0.289175	0.804797	-0.0167019	1	1	1	0.822901
Current Dataset	15816_190	ss2137298724	15816	190	[T/C]	C	G	GAGGAAAAACGTGAGAGCCACACAGCAGGAGCCACGGAGAAGAAGCAGAG		GACTGTGCACATGCGCAGTCATCACCCCCAGGCAGCACAGATCACAGAGGAGGAAAAACGTGAGAGCCACACAGCAGGAGCCACGGAGAAGAAGCAGAG[T/C]CATATATGTCGGATATGTGGGAGGAGTTTTGCGCAGGCTCGCTACCTCACATCTCACCTGCGCACTCATTCCAAGAGGGCTGAGTACGTCAGGTGCCCCA	204	0.877	1st Class	0.998493	0.312076	0.740786	-0.0103944	1	1	1	0.715572
Current Dataset	15823_640	ss2137298725	15823	640	[A/G]	C	G	TTGTAGAAGAATACCTTTGCGCCAATGAATCCATCCTTTCGAGCCTGCTT		ACAGACTTGTGAACGTGTGGTCAGAGAAACTTGTGGTACATCTTTAAAAGTGAAATTTCTTGGCAATGCTCCCTGCGGATATTATAAATACAAATTCCC[T/C]AAGCAGGCTCGAAAGGATGGATTCATTGGCGCAAAGGTATTCTTCTACAAGGGAATGGTCAGGGAAGCTAGTGGAAACGTACAGCCAGGGCAGGATGTCA	204	1	1st Class	0.999246	0.21908	0.792708	0.0248726	1	1	1	0.804272
Current Dataset	15829_3813	ss2137298726	15829	3813	[T/C]	G	C	GACTGCTTTCGAATACTTTGTCATAAATACATGAAAGTACAAGTACATTT		GCAATACTCATTGAATACTTTTAATGCACTTCACTGGTGTTATTTTTACAACAAAGTTATCTAGAAAAGGTATGGATAAGAATGAACATTACAATATAA[A/G]AAATGTACTTGTACTTTCATGTATTTATGACAAAGTATTCGAAAGCAGTCAAATACATCTCTTGTATTGTGAAGATATTAATTCTCATTCATATCTTTTC	204	0.858	Ambiguous Clusters	0	0	0	0	1	1	1	0
Current Dataset	1584_1104	ss2137298727	1584	1104	[T/C]	T	C	AATGGGTGGCATCGCATTTCTGCGCCATTGGCTCATCGGATCAAGTTTGT		TCCCACCAGTCAGCATGTATGTACATACTGTGGCTGTTGTGGACCAAGTAATGGGTGGCATCGCATTTCTGCGCCATTGGCTCATCGGATCAAGTTTGT[T/C]TTTCTCCAATAGTAGTGGCATAATTTGTATGGTAAAACTTTTAGGCAATTGCATCTAAAGTGAAGGTAAACCTTCACATCTCTACTATTTTTCTTAATGA	204	0.976	2nd Class	0.986436	0.42819	0.787481	0.0343219	1	1	1	0.795952
Current Dataset	15840_97	ss2137298728	15840	97	[T/C]	G	C	TGATATTAAGGTACATAATGACGCATGTGTTTATCCTCCCGCTTTCGGAG		TACNNNNNNNNNNNNNNNNNNNNNNNNNNNNNNNNNNNNNNTCATAAGCATATGCACATGTATAAATAAATAAAAACAGGCTTACGTATGAGCGTC[A/G]CTCCGAAAGCGGGAGGATAAACACATGCGTCATTATGTACCTTAATATCAGTCCAAATTAAACTAGTCATCATGCCGGCACTGAGCTTGTAATGCAATGC	201	1	2nd Class	0.96835	0.315953	0.78403	0.0262023	1	1	1	0.64602
Current Dataset	15841_1234	ss2137298729	15841	1234	[T/C]	C	G	ATTACGTTCCTCAAAGCCTCTAAATGTGCCAATGCGGTCACTCGCTGAGC		TGTAGCACTGGTTGTCCTCGCTAAAAGTAGGCCTATGGTTTTCGTGCGAATTACGTTCCTCAAAGCCTCTAAATGTGCCAATGCGGTCACTCGCTGAGC[T/C]GGATTGTTCCTGCACAGGGGATGGGGCGTACATCTGAATCGGGGCCATGTTGCCGTTTATTCACTCAANNNNNNNNNNNNNNNNNNNNNNNGATACAAAC	204	0.976	Ambiguous Clusters	0	0	0	0	1	1	1	0
Current Dataset	15843_837	ss2137298730	15843	837	[A/G]	C	G	GCAACAGTATCAATCATAGTAGACAACACTTCAAATGATGTTAAAGATAA		ATTCTTAGACTGCGATTTTTTATTCTTTTCTTCCTGTGCCAGCTTCAAGCAGATAAAAACAGCATGACCTAGTTGGGGTCTAAAGACATCCCCATATAT[T/C]TTATCTTTAACATCATTTGAAGTGTTGTCTACTATGATTGATACTGTTGCTAAAGCTTGATACTGTTGCTAAAGCAGCCTGTTTACAATCCTCACTCACA	204	0.858	2nd Class	0.979653	0.0907692	0.816184	0.0159049	1	1	1	0.776102
Current Dataset	1585_592	ss2137298731	1585	592	[T/C]	A	T	GACTCAGCACAGGAGAAGTTTGAGATGGAACTGGAAAGAGCCTTAGAAGC		TGCTAACACTGCGGTTTTGTGAAGACAGTTTCCGACTGCAATCCATCTAGCCGTTTCGTCCCCTAGGGTTGTTGGTTCGATAACAATTGTGTGTATGCC[A/G]GCTTCTAAGGCTCTTTCCAGTTCCATCTCAAACTTCTCCTGTGCTGAGTCACTGTCATAAACTTCTCGTATAATGGCTAGTTGTAAACTAGGTTCTCTCT	204	0.996	1st Class	0.999246	0.291855	0.862931	0.0764372	1	1	1	0.899275
Current Dataset	15860_380	ss2137298732	15860	380	[T/G]	G	C	CACAACGGCCAGGCACTACACAACGCTTTAGTCGCCACAGAATGCCTATC		GAATGTATGTACAGTCCACACAAGAATGAGGAAACACGGCCAGGCACTACACAACGGCCAGGCACTACACAACGCTTTAGTCGCCACAGAATGCCTATC[T/G]TTACAGTAAAAGAAAAATTCTACAAGATTCCATAACAAAGATTGCTCCGTTTACCTTACAACATAAATATCTTGCCACGCAGAGCGAAGCTAAAAGATTA	204	0.915	Call Rate 90	0.857573	0.265817	0.742092	0.0468708	1	1	1	0.278392
Current Dataset	15870_4436	ss2137298733	15870	4436	[T/G]	C	G	CCGTTTTTGATAACAGAGAAAAGGAAACATGGAGAATTGCAGCTCAGTCC		NNNNNNNNNNNNNNNNNNNNNNNNNNNACAATATATAGTCCAATAATTTACTAAATATGGAACAGTTTCCTTTCTGTTCAGCAGCTGGTCTCTTTTGTT[A/C]GGACTGAGCTGCAATTCTCCATGTTTCCTTTTCTCTGTTATCAAAAACGGCTTTTAAGTAAATGTTTTCATATTTTCATATGTTGATAAAGCTTTATCTA	204	1	2nd Class	0.969103	0.403577	0.816959	0.0014746	1	1	1	0.840732
Current Dataset	1588_654	ss2137298734	1588	654	[T/C]	C	G	GCGGGATACATAGAAGAATTTAGTGTACGAGATGACCTCATGGGTCTAGC		AACAGAAGAGGCAGCCAAACAGTTAGAATCTACAAGACTTCAGTCCACAGCGGGATACATAGAAGAATTTAGTGTACGAGATGACCTCATGGGTCTAGC[T/C]ATTGGTGCACACGGAGCTAACATTCAGCAAGCCCGGAAAGTTGAAGGAGTAACTAATATTGAACTAGAAGAAAATACTTGTGTTTTTAAGATCTATGGAG	204	1	1st Class	0.983421	0.359387	0.826275	-0.0381014	1	1	1	0.853746
Current Dataset	15881_79	ss2137298735	15881	79	[T/G]	C	G	TCTCGAGAGCCAGTGGATACTAAACGCACTGAGCTGCTTATGATCCTTCG		GCCTATTGAGTACAACATAGCTGAAGGAATATAACTAGAACAATTGACAATGCTGTTACTGCAACACCATAAAGCAGC[A/C]CGAAGGATCATAAGCAGCTCAGTGCGTTTAGTATCCACTGGCTCTCGAGAATCAAAGTATGCTGCACATCAACTTAAAAAAGATCAACAGAATTCTGCAT	183	0.976	1st Class	0.993218	0.227238	0.707816	-0.0170325	1	1	1	0.654149
Current Dataset	15890_70	ss2137298736	15890	70	[T/G]	A	T	TTAGATGTAGAATGATGTACTGCGAGGACATTTGGGTACATATAAGTACA		NNNNNNNNNNNNNNNNNNNNNNNNNNNNNNNNNNNNNNNNNNNNNTTGCCAGCGTCTTTTTGTATATAT[A/C]TGTACTTATATGTACCCAAATGTCCTCGCAGTACATCATTCTACATCTAATCCACATAGACGTGTAATCAAACAGAGTGTATTTCAAAATCCTTCAGATA	174	0.772	1st Class	0.98945	0.421934	0.780688	0.0398181	1	1	1	0.761532
Current Dataset	15895_265	ss2137298737	15895	265	[A/G]	A	G	GACAAGCTGTTGCTGTTACTCTCTGATTCTTGGCATATTAATGGTCCCAT		ACAGTATTTCAAGTTTTTTTTTCTTTTCCTTTTTTTNNNNNNNNNNTATGACAAGCTGTTGCTGTTACTCTCTGATTCTTGGCATATTAATGGTCCCAT[A/G]TGGCTTGTCACTCCCTTCTGTCACATTGTCA	135	1	1st Class	0.996986	0.35034	0.85548	0.0477641	1	1	1	0.890762
Current Dataset	15905_575	ss2137298738	15905	575	[A/G]	G	C	ACATGCAGGTCACTTGTAGCCAATCTTGCTGCCGCCAATCACTTCACCAA		GGACGACCATTCCACAGGTACATGTGCTGTAATTGTGACAAAGAGTGGAACATGCAGGTCACTTGTAGCCAATCTTGCTGCCGCCAATCACTTCACCAA[A/G]TCCCACCTGGAAATTGCCGAGAACAAAGCCCTTATGGAGAAGGCCAACTTCTACTATATCTCAGGATTCTTCCTCACTGTGTCACCCGAGTCAATCCTGA	204	0.976	1st Class	0.997739	0.32213	0.796018	0.00826114	1	1	1	0.809459
Current Dataset	15907_1808	ss2137298739	15907	1808	[A/G]	A	G	GATGAAGTAGAAGAGCTTAACAAGGAACAAGCGTAATGTGAAGTCAACCC		TATCACACTCAAGCCTACATTATTCAGGAGAAAACCAGAACTGAAGGTGGATGAAGTAGAAGAGCTTAACAAGGAACAAGCGTAATGTGAAGTCAACCC[A/G]TATCAGATTTTATCAATAATTGGCCTTACTCTTCGCTCAGAAATTATAGATTTTCTGTTGTCCGTATGCAGATGATGCCGATGGATTTCTGGAAATTCAA	204	1	Ambiguous Clusters	0	0	0	0	1	1	1	0
Current Dataset	15919_967	ss2137298740	15919	967	[A/C]	C	G	AAAAGACTTTAGTGGTTGCAAGCCTTGGCTCAACTAAGAAAGTGGAATAT		GTGAACATCCATGACCTTGTGACCTGGTCTCGAATAGGCACATCAACTAAAAAGACTTTAGTGGTTGCAAGCCTTGGCTCAACTAAGAAAGTGGAATAT[A/C]AGTCTTACCAGTGGGTAGAAGGAGAAAATCATGTAAATGGAGAAATTTGATTTTTTTCTTCTTCTTCTTCTTAATTGC	182	0.988	1st Class	0.991711	0.447948	0.876025	-0.0335995	1	1	1	0.913324
Current Dataset	15920_5054	ss2137298741	15920	5054	[T/G]	C	G	GGTGGAACACCAAATGGTAAGATGGTTAAGGTACAAAATAAGCTCTAGAT		GGTTTGGTGCCTCTCAAGTTTCAGGAAACACTTTGTCATTAGATGATTATTTAAACATCAAGCTGGTATTGACTAAAGCATGATGATAGGACGATCCAT[A/C]ATCTAGAGCTTATTTTGTACCTTAACCATCTTACCATTTGGTGTTCCACCCTTGTGTTCTGTATATCATCATTAAAGAAGCCATACCAACCTGTCAGATC	204	0.988	1st Class	0.996986	0.279667	0.896222	0.0280533	1	1	1	0.932773
Current Dataset	15922_327	ss2137298742	15922	327	[A/C]	G	C	TCCAGCCAAACTAGAAGGATTACACTTGGCTCGAGCTTTCCTGTGAAATA		GAATTTGAAATGGGTAACACGAATTTTATCATTAACATGTAAAAACTTTTAAATAAGGCATTTCATCCTTTGCACTAGCAAGGTTGTTCTGTCTTTTGG[T/G]TATTTCACAGGAAAGCTCGAGCCAAGTGTAATCCTTCTAGTTTGGCTGGATCAGTAGATAAATCCTCAACTCTATGCCTTCTCATTGTTGTGTTCAACCT	204	1	Probe Didn't Bind	0	0	0	0	1	1	1	0
Current Dataset	15923_3273	ss2137298743	15923	3273	[T/C]	G	C	TATTGTGAGCAGTATCCGGAAAATGGTTGGACTGTTTATGAGCCTATTGC		CACGGCCCACACAGCAGGGTACGTCTCACAGAGCTCGTAGTCCTCATTTAATCTCGTGATGCGCCAAGATTCATTGGGCAGTCCCTGTCTCTTTAACTC[A/G]GCAATAGGCTCATAAACAGTCCAACCATTTTCCGGATACTGCTCACAATACTCAAAAGCAAAGAATGGCAGTTTGTGAGAAGCCGGAAACGCGTACTGCA	204	1	1st Class	0.997739	0.384819	0.861944	0.0831594	1	1	1	0.898169
Current Dataset	15932_875	ss2137298744	15932	875	[T/C]	A	T	TGGATCATCTTGGCCACAGACCTCTCATCTTCCTCTAAGATCATCCCCAT		AAAGAAGAGAAAAGATAAGCATAAAGAGAATGAAGCTATTCAGTTTGACTTTGACATAAATAATGATAACCCAGACAAGATTGCTGAAGGCATGGTTAA[A/G]ATGGGGATGATCTTAGAGGAAGATGAGAGGTCTGTGGCCAAGATGATCCAGACACAAATCCAGAATATCACTCGGGAGCGCGAGGAGAGGCGCAAGAAGG	204	0.996	2nd Class	1	0.0629239	0.757818	0.0535418	1	1	1	0.677002
Current Dataset	15933_895	ss2137298745	15933	895	[A/G]	G	C	GTTTTTTGAATTCCATTTATGGGAACAATATGCAAGCTCAGCATTTTTCT		AAATGATAGAATGAAGCATTGTACATTTCACCAAGAAGTAAAACTGTCAGTTTTTTGAATTCCATTTATGGGAACAATATGCAAGCTCAGCATTTTTCT[A/G]AGATTTGGGAAGACATGCTGCTGTCAAAGGACTCATATTTTTATATAAATTTGGTGTCTCAACTTTTCTAAAACTTTAAATTCCCAAAAGGAAGACTATT	204	0.899	PC PPC Errors	0	0	0	0	1	1	1	0
Current Dataset	15937_96	ss2137298746	15937	96	[A/G]	A	G	GCTCGTTAATTGTCTAACAGTCTCCTTCGTTCAACCACTGAACTGAGACT		GGTATTCTGTACCCATAATGTTCAATCGTGTCGCTACGGGGCTGAGCTCGTTAATTGTCTAACAGTCTCCTTCGTTCAACCACTGAACTGAGACT[A/G]GGAGGGCTGGCAGCACGACCGTTGCAGGGACGGAGGATCGCTGGCTGGTGAAGTAAACAAACGTATGGCCGGTAGGTCTGCATTGGTGGTCATTTGTGGT	200	0.8	1st Class	0.984928	0.352334	0.729059	-0.0159274	1	1	1	0.694031
Current Dataset	15940_181	ss2137298747	15940	181	[A/G]	G	C	GTATGAGAACATACTTATGTCTGTTGATCCACTCAAGATCAGCCTTGCAT		AGGCATTTAATATGAGACAAGAGGTATGAGAACTAACATGAGACAAGAGGTATGAGAACATACTTATGTCTGTTGATCCACTCAAGATCAGCCTTGCAT[A/G]GGTGTAAGGATGAAACAAGGAGTAAACCATACAAAGGGGTATGGGTCACCAATAAGTTGCGTCACTGAAAGCTGTATTAGTTTGTTAGGGAAGTGATGTC	204	1	PC PPC Errors	0	0	0	0	1	1	1	0
Current Dataset	1595_275	ss2137298748	1595	275	[T/G]	C	G	CTGCCTGCATTTTTGGCATTGTGATTTCTGTGACAACCAGATCCAAGAAG		AGGAGAAACAGCCTCTCAAATGGAGGCTTAAGGCCTCTATTTAGCTTAATTTCCTAAATAGTAAATAAGGTCGCACTCAACAGCGTAGAGAGTAGATTA[A/C]CTTCTTGGATCTGGTTGTCACAGAAATCACAATGCCAAAAATGCAGGCAGTGGGTTATGTAAGTGGCCAGTCTCCTGGGTGTGTGGCGCGTAGGCCAGGA	204	1	1st Class	0.997739	0.297961	0.798985	0.0669617	1	1	1	0.814054
Current Dataset	15957_768	ss2137298749	15957	768	[T/C]	A	T	TTTCCACTTGAAGGGCGAAGGACACTCGCCTGTGACAGCACTTCCATTTA		NNNNNNNNNNNNNNNNNNNNNNNNNNNNNNNNNNNNNNNNNNNNNNNNNNNNNCGCATGCAAAGAAGTGAATGGAACGGCTGTGGAGGAGGCAGAGACA[A/G]TAAATGGAAGTGCTGTCACAGGCGAGTGTCCTTCGCCCTTCAAGTGGAAAACCGCCATAACCAAATGTCTACAGACAGCTCCAGAGAAGGGACTCAAGAT	204	0.976	1st Class	1	0.340241	0.77903	-0.175845	1	1	1	0.782178
Current Dataset	1597_1602	ss2137298750	1597	1602	[A/G]	T	A	TTTTCCTGGTTGTCCTCCTCAGCGTCTGTACTGGCTGTCTGGTGTGCTAC		TGGGCTGGATCGTGTTGTCTCCAGGAGGAATAATGAGAAGTACCTAGGCTTTGGTATTGGGGGCCAGTCAGTAGGCCGTCGGGCGGCGTCACAAGCTGA[T/C]GTAGCACACCAGACAGCCAGTACAGACGCTGAGGAGGACAACCAGGAAAAGGATGCACTGCTCTCAAAGGTGGAAGCCAGGGACCTCATTGAGTTCGGCA	204	0.915	1st Class	0.998493	0.353962	0.75537	0.0363319	1	1	1	0.741709
Current Dataset	15972_179	ss2137298751	15972	179	[A/G]	T	A	TTTTTTAACTGAAGTAAGATACTCATGGAGCAAAGTACCTCAGCATTTAT		ACCAAAATATCAATTAGAGCACCTATGTATAACTACTGAAAATAAGGTACAAGAAAGNNNNNNNNNNNNNNNNNNNNNNNNNNCTTCTGTCTCATTTCA[T/C]ATAAATGCTGAGGTACTTTGCTCCATGAGTATCTTACTTCAGTTAAAAAAACATGAACAAATCAAACAAAGTTTTAACAACTTTGCTTTGTAGTGTCAGT	204	0.899	1st Class	0.996232	0.445537	0.90698	0.0257865	1	1	1	0.94208
Current Dataset	15973_1821	ss2137298752	15973	1821	[A/G]	A	G	TCCGCACCTTCCTCAGGAACGTGAACAACTATTGGGACGAGCCGGCGGAG		GCCAGCCTCGACCTCCTCGTCACCCGCTTGGCCTCCGACGACGCTCTCTTCCGCACCTTCCTCAGGAACGTGAACAACTATTGGGACGAGCCGGCGGAG[A/G]TGTGGACGTGCGACCAGGAGTGCCGCAAGGGCCAGCTGTGCGGACTCGTGCGGGGCGACTCCTCCAACGACGAGCCCTGCCAGCGGATCCAGGACATCGT	204	0.787	2nd Class	0.950264	0.443696	0.703767	0.0682648	1	1	1	0.606274
Current Dataset	15976_1711	ss2137298753	15976	1711	[A/G]	A	G	GATTATATTTACAAAACTCTCAGGTCTGTAATACCCACTTTATGATGAAG		GAAATGATTCATGGTTGTTATGGGAAAACAGATGCTTCTTGTAAAATGTGATTATATTTACAAAACTCTCAGGTCTGTAATACCCACTTTATGATGAAG[A/G]TATGAATAATAACGATTGTCTAGTGACTTTTTAATACTCTTTTTTTAGTCAACAATAGAGTAGCTAAATAGTGTAGTCTCCACAGTGGGAAAGCAAAAAC	204	0.899	1st Class	0.998493	0.386415	0.861476	0.021787	1	1	1	0.897642
Current Dataset	15990_971	ss2137298754	15990	971	[T/C]	A	T	GCAAAACTGCCTTTCTTTTACATAGCTCTATATGCTGGATTTCTATTTAT		TTGTCCAAGTTATGCATATGTTATGCATAAGCTTCTTTTAAACGTGTCTAATTATTTAGACTAAATAAAAATAGCCACCGGCCTTTTAGGGAAAAAATA[A/G]ATAAATAGAAATCCAGCATATAGAGCTATGTAAAAGAAAGGCAGTTTTGCAGTGTTTGTGTGACTGATTACAGTACTTTTATTTTATGGATTAGGATGCA	204	0.899	PC PPC Errors	0	0	0	0	1	1	1	0
Current Dataset	1600_1001	ss2137298755	1600	1001	[T/C]	C	G	GCAGCCTGGAACAGTCTCCACAACAGCTGATGAACGGCTTGCACCTCCTG		CAACGCCCTGAAGAGGAGTAACCAGTGCAGCCTGGAACNNNNNNNNNNTGCAGCCTGGAACAGTCTCCACAACAGCTGATGAACGGCTTGCACCTCCTG[T/C]TGGCGCTGACGGAGGCTCGAGGTTTTGCCATGCTTGAGTTCTCCTGGATGATCCTCAGAATCTATAATGAAGGAAACTTCACGGTGGAGCAACAGCTGGC	204	0.834	Ambiguous Clusters	0	0	0	0	1	1	1	0
Current Dataset	16004_1026	ss2137298756	16004	1026	[A/G]	C	G	ATTTGCAACACGGTTCTGGTGTGTCTTCTCCAACTCAGTCAAATCATCCA		GCAGAGGGTTCAACCTCAGGCACTAACGAGGATGAAGAAATGGCTACCCCACAAACAGAAGAAGAAAATGCTGATACAGCCATGAGTGAAGAAAAAACA[T/C]TGGATGATTTGACTGAGTTGGAGAAGACACACCAGAACCGTGTTGCAAATCTAGCAAGAATTCTTAGTGGAGAGATGACCATTGAGCAACACCTTCAGTT	204	1	Probe Didn't Bind	0	0	0	0	1	1	1	0
Current Dataset	16010_286	ss2137298757	16010	286	[T/C]	T	C	ATTCTTATCTGTTTCTCCTCCGCTCTTCGTCCTCCACTCTTCGTTCCTCC		TCCTACTCTCTGCTCTGCCTCCTCATTTCTTTATTCTTCCTTATCCCCCATTCTTATCTGTTTCTCCTCCGCTCTTCGTCCTCCACTCTTCGTTCCTCC[T/C]TTCGCCCTTCCCTCTGTCTCCTTTCCCTCCCTCTTAGTGCAAGTCTCTCTTTCTCCTTTCTTTTCTTTTCCTTCTCTCCTCTTCCTTACTCTCTCTCTCC	204	0.976	Ambiguous Clusters	0	0	0	0	1	1	1	0
Current Dataset	16021_143	ss2137298758	16021	143	[A/G]	C	G	AAATCTATTATGAAATACACGTGAAAGTTCGCAGCTTAGGAATGGAGCAC		CACACACTCACAAATTGTATTCTTTCATATACTCAANNNNNNNNNNNNNNNNNNNNNNNNNNNNNNNNNNNNNNNNNNNNNNNNNNNNNNNNNCATGCG[T/C]GTGCTCCATTCCTAAGCTGCGAACTTTCACGTGTATTTCATAATAGATTTTGTCTCTGGGGGTTTCACGCTTGTAATACGATTTTTTGAGGTCCAAAGCC	204	0.988	1st Class	0.998493	0.428679	0.747088	0.0415697	1	1	1	0.726963
Current Dataset	16024_42	ss2137298759	16024	42	[T/C]	G	C	GTCTGACGCATTGATTGCAAATGTCTAAACTTGTATGAGTGTGAAGGTGA		CCTTGCCATATTAGTTTTATTAACTAATCTACATATTCATC[A/G]TCACCTTCACACTCATACAAGTTTAGACATTTGCAATCAATGCGTCAGACGTATTTCCCGATACGTCTGGTTAACACAGTANNNNNNNNNNTGGTTAACA	146	1	1st Class	0.992464	0.166287	0.821721	-0.101765	1	1	1	0.847455
Current Dataset	16032_204	ss2137298760	16032	204	[A/C]	A	C	GCAAAGGTAGATAAGAAACGACTAGTACTGAATCATTCCCAAACAGTGAG		TAACATCAATGGGTTTTGTACCTCTACAAGTGACCTGGCTTTCCTTCGTGCAAAGGTAGATAAGAAACGACTAGTACTGAATCATTCCCAAACAGTGAG[A/C]GACAATGGACATCGCGCTCTGGGAAATGAAACCGAACCCAAAGTCCCACCAAGTGACAGAAGA	167	1	1st Class	1	0.0768651	0.804075	0.0405505	1	1	1	0.821814
Current Dataset	16033_437	ss2137298761	16033	437	[T/C]	T	C	GTTGTTGGCCACAACACGTACATAGCTTGAGGTGTCTGCCCTGCTCTTAG		CTGATCTCTGAGAAGACCAACTGGAAGTAGTTTGAGTCTGGGGATCTTAGTTGTTGGCCACAACACGTACATAGCTTGAGGTGTCTGCCCTGCTCTTAG[T/C]GATGATGCATTGACCATAATGATGAATTTGTCATTATCATTATAATAAGAGAACAGAGATTCCCAGAAATTAATGAGCTGTATGACAAGTTTGTCAAATA	204	0.949	1st Class	0.997739	0.171828	0.775167	-0.0366669	1	1	1	0.775756
Current Dataset	16036_187	ss2137298762	16036	187	[T/G]	G	C	CTCCCATTCCTCATTACCACTCACTCTTACTCCCTCTCCTCATTCCTCAC		CCACTCCTCATTCCTCACTCTCACTCCCTCTCCATCCCTCTCACTCCCTCTCCCATTCCTCATTACCACTCACTCTTACTCCCTCTCCTCATTCCTCAC[T/G]CTCACTCCTCCCCATTCCTCACTCTCACTCCCACTCCTCATTCCTCACTCTCACTCCTCCCCATTCCTCACTCTCACTCCCACTC	189	0.976	Probe Didn't Bind	0	0	0	0	1	1	1	0
Current Dataset	16042_89	ss2137298763	16042	89	[T/C]	C	G	TAGACCCCGCTCGTAAGTCAGTTTTTTTCCGAATGAAAATTCGCTCAGTA		GTGCCCGTGACCGCCGTACGGGTCACATCTTCCGAATTTAGACCCCGCTCGTAAGTCAGTTTTTTTCCGAATGAAAATTCGCTCAGTA[T/C]TACGATAGCCTGTTGTAGCTTTTGGCATTAGTAAATATCGCAGCATCATGGACAGAGTGCGAGTGTTAGTGTTGCTCTCAATCGCG	179	1	1st Class	0.996986	0.32842	0.803923	0.0332368	1	1	1	0.745517
Current Dataset	16050_257	ss2137298764	16050	257	[A/C]	A	C	GTCCTCGCGGAGTTTTCTCGTAACCAAAGTTCTCAGTGTCCGGAAGTTGA		CGAAAAGGACCAGTGACTGAGGGAACGACACGAGCATTCGTCCTCGCTCGTCCTCGCGGAGTTTTCTCGTAACCAAAGTTCTCAGTGTCCGGAAGTTGA[A/C]GACGACTCGCTGGGCTGCTGTGAGGCCGGCCTCTTGGCCTCTTGTGGTAGGGTGACCCTTCGTTAATACGTCCAGC	180	0.976	1st Class	0.998493	0.247547	0.801527	0.0818261	1	1	1	0.817949
Current Dataset	16053_214	ss2137298765	16053	214	[T/G]	T	G	TTAGAAAAGGGAGCCGGCTCCATATTCCTCCTCCTCACAATTTCTGGAAC		GGACTTGACACAGTACGAGCGTGAGAAGACCCACCACATTTGGGCAGAATTAGAAAAGGGAGCCGGCTCCATATTCCTCCTCCTCACAATTTCTGGAAC[T/G]ACTTCTTCTGAAACCATATCAGACCTTCATTCATAC	140	0.996	1st Class	0.997739	0.113671	0.766938	0.0232757	1	1	1	0.761825
Current Dataset	16058_365	ss2137298766	16058	365	[A/G]	A	G	TCAGCCAATTTTGCAAACTTTTCATTGATGTGAACTGACTGCAACCCTCT		TCGCATCTCCACCTGTTCTCGCGCCTTTCTATCGGCAATGTAGAGGGCCTCAGCCAATTTTGCAAACTTTTCATTGATGTGAACTGACTGCAACCCTCT[A/G]CCATCAGCCGCCAGACGCTTGTCAAGGGGGATGGTGTAACCCTTGGCGTTCTTCCAGTTACTAACGCAGGGTGGTATTCTCCACTCTTGCTGTTCTTTGA	204	1	1st Class	1	0.28523	0.746174	0.0774718	1	1	1	0.725318
Current Dataset	1606_144	ss2137298767	1606	144	[T/G]	T	G	CAGACAGGCACCGACGTCGACAAACTGTGCATGGAGAAGAACATTAAAGG		TTTAAAAGCCCTGCTGGACGGAGACACTCAGGTAGTCAGAGGAGCGCTACAGACAGGCACCGACGTCGACAAACTGTGCATGGAGAAGAACATTAAAGG[T/G]TTTCAGGCTGTCCACTACGCCGCCAAGGGAGGCCAGGTTCCCATCCTTGAAATCCTGAAGGAGAGCAATTGCAACCTAAAGGGTGTAACTAACGAGGGAC	204	0.976	Monomorphic	0	0	0	0	1	1	1	0
Current Dataset	16060_2548	ss2137298768	16060	2548	[A/G]	T	A	AAATGGACGGCAACCAGCAAAGTTGGCTCCCTCGACAACAAGGACCACAA		GCCTCCAGGCTTGTGTTTCATGTTGTCCTTTGAGCCAATCTTGGACTGGGCCTTAATGTTCAGCTTCTGGGTTTCGATCTTCTTATCGCCACCGCCGGG[T/C]TTGTGGTCCTTGTTGTCGAGGGAGCCAACTTTGCTGGTTGCCGTCCATTTCAGTTTTTGGGATTCAATATTTACCTTCTTCTCCCCTCCTCCGGGTGTGT	204	0.949	1st Class	0.993971	0.339651	0.678679	0.051257	1	1	1	0.598528
Current Dataset	16077_383	ss2137298769	16077	383	[A/C]	T	A	AAAAACACATTTCCGACTTTCCTTTGGTGTGAGGAGGATTTCAAAATTTC		AGCCATACGTAATACGCGGGGACTTTGTGTGATCCAATCAGATATTTAAGTTAGCATACAGATAAAATGAAAATCATTGTGGAAACTATACGCTGCCAA[T/G]GAAATTTTGAAATCCTCCTCACACCAAAGGAAAGTCGGAAATGTGTTTTTATGTTTCGAATTCTTCATTTTTT	177	0.965	1st Class	0.996232	0.354387	0.790785	-0.0494909	1	1	1	0.801229
Current Dataset	16082_197	ss2137298770	16082	197	[T/C]	T	C	TACTGAAGTAGGATGGTCGTTTGATTGCGTTCCTTGTATTATTTCATTGG		GCAGGCATGGAAGGCCCTTTCTTTATGATTATTTTATATGCAAATGAAGTACTGAAGTAGGATGGTCGTTTGATTGCGTTCCTTGTATTATTTCATTGG[T/C]ATTGATATGATTGTTAATTAGTATTAATAATGCCCTGAATTGCCACTACAACGAAGCATTGAAGTACATGCTGACATTGATATGATATTTGTGATTCTTG	204	0.988	1st Class	0.998493	0.349434	0.833264	-0.0438629	1	1	1	0.863131
Current Dataset	16084_37	ss2137298771	16084	37	[A/G]	T	A	ATATGATGCCAGCAGATAGCCGAAGCAAGACGCACCTTTCAAAATGCCTG		ATCTGCAAGCACCATGTTAGACACTGAAAACCACCA[T/C]CAGGCATTTTGAAAGGTGCGTCTTGCTTCGGCTATCTGCTGGCATCATATCCACCAACTTCTTTTTCACTCTGACTCTTACACTTTCCGCTTTATCTTCG	141	0.996	1st Class	0.998493	0.111698	0.763159	0.0800312	1	1	1	0.755318
Current Dataset	16092_150	ss2137298772	16092	150	[T/C]	C	G	TTCTTTGCTATTTCCCTTATCAGGTCAGAGATGTTATCTGATGCAGCGCC		CTGAACGGTGACTGCCTGAGCCCGTCCATGGCCTCCCACTGGCTGCTGGTTCTTTGCTATTTCCCTTATCAGGTCAGAGATGTTATCTGATGCAGCGCC[T/C]CGCCCTGCTCCTCCGTACGCCAGGTGCATCAACTGCGACGAATTCAGCTGCGTAATACGGGCTTTGCCGGCCGCCTGCGA	184	1	1st Class	0.998493	0.492453	0.701355	-0.0775256	1	1	1	0.641868
Current Dataset	16098_9	ss2137298773	16098	9	[T/C]	A	T	TGAGGTCGCTGGAAGGAAGGGACGTCGGGGCGGATGAAAGGTCTTGTCTG		TCAAGGAA[A/G]CAGACAAGACCTTTCATCCGCCCCGACGTCCCTTCCTTCCAGCGACCTCAGATCCAGCCCCGACATCCATCTTTCATCAAGGAAACGAAACCTCTGGCCC	113	0.787	Monomorphic	0	0	0	0	1	1	1	0
Current Dataset	16100_339	ss2137298774	16100	339	[A/G]	C	G	CATTCCTTCACATACACATGAAACAAAACCATTAGAACTGAGATGTGAGT		GGCGCTTGGATAACATAAATAAACAAATAAATAACATTGCTGAAAGGCATGTTCAATTCCTGATCTAAATTCACCAAAACCATTTATAACAAACTGCTA[T/C]ACTCACATCTCAGTTCTAATGGTTTTGTTTCATGTGTATGTGAAGGAATGGGTGTGTATGCGGAAGATTTTGTGCGTGTGCATGTGTGCGCATATGTGTG	204	0.965	1st Class	0.986436	0.287242	0.813427	0.00374275	1	1	1	0.835651
Current Dataset	16103_350	ss2137298775	16103	350	[A/G]	T	A	TTGTACTTCTCGTAGCTTCCTCTTCTGTCGTAGTTTTTGTCGAACCTCCT		ATCCGCCAGAACGAAGCCAGCCANNNNNNNNNNNNNNNNNNNNNNNNNNNNNNNNNNNNNNNNCGGTCACCACGCCGGCTATTACGACAGATCCTACGA[T/C]AGGAGGTTCGACAAAAACTACGACAGAAGAGGAAGCTACGAGAAGTACAAGAATGAGAACCTCAGGAACTTCGAGAACCGGGGGCCCTATGAGAAGCCCT	204	1	1st Class	0.998493	0.298491	0.783073	0.104715	1	1	1	0.788815
Current Dataset	1611_1337	ss2137298776	1611	1337	[T/C]	T	C	TCAACTGGCATTACTGAATCTGAGCTAATGTTCAAAGCCCTCACCACAAA		ACCATTTCTCCTGTTGACAACAACTGTGCGGCTTGAATTTGGAGTTTCATCAACTGGCATTACTGAATCTGAGCTAATGTTCAAAGCCCTCACCACAAA[T/C]GGAAGACCTGATTTCACCGAGTTTGGCCNNNNNNNNNNNNNNNNNNNNNNNNNNNNNNNNNNNNNNNNNNNNNNGTCTGCATGAGAGCCCCTTTCATCCT	204	1	1st Class	1	0.334589	0.748722	0.0425044	1	1	1	0.729893
Current Dataset	16118_150	ss2137298777	16118	150	[T/G]	T	G	TTTAAGAACATTTAACTAAATCTAAGTATAACATCATTTTCCTCTGCAGC		ATGCAAGGTAATTAAATAAAACTCATGTCTAAAAGCATGTGTACAGTATTTTAAGAACATTTAACTAAATCTAAGTATAACATCATTTTCCTCTGCAGC[T/G]TATAATTTGGACATATCTGATTTCCATATCTATATATCAACATAGCTGCACACCCAAAAAATACGACAATATTCAATGAAAATATATACAATACACAATA	204	0.813	1st Class	0.999246	0.0904977	0.763009	0.0626902	1	1	1	0.75506
Current Dataset	16120_483	ss2137298778	16120	483	[A/G]	T	A	GTGGCAGAGAGACCAAGAACTCCTTTCCATCAAGCCTTAAATCGCAGGTC		CAAGGGCGTTGAGTTGTGTGTTCTACCTTTCAGTTTTTAGTTCTTTTATTTCCTTCTTTTCTTCTTTCTGTTCTAGCTGAGGCATGTGTTATCAATATA[T/C]GACCTGCGATTTAAGGCTTGATGGAAAGGAGTTCTTGGTCTCTCTGCCACAGTCTTTTGCACAGGAAGTTCAAAATGGGCGCAGTGTGTGTGATCTCATC	204	0.976	2nd Class	0.994725	0.203788	0.678414	-0.16425	1	1	1	0.598022
Current Dataset	16132_643	ss2137298779	16132	643	[T/C]	C	G	GAGCTGCCCACGTACCTGCACGACATTCAGCACTTCGACTTGGATAAGAA		CATGGCGACCAGTCTGGGAAACGACTACGGGTTCTACACACTGCTGACGGAGCTGCCCACGTACCTGCACGACATTCAGCACTTCGACTTGGATAAGAA[T/C]GGGATGCTGTCTGCTCTGCCCTACCTGCTGATGTGGGTGTTCAGCCTCGCGTGGGCTGCGCTAGTCGATGTGCTGACTACCAGAGACAAGGTCACGATCG	204	0.949	Probe Didn't Bind	0	0	0	0	1	1	1	0
Current Dataset	16133_93	ss2137298780	16133	93	[T/C]	C	G	AGAATGACCACGTACTCATCACCACAATATTAAAGAATGACAAAGCAATT		CCACAATATTAAAGAATGACAAAGCAATTTATCTTTATTAATAGAATGACCACGTACTCATCACCACAATATTAAAGAATGACAAAGCAATT[T/C]ATCTTTCTTTTAAAATCTCACCAATATCAAGTGGGAAACAAAAAAGAAAGAAAAAAATACAAAATATAACTATTCCATTATTTCTAAACCATAACAATTT	197	0.935	PC PPC Errors	0	0	0	0	1	1	1	0
Current Dataset	16139_193	ss2137298781	16139	193	[A/C]	A	C	TTCACAGCAAAAGAACAAATTACACAACCATGAAAAGAACATTCACCAAT		AAGTAAAGCACTGATAAAAGTGACACTACTACTTAAAAAAAATCTCTGGTTCACAGCAAAAGAACAAATTACACAACCATGAAAAGAACATTCACCAAT[A/C]TTTGTAAGAACAGAAGGTGAATTACGCAATGCAGAA	140	0.899	1st Class	0.997739	0.153701	0.898891	-0.00999598	1	1	1	0.935149
Current Dataset	16150_16	ss2137298782	16150	16	[A/C]	T	A	ATATACCTGAAAATACTTCTCACTGTATGTGTTAAAAGCCACAATAAATG		CTCCCAGTTTGAATA[T/G]CATTTATTGTGGCTTTTAACACATACAGTGAGAAGTATTTTCAGGTATATCAAATAAAAGACTTCCCGAAACCCTAAATAACCTAACCCAGTGATTATAC	120	0.858	1st Class	0.995479	0.240348	0.786298	0.0344558	1	1	1	0.794046
Current Dataset	16162_108	ss2137298783	16162	108	[A/G]	G	C	CAGGCTTTTTGTCCTTCACAACAGGGTGCAAAGTCTCCCTCTGTCAAGAC		CTATATATTTATATATATCAGTTGAGAAGTGTTTTGAGTCATTTCAGAACAGGCTTTTTGTCCTTCACAACAGGGTGCAAAGTCTCCCTCTGTCAAGAC[A/G]CTTTCTCTTGTTTCGCCTTTAAGGAAAGGGAAAATTACTTTCTTTCTTCATAAATTATGTAACCCTGTCTTTGAATTTCTATTTGAATTAAGGATCTTTA	204	0.976	1st Class	0.988696	0.408156	0.822155	-0.0392282	1	1	1	0.848061
Current Dataset	16165_797	ss2137298784	16165	797	[A/C]	C	G	AAGGAAGAGATAGTAGAGGATAGGATAACGTATAGGAGAAACAGGAAGGA		TACATACATTTGGGTAGTACACATAATGACACTTATAGTAAGAGTACATAAGGAAGAGATAGTAGAGGATAGGATAACGTATAGGAGAAACAGGAAGGA[A/C]GTGTGATAAGTAGATAGATAGAGAGAAAAGGCGAAATAGTAGGCCATATAGAGGGAAGAGATATGTACATAGACAACGAAAGGAGGGAAGAGATAGTCTA	204	1	2nd Class	0.991711	0.324468	0.74558	-0.00503418	1	1	1	0.72425
Current Dataset	16186_312	ss2137298785	16186	312	[T/C]	C	G	TTCAGTTTCCGATTTTAACTCTCATAGACCACGTAGACCACCCCGTCCTG		TAACAATGAAATGTAAACAAAAATAAATAAAGAAAAAAAATAAACAATTTTCAGTTTCCGATTTTAACTCTCATAGACCACGTAGACCACCCCGTCCTG[T/C]TCCACGTCGTAGCTCTGGCCCTGGCCGAGGTCCTGCACGCTGCCCACGGCCGAGATGAC	163	0.996	2nd Class	1	0.0764883	0.677945	0.0717315	1	1	1	0.532825
Current Dataset	16187_84	ss2137298786	16187	84	[T/C]	C	G	TTCTTGGGCTTGGTGCTCCTGCAGAACAAACTGAAGGTCGAGACGGCTCC		ACGCCCCGTGAAGTTCTCGAGGAGGGCGCCATGTTCTTGGGCTTGGTGCTCCTGCAGAACAAACTGAAGGTCGAGACGGCTCC[T/C]GTCCTGGCAGCGCTCCACCAAGCAGACATAACGACTGTCATGATCACAGGCGACAACCTCCTGACGGCGCNNNNNNNNNNNNNNNNNNNNNNNNNNNNNN	188	0.877	1st Class	0.994725	0.304546	0.71494	-0.0735857	1	1	1	0.667624
Current Dataset	16192_291	ss2137298787	16192	291	[A/G]	G	C	CAATACCTTCGTGGACGAGAGGACACTGTAAGGTACATTGTAACCAGCTT		NNNNNNNNNNNAGGGAGTCCTCTTAGAGCTTGTCTCAGAACCTGTCAGACAATACCTTCGTGGACGAGAGGACACTGTAAGGTACATTGTAACCAGCTT[A/G]ACAGATGAGAGTTGTTCAGAATTGTCTGAGGAGCTGCTTGTGGCTGCCNNNNNNNNNNNNNNNNNNNGAAGTTGAGAGCCTGGGTGGGGAAATATCGGAC	204	1	1st Class	0.991711	0.178951	0.797909	-0.0199454	1	1	1	0.812393
Current Dataset	16200_6603	ss2137298788	16200	6603	[T/C]	C	G	CCTTGTTGATATTACAGATACCATGAATAGGTTCTTATTTTGCTACATTT		TACCATGTAAGTGCTATTCTTTAATTCAGCTTTAACTTTTTAAAATATACCTTGTTGATATTACAGATACCATGAATAGGTTCTTATTTTGCTACATTT[T/C]ATTGGATTTAGATAAAATGAGAAAAAATGTAAAAAAAAAAACATAGCACTTTGAGATAGATTGTGA	170	0.858	1st Class	0.983421	0.151341	0.874502	0.0172378	1	1	1	0.91175
Current Dataset	16205_266	ss2137298789	16205	266	[A/C]	G	C	AGAATAAAGTAAGGGAATAGGAGGAAAGGAGGAGAAAAAAAGAGGAGGGG		TCCTCTTTTTTTCTCATCCGTCTCATTCCCTCATTCTCTTCTCCTCCTCCTTCTTGTTCCCTCATTCTATTCTTTTTCTTTCTCCTTATCTTCCTCTCT[T/G]CCCCTCCTCTTTTTTTCTCCTCCTTTCCTCCTATTCCCTTACTTTATTCTCCTCCTCTTCTTTATTTTATAGAAATTTGTTCCTC	189	1	2nd Class	0.927656	0.206742	0.447074	0.00800403	1	1	1	0.211888
Current Dataset	16207_1874	ss2137298790	16207	1874	[T/C]	G	C	TCGCGTTATGTACACAGCCTTTCCATACCTTAACTCCCTCCCACAATATA		AAGATACAGCCGTATGACTTCAACTTTTAGCGAGGAATAGACTGAAGACAGGGCTCGAGAGTCGATGTGTTGTGGGGTGGTTTGGAAGTTTAATGGTCT[A/G]TATATTGTGGGAGGGAGTTAAGGTATGGAAAGGCTGTGTACATAACGCGATTTTTTATCATGTGGTATTTACAGTGACGAAAGGTGCTAGCCAGTGCGAT	204	1	Ambiguous Clusters	0	0	0	0	1	1	1	0
Current Dataset	16214_348	ss2137298791	16214	348	[A/C]	T	A	AATCACTGAATTATTTGAACACATGTATCCAGAATTCACATGTAATAAAT		GTTGAATATGTCTATTAACATTGCACATTTCATTGGATTAGTTATTGAGTTATTGTGAGGGAGAAATTTATTGATTTATTGCTTTTGCAAGAATATTTT[T/G]ATTTATTACATGTGAATTCTGGATACATGTGTTCAAATAATTCAGTGATTTATNNNNNNNNNNNNNNNNNNNNNNNNNNNNNNNNNNNNTCAAAGTTTAC	204	0.765	Ambiguous Clusters	0	0	0	0	1	1	1	0
Current Dataset	16261_453	ss2137298792	16261	453	[A/C]	C	G	GGTCTTCCTTAAACATGTTGTGTGAATACGCCCCTTCATTGTCTATGTTC		NNNNNNNNNNNNNNNNNNNAACCGGCCCTCCGCCCCCGGCAGGAGCTATGGTCTTCCTTAAACATGTTGTGTGAATACGCCCCTTCATTGTCTATGTTC[A/C]GTGTATTTATGTTGTTCGACAGTACCTCACTCCTTCATTTCTCATTTTGCATGGCATCATTTGTTGCTGGCATGTCACTG	184	1	1st Class	0.998493	0.290943	0.811445	0.00423891	1	1	1	0.832764
Current Dataset	16263_1289	ss2137298793	16263	1289	[T/C]	T	C	GATTGAAGGTAAGCATCCCAGCTGAAATCTGTCTCCTTTTGCCAATCACC		TGGCTCGTGCTTGGGGAATAAGCTGTCGTTTGCACAAGCTATGCTGCAAGATTGAAGGTAAGCATCCCAGCTGAAATCTGTCTCCTTTTGCCAATCACC[T/C]GGTGGAACAAGGGCAATGTCATTTTTCTCGCAGAATCTTGCTGGCAGGATCAAGGGGTCATCGACACATGTCGTCCATGTGACCTTGTTATCCCCTTCNN	204	1	1st Class	0.959307	0.322859	0.782791	0.0384296	1	1	1	0.680863
Current Dataset	1627_9	ss2137298794	1627	9	[A/G]	C	G	CTGCATATTTAGGAATGACATATGAAGAAACAAACAAAAAACATGAATGT		TGCATACA[T/C]ACATTCATGTTTTTTGTTTGTTTCTTCATATGTCATTCCTAAATATGCAGCAAGACCGTTTGAAGGGCAATGGAAAATAACAAAATGATAAACAGACAGA	113	0.813	1st Class	0.987943	0.144546	0.847784	0.0455839	1	1	1	0.881571
Current Dataset	16279_84	ss2137298795	16279	84	[A/G]	C	G	TCCTGGGAGTCATTGGGCTTCTCCTTCTTTTTCCTCTTCTCCTTCGGTTT		CGATAAAAGAAGCAGCAGAAGTTGATAACGTATAGTCTTTTCTCTAAAAGGCTGAAACCTTCTATTAACAGCAAAAAGGAGGA[T/C]AAACCGAAGGAGAAGAGGAAAAAGAAGGAGAAGCCCAATGACTCCCAGGAAATAGCTCTTAAGAACTTTAAATCACAGGAATAATGCAGATTTTAAGACG	188	0.996	Call Rate 90	0.857573	0.104569	0.786379	-0.0427045	1	1	1	0.290426
Current Dataset	16282_1362	ss2137298796	16282	1362	[T/C]	C	G	TCTTCATTTCCTCTCTCGCTTTCACTAACTCTAATTCCATCTTCCCTCTC		GTCTTTGATGTGTATCGAATAATCAATACGAATACATCTACTGCCTTTATCTTCATTTCCTCTCTCGCTTTCACTAACTCTAATTCCATCTTCCCTCTC[T/C]TGCTTCTCCTCTTCCTTCCATTACCTTTCTCTCTCTTTTCCTCCTCTCTCTTCCCTTTTCCTTCTCGTAACTCTTTCTTCCCATTACCCCTCTCTCCCTT	204	1	2nd Class	0.969103	0.236781	0.742494	-0.0038737	1	1	1	0.718672
Current Dataset	16286_899	ss2137298797	16286	899	[T/C]	T	C	TCAGTAGCAGCCAAGTGAGCAAATCCTGGAGCCTTGATCTTACACCTGTA		ACCAATAATGGCTACAATATCAGCCAACATGTGGTTCTTTCCAACCATATCAGTAGCAGCCAAGTGAGCAAATCCTGGAGCCTTGATCTTACACCTGTA[T/C]GGCCTTGAAGATCCATCTGATACAAGATAGACACCGAACTCTCCTTTGGGTGCTTCAACAGCAGTGTAGGTAGCTCCTGGTGGCACTTGGTAGCCTTGTG	204	0.996	Probe Didn't Bind	0	0	0	0	1	1	1	0
Current Dataset	16287_4362	ss2137298798	16287	4362	[T/G]	A	T	TGAATCATAGAGAAAATCTGCAAAATTAAGTGCTATTATTCGCCAGAATT		NNNNNNNNNNNNNNNNNNNNNNNNNNNNNNNNNNNNNNNNNNNNNNNNNNACAATGATGTTCCCTTGTCCTGAGCTAAGGTTTCATAGCAGAAGGTAAT[A/C]AATTCTGGCGAATAATAGCACTTAATTTTGCAGATTTTCTCTATGATTCACGTTTGTTTACGTTTTAGCAAAT	177	0.858	1st Class	0.997739	0.343278	0.880149	0.0637219	1	1	1	0.917511
Current Dataset	16289_1704	ss2137298799	16289	1704	[T/G]	G	C	CAGACAGTCGCTCCTGCAAGCGTGTAAACTAACAAGTGATGTGGCTTGAG		CTTTTCATATAACGCTGGAGTTAATTTCTCGTTATCTGGTAAAGTGAGGCAGACAGTCGCTCCTGCAAGCGTGTAAACTAACAAGTGATGTGGCTTGAG[T/G]TCTCCGCTCTCGTTGTGCGCGTGTATCTGGATGCTGGGAGTTACTCCTATACCAACAAACCTGGAGAGATAGCTGGAAGCTTTGGAGGGATGGCCTGTCG	204	0.976	2nd Class	0.974378	0.437355	0.720307	0.0230195	1	1	1	0.453112
Current Dataset	16291_2028	ss2137298800	16291	2028	[A/G]	A	G	CAGGGAATCCCTATCCATAGACATAGGCAGCGTTTCCATTGTGTTGGCTT		CACCATCACAGTCTAATAACACTGTATCAATTTCAGAAAGTAACTGTATCAGGGAATCCCTATCCATAGACATAGGCAGCGTTTCCATTGTGTTGGCTT[A/G]TGCGAACTCGGGGNNNNNNNNNNNNNNNNNNNNNNNNNNNNNNNNNNNNNNNNNNNNNNNNNNNNNNNNNNN	176	0.996	1st Class	0.998493	0.417736	0.794775	0.0130841	1	1	1	0.807519
Current Dataset	16294_1487	ss2137298801	16294	1487	[A/G]	A	G	CATGGATATGAGTATGGATACGAATATATGCCCCCAGAGTCGGAGTACGA		CGAGCCACCAGCGACAACCACAACAGAGTCTTTCCAGCGGCGCCAGGAGCATGGATATGAGTATGGATACGAATATATGCCCCCAGAGTCGGAGTACGA[A/G]GAGGGCGACGACTACNNNNNNNNNNNNNNNNNNNNCTACCCCGGCGAGGAAGAGGACTACGGCAACGAGGAGGACTACCGCTACGACCCTTACGAGCCCT	204	1	Probe Didn't Bind	0	0	0	0	1	1	1	0
Current Dataset	16299_279	ss2137298802	16299	279	[T/C]	C	G	TTACACCTTCAAAAGAGGCTAAAAACCCTACCCGACAAGACTACCTATGA		CCTATGTCAGACAGAAATCAGTCAGTTGAAGAAATTCCGCACAGATTATTTACACCTTCAAAAGAGGCTAAAAACCCTACCCGACAAGACTACCTATGA[T/C]GTGATGGTGCCCTTTGGTTCTCTAGCGTTCATGCCAGGGCGACTTGTGCACACAAATGAGATCTTGGTGCTGCTAGGTGACAACTGGTTTGCCGAGAGAA	204	1	1st Class	0.997739	0.42145	0.811843	0.0438904	1	1	1	0.833345
Current Dataset	163_307	ss2137298803	163	307	[A/G]	A	G	AGTACAAAAAGCAGTAAAATTCCAAAAAATAAACCAAAATGCACTAAACA		AATGTTTATAACTGGGACAACACTAACACACGAGAAAATGAATGATTACAGTACAAAAAGCAGTAAAATTCCAAAAAATAAACCAAAATGCACTAAACA[A/G]ACAACAGCAACCCTCCCAGAACACCACAGGGGGAGAGACATCAGCGGCCGACGGAACCGAGCACAAGAATCAGGGACATGGGCCGGTTCAGGGGCGGTCC	204	0.765	2nd Class	0.993971	0.453753	0.840209	0.0629221	1	1	1	0.87213
Current Dataset	1631_1988	ss2137298804	1631	1988	[A/G]	C	G	ATCTGTGCATATTCTATCTGCCGACGCTGCACATGTCTTAACAAAGTTAC		CATCAACATATCAAATGAAATGCGGAGCAAATTGTCAAAAGCCAGACCAGCAACGATTGCTGCAGCAACCCGTGTTGAAGGTGTCACTCCAGCTGCAAT[T/C]GTAACTTTGTTAAGACATGTGCAGCGTCGGCAGATAGAATATGCACAGATGTTGTGAACAACAGTCAGC	173	1	1st Class	0.996986	0.262283	0.899904	0.0156727	1	1	1	0.936039
Current Dataset	16312_35	ss2137298805	16312	35	[A/G]	T	A	ACCAAACAATAGGGTAAGAAGATGCGAAAGAGGAGGAAGGAGATTAGACA		TCCCCCTTTCTCCTTCACCTTGGCCCTAATTTAT[T/C]TGTCTAATCTCCTTCCTCCTCTTTCGCATCTTCTTACCCTATTGTTTGGTCTCTATCTCCTTCGTTCTGTCTCTCNNNNNNNNNNNNNNNNNNNNNNNNN	139	1	1st Class	0.999246	0.375188	0.799996	-0.0364932	1	1	1	0.815608
Current Dataset	16314_799	ss2137298806	16314	799	[A/G]	G	C	CAGTTCCGGACATGCCAGCGGTAAAGAAAGTTGAGAAGGTGTTTTACTAA		GCAGATATCAACTACGAATCACGCGATTGTCGGAATTTTCCGGACATGCCAGTTCCGGACATGCCAGCGGTAAAGAAAGTTGAGAAGGTGTTTTACTAA[A/G]CGAATTAATTCCAGCTTAAACCCTAGTCCCTTTATAAGCAGACGTTAATACGGGTCACACCGACTCAATATGCCGAACGAATGAGTTATGCTTCAGTTTC	204	1	Monomorphic	0	0	0	0	1	1	1	0
Current Dataset	16320_3090	ss2137298807	16320	3090	[T/G]	A	T	GGTCGTGTGCAACCGCTGCAGAGAGAGAGAGAGAGAGTAAGGGCGTCTTT		GCCTGGGACTTATAGAAGCCCAGATTCAGCCGCGAGTTGAGCATGGCGTCGACGTCTTTCGTGGCGTAGGAACTGCGGGACAAGACAGCGGTGACGAGG[A/C]AAAGACGCCCTTACTCTCTCTCTCTCTCTCTGCAGCGGTTGCACACGACCACCCTTCTTCTGCCCCACCCTCAAGACCACCTCCTATTCTGCTTAGCGCC	204	0.877	1st Class	0.997739	0.228852	0.652484	0.0271421	1	1	1	0.54868
Current Dataset	16342_1268	ss2137298808	16342	1268	[A/G]	G	C	AAGGCCTGTGTTTGGGTAGTCCCTGGTTACCTTATTGGAGGAGAGAAGAA		AACAAGGGAGCTTGCACTTCAGAGTTACCAGTGGTTTGAGAAATTGTGTAAGGCCTGTGTTTGGGTAGTCCCTGGTTACCTTATTGGAGGAGAGAAGAA[A/G]AAGGCAGAGAAGGCTCGGTTACGGAAAGGTATCAACATTCTTGTAGCGACATCAGGCCGCCTGATTGACCACATCCACCACACAAAATCCCTAAGTCTAG	204	0.996	2nd Class	0.994725	0.323106	0.690217	0.0859196	1	1	1	0.620604
Current Dataset	16344_1190	ss2137298809	16344	1190	[T/C]	A	T	GGTTATCATCGGTTGGTTAAGATATGCCATAGACTATGTGGAGGTTGTGA		CATTATTATGTAAATCAAGAACAANNNNNNNNNNNNNNNNNNNNNNNNNNNNNNNNNNNNNNNNNNNNNNNNNNNNNNNNCCAGTCTCTGTTACACCAC[A/G]TCACAACCTCCACATAGTCTATGGCATATCTTAACCAACCGATGATAACCAGAACAGTTCTTAGACGTTGATTGGCAAAAACTTTCAATATTGAGGGCCC	204	1	2nd Class	0.987189	0.186259	0.744531	-0.0632159	1	1	1	0.722317
Current Dataset	16350_1232	ss2137298810	16350	1232	[A/G]	T	A	ATTTCAACAAGGAACATGAACATAGTCCTTCAACCTTTTATGCATTCCTC		TGTGATACTTTCCATTTTTGTAATTCAAGGCAGTATTATGTTTATCAATTCCATTAAGTAAGTACTAAGATTTTGGTTACAATTACCATAATTATCTCA[T/C]GAGGAATGCATAAAAGGTTGAAGGACTATGTTCATGTTCCTTGTTGAAATGTTTTTATCCAAAGTGCATACAAATATTGTGTGTCTGTATATGTGCTTGC	204	0.965	1st Class	0.999246	0.128582	0.869055	0.019666	1	1	1	0.905989
Current Dataset	16357_122	ss2137298811	16357	122	[A/G]	A	G	ATGCGCCCACACTTTCACAAAAGCATGGGCATACGGATACAGGCATACAT		ATCTACTTTAATGTCCACACTCACGCACACACACACAACCCACACGCACATGCGCCCACACTTTCACAAAAGCATGGGCATACGGATACAGGCATACAT[A/G]CATGCATGTATTGATATGNNNNNNNNNNNNNNNNNNNNNNNNNNNNNNNNNNNNNNNNNNNNNNNNNNNNN	175	0.996	Ambiguous Clusters	0	0	0	0	1	1	1	0
Current Dataset	1636_170	ss2137298812	1636	170	[A/G]	G	C	TATTTGCCCTCTTCACACAAAATGGGCCTGCAGGGAAACATTGAAAACTC		ACCCATGACTATTTTAGTTTAAAGTAAATAAACTTTTAAAATATATTCTTATTTGCCCTCTTCACACAAAATGGGCCTGCAGGGAAACATTGAAAACTC[A/G]AATTTTACAATGCCTATGAAACAATAAAGGGTGGAGCCATGGGGACCAAAGACATTCTGGCTGAGGCGCATAAAAGATTTAAGATTTTTTGACTCATGTG	204	1	1st Class	0.999246	0.395928	0.82118	0.0153308	1	1	1	0.846699
Current Dataset	16383_96	ss2137298813	16383	96	[A/G]	G	C	ATGGGAACAAGATTGCGTGTGTTGACATGAAGGGAAACCAAGACGGGATA		CCCGCTTGTCGAATTGGAACCCGAAACTGCTGTTTGAAGACGGCGATGGGAACAAGATTGCGTGTGTTGACATGAAGGGAAACCAAGACGGGATA[A/G]TCTTAAGCGAGAAACGTCCCTGCAATGGCCCGCCTCTACAGTTTGCATACATTCCACCTATTCTGTATAGTGAAGATGAGTGGTTACATGTCAACATTTC	200	1	Ambiguous Clusters	0	0	0	0	1	1	1	0
Current Dataset	16385_208	ss2137298814	16385	208	[T/C]	G	C	AAATCATGCCTCTAATTCAAGGTAATAGTTTACACCATTGCAGAATGGTC		TAAAAGNNNNNNNNNNNNNNAAAGACATCGTAGAGTCATACGGAAGTATTTCTCAACAATCAGCAAATAATATACGGAACATTGTTAACGTATGCTCGA[A/G]GACCATTCTGCAATGGTGTAAACTATTACCTTGAATTAGAGGCATGATTTTGTTTTCTAGAACAGTCCGAATTATTTTCTAATTGTCAATTACTTAATGC	204	0.965	1st Class	1	0.0493595	0.901593	0.0188368	1	1	1	0.891964
Current Dataset	164_58	ss2137298815	164	58	[A/G]	T	A	TGTGGCACTTGCAGGACTATACGACTAGTAAAAGCTTAAGGAATTGATTG		CAATTGAACCCAGAACGACAGGGTTTCTTTGACTGACTTGCGCACTGCGACTGACAT[T/C]CAATCAATTCCTTAAGCTTTTACTAGTCGTATAGTCCTGCAAGTGCCACATTGTTGCTAGAGTACTGGGGGTGTGTCATTACGATCCCACAGTGCCATAA	162	1	3rd Class	0.903542	0.432861	0.830109	-0.106491	1	1	1	0.854377
Current Dataset	16406_399	ss2137298816	16406	399	[T/C]	C	G	CACTGAAGACTGAAGTGAGATGACTTTCTTAAAGACCGAATTTTGGAAAC		CCGATTGAGGACTTCTGGAGGCCGACTCGCGACTGACTCAAGCCTGACTCACTGAAGACTGAAGTGAGATGACTTTCTTAAAGACCGAATTTTGGAAAC[T/C]GATTCAGAACGCACTGAAGTCGAGCCCTGNNNNNNNNNNNNNNNATCGAGACCAACTCACAACTGACTGAAGCCTGACTTACACGAGACTGAAGTGAGGT	204	0.988	1st Class	0.998493	0.471321	0.881645	0.0828076	1	1	1	0.919003
Current Dataset	16410_37	ss2137298817	16410	37	[T/G]	C	G	GTTATGACATGCTGTCTGTTTATTTGCTTCTAAATTACTCCCTGTGCAAG		CCGGCGCGTTGCCAGTGCATGGTAACCCCGGCCATT[A/C]CTTGCACAGGGAGTAATTTAGAAGCAAATAAACAGACAGCATGTCATAACAAAGAATATCCATTGTAACAAATAGAATTAGACTATATTATAATGATGAA	141	0.988	Monomorphic	0	0	0	0	1	1	1	0
Current Dataset	16414_160	ss2137298818	16414	160	[A/G]	A	G	TCCAAACGCCAAATCAATGTTTGAAGAACAATGGCGTGTGTATCAACCTC		AAATTGTGTGGCGATGAAGATTGCACCTGCTGCAAGAAACACGTGTGCGTCCAAACGCCAAATCAATGTTTGAAGAACAATGGCGTGTGTATCAACCTC[A/G]TGGACGATTGTGCTGGGAAAAAGAATGACACCCTCTGCAACAATGACCACTGCACCTGTTGCCAGAAACACGTGTGCCTAAATACGCCCAAGAAATGTTC	204	1	Monomorphic	0	0	0	0	1	1	1	0
Current Dataset	16419_2229	ss2137298819	16419	2229	[T/C]	T	C	TTGTGACAGGTGTGACGGCACTGGAGCATTTATTACTGTTTGTAATGCTG		TGCTTTTCAGTTTCTCAAATCTCTTTTTCTGATCTTGGAAAGCCTGCAGTTGTGACAGGTGTGACGGCACTGGAGCATTTATTACTGTTTGTAATGCTG[T/C]TGCAGCCTCAATTACTTGCGGAAGACTACCTGTTTTATTTAGATCAGCTGATATCAGTACCTCCTGATATTGCTGAGGTAACTCTAACTGGTTAATCAGT	204	1	1st Class	0.993971	0.482942	0.866722	-0.0405815	1	1	1	0.903462
Current Dataset	16423_1160	ss2137298820	16423	1160	[A/G]	G	C	TTTGCCAATCACTAAGTCCCCGAATCACTGGAACTTGGAAGTAAATGTAG		NNNNNNNNNNNNNNNNNNNNNNNNNNCTAATAAATTAATTTGCCGTTCTTTTGCCAATCACTAAGTCCCCGAATCACTGGAACTTGGAAGTAAATGTAG[A/G]AAGGTATGAAAGAGAATGAATATCTTCACTTGAAAGTAAATATTTCG	151	1	1st Class	0.996986	0.108088	0.763972	-0.00425637	1	1	1	0.756723
Current Dataset	16432_265	ss2137298821	16432	265	[T/C]	A	T	TCTTTCTTTCAAATAAAGCTTGTTTGTTCATTTGTGTCATTCGGTGTTTG		ATAANNNNNNNNNNNNNNNNNNNNNNNNNNNNNNNNNNNNNNNNNNNNNNNNNNNNNNNNNNNNNNNNNNNNNNNNNNCCGACGTTTAAATGAATACAG[A/G]CAAACACCGAATGACACAAATGAACAAACAAGCTTTATTTGAAAGAAAGACACCAAACTGCAAGACTTACCCACGCTCTCACAAAGACAACGACAAAAAC	204	0.899	2nd Class	0.952524	0.248418	0.75682	-0.0465964	1	1	1	0.74346
Current Dataset	16433_57	ss2137298822	16433	57	[T/G]	T	G	CGACAATTCATGTGTAATTCCTTGTACGAAGTGTCCAATATATCGCACAG		GGGTGACGACAATTCATGTGTAATTCCTTGTACGAAGTGTCCAATATATCGCACAG[T/G]CGTCTTCGAGTAGGTTCGTCGTAATTGCATGCGTAATTGTTGCATTTATGTTTTTCCCAGCAAATTGTCACGTGGACAATGTTGCAGAGGCAATTGAGGT	161	1	Ambiguous Clusters	0	0	0	0	1	1	1	0
Current Dataset	16442_94	ss2137298823	16442	94	[A/C]	T	A	CTTGCCTAGTTTCAGACTCCACATCATGGAAGAAATTGCCAGAAAGCGAT		TTTGTGTTAAATAAAATTGTCAAAAAATTTACGGAAAAAGTGCTATTGTGAAACGGCCTTTATGGGATTCGACGTCAGGTTCTGTTTATTTTT[T/G]ATCGCTTTCTGGCAATTTCTTCCATGATGTGGAGTCTGAAACTAGGCAAGATTTAACGCGTTTAACGTGAGTGAGAG	175	1	2nd Class	0.98945	0.214775	0.708741	0.0386857	1	1	1	0.655903
Current Dataset	16444_116	ss2137298824	16444	116	[T/C]	T	C	GAATCCGCTCATCTAGCTGTGGAGTTGTTCAAAGGCAGAATCAGAGTTTC		ATTGCATTTCCGAACAAACCGCGAGGATGGAGTGATCCTTTACACTGGGGAATCCGCTCATCTAGCTGTGGAGTTGTTCAAAGGCAGAATCAGAGTTTC[T/C]TATGATGTTGGCAACTATCCAGTCTCTAACATGTTTAGTTATGAAGTAGTGAATGATGGAAACTGGCACAGTATTGAAC	183	1	1st Class	0.98945	0.239528	0.821573	0.0097481	1	1	1	0.847249
Current Dataset	16448_111	ss2137298825	16448	111	[A/C]	T	A	ATTTGTGGATTAATAATCGGAAAAAAGAGGGGATACGCTCGAAAGAGAGT		NNNNNNNNNNNNNNNNNNNNNNNNNNNNNNNNNNNNNNNNNNNNNNNNNNNNNNNNNNNNNNNNNNNNNNNNNNNNNNNNNNTTTGCCTATAATCATTC[T/G]ACTCTCTTTCGAGCGTATCCCCTCTTTTTTCCGATTATTAATCCACAAATACCTATACCTAATTATCAATCCAGCTTTCCTTTTCTTCTTTTCCATCATT	204	0.988	1st Class	0.981914	0.362625	0.79466	0.0741802	1	1	1	0.792917
Current Dataset	16452_1548	ss2137298826	16452	1548	[A/G]	C	G	TTATTGCTCACACCTCCTGCACTCACTACAACTGAGCCCATACTAAGGGA		CATCACCCGNNNNNNNNNNNNNNNNNNNNNNNNNNNNNNNNNNNNNNNNNNNNNNNNNNNNNNNNNNNNNTGTGCCACGAGTGCCTCCACAGAGCCCCT[T/C]TCCCTTAGTATGGGCTCAGTTGTAGTGAGTGCAGGAGGTGTGAGCAATAATGGGGGAGGCATGGTGGGTGGAAGTGGTAGGGGG	188	0.996	1st Class	0.995479	0.382665	0.783695	-0.00180418	1	1	1	0.78983
Current Dataset	16468_223	ss2137298827	16468	223	[A/G]	A	G	ATTTTCATAACACTCACTGTGCTTCATATCAACTAGGGTTCTAATAACCT		CACTGGTACAGCGATGACAAATTAATTTCTGAAAAGTACTGTAACCTTTATTTTCATAACACTCACTGTGCTTCATATCAACTAGGGTTCTAATAACCT[A/G]AGACGTAGTGTGTTTNNNNNNNNNNNNNNNNNNNNNNNNNNNNNNNNNNNNNNNNNNNNNNN	166	0.935	2nd Class	0.941974	0.4356	0.747856	-0.0709881	1	1	1	0.728342
Current Dataset	16475_971	ss2137298828	16475	971	[A/G]	A	G	AGGCCTGTTGTTAAAAAACCACAGGCCAAGCAAACAACACTCAAGAAAGA		AGCCCAGAAAAAGATGGACTCCAGCCCAGTGTTGAGGAGCCCAGTGTTGAGGCCTGTTGTTAAAAAACCACAGGCCAAGCAAACAACACTCAAGAAAGA[A/G]TCGCAGGAAGAGCCACCGGTTCCTTCAGGGAAGGAAAATGTCTCGGAGAATATACCTGAGGAGACCCCCAAACCATCTGCAACAAACCCATTTAAGAAAG	204	1	2nd Class	0.9789	0.392225	0.760336	0.0479184	1	1	1	0.750417
Current Dataset	16479_417	ss2137298829	16479	417	[A/C]	G	C	TGAGTGCATGAACGCAGTAACACAGCTTATTAAATTGTGTATTTTGGTAA		GGATGAGANNNNNNNNNNNNNNNNNNNNNNNNNNNNNNNNNNNNNNNNNNNNNNNNNNNNNNNNNNNNNATGCACTCATCCTGACCAAAATTAAGAGAC[T/G]TTACCAAAATACACAATTTAATAAGCTGTGTTACTGCGTTCATGCACTCATCCTGACCAAAATTAAGAGACGTTACCCAAATGGTTGTGAAAAGCACTCG	204	0.935	Monomorphic	0	0	0	0	1	1	1	0
Current Dataset	16482_258	ss2137298830	16482	258	[T/C]	G	C	AACGTCTTCACTCAGTCCCTGTTCTCCAAGATGGGCTTCGCGACCCGCTT		GCTCATCCGTCACGAGATCCTCATACTCATAAGGCAGGATGTCGTGGTGCCTCCCATGGCCGCCACGTCGATGTCGGGGTCAGAGGTCAGGTCGAGGGT[A/G]AAGCGGGTCGCGAAGCCCATCTTGGAGAACAGGGACTGAGTGAAGACGTTGCTGGCGATCAGACGCGCCTCTTGGCAGCCCGCGGCCCTCCCGGCTTCGA	204	0.877	1st Class	0.998493	0.230943	0.765991	-0.0481491	1	1	1	0.760201
Current Dataset	16483_408	ss2137298831	16483	408	[A/G]	G	C	GGACTGTATCGAGATGAACATCAAGATTTCAAAGAGGAGATGAAGAGATT		TCCTCGTCACATAGAAACAAACAGCCTCATGTCACTCCTAAGAAAGTACGGACTGTATCGAGATGAACATCAAGATTTCAAAGAGGAGATGAAGAGATT[A/G]AGGAAGCTGCGCGGGAAGGGAAAACCAAAGAAAGGAGAGGGAAAGCGAGCCAAAAACATGCCCAAACCCAGGAGAAGATGCGCAANNNNNNNNNNGCCC	203	0.988	1st Class	0.995479	0.368282	0.762453	0.0103113	1	1	1	0.754095
Current Dataset	16487_1394	ss2137298832	16487	1394	[T/C]	A	T	TAGGAGACAACTGTGTTGAATTCAGCTAAGACCATCGCGCCAATGATGAG		TGGTGTCCCGCTCGGCTCCTTCACTGGCCAGAAACTCCGAATCAAATTCCCATTCGCTGACCCATTGGTGTGTGGCGTGGGGCTCCTCATCTCAGTCCC[A/G]CTCATCATTGGCGCGATGGTCTTAGCTGAATTCAACACAGTTGTCTCCTATGTTGTGGTGTTCTTCGGACAAGTCTTCCTCAACCTCAACTGGGCCGTTG	204	1	1st Class	0.993218	0.486343	0.786585	0.0994545	1	1	1	0.79451
Current Dataset	16488_1171	ss2137298833	16488	1171	[T/C]	A	T	ATCTGGGTTGAAGAGCGCTCCAAATTGGCTACTTTCTCCATAGACTCACG		CCTCAGAGACACCATGCCACAGCTCGTACCTGTGTTGAAGCTTGGTGAAGACTGGCAACCAACAGGTGAAGCTGTGGCCACTAACACACTGCGATTCCT[A/G]CGTGAGTCTATGGAGAAAGTAGCCAATTTGGAGCGCTCTTCAACCCAGATGCGGCTCACCATTTATCAGATTGTCCACTCTGATTTGGTCAAGCTAGCTG	204	0.996	1st Class	0.999246	0.441177	0.898239	-0.00278902	1	1	1	0.934573
Current Dataset	16490_282	ss2137298834	16490	282	[A/G]	T	A	AACAAAGACGAGAGAAGAAAAGAGAGACAGAGAAGACGATGCGAGAGTGA		TCGGAAATGCTCCTCCACTCGCACCATCATCAATATTTATTTCCCCATTCTTCCCTTTTCATCTTCACCTCTGATTCATCCCTCTTTCGCTCCTTCTCC[T/C]TCACTCTCGCATCGTCTTCTCTGTCTCTCTTTTCTTCTCTCGTCTTTGTTTAAATTTCAGACGTCGTTTGTTTTAGCAATCATTCCTAAATTGCATCTTT	204	1	1st Class	0.997739	0.293429	0.754414	-0.0109391	1	1	1	0.74002
Current Dataset	16497_186	ss2137298835	16497	186	[T/C]	G	C	TTTGAACTGCTGAATGCTTGGAGTCGCATTTTCTGCTCATCGAACTGCCT		CTTTCAGCAGAAGCAATATCAGCAGCAGCAACAGTGGGCTGAGGCACAGAAGAAGGCGGCAGAAGAGCAGAAGAAGATGTACGAGCAGATCATGAAGCA[A/G]AGGCAGTTCGATGAGCAGAAAATGCGACTCCAAGCATTCAGCAGTTCAAAAAAGATGCCTGTCAGTGCAGACTCCATGATCGAAAACATCCTCGGCACCA	204	1	1st Class	0.996232	0.100983	0.787608	0.078879	1	1	1	0.796156
Current Dataset	16504_403	ss2137298836	16504	403	[T/C]	G	C	GTACCCCTCAAATTGAACTTGAACAATGTCCGTTATTGTCACTTAGATTA		TTGCACTGGAATTTAGAGAAGCGACTCGACTATAACGAATATTTCGCAAGTTTTCTGTTCTCGACGGTTGACCTTTTCCACGGATCCCTTGAATGAACA[A/G]TAATCTAAGTGACAATAACGGACATTGTTCAAGTTCAATTTGAGGGGTACAAGGGGTTCTTTTTGTCTGTTGTGAAT	181	0.965	1st Class	0.998493	0.467547	0.836791	0.00195684	1	1	1	0.867741
Current Dataset	16511_218	ss2137298837	16511	218	[A/G]	T	A	ATATGCAAATGTCCGCTGCACTCCATAGCATGCCAGTAAGTCGGTATCTC		CTTTTGCTTCCCCCATGATGCTGGGGAATACTACAACCACCGGGTAGCAGGGGACTGGTCGAGGCTATGCAACGAGGACTACCAGACTATCAAGAATAA[T/C]GAGATACCGACTTACTGGCATGCTATGGAGTGCAGCGGACATTTGCATATTGCCTACTGGTCCTTCTACGGCTACAACCACAACTGCGACTGCTGTTCTG	204	0.996	1st Class	0.999246	0.358974	0.754934	-0.020084	1	1	1	0.740938
Current Dataset	16520_94	ss2137298838	16520	94	[T/C]	T	C	TACTGGGAACCAAGGTGCAGCCATCTTCACAAGTCACAGTTTCACATCTT		AAAAATCCTTGCTCAATTTCCTTAACTCCGATAAATCCATCTGTACTGGGAACCAAGGTGCAGCCATCTTCACAAGTCACAGTTTCACATCTT[T/C]GGTCCTTTACAGGAAATCGATACATCCTTGCATTATTGGCATTTATGCTGGCTACCTTGCATGAAACATTTCTG	172	1	MAF 0.01	0.967596	0.00194704	0.821069	3.8151e-09	1	1	1	0.305284
Current Dataset	16521_181	ss2137298839	16521	181	[T/C]	G	C	CAATTACACAATAGTGAGAGACGAGCACAATCTCTAATTAACTAAACATT		ACACGCACACGCACACCTGCCGCGCGACACCACAGTGGCCCCTCCGCATCCACACCGACACTTGGTAGCTGTCAGAACGAGAGAATAAATCAATGTACA[A/G]AATGTTTAGTTAATTAGAGATTGTGCTCGTCTCTCACTATTGTGTAATTGATATGTAATTCTCTGCCTGAGACTACTTCTTTGTAATTATTCCTAGTGCA	204	0.899	1st Class	0.999246	0.357843	0.880212	0.0912247	1	1	1	0.917575
Current Dataset	16524_560	ss2137298840	16524	560	[T/C]	C	G	TTGCAGAGTGATTTCTCGAGCCTCTTTTTCTTCCTTAGACATGAGAGTGC		CTGTAACTGCTGAAGACAAGATGAAACATTCTCCATGGCTCCTAATTGCTTGCAGAGTGATTTCTCGAGCCTCTTTTTCTTCCTTAGACATGAGAGTGC[T/C]TGAACCCTGGAGCCTGATTTAAGAGAAGCTTTTGCATTAACCTGCAGTTCAGTAATCTCTGCATTAATGCTGTTTATGTTATCTTGAACTTGTTCCACTG	204	1	Monomorphic	0	0	0	0	1	1	1	0
Current Dataset	16525_1516	ss2137298841	16525	1516	[T/G]	T	G	AAAGAAATTGTTATATTTTAGTGTGTAAGTGCAGTATGCTTTCACTTACC		CCAATAAAATGTTTATATTGTCTCAGTTCCTCTTTAGGTTGACAATGTTAAAGAAATTGTTATATTTTAGTGTGTAAGTGCAGTATGCTTTCACTTACC[T/G]GCTTCTCCATACTCTGGCTATTTG	128	0.858	3rd Class	0.954785	0.0998422	0.798422	-0.0383156	1	1	1	0.813186
Current Dataset	16526_92	ss2137298842	16526	92	[T/C]	C	G	TCGTGGTCCAGACGTGCGTCATGTCCTTCCTGCCGGAGAGCCCCTCTTAC		GCTGCGCTGGTACGAGATCGCGATCGTGGGCGTGGGCGTGATCGTGGTCCAGACGTGCGTCATGTCCTTCCTGCCGGAGAGCCCCTCTTAC[T/C]TGGCCATCTCCGGGCGCGAGGAGGAGGCCATGCGCGTCCTGAGGGATCTGAGNNNNNNNNNNNNNNNNNNNNCCCTCCGTCGACGTCGGGGAGCTGCTGA	196	0.737	1st Class	0.977393	0.443716	0.785454	-0.101959	1	1	1	0.792683
Current Dataset	1653_211	ss2137298843	1653	211	[A/G]	G	C	CTCGTTTTCCTGGGATAACGTGCAGTGCGAGTGTTTTTCCTTAAAGGAAT		ATGACTGGCCCCTGTCCTTCAGGTTCTGAGCCCGTAAAAGGAGCGTCACCTCGTTTTCCTGGGATAACGTGCAGTGCGAGTGTTTTTCCTTAAAGGAAT[A/G]ATATAAGAAAAAGAAAACATTTAAGCCTGTAGCAACNNNNNNNNNNNNNNNNNNNNNNNNNNNNNNNNTGTGGAAAACATTTACAATTAATGGCTTGGTG	204	1	1st Class	0.997739	0.2821	0.799331	-0.103065	1	1	1	0.814586
Current Dataset	16539_1365	ss2137298844	16539	1365	[T/C]	C	G	AGTGCTTGACTTAATATCAGGCGTGGGTATTGTTGTTTCCGCAGAGGAAC		TATCGGGCACGGTAGCTGTGGACATGGTCATGGCGTCGCCGTTAGTGGGAGTGCTTGACTTAATATCAGGCGTGGGTATTGTTGTTTCCGCAGAGGAAC[T/C]TTCTTTGCTTTCGTCATTTTCCACACTAAAAGTACCATTGGGCGTTTCGACGTTGGAAAAACTAAGGGTGGCGTTTTTGAGTACGGACCCAAATGCGTCC	204	1	PC PPC Errors	0	0	0	0	1	1	1	0
Current Dataset	16540_119	ss2137298845	16540	119	[A/G]	G	C	AAATGAGGGAGAAAAGAGGAAGAAGTGGCACAAAAATTAAGGAGGAGGGA		TAGAAAGGTAAATAAAGTGATGAAGAAAGCAGTAAGAAGAAATGTGATGAAATGAGGGAGAAAAGAGGAAGAAGTGGCACAAAAATTAAGGAGGAGGGA[A/G]CCAAGGACTACGAAAGCAGGGAGAAGGAAGAACTGATAAGTGATAAGTGAAAAAA	159	1	1st Class	0.987189	0.237405	0.607665	0.0161604	1	1	1	0.466415
Current Dataset	16543_1858	ss2137298846	16543	1858	[A/G]	A	G	GTTGTATTTGATGATAGTGAGGTGCTTCCTGTTGCAACCGCGGAAAGGAC		AACCACATGGTATAGGCTGGTATATTCAGAGTACTAAGGTATTGTGATGGTTGTATTTGATGATAGTGAGGTGCTTCCTGTTGCAACCGCGGAAAGGAC[A/G]TAAGCAACAAAGGAGAAAATGGTTGCATTATGTAAGGTATTCTTTTGAGATGTCAGGGTATTATAGCACACAAGTTACAGACATATACAAGTAACTCGCA	204	0.996	1st Class	0.993971	0.383624	0.804077	-0.00604795	1	1	1	0.821816
Current Dataset	16550_1856	ss2137298847	16550	1856	[A/C]	A	C	CAACAGACAAGAAACGAGAACGACGCAAGAAGAAGCAGCACCAAAAGGGC		ATCATGGCTCCAATCCAAGGAGAGCTGAAAGGAAAGGATGAACGGACCTCAACAGACAAGAAACGAGAACGACGCAAGAAGAAGCAGCACCAAAAGGGC[A/C]GAGCCATTGTGCAAGAGAAGAAGCTGAAGGAGAAACTGAAGAAGGCAGGGCCTGACGGGAAACTCAACGCCAGTTCAATGCTGAAGGTGGTCGAGAAGGC	204	0.976	1st Class	0.997739	0.225453	0.829925	0.00993805	1	1	1	0.858687
Current Dataset	16555_340	ss2137298848	16555	340	[A/C]	T	A	GAGCAAAAGCTGGCAACGTTTTTCCTGAGCTTGTGGAGCAGTTCATAGTG		AGCAGACGACCTCGATGGCGTCTTGGAGTGTGACTGCCCATTACCATGCCGAGAAACACAGTATAGGTCACAGGTCACCTCAACGCGGGCGAACATGCT[T/G]CACTATGAACTGCTCCACAAGCTCAGGAAAAACGTTGCCAGCTTTTGCTCCGACAAAATGGACACGGTTGTTCTTCATGTCTATCTTGACTCCATTTCCT	204	0.996	1st Class	0.998493	0.456981	0.837872	0.138997	1	1	1	0.869137
Current Dataset	16568_82	ss2137298849	16568	82	[T/G]	T	G	AACACTGGTCACGCAATCGCGTTATTCTAACTCAATAACAGCATGGTAGA		CAGGATATCCATTATTCCATCTTACATTGCAAACACTGGTCACGCAATCGCGTTATTCTAACTCAATAACAGCATGGTAGA[T/G]CATAGGGGACGTGAAATTTGTTCTAGAAATGAAGGCATATCCCGCCCAAGCTAACCATTCTCCCTATTACTCTAATCAATTTTATTGTGTGGACAATACG	186	1	PC PPC Errors	0	0	0	0	1	1	1	0
Current Dataset	16576_92	ss2137298850	16576	92	[T/C]	C	G	AGCATGGTGTCGCGAATTTCCTGCTTTAGAGACATGACCCCGCCCTCCTG		GCCGCTGCTGCTCCGCGCCCGAGATCGCCCGCCGGACCTCCAGCATGGTGTCGCGAATTTCCTGCTTTAGAGACATGACCCCGCCCTCCTG[T/C]TCAGGGGCGTGGATCAAGGCCGCTGCCATGTGGTTGAGGGACGTCCCGCCCGCCTGGAGGAGCG	160	0.877	Ambiguous Clusters	0	0	0	0	1	1	1	0
Current Dataset	16578_536	ss2137298851	16578	536	[T/C]	A	T	AGTTTAAGAACCTCCGCGACCAGTTCAGACTCGAACTGAAGAAGATTCCC		GTCTCAGGATCTGGTCCTTCAGGAAGTACATCTTTCTGAACCACGGCCAGATGGTGAGGTACTCCTCCATGCGTAACTCCGGGTCCCCTGATTTCTCCA[A/G]GGGAATCTTCTTCAGTTCGAGTCTGAACTGGTCGCGGAGGTTCTTAAACTTCTTCTTGGCTGCTTCGTCAGAAACTCCCAGTTTTTCTGCAATCCTTTTC	204	0.996	PC PPC Errors	0	0	0	0	1	1	1	0
Current Dataset	1658_193	ss2137298852	1658	193	[T/G]	T	G	GGCCATTAGTTTTCCAGTGATATGCGTATGGTATTCTACGCTTTATTTCT		TTCGTTATAAGTTTGTCAGTTGGTAATCGCGCTTCGGTCTAGATCTCGAGGCCATTAGTTTTCCAGTGATATGCGTATGGTATTCTACGCTTTATTTCT[T/G]CTATTCTTATCTCCCACCTCAGGTTTGGCACCGTGTGTGTGTGTGCGTGG	154	0.988	1st Class	0.994725	0.212879	0.816238	0.00822342	1	1	1	0.839701
Current Dataset	1659_1841	ss2137298853	1659	1841	[T/C]	G	C	ATCCTAGGGAAACCTCCGGAACCAAAGACCAAGTCGAGAGCTTTGTGATC		NNNNNNNNNNNNNNNNNNNNNNNNNCGGAGAGCAGAGAGCCACAGGCGACCAGGACAACACGCAGAAGCAGAGCCCGCTGTCTCATCTTAAGGGTCTGG[A/G]GATCACAAAGCTCTCGACTTGGTCTTTGGTTCCGGAGGTTTCCCTAGGATGTACTCCCTCACAAAGCAA	173	0.976	Probe Didn't Bind	0	0	0	0	1	1	1	0
Current Dataset	16593_394	ss2137298854	16593	394	[T/C]	A	T	CTCAACCAAAATACAGACCCCGATATTATCCCAAAAGAGACCCTTCAACC		NNNNNNNNNNNNNNNNNNNNNNNNNNNNNNNNNNNNNNNNNNNNNNNNNNNNNNNNNNNNNNNAATGGCGTCTTTGATACTTGTTTGCCTCGTCTGGTC[A/G]GGTTGAAGGGTCTCTTTTGGGATAATATCGGGGTCTGTATTTTGGTTGAGTGATGGGACCTTACCGTCGTCGTGTGCTTCATCGAGATATGACAGACGTG	204	1	1st Class	0.997739	0.459592	0.754614	0.0537097	1	1	1	0.740373
Current Dataset	16602_94	ss2137298855	16602	94	[T/C]	C	G	CTTGCATGTGCATGCAACTGAATAAGCACATGCGTACTTGTGCGTATTAG		TTGTGAATGTGTGTGTGTCTATTAGTGAGTAAGTTCATGTCCACTTGCATGTGCATGCAACTGAATAAGCACATGCGTACTTGTGCGTATTAG[T/C]ATACTCGTGTTATACCATAATGGTATAGACATATGAGCACACATATGTTCAGTTCACGATAACNNNNNNNNNNNNNNNNNNNNNNNNNNNNNCACATGCA	198	1	Ambiguous Clusters	0	0	0	0	1	1	1	0
Current Dataset	16622_215	ss2137298856	16622	215	[T/C]	T	C	AGTGTGAAGAGTTTCGAAAACTGTGACGACGATATAGAAGACCTTCCAAA		CGCGAACCAGGATGTCGCTTACAGGTCCAGCAACGCACAAGGCCAAGGCAGTGTGAAGAGTTTCGAAAACTGTGACGACGATATAGAAGACCTTCCAAA[T/C]GGCGCCATTCTCTGCGCTTTCAGTGGCTGCCGAATGACCTGCGACAGAGGCTACCAGGCTAAGATGCGAGGCCGTATCTACCTGCTCTGTGACCACAGCA	204	1	1st Class	0.997739	0.281722	0.794262	0.0712238	1	1	1	0.806716
Current Dataset	16623_790	ss2137298857	16623	790	[A/G]	C	G	CTGCAATTCATCATGTATGTCCAGAAAGTGTACTGTTTTTCTTTATCAGG		AAAGGGAAATAAAAAGAATGCTGGCTTTACCCAAGAGGAGAGAGATGGATTTACAGAGCTGTTAAATGCTGGCTTTGTAGATTCATTCAGGCATTTATA[T/C]CCTGATAAAGAAAAACAGTACACTTTCTGGACATACATGATGAATTGCAGGGCTAGGAACATTGGATGGAGACTTGATTACTTTGTCATATCCGAGAGAC	204	0.965	1st Class	1	0.425772	0.907729	0.00173042	1	1	1	0.942701
Current Dataset	16624_290	ss2137298858	16624	290	[T/C]	C	G	TTCCAAGATGGATTGGTTTCCTTAAGGAGGTGCCTCCATGCGTTCAAGTA		GCCAACTGGTTGCGGTCCTCCAAACATGTTCTTCCATGAAAAAGGGGCCTTCCAAGATGGATTGGTTTCCTTAAGGAGGTGCCTCCATGCGTTCAAGTA[T/C]GTTGCAAGGGCATAGGCATCACTTCTGTTGTCTCCTTCATCAACAAACTTAATCAGAGTTGCTACAGGTAATTCACAGATATCCATAAAGGGCTGGACAA	204	1	Ambiguous Clusters	0	0	0	0	1	1	1	0
Current Dataset	16625_159	ss2137298859	16625	159	[A/G]	G	C	CGTCTGGAACTGATTCAGTCTGTCATCGATTACATCTACGACCTGGAGGA		CCGCCTGCAGCAGCTTGTGCCTCAGTGCCCGAAGGACCGACCTGTGTCTCGTCTGGAACTGATTCAGTCTGTCATCGATTACATCTACGACCTGGAGGA[A/G]GAACTCGCCCATTCGCCAGAGACGCAGGACCAGGATAAGGACGACAACGTGTTCGAGGACGAGCCAAGCAGGACCTGAACCCACTCTCTTCCCCACAACT	204	0.996	1st Class	0.992464	0.164009	0.719998	0.024507	1	1	1	0.677133
Current Dataset	1663_245	ss2137298860	1663	245	[A/G]	G	C	CGTGTAAAGAAGACCTAGAACTCTTTGCCAAAGACTCTTTCCTTCAGGCG		TCGCTATACAACGTTTCGGAAGTTGTCGTGTTCAGGGACGGCGAGGATGCGTGTAAAGAAGACCTAGAACTCTTTGCCAAAGACTCTTTCCTTCAGGCG[A/G]TACCAAGACAAGTGAAACGCCTTGACGTACAGGATTCTACTATAGCGTCTATTACGAGTACAATCAACGTCACCAGTTTGCTTGTAACCCATTCAGTTGT	204	1	3rd Class	0.956292	0.428684	0.668889	-0.057259	1	1	1	0.579825
Current Dataset	16634_1410	ss2137298861	16634	1410	[A/G]	T	A	TGCACAGGACTTTCCTGGAATCTGCGGAAGCTTCGAGAAATTTCTTCAAG		TCGTGCTTAGCCTAGCGAAAGAAGAAATATATAATTTTGATTATACATTATGATTATAGTTGAGCGTGGGTCGTCTGCCTAAGCCAGCCACGCCAACGC[T/C]CTTGAAGAAATTTCTCGAAGCTTCCGCAGATTCCAGGAAAGTCCTGTGCACCTCCGCGCCTTCTCCGGCGGCCTCCTCCCGCCCTTGCGGCCTCGTCCTC	204	1	1st Class	0.997739	0.442976	0.814799	0.0208308	1	1	1	0.837635
Current Dataset	16646_841	ss2137298862	16646	841	[A/G]	G	C	GGCAGTGAACGGGTTTAGTAAGAAGTTATCACTCCTATCATTTTCAGCTA		CATTGGTTGTTGCATACTACTCATCCAAAGAAATATCCTATCAAATTTTGGCAGTGAACGGGTTTAGTAAGAAGTTATCACTCCTATCATTTTCAGCTA[A/G]ATTTTTTACCACAAATAAAGTATGTCTAAGCGCATCATAATGTAACCGAAAAAAATCAAAACATGTTGAGCCG	177	1	1st Class	0.991711	0.0851064	0.828924	0.0440735	1	1	1	0.857341
Current Dataset	1665_1772	ss2137298863	1665	1772	[T/C]	G	C	TCCTCCAATTGGCTGAAAAAAGTGAATGGTAGCTCTTGCACGCAGAGTTA		NNNNNNNNNNNNNNNNNNNCGGCTGGCAGAAGCAGTACCTACCACCTCCATCTCACCTGGGCTCATCTTAGTTGCCACCAGGAGGCACTTTGAACCCTA[A/G]TAACTCTGCGTGCAAGAGCTACCATTCACTTTTTTCAGCCAATTGGAGGAAAATACACATAGTCTTGGCCAGTTCTGACATATTGCAGATACAGACAGAA	204	1	1st Class	0.996986	0.234316	0.707576	0.150138	1	1	1	0.653694
Current Dataset	16666_706	ss2137298864	16666	706	[A/C]	G	C	CCAAAATCAAGCAAGGTAGGTATGCTTGGCCCCAAAGATTTCAAATACTT		CGCGTCAGTGAATGAAGAATCTCTATCAAAACTAAAATTGTTGCAAGGGCTGGCAGAAGTGAATAGAAGCCTGGAAGAGGGCACACCCCAGGAGACTCT[T/G]AAGTATTTGAAATCTTTGGGGCCAAGCATACCTACCTTGCTTGATTTTGGCGCTCCTTTGTATCATGAAGAGATGGCTG	183	1	2nd Class	0.948003	0.306041	0.819905	0.00683412	1	1	1	0.222959
Current Dataset	16676_80	ss2137298865	16676	80	[T/C]	G	C	CCAGAGTGGCACCTGGCAGTTGATTCATGAGATTTATATTTGTACAACTT		GGAAAATAAGTACAGATTATCGTACTTTTAATAGAAGTAGGAAGGAGAAAAAGAACGTGTAGTGGAAGCGCCAATTTCT[A/G]AAGTTGTACAAATATAAATCTCATGAATCAACTGCCAGGTGCCACTCTGGGCTTCGATTCATGAGAAATGTTGCGTTCTGATGAGAAATGATGGTCTTTT	184	1	1st Class	0.995479	0.395912	0.835165	0.0540044	1	1	1	0.861639
Current Dataset	16680_369	ss2137298866	16680	369	[T/G]	A	T	CACACCATGCAGTGCAATGACCACGGGAGTTGGGGAACGAAAGAAGGGAA		ACAAAGTAAATAAAGATAAAAAACAGTAGATTACAAGTTTAGCTGAAAGTTCGTCTAACTTTCGCACANNNNNNNNNNNNNNNNNNNNNNNNNNNNNNN[A/C]TTCCCTTCTTTCGTTCCCCAACTCCCGTGGTCATTGCACTGCATGGTGTGCCTCCTCCTTCAATCCGTATTCCTCATTCCCCTCCCTTCCTCCTCCCCTT	204	0.915	Genome Duplication	0.951771	0.261283	0.641341	0.0583446	1	1	1	0.46718
Current Dataset	16686_1057	ss2137298867	16686	1057	[T/C]	C	G	AGTGTTTGACATTTTCATATTTATTGCCATCAACATGAATGTTATTTGCC		ACCAGTAATACTGTCAACTGTAAATCAGCATACATGTATCACATTTGGCAGTGTTTGACATTTTCATATTTATTGCCATCAACATGAATGTTATTTGCC[T/C]ATTGTATGAAGATGCCCTGAAAGTATTT	132	0.858	2nd Class	0.975132	0.156878	0.81738	-0.0125817	1	1	1	0.841332
Current Dataset	16687_839	ss2137298868	16687	839	[A/G]	A	G	CCCTCCTCCAAATTTACTCTGCTTCAAAGGCATTTGTAGATTACTTCTCC		AAAGGGGCCATAGTAAATTTGGCTTCCATAGCTGGGCGATGTCCTGTTCCCCTCCTCCAAATTTACTCTGCTTCAAAGGCATTTGTAGATTACTTCTCC[A/G]TGGCTTTAGGAGTGGAGTATATACATTCAGGCATTACAGTTCAGACCATTACTCCAGGTTATGTATCAACCAATATGACAAGCTACTCTGAAAAGATCTA	204	1	Probe Didn't Bind	0	0	0	0	1	1	1	0
Current Dataset	16689_503	ss2137298869	16689	503	[T/C]	C	G	GATCATGATGAGAGAACGCACTTGGCTACCTTGGAAGCGAATTTAAATCA		GGCACTTGGCTGTGGCAAGTTGCACATAATGTCTGGACGCAGGAGCAAAGATCATGATGAGAGAACGCACTTGGCTACCTTGGAAGCGAATTTAAATCA[T/C]GCTGTAAGCCGGCTTTCTGCAGAGAATATTATTGGCTTAATTGAACCATTGAACCCTGTCTCTACACCTGGCTATTTTCTCAATAGTTTTGAGACTGCCC	204	1	1st Class	0.999246	0.442685	0.844393	0.0423542	1	1	1	0.877392
Current Dataset	16692_542	ss2137298870	16692	542	[A/G]	G	C	TGCCAGTACGAGGACAACGTCAATATATTCCAGTGTGAAGTCTGCAAGAA		AGCGATGGAGAACGTGTACCACTGCAAGACGCCAGACTGCCCCGGTTTCTGCCAGTACGAGGACAACGTCAATATATTCCAGTGTGAAGTCTGCAAGAA[A/G]GTCAATTGCCTCACGTGTCAGGCCCAGCACAATGGCGTCAGCTGCAAAGAATACCAGGACGATTTGGCCAACAAGGTGGACGAGGCTGCCATGAAGACTA	204	1	1st Class	0.998493	0.359245	0.869494	-0.0229483	1	1	1	0.906462
Current Dataset	16698_83	ss2137298871	16698	83	[T/C]	A	T	ACGTACACCGAAGCATAAACAAGCAGTCTGTATGTCGTGATAACAGTCTT		NNNNNNNNNNNNNNNNNNNNNNNNNNNNNNCTTTGTATATATTATATAGTGCATGTGAGTTTGGAGTACTAGTTTAAGGAAG[A/G]AAGACTGTTATCACGACATACAGACTGCTTGTTTATGCTTCGGTGTACGTGTCCTTTGTAATCATATTATAAAAAGCAAGAATGGCGTGCTAAAATATAT	187	1	2nd Class	0.979653	0.0923077	0.805882	-0.0359326	1	1	1	0.815509
Current Dataset	16699_348	ss2137298872	16699	348	[A/G]	T	A	ACCAACATGTCTTGGCGAAGATCATCTCCTACCTTAAAGATGGCATGAAT		NNNNNNTGCTGGCGTGGATCTCAAGAACTGTTCATACTTCAATTCCTTTACGGTTCCACTCAAGCTGGCTTTCTTGTCCTCGGAGGATAATACTGATCC[T/C]ATTCATGCCATCTTTAAGGTAGGAGATGATCTTCGCCAAGACATGTTGGTTATTCAGATGATACGTCTAATGGACAAACTGTGGCTGNNNNNNNNNNCTA	204	1	Probe Didn't Bind	0	0	0	0	1	1	1	0
Current Dataset	167_676	ss2137298873	167	676	[A/C]	A	C	GGATTTCCCTAAGAGGTTCCACTTCATCCTCTACGACCAGTTCTGCCAGA		TCTGTTCCTTGTTGGAGGATGACCTGTTCGAAGCCTCCCTCCTTCAAGAGGATTTCCCTAAGAGGTTCCACTTCATCCTCTACGACCAGTTCTGCCAGA[A/C]TCCCTTCGCCGCCCTGCAGGACCTCATGACCTTCCTCGGCCTCCCCGTGACCAAAGACCAAAGGAAGCTCCTCCAGTCCAAGCTGCCGTCCACCGACCCC	204	0.976	1st Class	0.996986	0.46523	0.732482	0.0314427	1	1	1	0.700361
Current Dataset	16714_104	ss2137298874	16714	104	[T/C]	T	C	GAGATCCTGATGGCGAAGTCGTACGGAGTCCCGGGTTCTAAATCTTTGAA		ATCTTCGGTGCGGAAAGTGGATTTGGACATAGCCTCCCCTCCTTTGGTGGAGATCCTGATGGCGAAGTCGTACGGAGTCCCGGGTTCTAAATCTTTGAA[T/C]GTGAAGGGAGAGATGGTCTCGAAGGGCGGGGTTTTCGTGTCACACACCGTAAGTTCCTCTTTAGATTTGGCGAATAATATCTCTTGCTTTATGATTCTGC	204	0.976	Probe Didn't Bind	0	0	0	0	1	1	1	0
Current Dataset	16717_37	ss2137298875	16717	37	[A/G]	T	A	ACTTGATCAACAAAGGAAGCGTTGTTTATCAAGAGAAAAAAGCATAGGTC		ATACAACATGTTGAAGGGACAACATAACACTTAAGG[T/C]GACCTATGCTTTTTTCTCTTGATAAACAACGCTTCCTTTGTTGATCAAGTCTGGTATCTCCACGGCTAACCAGGGACCGAGCCCTAGAGCCATGGCATGA	141	0.965	1st Class	0.993971	0.444276	0.816039	0.0133446	1	1	1	0.839417
Current Dataset	16721_2155	ss2137298876	16721	2155	[A/C]	A	C	CCGGGTCTTCCAGGAATTAAGGGTGAAAGAGGATTCAGCGGACAGGACGG		ACCACCCGGGTTCCCAGGACCGGCTGGTCTTAAGGGTAGTAAGGGTGAACCGGGTCTTCCAGGAATTAAGGGTGAAAGAGGATTCAGCGGACAGGACGG[A/C]CTCCCTGGCGCTCAGGGTGAGAAGGGCNNNNNNNNNNNNNNNNNNNNNNNNNNNNNNNNNNNNNNNNNNNNNNNNNNNNNNNNNNNNNNNNNNNNNNNNN	204	0.877	Ambiguous Clusters	0	0	0	0	1	1	1	0
Current Dataset	16723_2162	ss2137298877	16723	2162	[T/C]	T	C	AGCATGAGAAATAATGCAATTCTCCCTCATGCTTCACTTTGGAAAGGGGG		CACACACAGATATAAATGAATATTAGCAAACATGCACTCAAGACATAAAAGCATGAGAAATAATGCAATTCTCCCTCATGCTTCACTTTGGAAAGGGGG[T/C]TGTAACCTCCTCCTCTGCGCACTACAACGATCACATCCCCTCCTTGTAAGTGAGAGCTGACGGCACATCTAAAAGGACTCTTTTCTACATGGCCACGAAA	204	1	1st Class	0.983421	0.423372	0.786648	-0.00969016	1	1	1	0.794611
Current Dataset	16727_2003	ss2137298878	16727	2003	[T/C]	G	C	TCCGTACATTTAAAGGGCCTTTCCCCTGTGTGCCGCCTTCTGTGGCGCTC		GTATTGTGCTTCATACCAATCACACAAGCTTATTCACAGTGGACATAGGCCATTCAAGTGTGACTTTTGTGAGAGGGCCTTCTTCCGAAGTGAACACTT[A/G]GAGCGCCACAGAAGGCGGCACACAGGGGAAAGGCCCTTTAAATGTACGGAATGTGATGCCACATTTGCTGCAAGTGATGGGCTTTCAAGACACACTAGAA	204	0.834	1st Class	0.998493	0.40717	0.8433	0.061495	1	1	1	0.876028
Current Dataset	16742_783	ss2137298879	16742	783	[A/C]	G	C	CGCGTATATTCGTACCGCCAGACAGTCACGTCGCAGAACATGCCGATGTC		ACCGTTACTGTCCCAGGACTTGCCGTTCCATGACTTCCCCGAGGACATCATGGAGCCCCAAGATTTCCCAGAGGACGCGCTGCCTGTGCCCTCGGACTG[T/G]GACATCGGCATGTTCTGCGACGTGACTGTCTGGCGGTACGAATATACGCGTTGCATCCCTGGCATGGTGTGTCTGCTGGAGGTCATGGCGGAGGACATGG	204	0.877	1st Class	0.992464	0.486712	0.715056	0.0668126	1	1	1	0.667343
Current Dataset	16744_297	ss2137298880	16744	297	[T/G]	A	T	CAGTTCGTAAGGAAATGAGGAGGCAAAATATGGCTAGTTGACAATCAAAC		NNNNNNNNNNNNNNNNNNNNCCCCCCTATCCATTATGCGACTTCGTTTCTCTTCATACAATTTGGTTTATCAGAAATGGAAGTAATGTACGACATCCAT[A/C]GTTTGATTGTCAACTAGCCATATTTTGCCTCCTCATTTCCTTACGAACTGTTTCATTATTTATGTCAGTAATCTGCTGTTAGTCATTGAAGAAAATTATG	204	1	1st Class	0.997739	0.370468	0.845996	0.0606073	1	1	1	0.879378
Current Dataset	16755_94	ss2137298881	16755	94	[A/C]	G	C	CCACCTGGGTAGAAGGTGAAAAAGGAGTTAAAGCCGATATTTAAGAAGCA		AACAGGCATGACGCCTCCCTCTTGCAATGCGTTTCGGCTTAGACAATGCTCCTTTTCAGCGGATTCACCTGCTGGCACCACCATCCGAATGCA[T/G]TGCTTCTTAAATATCGGCTTTAACTCCTTTTTCACCTTCTACCCAGGTGGATCCTCTCCCCNNNNNNNNNNCCAGGTGGATCCTCTCCCCTCTACTGGAG	198	1	Ambiguous Clusters	0	0	0	0	1	1	1	0
Current Dataset	1676_239	ss2137298882	1676	239	[T/G]	G	C	TTGTCTTGTGCCAGAGAATTTCAAAACAATGGGGAAGTATATTCTGGCAG		TTNNNNNNNNNNNNTTTTTCTTTTTCTTTTATCTTAGTCTTGTGTTGCCTTGTCTTGTGCCAGAGAATTTCAAAACAATGGGGAAGTATATTCTGGCAG[T/G]CATTAGGTGGACTTCCCGTTCCCGTCCGACTTTAACTACGCCTTTCAATACGCAAATATAACGCAAGAAAAGATGATTCTGCTGTGACACACAGAGCGAG	204	1	1st Class	0.997739	0.312311	0.7496	0.123578	1	1	1	0.731464
Current Dataset	16762_108	ss2137298883	16762	108	[A/G]	A	G	CGAATTTGGAATCAGGTGTGGGTGGGTGTAGTGGCCATGCACGGAGAGAT		GTCTTTTCTGCGTTTTGGGAGAATTATTGTGAAGAGAACTGCGTTGTTTCGAATTTGGAATCAGGTGTGGGTGGGTGTAGTGGCCATGCACGGAGAGAT[A/G]CAGATACAAATAGATATCAGTGCTGAAGTAGGTAAACACACGCTANNNNNNNNNNNNNNNNNNNNNNNNNNNNNN	179	0.915	1st Class	0.996232	0.116112	0.790445	0.0797108	1	1	1	0.800689
Current Dataset	16764_162	ss2137298884	16764	162	[A/G]	T	A	CTAGAAGTACTTTGCTTTTTGTTATTCATGGTGTGGACATTGTCAAAGGC		TACTTAAATTTCCAAAACTATTCATGAAAGATTTACAAAAGTAGCACATTTCTTTCTGCATTGATGAATAGGAATGTGATGATGATGGAGACTATCATA[T/C]GCCTTTGACAATGTCCACACCATGAATAACAAAAAGCAAAGTACTTCTAGTTAGTCACATATACAACAAAGATTTACTTACAAATAATAAAGCCTCTTTC	204	0.988	1st Class	0.999246	0.368778	0.868882	-0.02808	1	1	1	0.905803
Current Dataset	16765_116	ss2137298885	16765	116	[A/G]	A	G	TTTCTCTGGAATTAAATCTTTATGTCTACCTTACAAATTCTAGAATCATT		ATATGTTATACAACATCAAAACTTTATGATCAGGATATACAACAAAATTTTTCTCTGGAATTAAATCTTTATGTCTACCTTACAAATTCTAGAATCATT[A/G]ATGGGAAAGTTTTTTTTTTTTTTTNNNNNNNNNNNNNNNNNNNNNNNNNNNNNNNNNNNNNNNNNNNNNNNNNNNNNGGGTCTCTTTCATTGGCGTATAT	204	0.765	2nd Class	0.932931	0.373183	0.678208	0.0324953	1	1	1	0.430253
Current Dataset	16773_260	ss2137298886	16773	260	[T/G]	A	T	TGATCTTAACCCAATATTGCTGAACCCAATATTGCTGGGGAAATGTAGAG		AGAGGTAAAATCAGGAGAGGTCACAAGGTCTACTAATTGACTCCTTTGTGGCTAAGAACTTGTGGAGCAGAGACATTTCACAAAATGAAATTACAGTGA[A/C]CTCTACATTTCCCCAGCAATATTGGGTTCAGCAATATTGGGTTAAGATCAAGGCTACAACTGAGTTACACAAGGATAGGTTCTCGTGCGTTGGTAAGAAA	204	1	Ambiguous Clusters	0	0	0	0	1	1	1	0
Current Dataset	16782_59	ss2137298887	16782	59	[T/C]	A	T	TTCTGATTGTACTGATATTGCTCCAACCTTGGCACCAGACTTCATATGAC		NNNNNNNNNNNNNNNNNNNNNNNNNNNNNNNNNNNNNNNNNNNNNTTACTATTCCTTT[A/G]GTCATATGAAGTCTGGTGCCAAGGTTGGAGCAATATCAGTACAATCAGAAACTGAAGTAATTTTAAGCAGAACCCAAGTAAAAGAAGGAGAATTTATGCC	163	1	Ambiguous Clusters	0	0	0	0	1	1	1	0
Current Dataset	16786_329	ss2137298888	16786	329	[T/C]	G	C	GGCAAGAGAGAAACGAAATAAACAAATATATAGAAAAGGCTGATAGAAGA		NNNNNNNNNNNNNNNNNNNNNNNNNNNNNNNNNNNNNNNNNNNNNNNNNNNNNNNNNNNNNNNNNNNNNTCCATGTATGATGTTCCTTGAATTACATAC[A/G]TCTTCTATCAGCCTTTTCTATATATTTGTTTATTTCGTTTCTCTCTTGCCTTTTTCCAAATCTATTTCGTTTCGTTCAACTCCATTAGCTTGACAGTCTT	204	0.899	1st Class	0.994725	0.498864	0.836731	0.0863692	1	1	1	0.862502
Current Dataset	16792_190	ss2137298889	16792	190	[T/C]	A	T	CAAGACTAGAGTATTTAACGGAAGTTTATGCATCGAATTACAGAACACAT		AGAGAGAAATACAGAGATGGCAAATTTTCTGTTAATTTTTAATTTTGATAGCTTTAAGGGCATTAGTTGTTATAGGCATAGCTACAATTTTTATGTATA[A/G]ATGTGTTCTGTAATTCGATGCATAAACTTCCGTTAAATACTCTAGTCTTGGAGATAAGTGGACTCAGTATTAGTCTTTTGACACTGAAAGGTTAGGCGAG	204	0.935	Ambiguous Clusters	0	0	0	0	1	1	1	0
Current Dataset	16794_358	ss2137298890	16794	358	[A/G]	A	G	AATTGGTCAAGCAAGGTTTTAGACGTTATCACAACCAACGAAGTACCCAC		TATACTCATACCAACATAGAAAGATGCCAACAGAGGTGGTTCCATGAGGAATTGGTCAAGCAAGGTTTTAGACGTTATCACAACCAACGAAGTACCCAC[A/G]AACCTTCCATCAAGCCATCTGTACCAGTAATGGTATGCCACAGGATACCAAACGAATCCAAAAAATGAGTATCGACCAAAAGACGGGATATCATATGCTG	204	1	1st Class	0.998493	0.439245	0.784813	-0.0593187	1	1	1	0.791646
Current Dataset	16799_37	ss2137298891	16799	37	[A/G]	T	A	AATTCAAGAAATTTGTACTACTCATCTAATTTCTGTAACCCTATGTACCA		ACCCAATCTCCTAAGCACCATCTCCTGATATTTCTT[T/C]TGGTACATAGGGTTACAGAAATTAGATGAGTAGTACAAATTTCTTGAATTAGACACAATTGCAAAAGAAAATCCAGACAGTATCTTTTCATGACAATTAG	141	0.858	1st Class	0.994725	0.0916667	0.919493	0.000832007	1	1	1	0.952035
Current Dataset	16804_23	ss2137298892	16804	23	[T/C]	G	C	AGGTTCGATTTTCTCCGGCTCTTCCTGGACGTGGTGGGCGTGGAGCTGGG		GGGACAGCAAGGACCTGCCCAC[A/G]CCCAGCTCCACGCCCACCACGTCCAGGAAGAGCCGGAGAAAATCGAACCTGTTCACGCCGTCGAAGAAGAGCGACGAGAAGGACAAGAACAAGAACGGCG	127	0.737	2nd Class	0.958553	0.27162	0.567627	0.0987231	1	1	1	0.398432
Current Dataset	16812_962	ss2137298893	16812	962	[T/G]	G	C	ATTATTTGCATTACTTGCTTTTGTGCGCCATTATTGAACGCAGCAGCCAT		TAAACAAATTCTAAACAAAGACACCTTGACATAAGTTGTATGATAGTGTATTATTTGCATTACTTGCTTTTGTGCGCCATTATTGAACGCAGCAGCCAT[T/G]TCTTAAAGTGTTTTGCCTTGTAATACAAATCCTTGAGTTCTTGGTTGCAGTTTCAGCCAAGTGAAATGTTGTTAGTCTTCCATTAGAACTTCATTAAAGT	204	1	1st Class	1	0.312735	0.785377	-0.0813934	1	1	1	0.792559
Current Dataset	16813_241	ss2137298894	16813	241	[A/G]	A	G	CTTCTGGAATAACGACTGTCTCACCCGTGCTGTATAAAGGTCTCAAGGTT		NNNNNNNNNNNNNNNNNNNNNNNNNNNNNNNNNNNNNNTATAATATCCCCTTCTGGAATAACGACTGTCTCACCCGTGCTGTATAAAGGTCTCAAGGTT[A/G]TGATATACCTGTCTACGTTTAAAAGGTCTGTCTTAATTCGTCTGTGTTAGTTAGGTCTGGTATAAGGATGGTCATTGTTTTGAATATTGAAGCGTTGTTN	204	1	1st Class	0.998493	0.452076	0.812278	0.0115573	1	1	1	0.83398
Current Dataset	16820_520	ss2137298895	16820	520	[A/C]	T	A	TATATGTACATAAGGTAGAGAAATAAAGAATATCTGTAACAAGAACAAGA		NNNNNNNNNNNNNNNNNNNNNNNNNNNNNNNNNNNNNNNNNNNNNNNNNNNNNNNNNTCACTTCATATCCTATCATTTATATGCATATATTTTGCATGT[T/G]TCTTGTTCTTGTTACAGATATTCTTTATTTCTCTACCTTATGTACATATATAATTTCCTTGGCATCCGCG	174	0.765	1st Class	0.997739	0.0906344	0.828969	0.0262891	1	1	1	0.857402
Current Dataset	16828_950	ss2137298896	16828	950	[T/G]	G	C	TCTAACAATATTCCGAATATATATGCAAGAAGCTGCAATCAAATAAGAAT		TGTTAAAATCAAACCTCAAACTTCTAACAATATTCCCAAACCTCAAACTTCTAACAATATTCCGAATATATATGCAAGAAGCTGCAATCAAATAAGAAT[T/G]GAATTTTCAGAAACATCATTCCAATGTTTATATTCTGAGACATACTAATTAAAGAGA	161	0.813	1st Class	0.976639	0.331018	0.847109	-0.00346019	1	1	1	0.880745
Current Dataset	16829_4160	ss2137298897	16829	4160	[A/G]	G	C	CACTCCGTGTATTTTGGTCTCCTAGTAACAGCAGGATCAAGCATTTGTAT		AGGTAGTTTACCTCGTAAATATAGGCAGCACCTGCACAGCTAAAGTCAACACTCCGTGTATTTTGGTCTCCTAGTAACAGCAGGATCAAGCATTTGTAT[A/G]TCAAGTTCCTTTCATACAAAGGCTGTCTGAAGGTANNNNNNNNNNCTGAAGGTAAGGAAGAGAAGATGTTGTCGGATGTTAGAGCTGAGGGCAGAGGTAA	204	1	1st Class	0.998493	0.253207	0.879307	-0.123921	1	1	1	0.916666
Current Dataset	16830_108	ss2137298898	16830	108	[A/G]	G	C	AACACCCCGTTTACCTTCGTCTCCATTCGCGACCCCAATGACCTCATTAC		GTCCTTCGAACCAGTCGCGACCCAAACTTTCAACCTGGTGGCAGCTCACAACACCCCGTTTACCTTCGTCTCCATTCGCGACCCCAATGACCTCATTAC[A/G]AGGCCAGACTGGAGGACTGTCATGCTCTCGGACTTGAAGAATTACTCAGCGCCCGTTCTCCCCCCTACCTTGGGGCTCCGTGTCGA	190	0.949	1st Class	0.998493	0.329057	0.735806	0.00160214	1	1	1	0.706475
Current Dataset	16836_371	ss2137298899	16836	371	[T/G]	T	G	TGTTCCACCAACAACACGACCCTCTGGCGGAGGAACAACAACGGGGAACC		AACATCTTGGGTCCAACCCCCTCGGCGATCCGGCATGACGTGTTCCAATTGTTCCACCAACAACACGACCCTCTGGCGGAGGAACAACAACGGGGAACC[T/G]GTGTGCAACGCGTGTGGACTCTACTTCAAGTTGCATGGGGTGAACCGGCCCCTGACCATGAAGAAGGAGGGACCGATACAGACCCGAAAGCGCAAGCCCA	204	0.834	1st Class	0.997739	0.146903	0.810672	-0.0327009	1	1	1	0.831632
Current Dataset	16837_99	ss2137298900	16837	99	[T/C]	G	C	ATGTGCATGTAAGCATTTTTACATGTGAAACAGGTTACATTTTCTCTTCA		AGCAGGATGAAGTTGTCATCATAAGTCAACTAATGAAATTCTATGATTAATTATAATTTCACAGTCAAATGAAGAATTTAATTGTAAACCCCTTTGCT[A/G]TGAAGAGAAAATGTAACCTGTTTCACATGTAAAAATGCTTACATGCACATTTNNNNNNNNNNNNNNNNNNNNNNNNNNNNNN	185	0.899	2nd Class	0.96006	0.456044	0.7305	0.0283558	1	1	1	0.625205
[truncated: 7,891 more rows]
