# Supplementary material for: A comparative integrated gene-based linkage and locus ordering by linkage disequilibrium map for the Pacific white shrimp, Litopenaeus vannamei
Source: Sci Rep. 2017 Sep 4;7:10360. doi: 10.1038/s41598-017-10515-7 (PMC5583237; doi:10.1038/s41598-017-10515-7)
Supplement: Supplementary file 3 — Supplementary Table S3 [file 41598_2017_10515_MOESM3_ESM.xls]

## Sheet: Supplementary Table S3
Grandmaternal Families
Family ID	Candidate F1 mother ID	Maternal F0 dam	Maternal F0 sire	Candidate F1 father ID	No. F2 Progeny	No. Phased SNPs
F1002	314102	11113	31215	209208	17	686
F1008	314106	11113	31215	220202	11	816
F1014	316101	21124	21224	314203	21	1052
F1528	605109	53103	52222	807206	11	1447
F1914	1208104	33107	519201	1217204	15	1183
F2323	1514102	809104	518217	1433303	29	1147
F2412	1622102	905107	916303	1530203	27	1539
F2424	1601116	809104	518217	1612204	33	1015
F2511	1833101	1104113	905220	1601303	28	1529
F2515	1833102	1104113	905220	1701201	17	1383
F2623	1923104	1104120	916303	1903202	14	1510
F2808	2110103	1332110	1222209	1833217	15	1336
F2811	2110104	1332110	1222209	1923218	8	1272
F2902	2212101	1332112	1418202	2110212	15	1114
F2907	2101118	1332112	1418202	2101207	13	1226
F2908	2212103	1332112	1418202	2110210	9	967
F3005	2323101	1514102	1433303	2101212	22	1303
F3016	2323105	1514102	1433303	2213201	13	1329
F3102	2424101	1601116	1612204	2306204	17	1437
F3111	2412101	1601106	1530202	2306201	8	1228
F3121	2424112	1601116	1612204	2411203	14	1352
F3224	2412105	1622102	1530203	2323220	10	1257
F3301	2602101	1903102	1923201	2412216	19	1349
F3311	2603107	1903102	1923201	2511206	17	1374
F3405	2603119	1903103	1608207		25	1445
F3412	2717104	2001112	1923212		29	1510
F3431	2603117	1903103	1608207		15	1387
F3514	2808102	2110103	1833217		16	1244
F3601	2908101	2212103	2110210		10	955
F3627	2902107	2212101	2110212		16	1191
				Total	514	37583
				Mean	17.1333	1252.77
Grandpaternal Families
Family ID	Candidate F1 father ID	Paternal F0 dam	Paternal F0 sire	Candidate F1 mother ID	No. F2 Progeny	No. Phased SNPs
M1008	220202	51130	51207	314106	11	1110
M1014	314203	11113	31215	316101	21	684
M1903	1006306	314104	209209		29	1232
M2220	1006306	314104	209209	1217111	9	1283
M2602	1923201	1104120	916303	1903102	8	1629
M2603	1608207	916106	808302	1903103	19	1546
M2717	1923212	1104113	905220	2001112	14	1272
M2808	1833217	1104113	905220	2110103	15	1329
M2811	1923218	1104120	916303	2110104	8	1521
M2902	2110212	1332110	1222209	2212101	15	1111
M2908	2110210	1332110	1222209	2212103	9	1356
M3001	2323201	1514102	1433303	2213101	14	1492
M3102	2306204	1334104	1418206	2424101	17	1185
M3111	2306201	1334104	1418206	2412101	8	1222
M3121	2411203	1601106	1530202	2424112	14	1111
M3224	2323220	1514102	1433303	2412105	10	1363
M3301	2412216	1622102	1530203	2602101	19	1326
M3310	2511205	1833101	1601303	2515114	24	1450
M3311	2511206	1833101	1601303	2603107	17	1519
				Total	281	24741
				Mean	14.7895	1302.16
Sex Average				Total	795	62324
				Mean	15.9614	1277.46
