# Supplementary material for: A comparative integrated gene-based linkage and locus ordering by linkage disequilibrium map for the Pacific white shrimp, Litopenaeus vannamei
Source: Sci Rep. 2017 Sep 4;7:10360. doi: 10.1038/s41598-017-10515-7 (PMC5583237; doi:10.1038/s41598-017-10515-7)
Supplement: Supplementary file 4 — Supplementary Table S4 [file 41598_2017_10515_MOESM4_ESM.csv]

Contig ID	Seq. Description	Seq. Length	#Hits	min. eValue	mean Similarity	#GOs	GO Names list	Enzyme Codes list	InterPro IDs
1	---NA---	1919							no IPS match
2	---NA---	174							no IPS match
3	---NA---	150							no IPS match
4	---NA---	146							no IPS match
5	inhibitor of apoptosis 2 [Tribolium castaneum]	2819	50	7.38E-56	45.74%	1	P:regulation of cellular process		IPR001370 (SMART); PF13920 (PFAM); IPR013083 (G3DSA:3.30.40.GENE3D); IPR001370 (G3DSA:1.10.1170.GENE3D); IPR001370 (G3DSA:1.10.1170.GENE3D); IPR001370 (PFAM); PTHR10044:SF128 (PANTHER); PTHR10044 (PANTHER); IPR001841 (PROSITE_PROFILES); IPR001370 (PROSITE_PROFILES); IPR001370 (PROSITE_PROFILES); SSF57924 (SUPERFAMILY); SSF57924 (SUPERFAMILY)
6	Glutaminase kidney mitochondrial	2916	50	1.17E-153	71.10%	6	F:glutaminase activity; C:mitochondrion; C:membrane; P:pole plasm oskar mRNA localization; P:glutamine metabolic process; P:imaginal disc-derived wing morphogenesis	EC:3.5.1.2	IPR012338 (G3DSA:3.40.710.GENE3D); IPR015868 (PFAM); PTHR12544:SF29 (PANTHER); IPR015868 (PANTHER); IPR012338 (SUPERFAMILY)
7	alpha-L1 nicotinic acetyl choline receptor [Brugia malayi]	1305	50	6.57E-18	80.08%	2	P:oxidation-reduction process; F:monooxygenase activity		no IPS match
8	---NA---	3152							no IPS match
9	glycogen synthase kinase-3 beta isoform X3	6203	50	0.00E+00	91.30%	3	F:ATP binding; F:protein kinase activity; P:protein phosphorylation		IPR000719 (SMART); G3DSA:1.10.510.10 (GENE3D); IPR000719 (PFAM); G3DSA:3.30.200.20 (GENE3D); PTHR24057 (PANTHER); IPR000719 (PROSITE_PROFILES); IPR011009 (SUPERFAMILY)
10	Major facilitator superfamily domain-containing 1	3604	50	7.52E-180	75.26%	2	P:transmembrane transport; C:integral component of membrane		G3DSA:1.20.1250.20 (GENE3D); IPR011701 (PFAM); PTHR23512:SF3 (PANTHER); PTHR23512 (PANTHER); IPR020846 (PROSITE_PROFILES); IPR020846 (SUPERFAMILY)
11	estradiol 17-beta-dehydrogenase 8	752	50	6.59E-39	67.70%	2	F:oxidoreductase activity, acting on CH-OH group of donors; P:oxidation-reduction process		IPR002347 (PRINTS); IPR002347 (PRINTS); IPR002347 (PFAM); IPR016040 (G3DSA:3.40.50.GENE3D); IPR002347 (PANTHER); PTHR24322:SF486 (PANTHER); IPR016040 (SUPERFAMILY)
12	Phytanoyl- dioxygenase domain-containing 1	3236	50	2.43E-107	66%	2	F:dioxygenase activity; P:oxidation-reduction process		IPR005835 (PFAM); IPR029044 (G3DSA:3.90.550.GENE3D); PTHR22572 (PANTHER); PTHR22572:SF93 (PANTHER); PTHR22572:SF93 (PANTHER); PTHR22572 (PANTHER); IPR029044 (SUPERFAMILY)
13	---NA---	287							no IPS match
14	---NA---	148							no IPS match
15	sarcolemmal membrane-associated -like isoform X1 [Limulus polyphemus]	6833	50	1.68E-126	68.36%	2	P:muscle contraction; C:integral component of membrane		IPR000253 (SMART); IPR000253 (PFAM); IPR000253 (G3DSA:2.60.200.GENE3D); PTHR15715 (PANTHER); IPR030498 (PTHR15715:PANTHER); IPR000253 (PROSITE_PROFILES); IPR008984 (SUPERFAMILY)
16	---NA---	2595							no IPS match
17	---NA---	586							no IPS match
18	translocon-associated subunit delta	957	50	2.60E-24	73.56%	2	C:integral component of membrane; C:endoplasmic reticulum		no IPS match
19	---NA---	869							no IPS match
20	ATP-binding cassette sub-family B member mitochondrial	725	50	5.82E-62	83.14%	7	F:ATP binding; F:ATPase activity, coupled to transmembrane movement of substances; F:protein homodimerization activity; P:transmembrane transport; C:integral component of mitochondrial membrane; P:metabolic process; C:mitochondrial inner membrane		G3DSA:1.20.1560.10 (GENE3D); IPR011527 (PFAM); IPR030260 (PTHR24221:PANTHER); PTHR24221 (PANTHER); IPR011527 (PROSITE_PROFILES); IPR011527 (SUPERFAMILY)
21	Peptidyl-prolyl cis-trans isomerase FKBP8	3499	50	1.66E-78	64.94%	5	C:endoplasmic reticulum membrane; F:peptidyl-prolyl cis-trans isomerase activity; F:FK506 binding; P:chaperone-mediated protein folding; P:protein peptidyl-prolyl isomerization	EC:5.2.1.8	IPR019734 (SMART); IPR001179 (PFAM); IPR011990 (G3DSA:1.25.40.GENE3D); G3DSA:3.10.50.40 (GENE3D); IPR005158 (PFAM); IPR023566 (PANTHER); PTHR10516:SF310 (PANTHER); IPR019734 (PROSITE_PROFILES); IPR019734 (PROSITE_PROFILES); IPR013026 (PROSITE_PROFILES); IPR019734 (PROSITE_PROFILES); IPR001179 (PROSITE_PROFILES); IPR011990 (SUPERFAMILY); SSF54534 (SUPERFAMILY)
22	---NA---	576							no IPS match
23	---NA---	154							no IPS match
24	---NA---	154							no IPS match
25	---NA---	628							no IPS match
26	---NA---	305							no IPS match
27	fibril-forming collagen alpha chain-like	1740	25	5.68E-08	88.48%	2	C:collagen trimer; F:extracellular matrix structural constituent		no IPS match
28	Ras-related Rab-4B	1043	50	1.54E-91	95.96%	15	C:insulin-responsive compartment; P:small GTPase mediated signal transduction; P:metabolic process; P:glucose import; P:intracellular protein transport; C:plasma membrane; F:GTP binding; P:nucleocytoplasmic transport; C:perinuclear region of cytoplasm; F:sphingomyelin phosphodiesterase activity; F:protein binding; F:GTPase activity; C:mitochondrion; C:recycling endosome; P:regulation of endocytos…	EC:3.1.4.12	PR00449 (PRINTS); SM00175 (SMART); IPR005225 (TIGRFAM); IPR027417 (G3DSA:3.40.50.GENE3D); IPR001806 (PFAM); PTHR24073 (PANTHER); PTHR24073:SF387 (PANTHER); PS51419 (PROSITE_PROFILES); IPR027417 (SUPERFAMILY)
29	nuclear RNA export factor 1-like	2372	50	5.73E-34	46.16%	8	F:nucleotide binding; P:mRNA export from nucleus; C:nucleus; F:RNA binding; C:cytoplasm; P:transport; P:mRNA transport; C:intracellular		IPR032675 (G3DSA:3.80.10.GENE3D); IPR012677 (G3DSA:3.30.70.GENE3D); IPR015245 (PFAM); IPR032710 (G3DSA:3.10.450.GENE3D); IPR002075 (PFAM); IPR030217 (PANTHER); PTHR10662:SF22 (PANTHER); IPR018222 (PROSITE_PROFILES); IPR001611 (PROSITE_PROFILES); IPR001611 (PROSITE_PROFILES); IPR012677 (SUPERFAMILY); IPR032710 (SUPERFAMILY); IPR032675 (SUPERFAMILY)
30	---NA---	142							no IPS match
31	---NA---	537							no IPS match
32	---NA---	176							no IPS match
33	---NA---	144							no IPS match
34	---NA---	495							no IPS match
35	hypothetical protein L798_12427	1489	50	9.11E-32	43.88%	2	C:membrane; C:integral component of membrane		no IPS match
36	---NA---	315							no IPS match
37	---NA---	178							no IPS match
38	---NA---	147							no IPS match
39	---NA---	447							no IPS match
40	---NA---	1593							no IPS match
41	---NA---	159							no IPS match
42	Ubiquitin- ligase E3B	156	50	1.74E-24	96.76%	5	C:nucleus; F:ubiquitin-protein transferase activity; C:cytoplasm; F:ligase activity; P:protein ubiquitination involved in ubiquitin-dependent protein catabolic process		no IPS match
43	neurobeachin isoform X5	7036	50	0.00E+00	92.02%				IPR000409 (SMART); IPR001680 (SMART); IPR000409 (G3DSA:1.10.1540.GENE3D); IPR000409 (PFAM); IPR015943 (G3DSA:2.130.10.GENE3D); IPR001680 (PFAM); PTHR13743 (PANTHER); PTHR13743:SF75 (PANTHER); IPR017986 (PROSITE_PROFILES); IPR001680 (PROSITE_PROFILES); IPR001680 (PROSITE_PROFILES); IPR017986 (PROSITE_PROFILES); IPR000409 (PROSITE_PROFILES); IPR000409 (SUPERFAMILY); IPR017986 (SUPERFAMILY)
44	---NA---	152							no IPS match
45	myostatin partial	141	10	7.28E-24	84.40%	3	F:growth factor activity; C:extracellular region; P:growth		no IPS match
46	---NA---	966							no IPS match
47	---NA---	1183							no IPS match
48	---NA---	3492							SSF58104 (SUPERFAMILY)
49	Transposon Ty3-G Gag-Pol poly	1901	50	1.62E-63	44.36%	14	F:transferase activity, transferring acyl groups; F:zinc ion binding; F:aspartic-type endopeptidase activity; P:DNA integration; P:RNA-dependent DNA biosynthetic process; F:peptidase activity; F:nucleic acid binding; F:RNA-directed DNA polymerase activity; P:ion transport; F:metal ion binding; C:membrane; P:proteolysis; C:integral component of membrane; F:transferase activity		IPR001584 (PFAM); IPR012337 (G3DSA:3.30.420.GENE3D); PTHR24559 (PANTHER); IPR001584 (PROSITE_PROFILES); IPR012337 (SUPERFAMILY)
50	---NA---	189							no IPS match
51	---NA---	331							no IPS match
52	DNA polymerase alpha catalytic subunit	600	50	6.28E-23	58.84%	5	P:RNA metabolic process; F:organic cyclic compound binding; F:heterocyclic compound binding; P:DNA strand elongation involved in DNA replication; F:transferase activity		no IPS match
53	ras-related Rab-7L1 isoform X1 [Manis javanica]	139	50	2.45E-20	91.52%	23	P:positive regulation of intracellular protein transport; P:small GTPase mediated signal transduction; P:Golgi organization; P:intracellular protein transport; C:plasma membrane; P:Golgi to endosome transport; F:GTP binding; P:nucleocytoplasmic transport; C:trans-Golgi network; P:melanosome organization; C:cytoskeleton; C:extracellular exosome; F:protein binding; C:melanosome; P:negative regulati…		no IPS match
54	---NA---	171							no IPS match
55	---NA---	224							no IPS match
56	---NA---	374							no IPS match
57	---NA---	155							no IPS match
58	focal adhesion kinase 1 isoform X6 [Cephus cinctus]	4340	50	0.00E+00	76.80%	8	F:ATP binding; P:signal complex assembly; P:peptidyl-tyrosine phosphorylation; F:protein tyrosine kinase activity; C:cytoskeleton; C:focal adhesion; P:signal transduction; F:signal transducer activity	EC:2.7.10	IPR001245 (PRINTS); IPR020635 (SMART); IPR019749 (SMART); IPR014352 (G3DSA:1.20.80.GENE3D); G3DSA:1.10.510.10 (GENE3D); G3DSA:1.20.5.540 (GENE3D); IPR019748 (PFAM); IPR001245 (PFAM); G3DSA:1.20.120.330 (GENE3D); G3DSA:3.30.200.20 (GENE3D); IPR005189 (PFAM); PTHR24418:SF273 (PANTHER); PTHR24418 (PANTHER); IPR005189 (PRODOM); IPR000719 (PROSITE_PROFILES); IPR000299 (PROSITE_PROFILES); IPR019748 (SU…
59	---NA---	492							no IPS match
60	calpain-A isoform X3	2816	50	0.00E+00	68.60%	3	P:proteolysis; F:calcium-dependent cysteine-type endopeptidase activity; C:intracellular		IPR022684 (PRINTS); IPR022683 (SMART); IPR001300 (SMART); G3DSA:2.60.120.380 (GENE3D); IPR001300 (PFAM); IPR022682 (PFAM); G3DSA:3.90.70.10 (GENE3D); PTHR10183:SF310 (PANTHER); PTHR10183 (PANTHER); PTHR10183:SF310 (PANTHER); PTHR10183 (PANTHER); IPR001300 (PROSITE_PROFILES); SSF54001 (SUPERFAMILY); IPR022682 (SUPERFAMILY)
61	synaptosomal-associated 29	3087	50	1.44E-45	58.38%	5	F:protein binding; C:membrane; P:cellular component organization; C:cell part; P:synaptic vesicle exocytosis		IPR000727 (SMART); G3DSA:1.20.5.110 (GENE3D); PF12352 (PFAM); G3DSA:1.20.5.110 (GENE3D); PTHR19305:SF9 (PANTHER); PTHR19305 (PANTHER); IPR000727 (PROSITE_PROFILES); IPR000727 (PROSITE_PROFILES); SSF58038 (SUPERFAMILY); SSF58038 (SUPERFAMILY)
62	AGAP011745-PA [Anopheles gambiae PEST]	595	50	3.64E-34	74.76%	5	C:chloride channel complex; C:integral component of plasma membrane; P:chloride transmembrane transport; F:chloride channel activity; P:visual perception		no IPS match
63	---NA---	155							no IPS match
64	---NA---	353							no IPS match
65	kynurenine formamidase-like [Parasteatoda tepidariorum]	1268	50	3.12E-53	56.14%	5	F:arylformamidase activity; P:tryptophan catabolic process to kynurenine; C:membrane; C:integral component of membrane; F:hydrolase activity		G3DSA:3.50.30.50 (GENE3D); IPR007325 (PFAM); PTHR31118:SF9 (PANTHER); PTHR31118 (PANTHER); SSF102198 (SUPERFAMILY)
66	NEDD8-activating enzyme E1 regulatory subunit isoform X1	2781	50	0.00E+00	74.14%	1	F:small protein activating enzyme activity		IPR016040 (G3DSA:3.40.50.GENE3D); IPR000594 (PFAM); IPR016040 (G3DSA:3.40.50.GENE3D); IPR030667 (PIRSF); PTHR10953 (PANTHER); IPR000594 (SUPERFAMILY)
67	---NA---	1345							no IPS match
68	---NA---	977							no IPS match
69	---NA---	391							no IPS match
70	---NA---	138							no IPS match
71	---NA---	724							no IPS match
72	---NA---	395							no IPS match
73	---NA---	490							no IPS match
74	PHD finger rhinoceros	6126	50	2.47E-25	45.58%	2	F:zinc ion binding; F:metal ion binding		no IPS match
75	CD63 antigen	5002	50	2.08E-58	64.40%	2	C:membrane; C:integral component of membrane		IPR000301 (PRINTS); IPR018499 (PFAM); IPR000301 (PIRSF); PTHR19282 (PANTHER); PTHR19282:SF233 (PANTHER); IPR008952 (SUPERFAMILY)
76	Ribonuclease 3	3260	50	0.00E+00	86.08%	14	P:RNA phosphodiester bond hydrolysis, endonucleolytic; P:primary miRNA processing; P:small GTPase mediated signal transduction; P:pre-miRNA processing; P:intracellular protein transport; F:GTP binding; C:nucleus; P:nucleocytoplasmic transport; F:ribonuclease III activity; F:double-stranded RNA binding; F:GTPase activity; C:membrane; P:rRNA catabolic process; P:production of siRNA involved in RNA …	EC:3.1.26.3	IPR000999 (SMART); IPR000999 (PFAM); IPR000999 (G3DSA:1.10.1520.GENE3D); IPR000999 (G3DSA:1.10.1520.GENE3D); IPR000999 (PFAM); IPR014720 (G3DSA:3.30.160.GENE3D); IPR014720 (PFAM); PTHR11207 (PANTHER); IPR000999 (PROSITE_PROFILES); IPR000999 (PROSITE_PROFILES); IPR000999 (SUPERFAMILY); IPR000999 (SUPERFAMILY); SSF54768 (SUPERFAMILY)
77	cryptochrome-1 [Papilio machaon]	1779	50	1.26E-154	64.96%	7	F:nucleotide binding; C:nucleus; C:cytoplasm; F:photoreceptor activity; P:signal transduction; P:metabolic process; P:regulation of transcription, DNA-templated		IPR002081 (PRINTS); IPR005101 (PFAM); G3DSA:1.25.40.80 (GENE3D); G3DSA:1.10.579.10 (GENE3D); PTHR11455:SF17 (PANTHER); PTHR11455 (PANTHER); IPR005101 (SUPERFAMILY)
78	---NA---	247							no IPS match
79	rho GTPase-activating SYDE1-like	393	9	4.86E-08	75%				IPR005631 (G3DSA:1.10.150.GENE3D)
80	na+ dependent nucleoside transporter family [Escherichia coli ]	156	50	1.17E-24	100%	3	F:nucleoside transmembrane transporter activity; C:integral component of membrane; P:nucleoside transmembrane transport		no IPS match
81	transcription factor SPT20 homolog	3272	50	5.61E-87	58.50%	3	F:transcription cofactor activity; P:regulation of nucleic acid-templated transcription; C:SAGA complex		IPR021950 (PFAM); PTHR13526:SF8 (PANTHER); PTHR13526:SF8 (PANTHER); IPR021950 (PANTHER)
82	phosphatidate phosphatase PPAPDC1B	1288	50	1.14E-88	68.18%	5	F:phosphatidate phosphatase activity; P:phospholipid dephosphorylation; C:integral component of plasma membrane; P:signal transduction; P:phospholipid metabolic process	EC:3.1.3.4	IPR000326 (SMART); IPR000326 (PFAM); IPR000326 (G3DSA:1.20.144.GENE3D); PTHR10165 (PANTHER); IPR032462 (PTHR10165:PANTHER); IPR000326 (SUPERFAMILY)
83	membrane-bound transcription factor site-1 protease	303	50	6.08E-61	98.04%	6	P:liver development; P:proteolysis; P:lipid metabolic process; C:integral component of membrane; F:serine-type endopeptidase activity; P:cartilage development	EC:3.4.21	no IPS match
84	---NA---	408							no IPS match
85	---NA---	1348							no IPS match
86	---NA---	1828							no IPS match
87	---NA---	154							no IPS match
88	---NA---	105							no IPS match
89	O-phosphoseryl-tRNA(Sec) selenium transferase	2119	50	0.00E+00	75.92%	7	C:nucleus; F:protein binding; P:selenocysteine incorporation; F:phosphoseryl-selenocysteinyl-tRNA selenium transferase activity; C:cytosol; F:tRNA binding; P:selenocysteine metabolic process		IPR015421 (G3DSA:3.40.640.GENE3D); IPR019872 (PIRSF); IPR019872 (TIGRFAM); IPR008829 (PFAM); IPR019872 (PANTHER); IPR015424 (SUPERFAMILY)
90	fukutin [Salmo salar]	801	50	9.54E-62	78.60%	15	P:negative regulation of cell proliferation; P:nervous system development; C:endoplasmic reticulum; C:Golgi apparatus; P:vasculogenesis; P:negative regulation of JNK cascade; P:regulation of protein glycosylation; P:muscle fiber development; P:muscle organ development; C:nucleus; C:extracellular space; C:cis-Golgi network; C:integral component of membrane; F:transferase activity; P:protein O-link…		IPR009644 (PANTHER)
91	---NA---	171							no IPS match
92	eukaryotic translation initiation factor 2-alpha kinase 4	247	50	3.81E-18	63.88%	8	F:organic cyclic compound binding; F:heterocyclic compound binding; P:cellular response to stress; P:single-organism cellular process; P:regulation of translational initiation; P:protein phosphorylation; F:kinase activity; P:single-organism metabolic process		no IPS match
93	---NA---	313							no IPS match
94	B cell lymphoma 2	137	1	2.76E-08	94%	3	C:membrane; C:integral component of membrane; P:regulation of apoptotic process		no IPS match
95	---NA---	191							no IPS match
96	---NA---	145							no IPS match
97	---NA---	391							no IPS match
98	---NA---	154							no IPS match
99	---NA---	204							no IPS match
100	---NA---	220							no IPS match
101	---NA---	6489							no IPS match
102	Ribosome production factor 1	1692	50	4.68E-100	75.68%	6	P:maturation of 5.8S rRNA; P:maturation of LSU-rRNA; F:rRNA primary transcript binding; C:nucleolus; P:ribosomal large subunit assembly; C:preribosome, large subunit precursor		IPR007109 (SMART); IPR007109 (PFAM); IPR007109 (G3DSA:3.40.50.GENE3D); PTHR22734 (PANTHER); PTHR22734:SF3 (PANTHER); IPR007109 (PROSITE_PROFILES); IPR004154 (SUPERFAMILY)
103	---NA---	476							no IPS match
104	---NA---	149							no IPS match
105	39S ribosomal mitochondrial	1066	50	4.16E-102	78.16%	4	F:RNA binding; C:cytosolic ribosome; F:structural constituent of ribosome; P:translation		IPR023574 (G3DSA:3.40.1370.GENE3D); IPR002136 (PFAM); IPR013005 (TIGRFAM); PTHR10746:SF6 (PANTHER); IPR013005 (PANTHER); IPR023574 (SUPERFAMILY)
106	zinc finger OZF-like [Poecilia formosa]	1405	50	5.26E-17	59%	7	F:nucleic acid binding; F:metal ion binding; P:regulation of transcription, DNA-templated; F:methyltransferase activity; F:transferase activity; C:intracellular; P:methylation		IPR013087 (G3DSA:3.30.160.GENE3D); SSF57667 (SUPERFAMILY)
107	---NA---	169							no IPS match
108	4-coumarate-- ligase	2145	50	3.21E-105	58.02%	5	F:catalytic activity; P:metabolic process; C:membrane; C:integral component of membrane; F:ligase activity		IPR025110 (PFAM); G3DSA:3.30.300.30 (GENE3D); G3DSA:3.40.50.980 (GENE3D); IPR000873 (PFAM); G3DSA:2.30.38.10 (GENE3D); G3DSA:3.40.50.980 (GENE3D); PTHR24096 (PANTHER); PTHR24096:SF231 (PANTHER); SSF56801 (SUPERFAMILY)
109	dnaJ homolog subfamily C member 30	1148	50	1.12E-38	66.98%	2	P:response to heat; F:chaperone binding		IPR001623 (PRINTS); IPR001623 (SMART); IPR001623 (G3DSA:1.10.287.GENE3D); IPR001623 (PFAM); PTHR24078 (PANTHER); IPR001623 (PROSITE_PROFILES); IPR001623 (SUPERFAMILY)
110	---NA---	155							no IPS match
111	muscle M-line assembly unc-89	3659	50	1.53E-59	66.26%	8	F:nucleotide binding; F:ATP binding; C:membrane; C:integral component of membrane; F:protein kinase activity; P:phosphorylation; P:protein phosphorylation; F:kinase activity		PR00014 (PRINTS); IPR003961 (SMART); IPR003961 (PFAM); IPR013783 (G3DSA:2.60.40.GENE3D); IPR013783 (G3DSA:2.60.40.GENE3D); PTHR10489 (PANTHER); IPR003961 (PROSITE_PROFILES); IPR003961 (SUPERFAMILY)
112	---NA---	1403							no IPS match
113	---NA---	559							no IPS match
114	amidophosphoribosyltransferase [Shigella sonnei]	157	50	1.88E-28	100%	8	F:magnesium ion binding; F:identical protein binding; P:'de novo' IMP biosynthetic process; P:glutamine metabolic process; P:nucleoside metabolic process; C:cytosol; F:amidophosphoribosyltransferase activity; P:purine nucleobase biosynthetic process	EC:2.4.2.14	no IPS match
115	---NA---	490							no IPS match
116	guanylate cyclase 32E-like isoform X1 [Polistes dominula]	4185	50	0.00E+00	62.84%	8	F:ATP binding; P:cGMP biosynthetic process; C:integral component of membrane; F:guanylate cyclase activity; F:protein kinase activity; P:protein phosphorylation; C:intracellular; P:intracellular signal transduction	EC:4.6.1.2	IPR001054 (SMART); G3DSA:3.40.50.2300 (GENE3D); IPR001054 (G3DSA:3.30.70.GENE3D); IPR001054 (PFAM); G3DSA:3.40.50.2300 (GENE3D); G3DSA:3.30.200.20 (GENE3D); IPR001245 (PFAM); IPR001828 (PFAM); G3DSA:1.10.510.10 (GENE3D); PTHR11920:SF309 (PANTHER); PTHR11920 (PANTHER); IPR001054 (PROSITE_PROFILES); IPR000719 (PROSITE_PROFILES); IPR011009 (SUPERFAMILY); IPR028082 (SUPERFAMILY); IPR029787 (SUPERFAMI…
117	cadherin-23	3983	50	0.00E+00	69.26%	2	C:membrane; P:cell adhesion		IPR002126 (PRINTS); IPR002126 (SMART); IPR002126 (G3DSA:2.60.40.GENE3D); IPR002126 (PFAM); PTHR24027:SF303 (PANTHER); PTHR24027 (PANTHER); IPR002126 (PROSITE_PROFILES); IPR002126 (PROSITE_PROFILES); IPR002126 (PROSITE_PROFILES); IPR002126 (PROSITE_PROFILES); IPR002126 (PROSITE_PROFILES); IPR015919 (SUPERFAMILY); IPR015919 (SUPERFAMILY); IPR015919 (SUPERFAMILY); IPR015919 (SUPERFAMILY)
118	---NA---	207							no IPS match
119	trihelix transcription factor GT-3b-like isoform X1 [Tribolium castaneum]	1258	9	4.49E-08	54.11%				PF13837 (PFAM)
120	---NA---	434							no IPS match
121	acyl- synthetase short-chain family member mitochondrial	143	50	4.25E-09	73.36%	7	P:propionate catabolic process, 2-methylcitrate cycle; F:acetate-CoA ligase activity; F:catalytic activity; P:metabolic process; C:mitochondrion; F:propionate-CoA ligase activity; F:ligase activity		no IPS match
122	---NA---	933							no IPS match
123	signal transducing adapter molecule 1	2966	50	4.92E-140	69.10%	2	P:intracellular protein transport; C:intracellular		IPR001452 (PRINTS); IPR001452 (SMART); IPR003903 (SMART); IPR002014 (SMART); IPR008942 (G3DSA:1.25.40.GENE3D); IPR003903 (PFAM); IPR001452 (PFAM); IPR002014 (PFAM); G3DSA:2.30.30.40 (GENE3D); PTHR13856:SF96 (PANTHER); PTHR13856 (PANTHER); IPR002014 (PROSITE_PROFILES); IPR001452 (PROSITE_PROFILES); IPR003903 (PROSITE_PROFILES); IPR008942 (SUPERFAMILY); IPR001452 (SUPERFAMILY)
124	---NA---	185							no IPS match
125	---NA---	586							no IPS match
126	---NA---	287							no IPS match
127	C-type lectin 1	1448	50	6.51E-22	49.14%	1	F:carbohydrate binding		IPR001304 (SMART); IPR001304 (PFAM); IPR016186 (G3DSA:3.10.100.GENE3D); PTHR22802 (PANTHER); IPR001304 (PROSITE_PROFILES); IPR016187 (SUPERFAMILY)
128	xanthine dehydrogenase oxidase	495	50	2.41E-40	67.04%	6	F:xanthine dehydrogenase activity; F:oxidoreductase activity, acting on the aldehyde or oxo group of donors; F:metal ion binding; F:flavin adenine dinucleotide binding; C:cytosol; P:xanthine catabolic process	EC:1.17.1.4	no IPS match
129	---NA---	224							no IPS match
130	---NA---	990							no IPS match
131	---NA---	1272							no IPS match
132	---NA---	336							no IPS match
133	NECAP CG9132	4925	50	7.60E-79	86.88%	2	C:membrane; P:endocytosis		IPR012466 (PFAM); IPR011993 (G3DSA:2.30.29.GENE3D); PTHR12847 (PANTHER); IPR011993 (SUPERFAMILY)
134	---NA---	1351							no IPS match
135	sister chromatid cohesion DCC1	157	50	3.61E-13	73.80%	8	C:Ctf18 RFC-like complex; F:DNA clamp loader activity; P:maintenance of mitotic sister chromatid cohesion; P:cellular protein metabolic process; P:regulation of DNA replication; C:chromosome, centromeric region; C:chromatin; C:nucleoplasm		no IPS match
136	---NA---	454							no IPS match
137	---NA---	140							no IPS match
138	---NA---	150							no IPS match
139	---NA---	166							no IPS match
140	---NA---	390							no IPS match
141	---NA---	336							no IPS match
142	---NA---	208							no IPS match
143	---NA---	329							no IPS match
144	---NA---	2217							no IPS match
145	---NA---	748							no IPS match
146	---NA---	241							no IPS match
147	---NA---	158							no IPS match
148	---NA---	265							no IPS match
149	---NA---	417							no IPS match
150	---NA---	1115							no IPS match
151	---NA---	162							no IPS match
152	---NA---	191							no IPS match
153	5 -3 exoribonuclease 2 homolog isoform X1	4437	50	0.00E+00	74.12%	3	P:nucleic acid phosphodiester bond hydrolysis; F:exonuclease activity; F:binding		IPR004859 (PFAM); PTHR12341:SF35 (PANTHER); IPR027073 (PANTHER)
154	---NA---	279							no IPS match
155	---NA---	613							no IPS match
156	---NA---	432							no IPS match
157	---NA---	869							no IPS match
158	basement membrane-specific heparan sulfate proteoglycan core isoform X13 [Athalia rosae]	1225	50	5.56E-14	47.28%	3	F:calcium ion binding; C:membrane; C:integral component of membrane		no IPS match
159	---NA---	4420							no IPS match
160	---NA---	182							no IPS match
161	---NA---	157							no IPS match
162	---NA---	137							no IPS match
163	---NA---	508							no IPS match
164	---NA---	262							no IPS match
165	alcohol dehydrogenase [NADP(+)]-like	316	21	2.47E-08	69.33%	2	F:oxidoreductase activity; P:oxidation-reduction process		IPR023210 (G3DSA:3.20.20.GENE3D); IPR023210 (SUPERFAMILY)
166	---NA---	175							no IPS match
167	Carbohydrate sulfotransferase	885	50	4.70E-23	49.72%	1	F:transferase activity		no IPS match
168	---NA---	156
169	---NA---	1043							no IPS match
170	CCR4-NOT transcription complex subunit 1-like	412	50	2.01E-12	57.76%	10	P:regulation of translation; C:intracellular organelle; P:negative regulation of gene expression; P:RNA metabolic process; P:positive regulation of mRNA catabolic process; F:protein binding; C:cytoplasm; P:negative regulation of nitrogen compound metabolic process; P:negative regulation of cellular macromolecule biosynthetic process; C:macromolecular complex		no IPS match
171	extended synaptotagmin-2-B [Rhagoletis zephyria]	2103	50	2.93E-41	55.20%	4	C:membrane; C:integral component of membrane; F:lipid binding; C:endoplasmic reticulum		IPR000008 (SMART); IPR000008 (G3DSA:2.60.40.GENE3D); IPR000008 (PFAM); IPR000008 (G3DSA:2.60.40.GENE3D); PTHR10774:SF44 (PANTHER); PTHR10774 (PANTHER); IPR000008 (PROSITE_PROFILES); IPR000008 (SUPERFAMILY); IPR000008 (SUPERFAMILY)
172	---NA---	684							no IPS match
173	---NA---	654							no IPS match
174	fatty acid synthase	616	50	6.87E-67	72.44%	12	F:3-hydroxyacyl-[acyl-carrier-protein] dehydratase activity; F:S-acyltransferase activity; F:oxidoreductase activity, acting on the CH-CH group of donors, NAD or NADP as acceptor; C:intracellular membrane-bounded organelle; C:membrane; F:acyl-[acyl-carrier-protein] hydrolase activity; P:positive regulation of appetite; C:cytoplasmic part; P:lactate metabolic process; P:biosynthetic process; F:bin…	EC:3.1.2.14; EC:4.2.1.59; EC:2.3.1	no IPS match
175	transcription initiation factor TFIID subunit 8	1151	50	4.66E-81	63.82%	3	F:translation initiation factor activity; F:protein heterodimerization activity; P:translational initiation		IPR006565 (SMART); IPR019473 (PFAM); IPR006565 (PFAM); PTHR12321 (PANTHER); PTHR12321:SF42 (PANTHER)
176	Fanconi anemia group J	561	50	2.12E-17	69.24%	9	F:nucleotide binding; F:nucleic acid binding; C:nuclear membrane; C:cytoplasm; P:negative regulation of cell proliferation; F:ion binding; F:ATP-dependent helicase activity; P:nucleobase-containing compound metabolic process; P:regulation of transcription from RNA polymerase II promoter		no IPS match
177	---NA---	788							no IPS match
178	---NA---	326							no IPS match
179	---NA---	1195							no IPS match
180	glial cell line-derived neurotrophic family receptor- isoform K [Drosophila melanogaster]	1425	50	2.47E-67	67.62%	3	C:anchored component of external side of plasma membrane; F:cell adhesion molecule binding; P:sensory perception of pain		no IPS match
181	---NA---	215							no IPS match
182	---NA---	148							no IPS match
183	---NA---	240							no IPS match
184	inhibitor of growth 1	956	50	2.14E-40	60.80%	9	C:nuclear part; P:developmental process involved in reproduction; P:positive regulation of cellular process; P:spermatogenesis; F:ion binding; P:regulation of cell death; P:anatomical structure development; P:single-organism cellular process; P:single-organism developmental process		IPR013083 (G3DSA:3.30.40.GENE3D); IPR024610 (PFAM); PTHR10333:SF64 (PANTHER); IPR028651 (PANTHER); IPR011011 (SUPERFAMILY)
185	---NA---	122							no IPS match
186	---NA---	302							no IPS match
187	---NA---	140							no IPS match
188	---NA---	1122							no IPS match
189	---NA---	145							no IPS match
190	---NA---	205							no IPS match
191	---NA---	143							no IPS match
192	Activating signal cointegrator 1 complex subunit 1	1433	50	6.76E-101	62.74%	4	F:nucleic acid binding; C:transcription factor complex; F:RNA binding; P:regulation of transcription, DNA-templated		IPR004087 (SMART); IPR004088 (G3DSA:3.30.1370.GENE3D); IPR009210 (PIRSF); IPR009097 (G3DSA:3.90.1140.GENE3D); IPR004088 (PFAM); IPR019510 (PFAM); PTHR13360 (PANTHER); PTHR13360:SF1 (PANTHER); IPR004088 (PROSITE_PROFILES); IPR004088 (SUPERFAMILY); IPR009097 (SUPERFAMILY)
193	myotubularin-related 6 isoform X2	1996	50	1.99E-94	82%	5	F:protein tyrosine phosphatase activity; F:metal ion binding; P:peptidyl-tyrosine dephosphorylation; P:mitotic cell cycle; F:protein tyrosine/serine/threonine phosphatase activity	EC:3.1.3.48; EC:3.1.3	IPR000306 (SMART); IPR000306 (PFAM); IPR013083 (G3DSA:3.30.40.GENE3D); PTHR10807:SF8 (PANTHER); IPR030564 (PANTHER); IPR017455 (PROSITE_PROFILES); IPR011011 (SUPERFAMILY)
194	---NA---	679							no IPS match
195	---NA---	192							no IPS match
196	---NA---	2217							no IPS match
197	---NA---	626							no IPS match
198	---NA---	173							no IPS match
199	---NA---	3654							no IPS match
200	---NA---	159							no IPS match
201	---NA---	140							no IPS match
202	---NA---	244							no IPS match
203	deoxyribodipyrimidine photo-lyase-like	549	50	1.22E-33	88.80%	2	P:DNA repair; F:deoxyribodipyrimidine photo-lyase activity	EC:4.1.99.3	no IPS match
204	---NA---	162							no IPS match
205	piggyBac transposable element-derived 3-like	1583	50	1.59E-140	55.12%	2	C:membrane; C:integral component of membrane		no IPS match
206	---NA---	409							no IPS match
207	Torsin [Harpegnathos saltator]	2095	2	2.25E-06	47%	1	F:ATP binding		IPR027417 (G3DSA:3.40.50.GENE3D); IPR010448 (PFAM); IPR010448 (PANTHER); PTHR10760:SF2 (PANTHER); IPR027417 (SUPERFAMILY)
208	---NA---	3316							no IPS match
209	SON-like isoform X1	2392	50	4.34E-34	72.34%	4	F:RNA binding; P:regulation of cellular process; P:single-organism cellular process; C:nucleoplasm		IPR014720 (SMART); IPR000467 (SMART); IPR014720 (G3DSA:3.30.160.GENE3D); IPR014720 (PFAM); IPR000467 (PFAM); IPR032922 (PTHR23106:PANTHER); PTHR23106 (PANTHER); IPR014720 (PROSITE_PROFILES); IPR000467 (PROSITE_PROFILES); SSF54768 (SUPERFAMILY)
210	thiopurine S-methyltransferase	914	50	4.18E-14	50.22%	1	F:transferase activity		no IPS match
211	---NA---	141							no IPS match
212	---NA---	363							no IPS match
213	centromere I	2180	50	5.24E-17	42.28%	10	P:centromere complex assembly; P:biological_process; C:nucleus; C:cytoplasm; C:membrane; C:integral component of membrane; C:chromosome; C:kinetochore; C:chromosome, centromeric region; F:molecular_function		IPR012485 (PFAM)
214	---NA---	230							no IPS match
215	---NA---	1870							no IPS match
216	transport Sec61 subunit gamma isoform X1	1166	50	1.69E-19	91.68%	12	P:protein transmembrane transport; P:oocyte growth; P:IRE1-mediated unfolded protein response; F:protein binding; P:nematode larval development; F:P-P-bond-hydrolysis-driven protein transmembrane transporter activity; P:embryo development ending in birth or egg hatching; P:ovulation; C:integral component of endoplasmic reticulum membrane; C:cytosol; P:protein targeting to ER; P:molting cycle, col…		IPR023391 (G3DSA:1.20.5.GENE3D); IPR001901 (PFAM); IPR008158 (TIGRFAM); PTHR12309 (PANTHER); IPR023391 (SUPERFAMILY)
217	---NA---	1259							no IPS match
218	---NA---	746							no IPS match
219	---NA---	721							no IPS match
220	---NA---	335							no IPS match
221	peptidylglycine alpha-hydroxylating monooxygenase	191	50	3.21E-34	78.06%	7	F:nucleotide binding; F:nucleic acid binding; F:peptidylglycine monooxygenase activity; F:copper ion binding; P:peptide metabolic process; C:membrane; P:oxidation-reduction process	EC:1.14.17.3	no IPS match
222	---NA---	166							no IPS match
223	BRCA1-associated required for ATM activation 1	2222	50	2.14E-35	56.16%				no IPS match
224	---NA---	509							no IPS match
225	---NA---	378							no IPS match
226	---NA---	160							no IPS match
227	---NA---	341							no IPS match
228	---NA---	189							no IPS match
229	---NA---	237							no IPS match
230	---NA---	165							no IPS match
231	---NA---	326							no IPS match
232	---NA---	276							no IPS match
233	Serine threonine- kinase SMG1	378	50	3.24E-38	74.54%	7	F:nucleotide binding; P:cellular macromolecule metabolic process; C:membrane; P:phosphorylation; F:phosphotransferase activity, alcohol group as acceptor; P:primary metabolic process; F:kinase activity		no IPS match
234	---NA---	138
235	---NA---	1304							no IPS match
236	---NA---	169							no IPS match
237	thiamine transporter 2-like	3289	50	2.79E-134	63%	4	C:integral component of plasma membrane; P:transmembrane transport; P:thiamine transport; F:thiamine uptake transmembrane transporter activity		G3DSA:1.20.1250.20 (GENE3D); IPR002666 (PFAM); IPR002666 (TIGRFAM); IPR002666 (PIRSF); PTHR10686:SF18 (PANTHER); IPR002666 (PANTHER); IPR020846 (SUPERFAMILY)
238	---NA---	491							no IPS match
239	---NA---	1738							no IPS match
240	esterase E4-like	591	50	1.60E-37	59.14%	5	P:metabolic process; C:membrane; C:integral component of membrane; F:carboxylic ester hydrolase activity; F:hydrolase activity		no IPS match
241	---NA---	540							no IPS match
242	---NA---	3464							no IPS match
243	titin- partial	601	50	1.54E-71	46.88%				no IPS match
244	---NA---	1052							no IPS match
245	---NA---	603							no IPS match
246	rna-directed dna polymerase from mobile element jockey	442	9	3.33E-08	56.44%	6	F:nucleic acid binding; F:RNA-directed DNA polymerase activity; F:zinc ion binding; C:membrane; C:integral component of membrane; P:RNA-dependent DNA biosynthetic process		no IPS match
247	Nucleolar 6	3513	50	0.00E+00	54.36%	3	C:nuclear lumen; C:intracellular non-membrane-bounded organelle; C:macromolecular complex		IPR005554 (PFAM); IPR005554 (PANTHER)
248	myosin heavy partial [Alpheus lottini]	354	50	2.17E-46	84.90%	5	C:myosin complex; F:ATP binding; F:actin binding; P:metabolic process; F:motor activity		no IPS match
249	---NA---	818							no IPS match
250	---NA---	157							no IPS match
251	---NA---	837							no IPS match
252	---NA---	817							no IPS match
253	---NA---	138							no IPS match
254	---NA---	1069							no IPS match
255	---NA---	203							no IPS match
256	---NA---	323							no IPS match
257	---NA---	157							no IPS match
258	---NA---	170							no IPS match
259	---NA---	1353							no IPS match
260	---NA---	703							no IPS match
261	---NA---	1387							no IPS match
262	---NA---	139							no IPS match
263	---NA---	171							no IPS match
264	---NA---	394							no IPS match
265	---NA---	137							no IPS match
266	---NA---	147							no IPS match
267	zinc finger 84 isoform X1 [Ursus maritimus]	149	50	4.35E-11	72%	1	F:binding		no IPS match
268	---NA---	472							no IPS match
269	endocuticle structural glyco bd-1-like	429	50	2.59E-20	64.70%	2	C:extracellular space; F:structural constituent of cuticle		no IPS match
270	---NA---	142							no IPS match
271	---NA---	173
272	---NA---	192							no IPS match
273	---NA---	746							no IPS match
274	Retrovirus-related Pol poly from transposon	781	50	7.08E-72	59.78%	6	F:nucleic acid binding; F:transcription factor activity, sequence-specific DNA binding; F:zinc ion binding; F:metal ion binding; P:DNA integration; P:regulation of transcription, DNA-templated		no IPS match
275	tyrosine--tRNA cytoplasmic	3198	50	4.32E-150	78.66%	8	F:valine-tRNA ligase activity; F:tyrosine-tRNA ligase activity; F:ATP binding; P:tyrosyl-tRNA aminoacylation; P:valyl-tRNA aminoacylation; C:cytosol; F:tRNA binding; P:cellular response to DNA damage stimulus	EC:6.1.1.1; EC:6.1.1.9	IPR002307 (PRINTS); IPR002307 (TIGRFAM); G3DSA:1.10.240.10 (GENE3D); IPR012340 (G3DSA:2.40.50.GENE3D); IPR002547 (PFAM); IPR014729 (G3DSA:3.40.50.GENE3D); IPR002305 (PFAM); IPR010987 (G3DSA:1.20.1050.GENE3D); PTHR11586:SF1 (PANTHER); PTHR11586 (PANTHER); PTHR11586 (PANTHER); IPR002547 (PROSITE_PROFILES); IPR012340 (SUPERFAMILY); SSF52374 (SUPERFAMILY); SSF52374 (SUPERFAMILY); IPR010987 (SUPERFAMI…
276	---NA---	201							no IPS match
277	---NA---	169							no IPS match
278	---NA---	160							no IPS match
279	---NA---	502							no IPS match
280	F-box only partial	6992	50	1.95E-124	54.12%	12	F:DNA binding; P:regulation of response to DNA damage stimulus; F:DNA helicase activity; F:DNA-dependent ATPase activity; P:positive regulation of cellular process; P:negative regulation of DNA metabolic process; P:DNA-dependent DNA replication maintenance of fidelity; C:macromolecular complex; C:chromosome; P:single-organism cellular process; P:cellular response to DNA damage stimulus; P:single-…		IPR014016 (PFAM); IPR014017 (PFAM); IPR027417 (G3DSA:3.40.50.GENE3D); IPR027417 (G3DSA:3.40.50.GENE3D); IPR000212 (PANTHER); PTHR11070:SF2 (PANTHER); IPR027417 (SUPERFAMILY)
281	galactoside 2-alpha-L-fucosyltransferase 2-like	1436	50	2.57E-28	53.30%	2	P:glycosylation; F:fucosyltransferase activity	EC:2.4.1	IPR002516 (PFAM); IPR002516 (PANTHER)
282	---NA---	3883							no IPS match
283	SET and MYND domain-containing 4	2328	50	4.96E-87	54.40%				IPR001214 (PFAM); G3DSA:2.170.270.10 (GENE3D); PTHR12197 (PANTHER); PTHR12197:SF172 (PANTHER); SSF82199 (SUPERFAMILY)
284	---NA---	1202							no IPS match
285	---NA---	352							no IPS match
286	---NA---	138							no IPS match
287	---NA---	147							no IPS match
288	---NA---	273							no IPS match
289	---NA---	330							no IPS match
290	---NA---	184							no IPS match
291	---NA---	141							no IPS match
292	X-ray repair cross-complementing 5-like	3092	50	9.98E-121	54.78%	13	P:cell proliferation; C:nuclear part; F:hydrolase activity, acting on acid anhydrides; P:hematopoietic stem cell differentiation; C:protein complex; P:leptotene; P:double-strand break repair; F:DNA binding; F:protein binding; C:cytoplasm; P:positive regulation of neurogenesis; P:cellular response to abiotic stimulus; P:response to ionizing radiation		IPR006164 (SMART); IPR002035 (G3DSA:3.40.50.GENE3D); IPR006164 (PFAM); IPR005160 (PFAM); IPR016194 (G3DSA:2.40.290.GENE3D); IPR014893 (G3DSA:1.25.40.GENE3D); IPR005161 (PFAM); IPR005160 (G3DSA:1.10.1600.GENE3D); IPR024193 (PTHR12604:PANTHER); PTHR12604 (PANTHER); IPR002035 (PROSITE_PROFILES); IPR016194 (SUPERFAMILY); IPR014893 (SUPERFAMILY); IPR002035 (SUPERFAMILY)
293	---NA---	204							no IPS match
294	---NA---	157							no IPS match
295	---NA---	438							no IPS match
296	---NA---	172							no IPS match
297	---NA---	606							no IPS match
298	coatomer subunit epsilon	1195	50	0.00E+00	77.58%	6	P:ER to Golgi vesicle-mediated transport; P:retrograde vesicle-mediated transport, Golgi to ER; F:structural molecule activity; P:intra-Golgi vesicle-mediated transport; C:nucleoplasm; C:COPI vesicle coat		IPR019734 (SMART); IPR011990 (G3DSA:1.25.40.GENE3D); IPR006822 (PIRSF); PF04733 (PFAM); IPR006822 (PANTHER); IPR013026 (PROSITE_PROFILES); IPR019734 (PROSITE_PROFILES); IPR011990 (SUPERFAMILY)
299	beta-1,4-mannosyl-glyco 4-beta-N-acetylglucosaminyltransferase-like	1020	50	7.57E-19	45.60%	6	F:beta-1,4-mannosylglycoprotein 4-beta-N-acetylglucosaminyltransferase activity; F:transferase activity, transferring glycosyl groups; C:membrane; C:integral component of membrane; P:protein N-linked glycosylation; F:transferase activity		no IPS match
300	Serine threonine- kinase PAK	1361	50	8.42E-125	90.92%	10	F:ATP binding; F:receptor signaling protein serine/threonine kinase activity; F:copper ion binding; C:cytoplasm; F:oxidoreductase activity; P:axonogenesis; P:actin filament organization; P:oxidation-reduction process; P:signal transduction by protein phosphorylation; P:mitotic cell cycle	EC:2.7.11	IPR000719 (SMART); G3DSA:3.30.200.20 (GENE3D); G3DSA:1.10.510.10 (GENE3D); IPR000719 (PFAM); PTHR24361 (PANTHER); PTHR24361:SF309 (PANTHER); IPR000719 (PROSITE_PROFILES); IPR011009 (SUPERFAMILY)
301	lysoplasmalogenase TMEM86A	997	50	5.74E-35	56.02%	2	C:membrane; C:integral component of membrane		no IPS match
302	alpha-amylase	2219	50	0.00E+00	70.86%	3	F:alpha-amylase activity; P:carbohydrate metabolic process; F:cation binding	EC:3.2.1.1	IPR006046 (PRINTS); IPR006047 (SMART); IPR031319 (SMART); IPR013780 (G3DSA:2.60.40.GENE3D); IPR006047 (PFAM); IPR013781 (G3DSA:3.20.20.GENE3D); PTHR10357:SF116 (PANTHER); IPR015902 (PANTHER); SSF51011 (SUPERFAMILY); IPR017853 (SUPERFAMILY)
303	annexin B11 isoform A [Nasonia vitripennis]	3698	50	1.03E-115	70.04%	1	F:ion binding		IPR001464 (PRINTS); IPR018502 (SMART); IPR018502 (G3DSA:1.10.220.GENE3D); IPR018502 (G3DSA:1.10.220.GENE3D); IPR018502 (G3DSA:1.10.220.GENE3D); IPR018502 (G3DSA:1.10.220.GENE3D); IPR018502 (PFAM); PTHR10502 (PANTHER); SSF47874 (SUPERFAMILY)
304	nidogen-2 isoform X3	2755	50	0.00E+00	58.18%	2	P:cell-matrix adhesion; F:calcium ion binding		no IPS match
305	---NA---	160							no IPS match
306	---NA---	308							no IPS match
307	LIM and SH3 domain Lasp	1653	50	1.19E-76	88.76%	1	F:zinc ion binding		IPR000900 (SMART); IPR001781 (SMART); IPR001781 (G3DSA:2.10.110.GENE3D); IPR001781 (PFAM); IPR000900 (PFAM); PTHR11039 (PANTHER); IPR001781 (PROSITE_PROFILES); IPR000900 (PROSITE_PROFILES); IPR000900 (PROSITE_PROFILES); SSF57716 (SUPERFAMILY)
308	trehalase-like isoform X2 [Solenopsis invicta]	208	50	9.89E-19	62.88%	2	P:trehalose metabolic process; F:hydrolase activity, acting on glycosyl bonds		no IPS match
309	---NA---	435							no IPS match
310	---NA---	1015							no IPS match
311	---NA---	480							no IPS match
312	Phospholipid-transporting ATPase IC	1772	50	9.75E-158	67.68%	7	P:phospholipid translocation; C:intracellular membrane-bounded organelle; F:ion binding; C:endomembrane system; F:phospholipid-translocating ATPase activity; C:cytoplasmic part; C:plasma membrane	EC:3.6.3.1	no IPS match
313	NFX1-type zinc finger-containing 1-like [Athalia rosae]	1268	50	9.89E-55	47.20%	6	F:nucleotide binding; C:nucleus; F:ATP binding; F:transcription factor activity, sequence-specific DNA binding; F:zinc ion binding; P:regulation of transcription, DNA-templated		no IPS match
314	---NA---	143							no IPS match
315	---NA---	165							no IPS match
316	---NA---	213							no IPS match
317	---NA---	139							no IPS match
318	---NA---	176							no IPS match
319	---NA---	459							no IPS match
320	---NA---	1083							no IPS match
321	---NA---	2302							no IPS match
322	membralin isoform X1	2528	50	5.35E-133	91.76%	5	C:integral component of membrane; C:endoplasmic reticulum; P:negative regulation of neuron death; P:positive regulation of ERAD pathway; P:response to endoplasmic reticulum stress		no IPS match
323	---NA---	163							no IPS match
324	Lipase 3	1730	50	0.00E+00	63.38%	2	P:lipid catabolic process; F:triglyceride lipase activity	EC:3.1.1.3	IPR029058 (G3DSA:3.40.50.GENE3D); IPR025483 (PIRSF); IPR006693 (PFAM); IPR000073 (PFAM); PTHR11005:SF31 (PANTHER); PTHR11005 (PANTHER); IPR029058 (SUPERFAMILY)
325	lectin B isoform partial	943	50	2.05E-30	49.64%	1	F:carbohydrate binding		IPR001304 (SMART); IPR001304 (PFAM); IPR016186 (G3DSA:3.10.100.GENE3D); PTHR22802 (PANTHER); IPR001304 (PROSITE_PROFILES); IPR016187 (SUPERFAMILY)
326	guanine nucleotide-binding G(I) G(S) G(T) subunit beta-1 isoform X1 [Ceratosolen solmsi marchali]	4818	50	0.00E+00	96.20%	7	C:nucleus; F:histone acetyltransferase activity; P:DNA repair; P:signal transduction; P:histone acetylation; F:phosphoric diester hydrolase activity; F:signal transducer activity	EC:2.3.1.48	IPR020472 (PRINTS); IPR001632 (PRINTS); IPR001680 (SMART); PIRSF002394 (PIRSF); IPR015943 (G3DSA:2.130.10.GENE3D); IPR001680 (PFAM); IPR016346 (PANTHER); IPR001680 (PROSITE_PROFILES); IPR017986 (PROSITE_PROFILES); IPR017986 (SUPERFAMILY)
327	---NA---	575							no IPS match
328	---NA---	196							no IPS match
329	ER degradation-enhancing alpha-mannosidase 1	3359	50	1.50E-157	60.72%	9	P:glycoprotein metabolic process; F:calcium ion binding; P:cellular macromolecule catabolic process; C:membrane; F:mannosyl-oligosaccharide 1,2-alpha-mannosidase activity; F:glucosidase activity; P:cellular protein modification process; C:endoplasmic reticulum; P:ERAD pathway	EC:3.2.1.113; EC:3.2.1	IPR001382 (PRINTS); IPR001382 (G3DSA:1.50.10.GENE3D); IPR001382 (PFAM); PTHR11742:SF25 (PANTHER); PTHR11742 (PANTHER); IPR001382 (SUPERFAMILY)
330	homolog isoform X1	4161	50	8.96E-54	73.32%	2	C:membrane; P:response to metal ion		IPR004323 (PFAM); G3DSA:3.30.70.830 (GENE3D); IPR004323 (PANTHER); IPR011322 (SUPERFAMILY)
331	HIG1 domain family member mitochondrial	844	50	5.15E-27	69.30%	1	C:membrane		IPR007667 (PFAM); PTHR12297 (PANTHER); IPR007667 (PROSITE_PROFILES)
332	---NA---	345							no IPS match
333	Guanine nucleotide-binding G(s) subunit alpha	2497	50	0.00E+00	90.66%	8	F:GTP binding; P:adenylate cyclase-activating dopamine receptor signaling pathway; F:metal ion binding; F:GTPase activity; P:sensory perception of smell; P:metabolic process; F:G-protein beta/gamma-subunit complex binding; F:signal transducer activity		IPR001019 (PRINTS); IPR000367 (PRINTS); IPR001019 (SMART); IPR011025 (G3DSA:1.10.400.GENE3D); IPR027417 (G3DSA:3.40.50.GENE3D); IPR001019 (PFAM); PTHR10218:SF212 (PANTHER); IPR001019 (PANTHER); IPR011025 (SUPERFAMILY); IPR027417 (SUPERFAMILY)
334	---NA---	192							no IPS match
335	hemicentin-1 isoform X2	3332	50	0.00E+00	60.32%	2	C:membrane; C:integral component of membrane		IPR003598 (SMART); IPR003597 (SMART); IPR003599 (SMART); IPR013783 (G3DSA:2.60.40.GENE3D); IPR013162 (PFAM); IPR013783 (G3DSA:2.60.40.GENE3D); PF13927 (PFAM); IPR013783 (G3DSA:2.60.40.GENE3D); IPR013783 (G3DSA:2.60.40.GENE3D); IPR013783 (G3DSA:2.60.40.GENE3D); PTHR11640:SF6 (PANTHER); PTHR11640 (PANTHER); IPR007110 (PROSITE_PROFILES); IPR007110 (PROSITE_PROFILES); IPR007110 (PROSITE_PROFILES); IP…
336	beta- partial	164	50	4.13E-25	95.44%	17	F:identical protein binding; C:myelin sheath; P:sarcomere organization; F:structural constituent of cytoskeleton; C:plasma membrane; P:regulation of complement-dependent cytotoxicity; C:nucleus; F:ATP binding; P:retina homeostasis; C:extracellular exosome; F:ubiquitin protein ligase binding; C:focal adhesion; C:dense body; C:blood microparticle; C:filamentous actin; P:platelet aggregation; C:myof…		no IPS match
337	CCAAT enhancer-binding	2581	50	4.32E-30	56.04%	4	F:transcription factor activity, sequence-specific DNA binding; P:transcription, DNA-templated; P:regulation of transcription, DNA-templated; F:sequence-specific DNA binding		IPR004827 (SMART); G3DSA:1.20.5.170 (GENE3D); IPR004827 (PFAM); PTHR23334:SF5 (PANTHER); IPR031106 (PANTHER); IPR004827 (PROSITE_PROFILES); SSF57959 (SUPERFAMILY)
338	---NA---	3995							no IPS match
339	meiotic nuclear division 1 homolog	864	50	1.51E-36	77.28%	1	P:cellular process		IPR005647 (PFAM)
340	---NA---	140							no IPS match
341	---NA---	436							no IPS match
342	---NA---	430							no IPS match
343	---NA---	1770							no IPS match
344	nucleolin isoform X1	1155	42	5.05E-12	48.24%	9	F:nucleotide binding; F:nucleic acid binding; F:DNA binding; C:nucleus; F:RNA binding; P:rRNA transcription; P:heart looping; P:rRNA processing; C:nucleolus		IPR000504 (SMART); IPR000504 (PFAM); IPR012677 (G3DSA:3.30.70.GENE3D); IPR000504 (PROSITE_PROFILES); IPR012677 (SUPERFAMILY); IPR012677 (SUPERFAMILY)
345	---NA---	435							no IPS match
346	---NA---	286							no IPS match
347	---NA---	185							no IPS match
348	---NA---	194							no IPS match
349	---NA---	1569							no IPS match
350	Calcineurin subunit A	2271	50	1.55E-103	70.04%	3	F:phosphoprotein phosphatase activity; F:calcium ion binding; P:protein dephosphorylation	EC:3.1.3.16	no IPS match
351	Solute carrier family 35 member B1	2101	50	1.51E-129	75.76%	4	F:UDP-galactose transmembrane transporter activity; P:UDP-galactose transmembrane transport; C:integral component of Golgi membrane; C:integral component of endoplasmic reticulum membrane		IPR013657 (PFAM); PTHR10778:SF10 (PANTHER); PTHR10778 (PANTHER); SSF103481 (SUPERFAMILY); SSF103481 (SUPERFAMILY)
352	xanthine dehydrogenase oxidase isoform X2	1558	50	6.32E-07	69.46%	30	C:sarcoplasmic reticulum; F:oxidoreductase activity, acting on the aldehyde or oxo group of donors; F:electron carrier activity; P:xanthine catabolic process; F:molybdopterin cofactor binding; P:negative regulation of endothelial cell differentiation; F:xanthine dehydrogenase activity; P:negative regulation of vascular endothelial growth factor signaling pathway; F:xanthine oxidase activity; F:ir…		no IPS match
353	---NA---	146							no IPS match
354	---NA---	1034							IPR001841 (SMART); IPR027370 (PFAM); IPR013083 (G3DSA:3.30.40.GENE3D); IPR001841 (PROSITE_PROFILES); SSF57850 (SUPERFAMILY)
355	---NA---	209							no IPS match
356	---NA---	359							no IPS match
357	---NA---	850							no IPS match
358	---NA---	4004							no IPS match
359	---NA---	440							no IPS match
360	ubiquitin carboxyl-terminal hydrolase 16 isoform X2	6219	50	6.89E-94	53.60%	6	P:chromatin organization; P:protein deubiquitination; P:single-organism organelle organization; P:regulation of transcription, DNA-templated; F:cysteine-type peptidase activity; F:binding	EC:3.4	IPR013083 (G3DSA:3.30.40.GENE3D); IPR001394 (PFAM); IPR001607 (PFAM); PTHR24006 (PANTHER); IPR001607 (PROSITE_PROFILES); IPR028889 (PROSITE_PROFILES); SSF57850 (SUPERFAMILY); SSF54001 (SUPERFAMILY)
361	---NA---	290							no IPS match
362	---NA---	150							no IPS match
363	---NA---	168							no IPS match
364	E3 ubiquitin- ligase HECW2	157	50	4.20E-26	98%	3	F:ubiquitin-protein transferase activity; F:ligase activity; P:protein ubiquitination		IPR000569 (PFAM); PTHR11254 (PANTHER); PTHR11254:SF79 (PANTHER); IPR000569 (PROSITE_PROFILES); IPR000569 (SUPERFAMILY)
365	Microsomal triglyceride transfer large subunit	4072	50	0.00E+00	56.50%	4	P:lipid transport; F:lipid transporter activity; C:membrane; C:integral component of membrane		IPR001747 (SMART); IPR011030 (G3DSA:1.25.10.GENE3D); IPR001747 (PFAM); IPR015816 (G3DSA:2.30.230.GENE3D); PTHR13024 (PANTHER); PTHR13024:SF0 (PANTHER); IPR001747 (PROSITE_PROFILES); IPR011030 (SUPERFAMILY); IPR015819 (SUPERFAMILY)
366	double-strand-break repair rad21 homolog [Harpegnathos saltator]	4829	50	9.80E-178	81.72%	1	C:nuclear chromosome		IPR006910 (PFAM); PTHR12585:SF20 (PANTHER); PTHR12585 (PANTHER)
367	PREDICTED: uncharacterized protein CG43867	4738	50	8.78E-176	84.20%				IPR019749 (SMART); IPR014352 (G3DSA:1.20.80.GENE3D); IPR019748 (PFAM); IPR000857 (PFAM); PTHR22903:SF8 (PANTHER); PTHR22903 (PANTHER); IPR000299 (PROSITE_PROFILES); IPR000857 (PROSITE_PROFILES); IPR019748 (SUPERFAMILY); IPR029071 (SUPERFAMILY)
368	---NA---	658							no IPS match
369	---NA---	353							no IPS match
370	S-phase kinase-associated 2 isoform X1	469	50	3.71E-38	67.26%	2	P:phosphorylation; F:kinase activity		no IPS match
371	nucleoporin p54 isoform X2	1829	50	3.93E-59	60.44%	13	P:mitotic nuclear envelope disassembly; P:protein sumoylation; P:regulation of cellular response to heat; C:nuclear envelope; P:mRNA export from nucleus; P:viral transcription; P:protein targeting; P:regulation of glucose transport; F:protein binding; P:intracellular transport of virus; P:tRNA export from nucleus; P:gene silencing by RNA; P:protein oligomerization		IPR025712 (PFAM); PTHR13000:SF0 (PANTHER); IPR024864 (PANTHER)
372	---NA---	1855							no IPS match
373	[Ixodes scapularis]	4166	50	2.82E-22	44.26%	2	F:nucleotide binding; F:nucleic acid binding		IPR001810 (SMART); IPR000504 (SMART); IPR001810 (PFAM); IPR000504 (PFAM); IPR032675 (G3DSA:3.80.10.GENE3D); IPR012677 (G3DSA:3.30.70.GENE3D); PTHR24006 (PANTHER); IPR000504 (PROSITE_PROFILES); SSF52047 (SUPERFAMILY); IPR001810 (SUPERFAMILY); IPR012677 (SUPERFAMILY)
374	probable cardiolipin synthase (CMP-forming)	2491	50	1.46E-82	74.76%	3	C:integral component of membrane; F:phosphotransferase activity, for other substituted phosphate groups; P:phospholipid biosynthetic process		IPR000462 (PFAM); PTHR14269 (PANTHER)
375	---NA---	365							no IPS match
376	---NA---	194							no IPS match
377	Forkhead box partial	147	50	1.80E-23	97.88%	63	P:negative regulation of angiogenesis; P:regulation of fibroblast growth factor receptor signaling pathway; P:ventricular cardiac muscle tissue morphogenesis; F:RNA polymerase II regulatory region sequence-specific DNA binding; F:DNA binding, bending; P:transcription from RNA polymerase II promoter; P:positive regulation of hematopoietic stem cell differentiation; P:positive regulation of cell mi…		no IPS match
378	---NA---	932							no IPS match
379	inorganic phosphate cotransporter	1397	50	1.31E-14	48.98%	7	P:transmembrane transport; F:transmembrane transporter activity; C:membrane; C:integral component of membrane; P:anion transport; F:transporter activity; C:plasma membrane		G3DSA:1.20.1250.20 (GENE3D); IPR011701 (PFAM); PTHR11662 (PANTHER); PTHR11662:SF226 (PANTHER); IPR020846 (PROSITE_PROFILES); IPR020846 (SUPERFAMILY)
380	---NA---	213							no IPS match
381	---NA---	1208							no IPS match
382	---NA---	378							no IPS match
383	gastrula zinc finger -like	1970	50	3.07E-41	73.08%	9	P:nucleic acid metabolic process; C:nucleus; P:regulation of nucleobase-containing compound metabolic process; F:transcription factor activity, sequence-specific DNA binding; P:regulation of macromolecule metabolic process; P:cellular macromolecule metabolic process; P:single-organism organelle organization; F:sequence-specific DNA binding; P:single-organism metabolic process		no IPS match
384	---NA---	1365							PR01217 (PRINTS)
385	---NA---	850							no IPS match
386	---NA---	182							no IPS match
387	lysine-specific demethylase 4A-like isoform X1 [Cerapachys biroi]	5710	50	0.00E+00	82.50%	4	C:nucleus; F:zinc ion binding; F:methyltransferase activity; P:methylation		IPR003349 (SMART); IPR003347 (SMART); IPR003349 (PFAM); IPR003347 (PFAM); PTHR10694 (PANTHER); PTHR10694:SF7 (PANTHER); IPR003347 (PROSITE_PROFILES); IPR003349 (PROSITE_PROFILES); SSF51197 (SUPERFAMILY)
388	mitochondrial cardiolipin hydrolase-like	1132	8	7.38E-08	69.63%	3	F:catalytic activity; P:metabolic process; F:hydrolase activity		no IPS match
389	---NA---	239							no IPS match
390	myosin heavy chain type 2	159	50	3.98E-12	94.06%	5	C:myosin complex; F:ATP binding; F:actin binding; P:metabolic process; F:motor activity		no IPS match
391	---NA---	196							no IPS match
392	---NA---	313							no IPS match
393	Surfeit locus 4 homolog	3566	50	1.21E-124	83.46%	4	C:endoplasmic reticulum membrane; P:lateral inhibition; C:integral component of membrane; C:fusome		IPR002995 (PFAM); PTHR23427 (PANTHER)
394	---NA---	617							no IPS match
395	---NA---	2207							no IPS match
396	GPI mannosyltransferase 1	2742	50	2.47E-86	63%	1	F:transferase activity		IPR007704 (PFAM); PTHR12886:SF0 (PANTHER); IPR007704 (PANTHER)
397	---NA---	173							no IPS match
398	---NA---	210							no IPS match
399	slit homolog 3 -like	189	50	3.71E-33	67.98%	4	P:signal transduction; P:innate immune response; C:integral component of membrane; P:response to chemical		no IPS match
400	WD40 repeat-containing SMU1	499	50	2.07E-88	91.70%	3	C:nucleus; F:protein binding; C:cytoplasm		no IPS match
401	---NA---	180							no IPS match
402	---NA---	149							no IPS match
403	---NA---	148							no IPS match
404	---NA---	175							no IPS match
405	---NA---	157							no IPS match
406	---NA---	497							no IPS match
407	---NA---	231							no IPS match
408	---NA---	221							no IPS match
409	---NA---	213							no IPS match
410	---NA---	150							no IPS match
411	diaphanous isoform X1	567	50	2.06E-16	57.78%	32	P:actomyosin contractile ring assembly; C:cleavage furrow; P:meiosis I cytokinesis; P:pole cell formation; P:meiosis II cytokinesis; P:neurogenesis; P:mitotic cell cycle, embryonic; P:sensory perception of sound; P:membrane tubulation; F:phosphatidylinositol-4,5-bisphosphate binding; P:maintenance of protein location in cell; P:spindle assembly; P:regulation of filopodium assembly; P:mitotic cyto…		no IPS match
412	---NA---	179							no IPS match
413	---NA---	218							no IPS match
414	Rap1 GTPase-GDP dissociation stimulator 1-B	390	50	9.36E-44	70.20%				no IPS match
415	---NA---	219							no IPS match
416	---NA---	204							no IPS match
417	---NA---	141							no IPS match
418	---NA---	156							no IPS match
419	---NA---	150							no IPS match
420	---NA---	362							no IPS match
421	---NA---	177							no IPS match
422	zinc finger 271-like	372	50	9.33E-17	64.34%	4	F:organic cyclic compound binding; F:heterocyclic compound binding; F:catalytic activity; F:ion binding		IPR013087 (G3DSA:3.30.160.GENE3D); SSF57667 (SUPERFAMILY)
423	---NA---	211							no IPS match
424	---NA---	147							no IPS match
425	---NA---	151							no IPS match
426	---NA---	1334							no IPS match
427	ariadne-1 [Fopius arisanus]	445	50	1.62E-66	80.38%	3	F:ubiquitin-protein transferase activity; F:zinc ion binding; P:protein ubiquitination		no IPS match
428	---NA---	197							no IPS match
429	membrane metallo-endopeptidase-like 1	292	50	1.84E-31	75.72%	2	C:membrane; F:metallopeptidase activity		PS51257 (PROSITE_PROFILES)
430	---NA---	337							no IPS match
431	---NA---	150							no IPS match
432	---NA---	108							no IPS match
433	basement membrane-specific heparan sulfate proteoglycan core -like isoform X1 [Apis cerana]	529	50	1.53E-20	78.26%	5	F:L-ascorbic acid binding; F:iron ion binding; F:oxidoreductase activity, acting on paired donors, with incorporation or reduction of molecular oxygen; C:integral component of membrane; P:oxidation-reduction process		no IPS match
434	---NA---	403							no IPS match
435	crustacean hyperglycemic hormone [Litopenaeus vannamei]	848	1	3.76E-12	100%	2	F:neuropeptide hormone activity; C:extracellular region		no IPS match
436	---NA---	213							no IPS match
437	helicase ARIP4-like	1626	50	1.20E-48	84.80%	4	F:ATP binding; P:metabolic process; F:helicase activity; F:transferase activity		no IPS match
438	---NA---	1978							G3DSA:2.10.25.10 (GENE3D)
439	---NA---	1786							no IPS match
440	---NA---	876							no IPS match
441	---NA---	343							no IPS match
442	---NA---	193							no IPS match
443	---NA---	310							no IPS match
444	---NA---	137							no IPS match
445	---NA---	1517							no IPS match
446	---NA---	1507							no IPS match
447	---NA---	149							no IPS match
448	---NA---	377							no IPS match
449	NAD-dependent deacylase Sirt4	1264	50	1.12E-119	70.90%	3	P:metabolic process; F:transferase activity; F:NAD+ binding		IPR026591 (G3DSA:3.30.1600.GENE3D); IPR003000 (PFAM); IPR029035 (G3DSA:3.40.50.GENE3D); IPR003000 (PANTHER); PTHR11085:SF6 (PANTHER); IPR003000 (PANTHER); IPR026587 (HAMAP); IPR026590 (PROSITE_PROFILES); IPR029035 (SUPERFAMILY)
450	---NA---	1917							no IPS match
451	Rieske domain-containing -like	1617	50	8.23E-38	57.82%	3	F:oxidoreductase activity; F:iron-sulfur cluster binding; P:single-organism metabolic process		IPR017941 (G3DSA:2.102.10.GENE3D); IPR012748 (PFAM); PTHR21496 (PANTHER); IPR017941 (PROSITE_PROFILES); IPR017941 (SUPERFAMILY)
452	---NA---	1165							no IPS match
453	---NA---	142							no IPS match
454	---NA---	138							no IPS match
455	Neurogenic locus notch	161	50	8.17E-20	84.10%	90	P:embryonic crystal cell differentiation; P:epithelial cell proliferation involved in Malpighian tubule morphogenesis; P:formation of a compartment boundary; C:subapical complex; P:I-kappaB phosphorylation; P:dorsal/ventral lineage restriction, imaginal disc; P:determination of adult lifespan; P:female germ-line stem cell population maintenance; P:mesoderm development; P:actin filament organizati…		no IPS match
456	---NA---	373							no IPS match
457	---NA---	733							no IPS match
458	---NA---	992							no IPS match
459	Retinol dehydrogenase 14	1240	50	3.67E-86	67.14%	5	F:oxidoreductase activity; P:metabolic process; C:membrane; C:integral component of membrane; P:oxidation-reduction process		IPR002347 (PRINTS); IPR016040 (G3DSA:3.40.50.GENE3D); IPR002347 (PFAM); PTHR24320:SF70 (PANTHER); PTHR24320 (PANTHER); IPR016040 (SUPERFAMILY)
460	---NA---	1305							no IPS match
461	---NA---	1470							no IPS match
462	---NA---	302							no IPS match
463	---NA---	322							no IPS match
464	---NA---	171							no IPS match
465	---NA---	478							no IPS match
466	---NA---	215
467	Origin recognition complex subunit 1	675	50	2.00E-18	47.46%	2	P:DNA-dependent DNA replication; P:single-organism cellular process		no IPS match
468	WD repeat domain phosphoinositide-interacting 4-like	1508	50	1.16E-179	80.32%	9	P:nucleophagy; P:protein localization to pre-autophagosomal structure; C:pre-autophagosomal structure membrane; P:protein lipidation; C:cytosol; F:phosphatidylinositol-3,5-bisphosphate binding; F:phosphatidylinositol-3-phosphate binding; C:extrinsic component of membrane; P:mitophagy		IPR001680 (SMART); IPR015943 (G3DSA:2.130.10.GENE3D); IPR001680 (PFAM); PTHR11227 (PANTHER); IPR032910 (PTHR11227:PANTHER); IPR017986 (SUPERFAMILY)
469	---NA---	429							no IPS match
470	---NA---	148							no IPS match
471	TRAF-type zinc finger domain-containing 1	1953	50	1.07E-29	62.10%	2	F:zinc ion binding; P:negative regulation of innate immune response		no IPS match
472	---NA---	324							no IPS match
473	probable phospholipid-transporting ATPase VD [Trichogramma pretiosum]	5073	50	1.43E-96	74.26%	5	F:nucleotide binding; F:metal ion binding; C:membrane; P:phospholipid transport; F:hydrolase activity		IPR023214 (G3DSA:3.40.50.GENE3D); IPR032630 (PFAM); IPR006539 (PANTHER); SSF81665 (SUPERFAMILY)
474	tissue inhibitor of metalloproteases [Orussus abietinus]	4406	50	5.64E-31	51.92%	13	P:response to organic substance; F:protease binding; F:peptidase activity; C:extracellular region; C:proteinaceous extracellular matrix; F:metallopeptidase activity; C:extracellular space; P:negative regulation of membrane protein ectodomain proteolysis; P:proteolysis; C:membrane; C:integral component of membrane; P:negative regulation of endopeptidase activity; F:metalloendopeptidase inhibitor a…		IPR001820 (SMART); G3DSA:2.40.50.120 (GENE3D); IPR027465 (G3DSA:3.90.370.GENE3D); IPR001820 (PFAM); IPR001820 (PANTHER); IPR001134 (PROSITE_PROFILES); IPR008993 (SUPERFAMILY)
475	cytochrome P450 2J2-like	1268	50	1.78E-93	56.08%	6	F:oxidoreductase activity, acting on paired donors, with incorporation or reduction of molecular oxygen; F:metal ion binding; C:intracellular membrane-bounded organelle; C:membrane; F:monooxygenase activity; P:single-organism metabolic process		IPR001128 (PFAM); IPR001128 (G3DSA:1.10.630.GENE3D); PTHR24300 (PANTHER); IPR001128 (SUPERFAMILY)
476	---NA---	767							no IPS match
477	---NA---	704							no IPS match
478	inorganic phosphate cotransporter	1053	49	4.47E-08	62.47%	5	P:transmembrane transport; F:transmembrane transporter activity; C:membrane; C:integral component of membrane; P:anion transport		G3DSA:1.20.1250.20 (GENE3D); IPR020846 (SUPERFAMILY)
479	NHL repeat-containing 2	1083	50	1.26E-76	57.24%				IPR012336 (PFAM); IPR012336 (G3DSA:3.40.30.GENE3D); PTHR13833:SF49 (PANTHER); PTHR13833 (PANTHER); IPR012336 (SUPERFAMILY)
480	---NA---	219							no IPS match
481	UPF0668 C10orf76 homolog	4669	50	0.00E+00	71.38%				IPR013636 (SMART); IPR013636 (PFAM); PTHR13608 (PANTHER); PTHR13608:SF3 (PANTHER)
482	RNA-directed DNA polymerase from transposon BS	952	50	8.27E-45	57.18%				no IPS match
483	---NA---	156							no IPS match
484	---NA---	942							no IPS match
485	---NA---	298							no IPS match
486	neutral sphingomyelinase	1613	50	1.02E-65	67.38%	2	C:membrane; C:integral component of membrane		IPR005135 (PFAM); IPR005135 (SUPERFAMILY)
487	---NA---	163							no IPS match
488	---NA---	176							no IPS match
489	---NA---	432							no IPS match
490	solute carrier family 35 member E1 homolog	147	50	7.82E-12	74.92%	1	C:membrane		no IPS match
491	---NA---	138							no IPS match
492	---NA---	314							no IPS match
493	---NA---	151							no IPS match
494	---NA---	277							no IPS match
495	---NA---	575							no IPS match
496	Ras-related and estrogen-regulated growth inhibitor	1452	50	7.87E-50	83.36%	8	F:GTP binding; P:small GTPase mediated signal transduction; F:GTPase activity; C:membrane; P:protein transport; P:sensory perception of pain; P:neurogenesis; C:intracellular		no IPS match
497	---NA---	1588							no IPS match
498	---NA---	484							no IPS match
499	39S ribosomal mitochondrial	711	50	2.92E-44	58.70%	2	C:ribosome; C:intracellular organelle part		IPR002677 (PFAM); PTHR21026:SF2 (PANTHER); PTHR21026 (PANTHER); IPR011332 (SUPERFAMILY)
500	hypothetical protein, partial	472	1	9.59E-09	51%	2	C:membrane; C:integral component of membrane		no IPS match
501	---NA---	469							no IPS match
502	---NA---	210							no IPS match
503	---NA---	176
504	EF-hand domain-containing D1	2551	43	1.13E-34	41.79%	3	F:calcium ion binding; C:membrane; C:integral component of membrane		PTHR36902 (PANTHER); PTHR36902:SF1 (PANTHER)
505	---NA---	703							no IPS match
506	---NA---	1500							no IPS match
507	---NA---	481							no IPS match
508	Peroxidasin	567	50	1.31E-41	80.20%	5	F:peroxidase activity; P:response to oxidative stress; P:cellular oxidant detoxification; P:oxidation-reduction process; F:heme binding	EC:1.11.1.7	PTHR11475 (PANTHER); PTHR11475:SF58 (PANTHER); IPR010255 (SUPERFAMILY)
509	---NA---	936							no IPS match
510	---NA---	174							no IPS match
511	---NA---	138							no IPS match
512	---NA---	269							no IPS match
513	---NA---	156							no IPS match
514	---NA---	204							no IPS match
515	[Pediculus humanus corporis]	169	42	8.95E-07	83.31%				no IPS match
516	---NA---	153							no IPS match
517	---NA---	348							no IPS match
518	zinc finger 772 isoform X1	393	14	6.45E-06	83.29%	4	F:nucleic acid binding; F:metal ion binding; P:regulation of transcription, DNA-templated; C:intracellular		no IPS match
519	---NA---	148							no IPS match
520	---NA---	162							no IPS match
521	---NA---	242							no IPS match
522	---NA---	187							no IPS match
523	---NA---	183							no IPS match
524	---NA---	469							no IPS match
525	---NA---	149							no IPS match
526	---NA---	195							no IPS match
527	---NA---	518							no IPS match
528	---NA---	141							no IPS match
529	---NA---	151							no IPS match
530	---NA---	144							no IPS match
531	---NA---	142							no IPS match
532	---NA---	196							no IPS match
533	WD repeat-containing 37 isoform X2	1003	50	2.11E-49	61.12%	4	P:metabolic process; F:myosin heavy chain kinase activity; F:transferase activity; P:protein phosphorylation		IPR001680 (SMART); IPR015943 (G3DSA:2.130.10.GENE3D); PTHR19855:SF12 (PANTHER); PTHR19855 (PANTHER); IPR001680 (PROSITE_PROFILES); IPR017986 (PROSITE_PROFILES); IPR017986 (SUPERFAMILY)
534	---NA---	459							no IPS match
535	---NA---	1105							no IPS match
536	nucleolysin TIAR	2278	50	0.00E+00	68.98%	2	F:nucleotide binding; F:nucleic acid binding		IPR000504 (SMART); IPR003954 (SMART); IPR000504 (PFAM); IPR012677 (G3DSA:3.30.70.GENE3D); IPR012677 (G3DSA:3.30.70.GENE3D); PTHR24012 (PANTHER); PTHR24012:SF450 (PANTHER); IPR000504 (PROSITE_PROFILES); IPR000504 (PROSITE_PROFILES); IPR000504 (PROSITE_PROFILES); IPR012677 (SUPERFAMILY); IPR012677 (SUPERFAMILY); IPR012677 (SUPERFAMILY)
537	---NA---	1322							no IPS match
538	---NA---	668							G3DSA:1.20.5.170 (GENE3D)
539	thrombospondin	2834	50	0.00E+00	65.06%	5	F:chitin binding; F:calcium ion binding; P:chitin metabolic process; P:cell adhesion; C:extracellular region		IPR002557 (SMART); IPR003367 (PFAM); IPR002557 (G3DSA:2.170.140.GENE3D); IPR028974 (G3DSA:4.10.1080.GENE3D); IPR002557 (PFAM); IPR013320 (G3DSA:2.60.120.GENE3D); IPR008859 (PFAM); PTHR10199 (PANTHER); IPR000742 (PROSITE_PROFILES); IPR002557 (PROSITE_PROFILES); IPR002557 (PROSITE_PROFILES); IPR002557 (PROSITE_PROFILES); IPR017897 (PROSITE_PROFILES); IPR017897 (PROSITE_PROFILES); IPR017897 (PROSITE…
540	Selenocysteine lyase	1455	26	1.31E-11	50.19%	5	F:catalytic activity; P:metabolic process; C:membrane; C:integral component of membrane; F:lyase activity		PTHR33444 (PANTHER)
541	---NA---	192							no IPS match
542	peritrophin-44-like isoform X2 [Cerapachys biroi]	206	50	1.05E-22	73.18%	1	F:binding		no IPS match
543	---NA---	338							no IPS match
544	---NA---	3654							IPR006612 (SMART); IPR006612 (SMART); IPR006612 (PFAM); IPR006612 (PROSITE_PROFILES); SSF57716 (SUPERFAMILY)
545	---NA---	195							no IPS match
546	---NA---	224							no IPS match
547	---NA---	2385							no IPS match
548	phosphatidylinositol 4-kinase alpha	7376	50	0.00E+00	70.04%	2	F:transferase activity, transferring phosphorus-containing groups; P:cellular process		IPR001263 (SMART); IPR000403 (SMART); IPR000403 (PFAM); IPR001263 (G3DSA:1.25.40.GENE3D); G3DSA:3.30.1010.10 (GENE3D); IPR000403 (G3DSA:1.10.1070.GENE3D); IPR001263 (PFAM); IPR015433 (PANTHER); PTHR10048:SF15 (PANTHER); IPR015433 (PANTHER); PTHR10048:SF15 (PANTHER); IPR015433 (PANTHER); PTHR10048:SF15 (PANTHER); IPR015433 (PANTHER); IPR001263 (PROSITE_PROFILES); IPR000403 (PROSITE_PROFILES); IPR0…
549	---NA---	3661							no IPS match
550	calpain-B isoform X6	4580	50	0.00E+00	75.08%	4	F:calcium ion binding; P:proteolysis; F:calcium-dependent cysteine-type endopeptidase activity; C:intracellular		IPR022684 (PRINTS); IPR002048 (SMART); IPR001300 (SMART); IPR022683 (SMART); IPR022682 (PFAM); G3DSA:3.90.70.10 (GENE3D); IPR002048 (PFAM); G3DSA:2.60.120.380 (GENE3D); IPR011992 (G3DSA:1.10.238.GENE3D); IPR001300 (PFAM); PTHR10183:SF310 (PANTHER); PTHR10183 (PANTHER); IPR002048 (PROSITE_PROFILES); IPR002048 (PROSITE_PROFILES); IPR002048 (PROSITE_PROFILES); IPR001300 (PROSITE_PROFILES); IPR002048…
551	---NA---	158							no IPS match
552	histidine--tRNA cytoplasmic isoform X1	3030	50	0.00E+00	76.92%	5	F:histidine-tRNA ligase activity; F:ATP binding; P:histidyl-tRNA aminoacylation; C:mitochondrion; P:mitochondrial translation	EC:6.1.1.21	IPR015807 (TIGRFAM); PF13393 (PFAM); IPR004154 (G3DSA:3.40.50.GENE3D); IPR004154 (PFAM); G3DSA:3.30.930.10 (GENE3D); PTHR11476:SF7 (PANTHER); IPR004516 (PANTHER); IPR015807 (HAMAP); IPR006195 (PROSITE_PROFILES); IPR004154 (SUPERFAMILY); SSF55681 (SUPERFAMILY)
553	---NA---	160							no IPS match
554	---NA---	910							no IPS match
555	---NA---	396							no IPS match
556	B-cell receptor-associated 31	1867	50	1.49E-65	67.52%	4	C:membrane; C:integral component of membrane; C:endoplasmic reticulum; P:intracellular protein transport		IPR008417 (PFAM); PTHR12701:SF18 (PANTHER); IPR008417 (PANTHER)
557	---NA---	491							no IPS match
558	---NA---	180							no IPS match
559	---NA---	198							no IPS match
560	---NA---	204							no IPS match
561	---NA---	167							no IPS match
562	---NA---	332							no IPS match
563	---NA---	460							no IPS match
564	---NA---	595							no IPS match
565	---NA---	758							no IPS match
566	---NA---	151							no IPS match
567	---NA---	174							no IPS match
568	Mediator of RNA polymerase II transcription subunit 24	297	50	1.89E-13	94.02%				no IPS match
569	---NA---	293							no IPS match
570	---NA---	153							no IPS match
571	---NA---	307							G3DSA:2.20.25.10 (GENE3D)
572	---NA---	158							no IPS match
573	---NA---	836							no IPS match
574	---NA---	152							no IPS match
575	---NA---	320							no IPS match
576	GPI transamidase component PIG-T	2399	50	0.00E+00	64.26%	1	C:integral component of membrane		IPR007245 (PFAM); PTHR12959:SF11 (PANTHER); IPR007245 (PANTHER)
577	---NA---	140
578	neuroplastin-like isoform X2 [Limulus polyphemus]	2186	50	1.29E-36	51.34%	5	P:peptidyl-tyrosine phosphorylation; F:transmembrane receptor protein tyrosine kinase activity; C:membrane; C:integral component of membrane; P:transmembrane receptor protein tyrosine kinase signaling pathway		IPR003598 (SMART); IPR003599 (SMART); IPR013098 (PFAM); IPR013783 (G3DSA:2.60.40.GENE3D); IPR013783 (G3DSA:2.60.40.GENE3D); PF13927 (PFAM); PTHR10075:SF14 (PANTHER); PTHR10075 (PANTHER); IPR007110 (PROSITE_PROFILES); IPR007110 (PROSITE_PROFILES); IPR007110 (SUPERFAMILY); IPR007110 (SUPERFAMILY)
579	---NA---	779							no IPS match
580	---NA---	336							no IPS match
581	chymotrypsin-like protease CTRL-1 isoform X3 [Drosophila bipectinata]	413	50	9.09E-27	58.30%	8	P:proteolysis; C:membrane; C:integral component of membrane; F:serine-type endopeptidase activity; P:epidermis development; F:serine-type peptidase activity; F:peptidase activity; F:hydrolase activity		no IPS match
582	E3 ubiquitin- ligase NRDP1 isoform X2	156	50	5.48E-19	86.56%	5	F:ubiquitin-protein transferase activity; F:zinc ion binding; F:acid-amino acid ligase activity; F:protein tag; P:protein ubiquitination		no IPS match
583	---NA---	362							no IPS match
584	---NA---	158							no IPS match
585	---NA---	374							no IPS match
586	---NA---	1373							no IPS match
587	---NA---	486							no IPS match
588	metastasis-associated MTA3 isoform X2	2429	50	0.00E+00	71.22%	7	C:nucleus; F:transcription factor activity, sequence-specific DNA binding; F:zinc ion binding; P:regulation of transcription, DNA-templated; F:sequence-specific DNA binding; F:chromatin binding; C:intracellular organelle part		IPR001005 (SMART); IPR000679 (SMART); IPR001025 (SMART); IPR000949 (SMART); IPR001005 (PFAM); IPR013088 (G3DSA:3.30.50.GENE3D); IPR013087 (G3DSA:3.30.160.GENE3D); IPR000679 (PFAM); IPR001025 (PFAM); IPR000949 (PFAM); PTHR10865:SF29 (PANTHER); PTHR10865 (PANTHER); IPR001025 (PROSITE_PROFILES); IPR007087 (PROSITE_PROFILES); IPR000679 (PROSITE_PROFILES); IPR000949 (PROSITE_PROFILES); IPR017884 (PROS…
589	innexin inx2	3054	50	1.87E-20	43.70%	6	C:membrane; P:anatomical structure morphogenesis; P:single-organism cellular process; P:transport; P:multicellular organismal process; P:single-organism developmental process		IPR000990 (PFAM); IPR000990 (PROSITE_PROFILES)
590	---NA---	151							no IPS match
591	Peroxisomal N(1)-acetyl-spermine spermidine oxidase	1200	50	4.96E-23	52.26%	9	F:nucleotide binding; F:ATP binding; C:cytoplasm; F:oxidoreductase activity; P:proteolysis; F:serine-type endopeptidase activity; P:oxidation-reduction process; F:unfolded protein binding; P:protein folding		G3DSA:3.90.660.10 (GENE3D); IPR002937 (PFAM); PTHR10742 (PANTHER); PTHR10742:SF306 (PANTHER); SSF54373 (SUPERFAMILY)
592	---NA---	802							no IPS match
593	Myosin regulatory light chain sqh	2592	50	2.53E-92	93.08%	31	P:formation of a compartment boundary; C:female germline ring canal inner rim; C:cleavage furrow; P:cell elongation involved in imaginal disc-derived wing morphogenesis; P:border follicle cell migration; P:wound healing; F:fatty-acyl-CoA binding; F:calcium ion binding; P:mitotic cytokinesis; P:myosin II filament assembly; P:imaginal disc-derived wing hair organization; P:regulation of tube length…		IPR002048 (SMART); IPR011992 (G3DSA:1.10.238.GENE3D); IPR002048 (PFAM); PTHR23049 (PANTHER); PTHR23049:SF37 (PANTHER); IPR002048 (PROSITE_PROFILES); IPR002048 (PROSITE_PROFILES); IPR011992 (SUPERFAMILY)
594	FLJ37770 partial	437	50	1.77E-24	76.86%				no IPS match
595	---NA---	2167							no IPS match
596	---NA---	770							no IPS match
597	---NA---	493							no IPS match
598	---NA---	179							no IPS match
599	integrase core domain	143	50	4.72E-26	100%	2	F:nucleic acid binding; P:DNA integration		no IPS match
600	---NA---	210							no IPS match
601	hypothetical protein L798_10076, partial	169	50	3.47E-17	82.98%	1	C:integral component of membrane		no IPS match
602	---NA---	238							no IPS match
603	---NA---	294							no IPS match
604	---NA---	896							no IPS match
605	WD repeat domain phosphoinositide-interacting 3	524	50	6.04E-10	85.20%	10	P:autophagosome assembly; P:nucleophagy; P:protein localization to pre-autophagosomal structure; C:pre-autophagosomal structure membrane; P:protein lipidation; C:cytosol; F:phosphatidylinositol-3,5-bisphosphate binding; F:phosphatidylinositol-3-phosphate binding; C:extrinsic component of membrane; P:mitophagy		no IPS match
606	serine threonine- kinase ATR	277	50	8.97E-11	83.08%	34	P:DNA repair; C:PML body; P:replicative senescence; P:protein autophosphorylation; C:Golgi apparatus; C:chromosome; P:protein phosphorylation; C:nucleoplasm; F:MutSalpha complex binding; F:nucleotide binding; C:XY body; F:ATP binding; F:MutLalpha complex binding; P:regulation of protein binding; P:cellular response to UV; P:phosphorylation; F:phosphotransferase activity, alcohol group as acceptor…		no IPS match
607	---NA---	325							no IPS match
608	---NA---	334							no IPS match
609	origin recognition complex subunit 5	444	50	2.87E-29	63.48%	2	C:nucleus; C:chromosomal part		IPR020796 (PFAM); IPR020796 (PANTHER)
610	---NA---	168							no IPS match
611	---NA---	357							no IPS match
612	cat eye syndrome critical region 6-like [Lingula anatina]	1016	50	9.13E-31	48.26%	2	C:membrane; C:integral component of membrane		IPR032776 (PFAM); PTHR22146 (PANTHER); IPR026624 (PTHR22146:PANTHER)
613	---NA---	249							no IPS match
614	---NA---	427							no IPS match
615	---NA---	334							no IPS match
616	---NA---	355							no IPS match
617	---NA---	273							no IPS match
618	---NA---	424							no IPS match
619	---NA---	892							no IPS match
620	---NA---	781							no IPS match
621	---NA---	279							no IPS match
622	---NA---	234							no IPS match
623	---NA---	166							no IPS match
624	---NA---	1914							no IPS match
625	---NA---	769							no IPS match
626	---NA---	1824							IPR015880 (SMART); IPR013087 (G3DSA:3.30.160.GENE3D); IPR013087 (G3DSA:3.30.160.GENE3D); IPR007087 (PROSITE_PROFILES); IPR007087 (PROSITE_PROFILES); SSF81995 (SUPERFAMILY); SSF57667 (SUPERFAMILY)
627	transcriptional coactivator yorkie-like isoform X2	677	50	4.80E-16	76.06%				PTHR17616:SF10 (PANTHER); PTHR17616 (PANTHER)
628	---NA---	1147							no IPS match
629	L-2-hydroxyglutarate mitochondrial	1798	50	0.00E+00	79.80%	3	C:lipid particle; F:2-hydroxyglutarate dehydrogenase activity; P:oxidation-reduction process	EC:1.1.99.2	IPR006076 (PFAM); IPR023753 (G3DSA:3.50.50.GENE3D); PTHR13847:SF191 (PANTHER); PTHR13847 (PANTHER); IPR023753 (SUPERFAMILY)
630	Conserved oligomeric Golgi complex subunit partial	3607	50	0.00E+00	70.20%	7	C:Golgi transport complex; P:ER to Golgi vesicle-mediated transport; P:retrograde vesicle-mediated transport, Golgi to ER; C:membrane; F:protein transporter activity; P:retrograde transport, vesicle recycling within Golgi; P:cellular protein localization		IPR007265 (PFAM); IPR007265 (PANTHER)
631	---NA---	1288							no IPS match
632	---NA---	761							no IPS match
633	PREDICTED: uncharacterized protein LOC107042456	544	18	2.19E-08	71.50%				no IPS match
634	probable domain-containing histone demethylation 2C	385	50	1.91E-27	78.84%				no IPS match
635	---NA---	725							no IPS match
636	---NA---	154							no IPS match
637	---NA---	195							no IPS match
638	---NA---	176							no IPS match
639	---NA---	369							no IPS match
640	Niemann-Pick C1 isoform X2	6414	50	0.00E+00	73%	5	F:organic cyclic compound binding; F:heterocyclic compound binding; C:membrane; P:single-organism process; P:cellular process		IPR003392 (PFAM); G3DSA:1.20.1640.10 (GENE3D); IPR004765 (PTHR10796:PANTHER); PTHR10796 (PANTHER); SSF82866 (SUPERFAMILY)
641	proteasome subunit beta type-5	1548	50	2.55E-129	79.22%	5	C:nucleus; C:cytoplasm; C:proteasome core complex; F:threonine-type endopeptidase activity; P:proteolysis involved in cellular protein catabolic process	EC:3.4.25	IPR000243 (PRINTS); IPR029055 (G3DSA:3.60.20.GENE3D); IPR001353 (PFAM); PTHR11599:SF63 (PANTHER); PTHR11599 (PANTHER); IPR023333 (PROSITE_PROFILES); IPR029055 (SUPERFAMILY)
642	chondroitinase [Vibrio natriegens]	1108	50	2.48E-40	46.70%	1	F:catalytic activity		no IPS match
643	serine threonine- phosphatase 2a catalytic subunit alpha isoform	4384	50	0.00E+00	96.94%	36	P:RNA splicing; P:negative regulation of tyrosine phosphorylation of Stat3 protein; F:protein C-terminus binding; P:mesoderm development; P:response to antibiotic; C:protein phosphatase type 2A complex; C:chromosome, centromeric region; P:inactivation of MAPK activity; P:meiotic cell cycle; C:extracellular exosome; P:apoptotic mitochondrial changes; P:negative regulation of epithelial to mesenchy…	EC:3.1.3.16	IPR003591 (SMART); IPR001611 (PFAM); IPR032675 (G3DSA:3.80.10.GENE3D); PTHR24365:SF319 (PANTHER); PTHR24365 (PANTHER); IPR032675 (SUPERFAMILY)
644	---NA---	383							no IPS match
645	transmembrane 251	870	50	5.01E-14	50.58%	2	C:membrane; C:integral component of membrane		IPR028024 (PFAM); PTHR31925:SF1 (PANTHER); PTHR31925 (PANTHER); IPR028024 (PRODOM)
646	---NA---	140							no IPS match
647	---NA---	170							no IPS match
648	---NA---	151							no IPS match
649	Ethanolamine kinase 1	1710	50	2.79E-104	61.48%	12	F:nucleotide binding; F:ATP binding; P:phosphatidylethanolamine biosynthetic process; F:ethanolamine kinase activity; C:cytoplasm; C:membrane; F:unfolded protein binding; P:phosphorylation; P:protein folding; F:kinase activity; C:plasma membrane; C:nucleoplasm		G3DSA:3.90.1200.10 (GENE3D); G3DSA:3.10.450.110 (GENE3D); PF01633 (PFAM); PTHR22603:SF38 (PANTHER); PTHR22603 (PANTHER); IPR011009 (SUPERFAMILY)
650	---NA---	158							no IPS match
651	---NA---	162							no IPS match
652	---NA---	133							no IPS match
653	Guanine deaminase	2847	50	4.70E-111	72.20%	3	P:guanine metabolic process; F:zinc ion binding; F:guanine deaminase activity	EC:3.5.4.3	G3DSA:3.20.20.140 (GENE3D); IPR006680 (PFAM); IPR014311 (PTHR11271:PANTHER); PTHR11271 (PANTHER); IPR032466 (SUPERFAMILY)
654	---NA---	407							no IPS match
655	---NA---	353							no IPS match
656	solute carrier family 12 member 9	1937	50	5.66E-115	78.42%	4	P:ion transport; P:transmembrane transport; C:integral component of membrane; F:transporter activity		PTHR11827 (PANTHER); PTHR11827:SF65 (PANTHER)
657	RNA polymerase II largest partial	504	50	8.77E-85	84.44%	4	F:DNA binding; F:DNA-directed RNA polymerase activity; P:transcription from RNA polymerase II promoter; C:DNA-directed RNA polymerase II, core complex	EC:2.7.7.6	no IPS match
658	---NA---	1111							no IPS match
659	---NA---	1916							IPR032675 (G3DSA:3.80.10.GENE3D); SSF52047 (SUPERFAMILY)
660	---NA---	224							no IPS match
661	---NA---	161							no IPS match
662	G -coupled receptor kinase 2 isoform X1 [Megachile rotundata]	2208	50	0.00E+00	96.84%	4	F:ATP binding; F:G-protein coupled receptor kinase activity; P:signal transduction; P:protein phosphorylation	EC:2.7.11.16	IPR000719 (PFAM); G3DSA:3.30.200.20 (GENE3D); PIRSF000654 (PIRSF); G3DSA:1.10.510.10 (GENE3D); PTHR24355:SF28 (PANTHER); PTHR24355 (PANTHER); IPR000719 (PROSITE_PROFILES); IPR011009 (SUPERFAMILY)
663	integrator complex subunit 6	856	50	2.35E-126	81.26%				no IPS match
664	---NA---	369							no IPS match
665	RING finger 157 isoform X2	2530	50	1.16E-176	77.82%	1	F:zinc ion binding		IPR013083 (G3DSA:3.30.40.GENE3D); PF13920 (PFAM); PTHR22996 (PANTHER); PTHR22996:SF0 (PANTHER); IPR001841 (PROSITE_PROFILES); SSF57850 (SUPERFAMILY)
666	---NA---	1199							no IPS match
667	estradiol 17-beta-dehydrogenase 8	1055	50	2.13E-74	66.96%	1	F:oxidoreductase activity		IPR002347 (PRINTS); IPR002347 (PRINTS); PF13561 (PFAM); IPR016040 (G3DSA:3.40.50.GENE3D); IPR002347 (PANTHER); PTHR24322:SF486 (PANTHER); IPR002347 (PANTHER); PTHR24322:SF486 (PANTHER); IPR016040 (SUPERFAMILY)
668	Alpha-mannosidase 2x	6302	50	0.00E+00	61.92%	4	P:carbohydrate metabolic process; C:membrane; F:glucosidase activity; F:mannosidase activity	EC:3.2.1	IPR015341 (SMART); IPR000602 (PFAM); IPR013780 (G3DSA:2.60.40.GENE3D); IPR011682 (PFAM); IPR015341 (PFAM); G3DSA:2.70.98.30 (GENE3D); IPR015341 (G3DSA:1.20.1270.GENE3D); IPR027291 (G3DSA:3.20.110.GENE3D); PTHR11607 (PANTHER); PTHR11607:SF4 (PANTHER); IPR028995 (SUPERFAMILY); IPR011330 (SUPERFAMILY); IPR011013 (SUPERFAMILY); IPR011013 (SUPERFAMILY)
669	NLRC3-like isoform X4 [Acropora digitifera]	2713	50	1.00E-14	45.62%	4	P:apoptotic process; P:proteolysis; F:cysteine-type endopeptidase activity; F:cysteine-type peptidase activity		IPR027417 (G3DSA:3.40.50.GENE3D); PF05729 (PFAM); PTHR24106:SF117 (PANTHER); PTHR24106 (PANTHER); IPR007111 (PROSITE_PROFILES); IPR027417 (SUPERFAMILY)
670	venom carboxylesterase-6-like	1084	50	3.34E-48	47.34%	2	P:metabolic process; F:hydrolase activity		IPR002018 (PFAM); IPR029058 (G3DSA:3.40.50.GENE3D); PTHR11559 (PANTHER); IPR029058 (SUPERFAMILY)
671	---NA---	431							no IPS match
672	---NA---	174							no IPS match
673	---NA---	766							no IPS match
674	---NA---	418							no IPS match
675	---NA---	355							no IPS match
676	---NA---	588							no IPS match
677	---NA---	159							no IPS match
678	iron-sulfur cluster co-chaperone mitochondrial	977	50	6.80E-43	61.66%	3	C:mitochondrion; F:chaperone binding; P:iron-sulfur cluster assembly		IPR001623 (SMART); IPR009073 (G3DSA:1.20.1280.GENE3D); IPR009073 (PFAM); IPR001623 (G3DSA:1.10.287.GENE3D); IPR001623 (PFAM); IPR004640 (TIGRFAM); PTHR14021:SF15 (PANTHER); IPR004640 (PANTHER); IPR001623 (PROSITE_PROFILES); IPR004640 (HAMAP); IPR001623 (SUPERFAMILY); IPR009073 (SUPERFAMILY)
679	---NA---	1483							no IPS match
680	---NA---	273							no IPS match
681	---NA---	189							no IPS match
682	---NA---	172							no IPS match
683	---NA---	1413							IPR024810 (PFAM)
684	---NA---	3539							no IPS match
685	---NA---	3119							no IPS match
686	KTI12 homolog	2033	50	1.67E-86	73.04%	1	F:nucleotide binding		IPR027417 (G3DSA:3.40.50.GENE3D); IPR013641 (PFAM); PTHR12435:SF2 (PANTHER); PTHR12435 (PANTHER); IPR027417 (SUPERFAMILY)
687	15 kDa seleno	1064	50	4.13E-54	71.60%	4	C:nucleus; F:disulfide oxidoreductase activity; C:membrane; C:endoplasmic reticulum		no IPS match
688	nuclear pore complex Nup107-like	1855	50	1.97E-140	55.98%	2	C:nuclear envelope; P:transport		no IPS match
689	---NA---	285							no IPS match
690	ornithine mitochondrial	2010	50	4.12E-170	85.90%	8	F:pyridoxal phosphate binding; F:identical protein binding; P:arginine catabolic process to proline via ornithine; C:mitochondrial matrix; P:ornithine metabolic process; P:arginine catabolic process to glutamate; P:neurogenesis; F:ornithine-oxo-acid transaminase activity	EC:2.6.1.13	IPR010164 (TIGRFAM); IPR005814 (PFAM); IPR015422 (G3DSA:3.90.1150.GENE3D); IPR015421 (G3DSA:3.40.640.GENE3D); IPR010164 (PTHR11986:PANTHER); IPR005814 (PANTHER); IPR015424 (SUPERFAMILY)
691	---NA---	624							no IPS match
692	---NA---	197							no IPS match
693	---NA---	159							no IPS match
694	dnaJ homolog subfamily B member 6-B-like isoform X3 [Cimex lectularius]	4203	50	6.92E-57	60.30%	5	C:membrane; C:integral component of membrane; F:unfolded protein binding; P:protein folding; C:cellular_component		IPR001623 (PRINTS); IPR001623 (SMART); IPR001623 (G3DSA:1.10.287.GENE3D); IPR001623 (PFAM); PTHR24078:SF209 (PANTHER); PTHR24078 (PANTHER); PTHR24078 (PANTHER); IPR001623 (PROSITE_PROFILES); IPR001623 (SUPERFAMILY)
695	unc-119 homolog B	199	50	1.07E-29	93.90%	2	P:metabolic process; F:3',5'-cyclic-nucleotide phosphodiesterase activity	EC:3.1.4.17	no IPS match
696	---NA---	1926							no IPS match
697	---NA---	329							no IPS match
698	---NA---	387							no IPS match
699	gastrolith protein 18.2	1683	1	2.14E-07	68%				no IPS match
700	---NA---	394							no IPS match
701	serine threonine- kinase SBK1 [Tribolium castaneum]	152	6	5.82E-07	75.83%	9	F:nucleotide binding; F:ATP binding; F:protein kinase activity; P:phosphorylation; F:transferase activity; F:protein serine/threonine kinase activity; P:protein phosphorylation; F:kinase activity; F:protein kinase C activity		no IPS match
702	---NA---	576							no IPS match
703	---NA---	366							no IPS match
704	---NA---	137							no IPS match
705	---NA---	1850							no IPS match
706	---NA---	605							no IPS match
707	---NA---	152							no IPS match
708	poly(U)-specific endoribonuclease homolog	159	44	1.51E-10	67.36%	2	F:hydrolase activity, acting on ester bonds; P:metabolic process		IPR018998 (PFAM); SSF142877 (SUPERFAMILY)
709	---NA---	250							no IPS match
710	---NA---	102							no IPS match
711	---NA---	317							no IPS match
712	---NA---	807							no IPS match
713	---NA---	240							no IPS match
714	---NA---	292							no IPS match
715	H(+) Cl(-) exchange transporter 5 isoform X1 [Cephus cinctus]	1604	50	0.00E+00	88.82%	5	P:regulation of anion transmembrane transport; P:ion transmembrane transport; C:integral component of membrane; P:chloride transport; F:voltage-gated chloride channel activity		IPR001807 (PRINTS); IPR000644 (SMART); IPR001807 (PFAM); IPR014743 (G3DSA:1.10.3080.GENE3D); G3DSA:3.10.580.10 (GENE3D); IPR000644 (PFAM); PTHR11689 (PANTHER); PTHR11689:SF63 (PANTHER); IPR000644 (PROSITE_PROFILES); IPR000644 (PROSITE_PROFILES); IPR014743 (SUPERFAMILY); SSF54631 (SUPERFAMILY)
716	---NA---	225							no IPS match
717	---NA---	172							no IPS match
718	---NA---	229							no IPS match
719	zinc finger 64	139	41	4.34E-08	76.88%	2	F:nucleic acid binding; F:metal ion binding		no IPS match
720	GDNF family receptor alpha-3	745	50	3.84E-21	61.02%				no IPS match
721	solute carrier family 25 member 36-A	5288	50	3.69E-127	70.94%	9	P:transcription from mitochondrial promoter; C:mitochondrial membrane; F:transmembrane transporter activity; P:mitochondrial transport; P:locomotion; P:mitochondrion distribution; F:serine-type peptidase activity; P:cellular respiration; P:deoxynucleotide transport		IPR023395 (G3DSA:1.50.40.GENE3D); IPR018108 (PFAM); PTHR24089 (PANTHER); PTHR24089:SF88 (PANTHER); IPR018108 (PROSITE_PROFILES); IPR018108 (PROSITE_PROFILES); IPR018108 (PROSITE_PROFILES); IPR023395 (SUPERFAMILY)
722	---NA---	405							no IPS match
723	---NA---	158							no IPS match
724	---NA---	965							no IPS match
725	---NA---	291							no IPS match
726	---NA---	743							no IPS match
727	craniofacial development 2-like	246	50	5.07E-14	63.94%				no IPS match
728	Mediator of RNA polymerase II transcription subunit 15	1958	50	2.09E-73	62.48%	3	C:mediator complex; F:RNA polymerase II transcription cofactor activity; P:regulation of transcription from RNA polymerase II promoter		IPR019087 (PFAM); PTHR31804 (PANTHER); PTHR31804:SF2 (PANTHER)
729	---NA---	606							no IPS match
730	---NA---	446							no IPS match
731	calcium-transporting ATPase sarcoplasmic endoplasmic reticulum type isoform X2	1032	50	2.73E-147	84.92%	7	F:ATP binding; F:metal ion binding; P:metabolic process; C:integral component of membrane; P:calcium ion transmembrane transport; F:calcium-transporting ATPase activity; C:sarcoplasmic reticulum membrane	EC:3.6.3.8	IPR023214 (G3DSA:3.40.50.GENE3D); IPR023299 (G3DSA:3.40.1110.GENE3D); PF13246 (PFAM); PTHR24093:SF353 (PANTHER); PTHR24093 (PANTHER); IPR023299 (SUPERFAMILY)
732	Ski oncogene	456	50	8.14E-22	79.28%	46	P:cell proliferation; C:PML body; P:negative regulation of histone deacetylation; P:retina development in camera-type eye; P:palate development; P:transforming growth factor beta receptor signaling pathway; P:nose morphogenesis; P:bone morphogenesis; P:positive regulation of DNA binding; P:positive regulation of transcription from RNA polymerase II promoter; P:lens morphogenesis in camera-type ey…		no IPS match
733	---NA---	297							no IPS match
734	---NA---	133							no IPS match
735	---NA---	249							no IPS match
736	---NA---	183							no IPS match
737	---NA---	291							no IPS match
738	---NA---	245							no IPS match
739	---NA---	153							no IPS match
740	syntaxin-binding 5 isoform X6	441	50	1.74E-57	83.12%				no IPS match
741	---NA---	286							no IPS match
742	---NA---	155							no IPS match
743	---NA---	322							no IPS match
744	---NA---	376							no IPS match
745	glutamate receptor delta-1	1031	50	7.97E-23	41.54%	23	P:social behavior; F:oxidoreductase activity, acting on the CH-CH group of donors; P:ion transmembrane transport; P:metabolic process; C:synapse; F:receptor activity; F:extracellular-glutamate-gated ion channel activity; F:ionotropic glutamate receptor activity; P:transport; C:plasma membrane; F:acyl-CoA dehydrogenase activity; F:ion channel activity; C:peroxisome; F:acyl-CoA oxidase activity; P:…		no IPS match
746	---NA---	181							no IPS match
747	---NA---	474							no IPS match
748	---NA---	139							no IPS match
749	---NA---	151							no IPS match
750	Uncharacterised [Streptococcus pneumoniae]	211	36	5.96E-31	82.44%				no IPS match
751	ATP-binding cassette sub-family A member 3	333	50	3.38E-19	47.36%	1	P:transport		no IPS match
752	---NA---	179							no IPS match
753	---NA---	153							no IPS match
754	---NA---	384							no IPS match
755	transmembrane 243-like [Parasteatoda tepidariorum]	192	16	2.10E-07	73.19%	4	P:biological_process; C:membrane; C:integral component of membrane; F:molecular_function		no IPS match
756	---NA---	266							no IPS match
757	---NA---	189							no IPS match
758	---NA---	400							no IPS match
759	---NA---	218							no IPS match
760	---NA---	139							no IPS match
761	---NA---	232							no IPS match
762	ELMO domain-containing 2	1832	50	3.64E-96	65.98%	2	F:GTPase activator activity; P:positive regulation of GTPase activity		IPR006816 (PFAM); PTHR12771:SF15 (PANTHER); PTHR12771 (PANTHER); IPR006816 (PROSITE_PROFILES)
763	endonuclease-reverse transcriptase -e01	555	50	2.18E-66	77.18%	5	F:ATP binding; F:RNA-directed DNA polymerase activity; C:membrane; F:nuclease activity; P:RNA-dependent DNA biosynthetic process	EC:3.1; EC:2.7.7.49	no IPS match
764	AGAP007563-PA [Anopheles gambiae PEST]	653	50	1.44E-77	59.44%				no IPS match
765	---NA---	1408							no IPS match
766	---NA---	192							no IPS match
767	---NA---	159							no IPS match
768	---NA---	645							no IPS match
769	---NA---	162							no IPS match
770	nucleolar complex 2 homolog	2916	50	1.06E-131	64.98%	7	C:Noc complex; F:protein binding; P:negative regulation of macromolecule metabolic process; C:nuclear lumen; P:regulation of primary metabolic process; C:preribosome, large subunit precursor; P:negative regulation of cellular metabolic process		IPR005343 (PFAM); IPR005343 (PANTHER); PTHR12687:SF4 (PANTHER); IPR016024 (SUPERFAMILY)
771	---NA---	184							no IPS match
772	---NA---	180							no IPS match
773	---NA---	243							no IPS match
774	---NA---	291							no IPS match
775	---NA---	259							no IPS match
776	---NA---	138							no IPS match
777	---NA---	1528							IPR018629 (PFAM)
778	selenium-dependent glutathione peroxidase	869	50	3.45E-98	76.96%	6	P:response to oxidative stress; C:extracellular space; F:glutathione peroxidase activity; P:cellular oxidant detoxification; P:oxidation-reduction process; P:response to herbicide	EC:1.11.1.9	IPR000889 (PRINTS); IPR000889 (PFAM); IPR012336 (G3DSA:3.40.30.GENE3D); IPR000889 (PIRSF); PTHR11592:SF41 (PANTHER); IPR000889 (PANTHER); IPR000889 (PROSITE_PROFILES); IPR012336 (SUPERFAMILY)
779	---NA---	746							no IPS match
780	Nucleoside diphosphate kinase 7	1658	50	1.19E-145	70.78%	7	F:nucleotide binding; P:pyrimidine ribonucleoside triphosphate biosynthetic process; P:pyrimidine ribonucleotide biosynthetic process; P:pyrimidine ribonucleoside biosynthetic process; F:nucleoside diphosphate kinase activity; P:phosphorylation; C:intracellular	EC:2.7.4.6	IPR001564 (PRINTS); IPR001564 (SMART); IPR006602 (SMART); G3DSA:3.30.70.141 (GENE3D); IPR001564 (PFAM); IPR011410 (PIRSF); PTHR11349 (PANTHER); IPR006602 (PROSITE_PROFILES); SSF54919 (SUPERFAMILY); SSF54919 (SUPERFAMILY)
781	---NA---	177							no IPS match
782	---NA---	148							no IPS match
783	---NA---	535							no IPS match
784	Mitotic spindle assembly checkpoint MAD2A	1713	50	5.62E-64	74.40%	17	P:mitotic spindle assembly checkpoint; P:sister chromatid cohesion; F:protein homodimerization activity; P:positive regulation of mitotic cell cycle spindle assembly checkpoint; P:mitotic nuclear division; C:kinetochore; P:mitotic prometaphase; P:protein ubiquitination involved in ubiquitin-dependent protein catabolic process; C:nuclear pore; C:perinuclear region of cytoplasm; C:mitotic spindle; …		IPR003511 (PFAM); IPR003511 (G3DSA:3.30.900.GENE3D); IPR027097 (PTHR11842:PANTHER); PTHR11842 (PANTHER); IPR003511 (PROSITE_PROFILES); IPR003511 (SUPERFAMILY)
785	---NA---	205							no IPS match
786	---NA---	420							no IPS match
787	---NA---	137							no IPS match
788	---NA---	885							no IPS match
789	---NA---	148							no IPS match
790	hemocytin	441	33	4.43E-15	44.48%	8	F:peptidase inhibitor activity; F:chitin binding; P:chitin metabolic process; P:cell adhesion; F:protein dimerization activity; F:carbohydrate binding; C:extracellular region; P:negative regulation of peptidase activity		no IPS match
791	---NA---	3025							no IPS match
792	---NA---	216							no IPS match
793	---NA---	137							no IPS match
794	---NA---	339							no IPS match
795	---NA---	202							no IPS match
796	---NA---	366							no IPS match
797	transport SFT2-like	3143	50	1.69E-47	64.80%	2	C:membrane; P:transport		IPR007305 (PFAM); IPR011691 (PANTHER); PTHR23137:SF3 (PANTHER)
798	---NA---	1087							no IPS match
799	---NA---	912							no IPS match
800	ankyrin-2 isoform X9	2985	50	1.10E-80	54.50%				no IPS match
801	---NA---	281							no IPS match
802	---NA---	1216							no IPS match
803	---NA---	300							no IPS match
804	---NA---	161							no IPS match
805	---NA---	142							no IPS match
806	---NA---	398							no IPS match
807	Bardet-Biedl syndrome 2	214	50	7.19E-30	86.04%	29	P:negative regulation of multicellular organism growth; P:protein localization to ciliary membrane; P:Golgi to plasma membrane protein transport; P:brain morphogenesis; P:striatum development; P:vasodilation; P:fat cell differentiation; F:RNA polymerase II repressing transcription factor binding; P:positive regulation of multicellular organism growth; C:motile cilium; P:photoreceptor cell mainten…		no IPS match
808	---NA---	316							no IPS match
809	---NA---	766							no IPS match
810	---NA---	315							no IPS match
811	cullin-3 [Trichogramma pretiosum]	2121	50	4.44E-114	91.40%	39	P:cell cycle arrest; P:embryonic cleavage; F:ubiquitin protein ligase activity; P:negative regulation of Rho protein signal transduction; P:positive regulation of cell proliferation; P:cell projection organization; P:positive regulation of mitotic metaphase/anaphase transition; C:Golgi membrane; P:intrinsic apoptotic signaling pathway; P:stress fiber assembly; C:nucleoplasm; P:negative regulation…		IPR019559 (SMART); IPR019559 (PFAM); IPR011991 (G3DSA:1.10.10.GENE3D); IPR001373 (PFAM); IPR011991 (G3DSA:1.10.10.GENE3D); PTHR11932 (PANTHER); IPR016158 (PROSITE_PROFILES); IPR016158 (SUPERFAMILY); IPR011991 (SUPERFAMILY)
812	---NA---	540							no IPS match
813	---NA---	142							no IPS match
814	---NA---	344							no IPS match
815	---NA---	173							no IPS match
816	heat shock factor 1	171	1	3.56E-27	100%	6	C:nucleus; F:transcription factor activity, sequence-specific DNA binding; P:response to heat; P:transcription, DNA-templated; P:regulation of transcription, DNA-templated; F:sequence-specific DNA binding		no IPS match
817	---NA---	520							no IPS match
818	---NA---	702							no IPS match
819	---NA---	183							no IPS match
820	---NA---	293							no IPS match
821	paraplegin [Tribolium castaneum]	2747	50	0.00E+00	81.68%	13	F:zinc ion binding; C:H4/H2A histone acetyltransferase complex; P:nervous system development; P:regulation of transcription, DNA-templated; P:cell adhesion; F:ATP-dependent peptidase activity; F:metalloendopeptidase activity; P:mitochondrion organization; F:nucleic acid binding; F:ATP binding; C:mitochondrion; P:proteolysis; C:integral component of membrane	EC:3.4.24	IPR003593 (SMART); IPR000642 (PFAM); IPR027417 (G3DSA:3.40.50.GENE3D); IPR005936 (TIGRFAM); IPR003959 (PFAM); G3DSA:1.10.8.60 (GENE3D); PTHR23076:SF68 (PANTHER); PTHR23076 (PANTHER); IPR005936 (HAMAP); SSF140990 (SUPERFAMILY); IPR027417 (SUPERFAMILY)
822	---NA---	139							no IPS match
823	---NA---	159							no IPS match
824	---NA---	201							no IPS match
825	serine arginine repetitive matrix 2 isoform X1	1478	50	3.04E-55	77.34%				no IPS match
826	---NA---	2065							no IPS match
827	E3 ubiquitin- ligase UBR5 isoform X2	9339	50	0.00E+00	64.72%	1	F:binding		IPR002004 (SMART); IPR003126 (SMART); IPR000569 (SMART); IPR002004 (G3DSA:1.10.1900.GENE3D); IPR002004 (PFAM); IPR000569 (PFAM); G3DSA:3.30.2160.10 (GENE3D); PTHR11254 (PANTHER); PTHR11254:SF337 (PANTHER); PTHR11254 (PANTHER); PTHR11254:SF337 (PANTHER); PTHR11254 (PANTHER); IPR002004 (PROSITE_PROFILES); IPR003126 (PROSITE_PROFILES); IPR000569 (PROSITE_PROFILES); IPR002004 (SUPERFAMILY); IPR000569…
828	endocuticle structural glyco bd-1-like	232	50	1.51E-30	69.84%	1	F:structural constituent of cuticle		no IPS match
829	---NA---	433							no IPS match
830	---NA---	325							no IPS match
831	---NA---	140							no IPS match
832	---NA---	227							no IPS match
833	beta carbonic anhydrase 1 isoform X1	574	50	1.45E-75	80.42%	6	F:zinc ion binding; C:mitochondrion; C:integral component of membrane; P:sensory perception of pain; F:carbonate dehydratase activity; P:one-carbon metabolic process	EC:4.2.1.1	IPR001765 (SMART); IPR001765 (G3DSA:3.40.1050.GENE3D); IPR001765 (PFAM); IPR001765 (PANTHER); PTHR11002:SF6 (PANTHER); IPR001765 (SUPERFAMILY)
834	AT-rich interactive domain-containing 2 isoform X2	5203	50	4.92E-53	71.18%	3	F:DNA binding; F:zinc ion binding; P:regulation of transcription, DNA-templated		IPR015880 (SMART); IPR013087 (G3DSA:3.30.160.GENE3D); IPR011991 (G3DSA:1.10.10.GENE3D); IPR003150 (PFAM); PTHR22970 (PANTHER); PTHR22970:SF14 (PANTHER); IPR003150 (PROSITE_PROFILES)
835	adenylate cyclase [Culex quinquefasciatus]	952	1	4.44E-06	51%	3	P:transmembrane transport; C:membrane; C:integral component of membrane		PTHR23507 (PANTHER); IPR020846 (SUPERFAMILY)
836	---NA---	1222							no IPS match
837	---NA---	1259							no IPS match
838	homeotic deformed	3614	50	3.47E-16	74.92%	2	F:DNA binding; C:membrane		IPR020479 (PRINTS); IPR001356 (SMART); IPR009057 (G3DSA:1.10.10.GENE3D); IPR001356 (PFAM); PTHR24326 (PANTHER); PTHR24326:SF127 (PANTHER); PTHR24326 (PANTHER); IPR001356 (PROSITE_PROFILES); IPR009057 (SUPERFAMILY)
839	---NA---	1058							no IPS match
840	---NA---	153							no IPS match
841	---NA---	323							no IPS match
842	---NA---	2736							no IPS match
843	Small VCP p97-interacting	3770	19	2.82E-09	67.68%	11	C:endoplasmic reticulum membrane; P:positive regulation of autophagy; P:negative regulation of retrograde protein transport, ER to cytosol; C:extracellular exosome; P:negative regulation of protein complex assembly; P:positive regulation of protein lipidation; F:protein self-association; P:negative regulation of ER-associated ubiquitin-dependent protein catabolic process; C:Derlin-1 retrotransloc…		no IPS match
844	---NA---	385							no IPS match
845	---NA---	167							no IPS match
846	ATP-dependent RNA helicase DHX30	1401	50	4.18E-84	61.34%	9	C:nucleus; F:RNA binding; C:intracellular ribonucleoprotein complex; C:mitochondrion; C:intracellular non-membrane-bounded organelle; F:ATP-dependent helicase activity; P:ribosome biogenesis; P:RNA processing; C:intracellular organelle part		no IPS match
847	---NA---	160							no IPS match
848	hypothetical protein G7K_1412-t1	1084	50	1.96E-72	71.94%	2	P:nucleic acid phosphodiester bond hydrolysis; F:endonuclease activity		no IPS match
849	chromobox homolog 5 isoform X2	1433	50	1.54E-08	61.56%	29	C:PML body; F:methylated histone binding; C:histone deacetylase complex; C:kinetochore; C:chromosome; P:blood coagulation; C:chromosome, centromeric region; C:nucleolus; C:nucleoplasm; P:negative regulation of transcription, DNA-templated; C:nuclear pericentric heterochromatin; P:viral process; F:protein homodimerization activity; F:histone deacetylase binding; C:histone methyltransferase complex…		no IPS match
850	tuftelin-interacting 11	1233	50	7.70E-64	61.48%	3	C:nucleus; C:intracellular ribonucleoprotein complex; P:RNA processing		PTHR23329 (PANTHER); PTHR23329:SF1 (PANTHER)
851	---NA---	2841							no IPS match
852	---NA---	140							no IPS match
853	furin-like protease isoform 1-CRR isoform X1 [Plutella xylostella]	145	50	1.71E-20	90.60%	3	P:proteolysis; C:integral component of membrane; F:serine-type endopeptidase activity	EC:3.4.21	no IPS match
854	---NA---	776							no IPS match
855	TBC1 domain family member 15-like isoform X1	407	5	1.59E-08	49.80%				no IPS match
856	G -activated inward rectifier potassium channel 3-like isoform X4	543	50	4.82E-65	83.24%	4	P:potassium ion transmembrane transport; C:integral component of membrane; F:inward rectifier potassium channel activity; P:regulation of ion transmembrane transport		no IPS match
857	---NA---	969							no IPS match
858	---NA---	232							no IPS match
859	---NA---	163							no IPS match
860	---NA---	776							no IPS match
861	---NA---	218							no IPS match
862	---NA---	145							no IPS match
863	---NA---	264							no IPS match
864	---NA---	922							no IPS match
865	partial	2694	50	6.64E-138	83.74%	25	F:microtubule-severing ATPase activity; C:microtubule; P:cytokinetic process; F:ATP binding; C:endosome; C:extracellular exosome; F:beta-tubulin binding; P:axonogenesis; C:cytoplasmic vesicle; P:positive regulation of microtubule depolymerization; P:positive regulation of cytokinesis; P:metabolic process; P:protein homooligomerization; C:endoplasmic reticulum; F:alpha-tubulin binding; F:microtubu…	EC:3.6.4.3	IPR003593 (SMART); IPR015415 (PFAM); IPR027417 (G3DSA:3.40.50.GENE3D); G3DSA:1.10.8.60 (GENE3D); IPR003959 (PFAM); PTHR23074 (PANTHER); PTHR23074:SF86 (PANTHER); IPR027417 (SUPERFAMILY); IPR027417 (SUPERFAMILY)
866	ER membrane complex subunit 8 9 homolog	1351	50	1.32E-82	67.42%				IPR005366 (PFAM); IPR005366 (PANTHER)
867	serine ase inhibitor	1364	50	1.78E-49	56.06%	5	C:extracellular space; F:serine-type endopeptidase inhibitor activity; C:extracellular exosome; C:membrane; P:regulation of protein catabolic process		no IPS match
868	---NA---	183
869	---NA---	173							no IPS match
870	Carbohydrate sulfotransferase 1	1795	49	7.02E-10	51.55%	13	P:keratan sulfate metabolic process; P:sulfur compound metabolic process; P:metabolic process; F:sulfotransferase activity; C:Golgi membrane; P:galactose metabolic process; F:chondroitin 6-sulfotransferase activity; F:keratan sulfotransferase activity; P:carbohydrate metabolic process; C:membrane; C:integral component of membrane; F:N-acetylglucosamine 6-O-sulfotransferase activity; F:transferase…		no IPS match
871	zinc finger with UFM1-specific peptidase domain -like isoform X1	397	50	9.44E-40	67.38%	1	F:metal ion binding		no IPS match
872	anaphase-promoting complex subunit 10	884	50	3.64E-76	92.12%	5	P:cell division; P:regulation of mitotic metaphase/anaphase transition; C:anaphase-promoting complex; P:anaphase-promoting complex-dependent catabolic process; P:mitotic nuclear division		IPR004939 (SMART); IPR004939 (PFAM); IPR016901 (PIRSF); IPR008979 (G3DSA:2.60.120.GENE3D); PTHR12936 (PANTHER); IPR004939 (PROSITE_PROFILES); IPR008979 (SUPERFAMILY)
873	#NAME?	2498	50	2.07E-146	84.60%	5	C:integral component of membrane; C:Golgi apparatus; F:protein-tyrosine sulfotransferase activity; P:protein secretion; P:peptidyl-tyrosine sulfation	EC:2.8.2.20	IPR027417 (G3DSA:3.40.50.GENE3D); PF13469 (PFAM); PTHR12788:SF6 (PANTHER); IPR026634 (PANTHER); IPR027417 (SUPERFAMILY)
874	---NA---	199							no IPS match
875	---NA---	342							no IPS match
876	---NA---	190							no IPS match
877	---NA---	108							no IPS match
878	---NA---	321							no IPS match
879	RNA 3 -terminal phosphate cyclase	1359	50	1.32E-147	71.52%	5	F:RNA-3'-phosphate cyclase activity; F:RNA binding; P:endonucleolytic cleavage in 5'-ETS of tricistronic rRNA transcript (SSU-rRNA, 5.8S rRNA, LSU-rRNA); C:nucleolus; F:endoribonuclease activity	EC:6.5.1.4	IPR023797 (G3DSA:3.65.10.GENE3D); IPR013791 (PFAM); IPR016443 (TIGRFAM); IPR000228 (PIRSF); IPR023797 (PFAM); IPR000228 (PANTHER); PTHR11096:SF1 (PANTHER); PD397608 (PRODOM); IPR013792 (SUPERFAMILY)
880	---NA---	205							no IPS match
881	---NA---	790							no IPS match
882	---NA---	181							no IPS match
883	Vacuolar sorting-associated 54	2429	50	1.11E-71	52.94%	5	C:GARP complex; F:syntaxin binding; C:cytosol; P:retrograde transport, endosome to Golgi; P:Golgi to vacuole transport		PTHR12965 (PANTHER); PTHR12965:SF0 (PANTHER)
884	---NA---	3484							no IPS match
885	DNA polymerase iota	1387	50	1.64E-17	67.36%	2	F:DNA-directed DNA polymerase activity; P:translesion synthesis	EC:2.7.7.7	IPR017961 (G3DSA:3.30.1490.GENE3D); PTHR11076 (PANTHER); PTHR11076:SF10 (PANTHER); IPR017961 (SUPERFAMILY)
886	small integral membrane 14-like [Limulus polyphemus]	444	50	2.18E-19	74.16%	1	C:membrane		no IPS match
887	probable ATP-dependent RNA helicase YTHDC2	833	50	2.33E-53	57.48%	2	F:organic cyclic compound binding; F:heterocyclic compound binding		no IPS match
888	flavin reductase (NADPH)-like [Salmo salar]	2408	50	3.29E-55	65.50%				IPR016040 (G3DSA:3.40.50.GENE3D); IPR016040 (PFAM); PTHR15020 (PANTHER); IPR016040 (SUPERFAMILY)
889	bestrophin-4-like isoform X1 [Apis mellifera]	3435	50	6.59E-139	69.44%	1	C:membrane		IPR000615 (PANTHER); PTHR10736:SF11 (PANTHER)
890	next to BRCA1 gene 1 -like isoform X2	3398	50	1.44E-24	52.54%	2	C:cytoplasmic part; C:membrane-bounded organelle		G3DSA:1.10.8.10 (GENE3D); IPR032350 (PFAM); IPR033513 (PTHR20930:PANTHER); PTHR20930 (PANTHER); IPR033513 (PTHR20930:PANTHER); IPR009060 (SUPERFAMILY)
891	COBW domain-containing 1 isoform X1	1257	50	4.49E-136	74.30%	1	F:nucleotide binding		IPR011629 (SMART); IPR011629 (G3DSA:3.30.1220.GENE3D); IPR027417 (G3DSA:3.40.50.GENE3D); IPR003495 (PFAM); IPR011629 (PFAM); PTHR13748:SF31 (PANTHER); PTHR13748 (PANTHER); IPR027417 (SUPERFAMILY); IPR011629 (SUPERFAMILY)
892	solute carrier organic anion transporter family member 3A1 [Nasonia vitripennis]	440	50	5.43E-58	74.36%	3	C:integral component of plasma membrane; P:sodium-independent organic anion transport; F:sodium-independent organic anion transmembrane transporter activity		no IPS match
893	PREDICTED: uncharacterized protein LOC105389192	1531	1	1.44E-06	51%				IPR031720 (PFAM)
894	---NA---	383							no IPS match
895	---NA---	219							no IPS match
896	neurabin-1 isoform X5	928	50	3.86E-17	68.82%				no IPS match
897	---NA---	1035							no IPS match
898	---NA---	1242							no IPS match
899	---NA---	402							no IPS match
900	---NA---	678							no IPS match
901	28S ribosomal mitochondrial	1451	50	1.56E-99	66.66%	1	C:ribosome		IPR019374 (PFAM); PTHR13071:SF4 (PANTHER); PTHR13071 (PANTHER)
902	---NA---	138							no IPS match
903	---NA---	152							no IPS match
904	---NA---	465							no IPS match
905	---NA---	152							no IPS match
906	---NA---	752							no IPS match
907	---NA---	704							no IPS match
908	---NA---	138							no IPS match
909	---NA---	459							no IPS match
910	---NA---	2125							no IPS match
911	---NA---	224							no IPS match
912	Rab 6	2442	50	2.74E-81	83.12%	4	F:GTP binding; P:small GTPase mediated signal transduction; P:protein transport; C:intracellular		no IPS match
913	---NA---	630							no IPS match
914	---NA---	1318							no IPS match
915	---NA---	251							no IPS match
916	---NA---	666							no IPS match
917	---NA---	173							no IPS match
918	insulin-like receptor isoform X1 [Cephus cinctus]	4082	50	1.89E-151	58.16%	28	P:prostate gland epithelium morphogenesis; P:negative regulation of MAPK cascade; P:epidermis development; P:positive regulation of mitotic nuclear division; P:generation of neurons; P:cellular response to insulin stimulus; F:protein tyrosine kinase activity; P:positive regulation of transcription, DNA-templated; P:cellular response to glucose stimulus; P:exocrine pancreas development; P:adrenal …	EC:2.7.10	IPR001245 (PRINTS); IPR020635 (SMART); G3DSA:1.10.510.10 (GENE3D); G3DSA:3.30.200.20 (GENE3D); IPR001245 (PFAM); IPR013783 (G3DSA:2.60.40.GENE3D); PTHR24416:SF374 (PANTHER); PTHR24416 (PANTHER); IPR003961 (PROSITE_PROFILES); IPR000719 (PROSITE_PROFILES); IPR003961 (SUPERFAMILY); IPR011009 (SUPERFAMILY)
919	---NA---	144							no IPS match
920	disulfide interchange [Escherichia coli ]	574	50	3.21E-55	70.78%	7	F:protein disulfide isomerase activity; F:protein binding; F:protein disulfide oxidoreductase activity; C:outer membrane-bounded periplasmic space; P:oxidation-reduction process; P:cellular response to antibiotic; P:protein folding	EC:5.3.4.1	no IPS match
921	---NA---	1200							no IPS match
922	calcium-independent phospholipase A2-gamma-like isoform X2	2542	50	6.50E-106	64.50%	2	P:metabolic process; P:lipid metabolic process		IPR002641 (PFAM); G3DSA:3.40.1090.10 (GENE3D); PTHR24185 (PANTHER); IPR016035 (SUPERFAMILY)
923	---NA---	237							no IPS match
924	---NA---	249							no IPS match
925	anaphase-promoting complex subunit 1	514	50	3.29E-45	66.56%	1	C:anaphase-promoting complex		no IPS match
926	TBC domain-containing kinase isoform X1	1961	50	2.83E-166	60.52%	12	F:ATP binding; P:regulation of vesicle fusion; P:activation of GTPase activity; F:GTPase activator activity; C:endomembrane system; F:protein kinase activity; P:phosphorylation; P:intracellular protein transport; P:protein phosphorylation; F:kinase activity; F:Rab GTPase binding; C:intracellular		no IPS match
927	---NA---	313							no IPS match
928	---NA---	154							no IPS match
929	---NA---	257							no IPS match
930	---NA---	168							no IPS match
931	---NA---	172							no IPS match
932	---NA---	470							no IPS match
933	---NA---	147							no IPS match
934	---NA---	345							no IPS match
935	---NA---	152							no IPS match
936	---NA---	384							no IPS match
937	---NA---	117							no IPS match
938	---NA---	318							no IPS match
939	---NA---	552							no IPS match
940	heat shock partial [Oreochromis niloticus]	165	50	2.70E-25	96.16%	45	P:viral entry into host cell; P:DNA repair; F:C3HC4-type RING finger domain binding; P:regulation of cellular response to heat; P:positive regulation of tumor necrosis factor-mediated signaling pathway; F:protease binding; P:regulation of mRNA stability; P:negative regulation of endoplasmic reticulum stress-induced intrinsic apoptotic signaling pathway; P:positive regulation of NF-kappaB transcri…		no IPS match
941	---NA---	521							no IPS match
942	---NA---	138							no IPS match
943	Nipped-B partial	152	9	8.41E-08	73.33%	3	P:mitotic sister chromatid cohesion; P:regulation of gene expression; F:chromatin binding		no IPS match
944	---NA---	351							no IPS match
945	nose resistant to fluoxetine 6-like	2394	50	6.30E-40	48.92%	4	F:transferase activity, transferring acyl groups other than amino-acyl groups; P:metabolic process; C:membrane; C:integral component of membrane		IPR002656 (PFAM); PTHR11161 (PANTHER)
946	---NA---	106
947	hypothetical protein BRAFLDRAFT_57764 [Branchiostoma floridae]	1555	50	8.26E-39	50.94%	5	F:nucleic acid binding; C:nucleus; F:transcription factor activity, sequence-specific DNA binding; F:metal ion binding; P:regulation of transcription, DNA-templated		IPR015880 (SMART); IPR013087 (G3DSA:3.30.160.GENE3D); IPR013087 (G3DSA:3.30.160.GENE3D); IPR013087 (G3DSA:3.30.160.GENE3D); PF13894 (PFAM); PTHR24409 (PANTHER); IPR007087 (PROSITE_PROFILES); IPR007087 (PROSITE_PROFILES); IPR007087 (PROSITE_PROFILES); IPR007087 (PROSITE_PROFILES); IPR007087 (PROSITE_PROFILES); IPR007087 (PROSITE_PROFILES); SSF57667 (SUPERFAMILY); SSF57667 (SUPERFAMILY); SSF57667 (…
948	---NA---	328							no IPS match
949	mini-chromosome maintenance complex-binding	2435	50	1.56E-169	61.06%	8	P:sister chromatid cohesion; F:protein binding; C:cytoplasm; P:DNA-dependent DNA replication; F:chromatin binding; C:MCM complex; C:plasma membrane; C:nucleoplasm		IPR019140 (PFAM); IPR019140 (PANTHER); PTHR13489:SF0 (PANTHER)
950	---NA---	206							no IPS match
951	---NA---	139							no IPS match
952	---NA---	160							no IPS match
953	---NA---	316							no IPS match
954	---NA---	1058							no IPS match
955	---NA---	193							no IPS match
956	---NA---	186							no IPS match
957	---NA---	173							no IPS match
958	---NA---	523							no IPS match
959	---NA---	188							no IPS match
960	---NA---	173							no IPS match
961	---NA---	402							no IPS match
962	---NA---	246							no IPS match
963	---NA---	3419							no IPS match
964	enhancer of mRNA-decapping 4 isoform X2	333	50	2.60E-30	67.34%	1	C:intracellular membrane-bounded organelle		no IPS match
965	---NA---	139							no IPS match
966	caspase 2	1152	50	3.13E-81	55%	2	F:cysteine-type peptidase activity; P:single-organism process	EC:3.4	IPR015917 (PRINTS); IPR015917 (SMART); IPR029030 (G3DSA:3.40.50.GENE3D); PF00656 (PFAM); PTHR10454 (PANTHER); IPR002138 (PROSITE_PROFILES); IPR001309 (PROSITE_PROFILES); IPR029030 (SUPERFAMILY)
967	allene oxide synthase-lipoxygenase -like	3379	50	0.00E+00	60.38%	3	F:oxidoreductase activity, acting on single donors with incorporation of molecular oxygen, incorporation of two atoms of oxygen; F:metal ion binding; P:oxidation-reduction process	EC:1.13.11	IPR013819 (PRINTS); IPR001024 (SMART); IPR001024 (PFAM); IPR001024 (G3DSA:2.60.60.GENE3D); IPR013819 (PFAM); G3DSA:1.20.245.10 (GENE3D); PTHR11771:SF50 (PANTHER); IPR000907 (PANTHER); IPR000907 (PANTHER); PTHR11771:SF50 (PANTHER); IPR013819 (PROSITE_PROFILES); IPR001024 (PROSITE_PROFILES); IPR013819 (SUPERFAMILY); IPR001024 (SUPERFAMILY)
968	Pleckstrin domain-containing family G member partial	677	50	1.11E-47	84.04%	5	P:regulation of Rho protein signal transduction; F:Rho guanyl-nucleotide exchange factor activity; C:intracellular; P:intracellular signal transduction; P:positive regulation of GTPase activity		IPR011993 (G3DSA:2.30.29.GENE3D); PTHR22826 (PANTHER); PTHR22826:SF50 (PANTHER); IPR011993 (SUPERFAMILY)
969	pdz domain containing	884	50	1.75E-16	67%	16	F:protein kinase C binding; P:regulation of kinase activity; C:cell leading edge; F:transcription factor activity, transcription factor binding; P:sarcomere organization; F:muscle alpha-actinin binding; P:positive regulation of transcription from RNA polymerase II promoter; C:nucleus; C:transcription factor complex; C:Z disc; C:cytoskeleton; P:hair follicle development; P:epithelial structure mai…		no IPS match
970	---NA---	2614							no IPS match
971	aldo-keto reductase	1580	50	0.00E+00	77.76%	2	F:oxidoreductase activity; P:oxidation-reduction process		IPR020471 (PRINTS); IPR023210 (G3DSA:3.20.20.GENE3D); IPR020471 (PIRSF); IPR023210 (PFAM); IPR001395 (PANTHER); IPR023210 (SUPERFAMILY)
972	---NA---	822							no IPS match
973	---NA---	205
974	---NA---	2016							no IPS match
975	---NA---	400							no IPS match
976	zinc finger 888-like [Vollenhovia emeryi]	3125	50	3.42E-87	60.94%	8	F:nucleic acid binding; C:nucleus; F:zinc ion binding; F:metal ion binding; C:membrane; P:proteolysis; C:integral component of membrane; F:metallopeptidase activity		IPR015880 (SMART); IPR007087 (PFAM); IPR029309 (PFAM); IPR013087 (G3DSA:3.30.160.GENE3D); PF13894 (PFAM); IPR013087 (G3DSA:3.30.160.GENE3D); IPR013087 (G3DSA:3.30.160.GENE3D); IPR013087 (G3DSA:3.30.160.GENE3D); PTHR24409 (PANTHER); IPR007087 (PROSITE_PROFILES); IPR007087 (PROSITE_PROFILES); IPR007087 (PROSITE_PROFILES); IPR007087 (PROSITE_PROFILES); IPR007087 (PROSITE_PROFILES); IPR007087 (PROSIT…
977	SH3 domain-containing RING finger 3- partial	275	50	4.64E-14	70.96%	2	F:DNA binding; F:metal ion binding		no IPS match
978	---NA---	5034							no IPS match
979	---NA---	302							no IPS match
980	polypeptide N-acetylgalactosaminyltransferase 35A	327	50	1.82E-29	74.96%	3	C:membrane; C:Golgi apparatus; F:transferase activity		no IPS match
981	---NA---	582							no IPS match
982	---NA---	206							no IPS match
983	alpha- sarcomeric isoform X1 [Trichogramma pretiosum]	196	50	4.45E-22	94.90%	7	F:1-acylglycerol-3-phosphate O-acyltransferase activity; F:actin filament binding; P:actin crosslink formation; F:calcium ion binding; C:integral component of membrane; P:phospholipid biosynthetic process; P:actin filament bundle assembly	EC:2.3.1.51	no IPS match
984	---NA---	197							no IPS match
985	---NA---	459							no IPS match
986	---NA---	145							no IPS match
987	---NA---	204							no IPS match
988	---NA---	389							no IPS match
989	---NA---	961							no IPS match
990	hypothetical protein YQE_08030, partial	330	1	6.39E-07	48%				no IPS match
991	retinal homeobox Rx2 [Apis florea]	919	50	2.79E-21	62.18%	1	F:DNA binding		IPR009057 (G3DSA:1.10.10.GENE3D); IPR001356 (PFAM); PTHR24329 (PANTHER); PTHR24329:SF323 (PANTHER); IPR001356 (PROSITE_PROFILES); IPR009057 (SUPERFAMILY)
992	---NA---	411							no IPS match
993	---NA---	768							no IPS match
994	alkylglycerol monooxygenase-like	2260	50	5.09E-79	58.26%	1	P:single-organism metabolic process		no IPS match
995	---NA---	844							no IPS match
996	---NA---	242							no IPS match
997	Dual specificity testis-specific kinase	216	3	1.37E-07	54%				no IPS match
998	---NA---	155							no IPS match
999	---NA---	152							no IPS match
1000	nuclear hormone receptor FTZ-F1 isoform X2	208	50	7.47E-42	95.68%	11	F:zinc ion binding; C:RNA polymerase II transcription factor complex; F:RNA polymerase II transcription factor activity, ligand-activated sequence-specific DNA binding; P:transcription, DNA-templated; F:transcription regulatory region sequence-specific DNA binding; F:steroid hormone receptor activity; F:chromatin binding; P:positive regulation of transcription from RNA polymerase II promoter; P:s…		no IPS match
1001	glutaminyl-peptide cyclotransferase-like	2495	50	6.23E-93	65.86%	4	F:transferase activity, transferring acyl groups; F:metal ion binding; P:metabolic process; C:extracellular region		G3DSA:3.40.630.10 (GENE3D); IPR007484 (PFAM); PTHR12283 (PANTHER); SSF53187 (SUPERFAMILY)
1002	---NA---	273							no IPS match
1003	---NA---	839							no IPS match
1004	---NA---	294							no IPS match
1005	hypothetical protein [Plasmodium vivax Sal-1]	264	1	4.48E-06	58%	2	C:membrane; C:integral component of membrane		no IPS match
1006	C-type lectin domain family member A-like	3681	20	0.00E+00	47.65%	2	C:integral component of membrane; F:carbohydrate binding		IPR001304 (SMART); IPR016186 (G3DSA:3.10.100.GENE3D); IPR001304 (PFAM); PTHR22802 (PANTHER); IPR001304 (PROSITE_PROFILES); SSF57997 (SUPERFAMILY); IPR016187 (SUPERFAMILY)
1007	---NA---	665							no IPS match
1008	---NA---	193							no IPS match
1009	dual specificity kinase CLK2 isoform X1 [Apis cerana]	4249	50	0.00E+00	88.04%	3	F:ATP binding; F:protein kinase activity; P:protein phosphorylation		IPR000719 (SMART); G3DSA:3.30.200.20 (GENE3D); G3DSA:1.10.510.10 (GENE3D); IPR000719 (PFAM); PTHR24058 (PANTHER); PTHR24058:SF26 (PANTHER); IPR000719 (PROSITE_PROFILES); IPR011009 (SUPERFAMILY)
1010	---NA---	190							no IPS match
1011	---NA---	356							no IPS match
1012	---NA---	267							no IPS match
1013	---NA---	172							no IPS match
1014	---NA---	1233							no IPS match
1015	---NA---	246							no IPS match
1016	---NA---	179							no IPS match
1017	PREDICTED: uncharacterized protein LOC107882280	637	1	1.40E-06	61%				no IPS match
1018	---NA---	140							no IPS match
1019	---NA---	204							no IPS match
1020	---NA---	717							no IPS match
1021	pre-mRNA-splicing factor CWC22 homolog	5336	50	0.00E+00	77.80%	6	F:RNA binding; C:catalytic step 2 spliceosome; C:cytoplasm; C:U2-type catalytic step 1 spliceosome; C:nucleoplasm; P:mRNA splicing, via spliceosome		IPR003890 (SMART); IPR003891 (SMART); IPR016021 (G3DSA:1.25.40.GENE3D); IPR016021 (G3DSA:1.25.40.GENE3D); IPR003891 (PFAM); PTHR18034 (PANTHER); PTHR18034:SF3 (PANTHER); PTHR18034 (PANTHER); PTHR18034:SF3 (PANTHER); IPR003891 (PROSITE_PROFILES); IPR016024 (SUPERFAMILY)
1022	---NA---	147							no IPS match
1023	---NA---	222							no IPS match
1024	splicing factor 3B subunit 4	1758	50	2.74E-140	97.66%	2	F:nucleotide binding; F:nucleic acid binding		IPR000504 (SMART); IPR000504 (PFAM); IPR012677 (G3DSA:3.30.70.GENE3D); IPR012677 (G3DSA:3.30.70.GENE3D); PTHR24012 (PANTHER); PTHR24012:SF449 (PANTHER); IPR000504 (PROSITE_PROFILES); IPR000504 (PROSITE_PROFILES); IPR012677 (SUPERFAMILY)
1025	---NA---	148							no IPS match
1026	---NA---	146							no IPS match
1027	---NA---	167							no IPS match
1028	---NA---	327							no IPS match
1029	---NA---	236							no IPS match
1030	---NA---	137							no IPS match
1031	---NA---	273							no IPS match
1032	---NA---	157							no IPS match
1033	---NA---	158							no IPS match
1034	---NA---	151							no IPS match
1035	---NA---	191							no IPS match
1036	---NA---	618							no IPS match
1037	---NA---	484							no IPS match
1038	---NA---	493							no IPS match
1039	---NA---	165							no IPS match
1040	---NA---	2014							no IPS match
1041	---NA---	157							no IPS match
1042	---NA---	905							no IPS match
1043	Fibrillin-1	3264	50	0.00E+00	76.48%	8	F:calcium ion binding; P:regulation of cellular response to growth factor stimulus; C:membrane; F:scavenger receptor activity; P:anatomical structure morphogenesis; F:extracellular matrix structural constituent; P:receptor-mediated endocytosis; C:proteinaceous extracellular matrix		IPR001881 (SMART); IPR000742 (SMART); G3DSA:2.10.25.10 (GENE3D); IPR001881 (PFAM); IPR011398 (PANTHER); PTHR24039:SF25 (PANTHER); IPR000742 (PROSITE_PROFILES); IPR000742 (PROSITE_PROFILES); IPR000742 (PROSITE_PROFILES); IPR009030 (SUPERFAMILY)
1044	---NA---	665							no IPS match
1045	CNPPD1	2852	50	3.02E-63	65.32%	4	F:protein kinase binding; C:membrane; C:integral component of membrane; P:regulation of cyclin-dependent protein serine/threonine kinase activity		IPR013922 (PFAM); PTHR15615:SF0 (PANTHER); PTHR15615 (PANTHER)
1046	TSSC1	1350	50	8.26E-138	66.90%	3	P:biological_process; C:cellular_component; F:molecular_function		IPR001680 (SMART); IPR015943 (G3DSA:2.130.10.GENE3D); IPR001680 (PFAM); PTHR14205 (PANTHER); IPR001680 (PROSITE_PROFILES); IPR017986 (PROSITE_PROFILES); IPR017986 (SUPERFAMILY)
1047	thrombospondin	1349	19	8.53E-65	58.21%	5	F:chitin binding; F:calcium ion binding; P:chitin metabolic process; P:cell adhesion; C:extracellular region		IPR002557 (SMART); IPR002557 (PFAM); IPR002557 (G3DSA:2.170.140.GENE3D); PTHR23301 (PANTHER); IPR002557 (PROSITE_PROFILES); IPR002557 (PROSITE_PROFILES); IPR002557 (SUPERFAMILY); IPR002557 (SUPERFAMILY); IPR002557 (SUPERFAMILY)
1048	ribonuclease mitochondrial isoform X2	3522	50	0.00E+00	58.50%	6	P:tRNA processing; P:mitochondrial tRNA 3'-trailer cleavage, endonucleolytic; C:mitochondrion; C:membrane; C:integral component of membrane; F:hydrolase activity		IPR001279 (G3DSA:3.60.15.GENE3D); IPR001279 (G3DSA:3.60.15.GENE3D); IPR027794 (PFAM); IPR001279 (PFAM); PTHR12553 (PANTHER); PTHR12553:SF49 (PANTHER); IPR001279 (SUPERFAMILY); IPR001279 (SUPERFAMILY)
1049	arylsulfatase B-like	2097	50	4.36E-97	53.64%	3	F:catalytic activity; F:sulfuric ester hydrolase activity; P:metabolic process		G3DSA:3.30.1120.10 (GENE3D); IPR017849 (G3DSA:3.40.720.GENE3D); IPR000917 (PFAM); PTHR10342 (PANTHER); PTHR10342:SF234 (PANTHER); IPR017850 (SUPERFAMILY)
1050	RING finger nhl-1	1631	50	2.11E-178	86.22%	4	F:zinc ion binding; P:proteolysis; F:metalloendopeptidase activity; C:intracellular	EC:3.4.24	IPR001258 (PFAM); IPR011042 (G3DSA:2.120.10.GENE3D); PTHR24103 (PANTHER); PTHR24103:SF314 (PANTHER); PTHR24103:SF314 (PANTHER); PTHR24103 (PANTHER); IPR013017 (PROSITE_PROFILES); IPR013017 (PROSITE_PROFILES); IPR013017 (PROSITE_PROFILES); IPR013017 (PROSITE_PROFILES); IPR013017 (PROSITE_PROFILES); IPR013017 (PROSITE_PROFILES); SSF101898 (SUPERFAMILY)
1051	---NA---	156							no IPS match
1052	---NA---	2521							no IPS match
1053	general transcription factor IIH subunit 2 [Nasonia vitripennis]	317	50	5.21E-09	78.54%	6	P:DNA repair; F:zinc ion binding; F:metal ion binding; P:transcription, DNA-templated; C:core TFIIH complex; P:nucleotide-excision repair		no IPS match
1054	---NA---	968							no IPS match
1055	DNA-dependent kinase catalytic subunit	3416	50	9.84E-149	56.02%	35	P:cell proliferation; F:double-stranded DNA binding; P:T cell lineage commitment; P:double-strand break repair via nonhomologous end joining; P:regulation of circadian rhythm; P:positive regulation of transcription from RNA polymerase II promoter; C:nucleoplasm; P:cellular response to insulin stimulus; C:transcription factor complex; F:DNA-dependent protein kinase activity; P:heart development; P…	EC:2.7.11	IPR003152 (SMART); IPR000403 (SMART); IPR000403 (PFAM); G3DSA:3.30.1010.10 (GENE3D); IPR003152 (PFAM); IPR000403 (G3DSA:1.10.1070.GENE3D); PTHR11139 (PANTHER); PTHR11139:SF68 (PANTHER); IPR000403 (PROSITE_PROFILES); IPR003152 (PROSITE_PROFILES); IPR011009 (SUPERFAMILY)
1056	zinc finger 271-like	1302	50	2.37E-97	68.46%	1	F:binding		no IPS match
1057	---NA---	142							no IPS match
1058	---NA---	145							no IPS match
1059	N-sulphoglucosamine sulphohydrolase	264	50	2.23E-42	89.34%	3	C:extracellular exosome; F:sulfuric ester hydrolase activity; P:metabolic process		no IPS match
1060	---NA---	139							no IPS match
1061	gastrula zinc finger -like	424	50	5.92E-15	54.22%	7	F:nucleic acid binding; F:DNA binding; P:biological_process; C:nucleus; F:metal ion binding; P:transcription, DNA-templated; P:regulation of transcription, DNA-templated		no IPS match
1062	Dol-P-Glc:Glc(2)Man(9) c(2)-PP-Dol alpha-1,2-glucosyltransferase	1131	50	8.53E-35	68.04%	3	P:single-organism cellular process; C:membrane part; F:transferase activity		IPR016900 (PFAM); IPR016900 (PANTHER)
1063	PREDICTED: uncharacterized protein LOC108372409	461	1	2.20E-06	62%				no IPS match
1064	Torsin-1A-interacting	1115	50	1.15E-17	50.36%	12	P:detection of mechanical stimulus; P:lipid transport; P:transmembrane transport; P:locomotion; F:calcium channel activity; C:membrane; C:integral component of membrane; P:calcium ion transmembrane transport; C:vesicle; P:sphingosine-1-phosphate signaling pathway; F:sphingolipid transporter activity; C:lysosomal membrane		IPR008662 (PFAM); PTHR18843:SF7 (PANTHER); PTHR18843 (PANTHER)
1065	---NA---	355							no IPS match
1066	battenin isoform X1 [Rattus norvegicus]	2284	50	2.26E-56	50.72%	17	P:lysosome organization; P:protein metabolic process; P:membrane organization; P:regulation of macromolecule metabolic process; P:single-organism cellular localization; C:Golgi apparatus part; P:ceramide metabolic process; P:negative regulation of cellular process; P:single-organism transport; P:glycosphingolipid metabolic process; P:regulation of intracellular pH; C:endosome; F:protein binding; …		IPR003492 (PRINTS); IPR003492 (PFAM); IPR003492 (PANTHER); IPR003492 (PANTHER); PTHR10981:SF0 (PANTHER); PTHR10981:SF0 (PANTHER); IPR020846 (SUPERFAMILY)
1067	---NA---	236							no IPS match
1068	elongation factor mitochondrial [Rhagoletis zephyria]	1178	50	1.73E-88	64.14%	2	C:mitochondrion; P:translational elongation		IPR014039 (G3DSA:3.30.479.GENE3D); IPR014039 (PFAM); IPR001816 (TIGRFAM); G3DSA:1.10.8.10 (GENE3D); IPR014039 (G3DSA:3.30.479.GENE3D); IPR001816 (PANTHER); IPR014039 (SUPERFAMILY); IPR014039 (SUPERFAMILY); IPR009060 (SUPERFAMILY)
1069	---NA---	167							no IPS match
1070	---NA---	161							no IPS match
1071	---NA---	644							no IPS match
1072	---NA---	159							no IPS match
1073	---NA---	286							no IPS match
1074	---NA---	538							no IPS match
1075	---NA---	337							no IPS match
1076	---NA---	154							no IPS match
1077	microphthalmia-associated transcription factor-like	3896	50	1.43E-47	65.10%	15	P:protein complex assembly; P:protein sumoylation; F:RNA polymerase II core promoter proximal region sequence-specific DNA binding; P:anatomical structure development; P:transcription from RNA polymerase II promoter; C:protein complex; P:single-organism cellular process; P:positive regulation of transcription from RNA polymerase II promoter; C:nucleoplasm; P:single-organism developmental process;…		IPR011598 (SMART); IPR011598 (G3DSA:4.10.280.GENE3D); IPR011598 (PFAM); PTHR12565 (PANTHER); IPR024100 (PTHR12565:PANTHER); IPR011598 (PROSITE_PROFILES); IPR011598 (SUPERFAMILY)
1078	AP-1 complex subunit beta-1 isoform X2	3553	50	0.00E+00	86.70%	7	P:vesicle-mediated transport; C:integral component of membrane; C:clathrin adaptor complex; F:protein transporter activity; P:oxidation-reduction process; P:intracellular protein transport; F:fatty-acyl-CoA reductase (alcohol-forming) activity		IPR008152 (SMART); IPR015151 (SMART); IPR016342 (PIRSF); IPR008152 (PFAM); IPR011989 (G3DSA:1.25.10.GENE3D); IPR002553 (PFAM); IPR015151 (PFAM); IPR013037 (G3DSA:2.60.40.GENE3D); IPR012295 (G3DSA:3.30.310.GENE3D); IPR026739 (PANTHER); PTHR11134:SF12 (PANTHER); IPR016024 (SUPERFAMILY); IPR009028 (SUPERFAMILY); IPR013041 (SUPERFAMILY)
1079	Filamin-A	3384	50	0.00E+00	65.20%	1	F:actin binding		IPR001298 (SMART); IPR013783 (G3DSA:2.60.40.GENE3D); IPR013783 (G3DSA:2.60.40.GENE3D); IPR013783 (G3DSA:2.60.40.GENE3D); IPR013783 (G3DSA:2.60.40.GENE3D); IPR017868 (PFAM); PTHR11915:SF246 (PANTHER); PTHR11915 (PANTHER); IPR017868 (PROSITE_PROFILES); IPR017868 (PROSITE_PROFILES); IPR017868 (PROSITE_PROFILES); IPR017868 (PROSITE_PROFILES); IPR017868 (PROSITE_PROFILES); IPR017868 (PROSITE_PROFILES)…
1080	---NA---	1894							no IPS match
1081	---NA---	468							no IPS match
1082	---NA---	177							no IPS match
1083	SEC14 1	6202	50	0.00E+00	63.76%	4	C:integral component of membrane; P:transport; F:transporter activity; C:intracellular		IPR001251 (SMART); IPR011074 (SMART); IPR001251 (G3DSA:3.40.525.GENE3D); IPR006797 (PFAM); IPR001251 (PFAM); IPR011074 (PFAM); PTHR23324:SF66 (PANTHER); PTHR23324:SF66 (PANTHER); PTHR23324 (PANTHER); PTHR23324:SF66 (PANTHER); PTHR23324 (PANTHER); IPR006797 (PROSITE_PROFILES); IPR001251 (PROSITE_PROFILES); IPR009038 (PROSITE_PROFILES); IPR009038 (SUPERFAMILY); IPR011074 (SUPERFAMILY); IPR001251 (S…
1084	---NA---	1168							no IPS match
1085	---NA---	170							no IPS match
1086	---NA---	160							no IPS match
1087	---NA---	153							no IPS match
1088	FREP2	546	1	4.84E-56	91%				no IPS match
1089	---NA---	234							no IPS match
1090	cat eye syndrome critical region 5-like	354	50	2.53E-10	77.66%	5	P:metabolic process; C:mitochondrion; P:glycerophospholipid biosynthetic process; F:molecular_function; F:hydrolase activity		no IPS match
1091	---NA---	186							no IPS match
1092	zinc finger 226 isoform X2 [Chinchilla lanigera]	1249	50	3.06E-23	54.78%	5	F:nucleic acid binding; F:transcription factor activity, sequence-specific DNA binding; F:metal ion binding; P:regulation of transcription, DNA-templated; C:intracellular		no IPS match
1093	bric-a-brac 1- partial	646	50	2.25E-15	74.56%	12	C:nucleus; P:imaginal disc-derived leg morphogenesis; F:transcription factor activity, sequence-specific DNA binding; F:protein binding; P:transcription, DNA-templated; C:membrane; P:negative regulation of male pigmentation; F:AT DNA binding; P:regulation of transcription, DNA-templated; P:eye-antennal disc morphogenesis; P:female gonad development; P:sex-specific pigmentation		no IPS match
1094	---NA---	709							no IPS match
1095	---NA---	145							no IPS match
1096	lymphocyte-specific helicase-like isoform X2 [Sinocyclocheilus rhinocerous]	601	50	2.75E-31	74.84%	17	P:transcription, DNA-templated; F:helicase activity; P:mitotic nuclear division; F:chromatin binding; C:pericentric heterochromatin; P:methylation-dependent chromatin silencing; P:cell division; C:nucleus; F:ATP binding; F:protein binding; P:urogenital system development; P:DNA methylation; P:lymphocyte proliferation; P:pericentric heterochromatin assembly; P:lymphocyte differentiation; P:mainten…		PTHR10799 (PANTHER); IPR027417 (SUPERFAMILY)
1097	---NA---	195							no IPS match
1098	---NA---	1167							no IPS match
1099	---NA---	559							no IPS match
1100	THAP domain-containing partial	298	19	3.67E-11	56.26%	7	F:nucleic acid binding; F:zinc ion binding; F:catalytic activity; F:oxidoreductase activity; P:metabolic process; P:oxidation-reduction process; F:transferase activity		no IPS match
1101	---NA---	137							no IPS match
1102	---NA---	167							no IPS match
1103	---NA---	1197							no IPS match
1104	regulator of cytokinesis 1-like isoform X1	2150	50	5.55E-55	55.08%	5	C:cytoskeleton; P:microtubule bundle formation; P:cytokinesis; P:microtubule cytoskeleton organization; F:microtubule binding		PF03999 (PFAM); IPR007145 (PANTHER); PTHR19321:SF0 (PANTHER)
1105	---NA---	225							no IPS match
1106	---NA---	272							no IPS match
1107	---NA---	210							no IPS match
1108	citrate lyase subunit beta mitochondrial	1527	50	1.21E-130	71.70%	2	F:catalytic activity; F:metal ion binding		IPR015813 (G3DSA:3.20.20.GENE3D); IPR005000 (PFAM); IPR011206 (PIRSF); IPR011206 (PANTHER); PTHR32308:SF0 (PANTHER); IPR015813 (SUPERFAMILY)
1109	ABHD18 isoform X4	3742	50	2.66E-128	77.12%				IPR029058 (G3DSA:3.40.50.GENE3D); IPR019149 (PFAM); PTHR13617 (PANTHER); IPR029058 (SUPERFAMILY)
1110	---NA---	1447							no IPS match
1111	gastrula zinc finger -like	3066	50	3.57E-111	58.28%	6	F:nucleic acid binding; F:DNA binding; C:nucleus; P:transcription, DNA-templated; F:metal ion binding; P:regulation of transcription, DNA-templated		IPR015880 (SMART); IPR013087 (G3DSA:3.30.160.GENE3D); IPR007087 (PFAM); IPR013087 (G3DSA:3.30.160.GENE3D); PF12874 (PFAM); IPR013087 (G3DSA:3.30.160.GENE3D); IPR013087 (G3DSA:3.30.160.GENE3D); PTHR24409 (PANTHER); IPR007087 (PROSITE_PROFILES); IPR007087 (PROSITE_PROFILES); IPR007087 (PROSITE_PROFILES); IPR007087 (PROSITE_PROFILES); IPR007087 (PROSITE_PROFILES); IPR007087 (PROSITE_PROFILES); IPR00…
1112	zer-1 homolog	2706	50	0.00E+00	68.62%	4	F:ubiquitin-protein transferase activity; C:Cul2-RING ubiquitin ligase complex; P:regulation of ubiquitin-protein transferase activity; P:protein ubiquitination		IPR011989 (G3DSA:1.25.10.GENE3D); IPR032675 (G3DSA:3.80.10.GENE3D); PTHR12904 (PANTHER); PTHR12904:SF23 (PANTHER); PTHR12904:SF23 (PANTHER); PTHR12904 (PANTHER); IPR000225 (PROSITE_PROFILES); IPR016024 (SUPERFAMILY); SSF52047 (SUPERFAMILY)
1113	---NA---	272							no IPS match
1114	---NA---	161							no IPS match
1115	transmembrane 59	2337	50	5.66E-13	43.46%	14	P:negative regulation of establishment of protein localization to plasma membrane; C:late endosome; F:endopeptidase activity; P:negative regulation of protein glycosylation in Golgi; C:Golgi trans cisterna; C:Golgi cis cisterna; C:lysosome; C:Golgi medial cisterna; P:positive regulation of autophagy; C:extracellular exosome; P:negative regulation of protein processing; P:proteolysis; C:membrane; …		IPR022065 (PFAM); PTHR28652:SF2 (PANTHER); PTHR28652 (PANTHER)
1116	open rectifier potassium channel 1 [Papilio machaon]	606	50	1.01E-09	64.48%	15	P:cellular potassium ion transport; P:potassium ion transmembrane transport; F:outward rectifier potassium channel activity; F:potassium channel activity; P:transport; F:potassium ion leak channel activity; C:integral component of plasma membrane; F:voltage-gated potassium channel activity; P:ion transport; P:regulation of membrane potential; C:membrane; C:integral component of membrane; P:fin mo…		no IPS match
1117	---NA---	239							no IPS match
1118	NADH dehydrogenase [ubiquinone] 1 beta subcomplex subunit mitochondrial	577	50	1.70E-40	63.48%	2	C:membrane part; F:binding		IPR019329 (PFAM); PTHR13327 (PANTHER)
1119	---NA---	1208							no IPS match
1120	mediator of RNA polymerase II transcription subunit 23	1050	50	3.25E-35	75.48%				IPR021629 (PFAM); PTHR12691:SF10 (PANTHER); PTHR12691 (PANTHER)
1121	---NA---	165							no IPS match
1122	---NA---	263							no IPS match
1123	---NA---	440							no IPS match
1124	---NA---	226							no IPS match
1125	---NA---	612							no IPS match
1126	---NA---	2165							IPR007087 (PROSITE_PROFILES); SSF57667 (SUPERFAMILY)
1127	---NA---	144							no IPS match
1128	---NA---	167							no IPS match
1129	---NA---	192							no IPS match
1130	---NA---	210							no IPS match
1131	---NA---	241							no IPS match
1132	---NA---	1255							no IPS match
1133	---NA---	736							no IPS match
1134	---NA---	686							no IPS match
1135	kinesin KIF13B isoform X4	2546	50	7.48E-31	51.98%	8	F:nucleotide binding; F:ATP binding; F:microtubule motor activity; P:plus-end-directed vesicle transport along microtubule; P:metabolic process; P:microtubule-based movement; F:microtubule binding; C:microtubule		IPR000938 (SMART); IPR000938 (G3DSA:2.30.30.GENE3D); IPR000938 (PFAM); PTHR18916 (PANTHER); IPR000938 (PROSITE_PROFILES); IPR000938 (SUPERFAMILY)
1136	copper-transporting ATPase 1	5776	50	0.00E+00	72.32%	4	P:cation transport; F:metal ion binding; C:membrane; F:hydrolase activity		PR00942 (PRINTS); PR00119 (PRINTS); G3DSA:3.30.70.100 (GENE3D); PF00702 (PFAM); G3DSA:3.30.70.100 (GENE3D); IPR008250 (PFAM); IPR006122 (TIGRFAM); IPR008250 (G3DSA:2.70.150.GENE3D); IPR023214 (G3DSA:3.40.50.GENE3D); IPR006121 (PFAM); IPR001757 (TIGRFAM); G3DSA:3.30.70.100 (GENE3D); IPR027256 (TIGRFAM); IPR023299 (G3DSA:3.40.1110.GENE3D); PTHR24093:SF326 (PANTHER); PTHR24093 (PANTHER); IPR006121 (…
1137	---NA---	208							no IPS match
1138	---NA---	1486							no IPS match
1139	small integral membrane 8	460	50	1.10E-22	65.66%	5	P:biological_process; C:membrane; C:integral component of membrane; C:cellular_component; F:molecular_function		IPR026686 (PFAM); IPR026686 (PANTHER)
1140	---NA---	165							no IPS match
1141	---NA---	398							no IPS match
1142	---NA---	243							no IPS match
1143	---NA---	173							no IPS match
1144	---NA---	217							no IPS match
1145	---NA---	594							no IPS match
1146	voltage-dependent calcium channel subunit alpha-2 delta-1 isoform X4	2726	50	2.69E-75	44.08%				IPR013680 (PFAM); PTHR10166 (PANTHER)
1147	TATA-binding -associated factor 172 isoform X2	699	50	6.69E-51	62.92%	1	C:intracellular membrane-bounded organelle		no IPS match
1148	---NA---	1154							no IPS match
1149	ATP-binding cassette sub-family B member mitochondrial	2500	50	0.00E+00	78.12%	7	P:cellular iron ion homeostasis; F:ATP binding; F:ATPase activity, coupled to transmembrane movement of substances; P:transmembrane transport; P:metabolic process; C:integral component of membrane; C:mitochondrial inner membrane		IPR003593 (SMART); IPR003439 (PFAM); IPR011527 (PFAM); IPR027417 (G3DSA:3.40.50.GENE3D); G3DSA:1.20.1560.10 (GENE3D); PTHR24221 (PANTHER); PTHR24221:SF187 (PANTHER); IPR011527 (PROSITE_PROFILES); IPR003439 (PROSITE_PROFILES); IPR011527 (SUPERFAMILY); IPR027417 (SUPERFAMILY)
1150	pyridoxal-dependent decarboxylase domain-containing 2	141	50	8.67E-15	77.98%	3	F:pyridoxal phosphate binding; P:carboxylic acid metabolic process; F:carboxy-lyase activity		no IPS match
1151	---NA---	151							no IPS match
1152	DNA replication ATP-dependent helicase nuclease DNA2	516	50	2.77E-22	69.42%	1	F:nucleoside-triphosphatase activity	EC:3.6.1.15	IPR027417 (G3DSA:3.40.50.GENE3D)
1153	GPI ethanolamine phosphate transferase 3-like	3825	50	2.84E-161	55.48%	3	P:metabolic process; C:membrane part; F:transferase activity		IPR017849 (G3DSA:3.40.720.GENE3D); IPR002591 (PFAM); PTHR23071:SF1 (PANTHER); PTHR23071:SF1 (PANTHER); PTHR23071 (PANTHER); PTHR23071 (PANTHER); IPR017850 (SUPERFAMILY)
1154	---NA---	148							no IPS match
1155	---NA---	232							no IPS match
1156	cyclin-dependent kinase 14 isoform X1	265	50	7.95E-18	81.06%	3	F:ATP binding; F:protein kinase activity; P:protein phosphorylation		no IPS match
1157	RNA 3 -terminal phosphate cyclase	1967	50	1.81E-125	70.14%	4	F:nucleotide binding; C:nucleus; F:RNA-3'-phosphate cyclase activity; F:RNA binding	EC:6.5.1.4	IPR000228 (PIRSF); IPR013791 (G3DSA:3.30.360.GENE3D); IPR017770 (TIGRFAM); IPR023797 (PFAM); IPR013791 (PFAM); IPR023797 (G3DSA:3.65.10.GENE3D); IPR017770 (PTHR11096:PANTHER); IPR000228 (PANTHER); IPR013791 (SUPERFAMILY); IPR013792 (SUPERFAMILY); IPR013792 (SUPERFAMILY)
1158	Xanthine dehydrogenase oxidase	840	50	3.16E-94	72.40%	19	P:positive regulation of cellular protein metabolic process; F:transition metal ion binding; F:oxidoreductase activity, acting on the aldehyde or oxo group of donors; P:regulation of intracellular signal transduction; P:xanthine catabolic process; F:molybdopterin cofactor binding; F:xanthine dehydrogenase activity; F:xanthine oxidase activity; P:negative regulation of signal transduction; P:regul…	EC:1.17.1.4; EC:1.17.3.2	no IPS match
1159	---NA---	183							no IPS match
1160	---NA---	1378							no IPS match
1161	---NA---	154							no IPS match
1162	---NA---	711							no IPS match
1163	---NA---	409							no IPS match
1164	---NA---	350							no IPS match
1165	AF308673_2cell surface mucin	705	3	4.05E-09	55.33%				no IPS match
1166	---NA---	372							no IPS match
1167	JNK1 MAPK8-associated membrane	175	50	6.23E-15	74.24%	1	C:integral component of membrane		no IPS match
1168	---NA---	770							no IPS match
1169	[Nematostella vectensis]	1911	50	2.27E-81	67.12%				IPR010281 (PFAM); PTHR33361 (PANTHER); PTHR33361:SF6 (PANTHER)
1170	---NA---	164							no IPS match
1171	---NA---	295							no IPS match
1172	---NA---	491							no IPS match
1173	long-chain-fatty-acid-- ligase 4 isoform X1 [Athalia rosae]	142	50	1.09E-08	75.64%	9	P:long-chain fatty acid metabolic process; F:oxidoreductase activity, acting on the CH-OH group of donors, NAD or NADP as acceptor; F:catalytic activity; P:metabolic process; C:membrane; C:integral component of membrane; P:oxidation-reduction process; F:ligase activity; F:long-chain fatty acid-CoA ligase activity		no IPS match
1174	N-acetylneuraminate lyase-like	1136	50	2.74E-78	56.62%	3	F:catalytic activity; P:metabolic process; F:lyase activity		IPR002220 (PRINTS); IPR002220 (SMART); IPR002220 (PIRSF); IPR002220 (PFAM); IPR013785 (G3DSA:3.20.20.GENE3D); IPR002220 (PANTHER); PTHR12128:SF21 (PANTHER); SSF51569 (SUPERFAMILY)
1175	RING finger unkempt homolog isoform X4	1503	50	5.52E-117	83.12%	1	F:zinc ion binding		IPR000571 (SMART); IPR000571 (G3DSA:4.10.1000.GENE3D); IPR000571 (PFAM); PTHR14493:SF38 (PANTHER); PTHR14493 (PANTHER); IPR000571 (PROSITE_PROFILES); IPR000571 (PROSITE_PROFILES); IPR000571 (SUPERFAMILY)
1176	---NA---	1121							no IPS match
1177	---NA---	141							no IPS match
1178	---NA---	324							no IPS match
1179	---NA---	289							no IPS match
1180	---NA---	144							no IPS match
1181	---NA---	152							no IPS match
1182	---NA---	501							no IPS match
1183	---NA---	403							no IPS match
1184	---NA---	999							no IPS match
1185	---NA---	146							no IPS match
1186	---NA---	379							no IPS match
1187	---NA---	424							no IPS match
1188	---NA---	360							no IPS match
1189	DTW domain-containing 1 [Miniopterus natalensis]	834	50	9.12E-75	64.58%				no IPS match
1190	---NA---	145							no IPS match
1191	---NA---	625							no IPS match
1192	---NA---	140							no IPS match
1193	---NA---	137							no IPS match
1194	Importin-7	1149	50	8.37E-136	78.62%	3	P:intracellular protein transport; F:Ran GTPase binding; C:intracellular		IPR011989 (G3DSA:1.25.10.GENE3D); PTHR10997:SF27 (PANTHER); PTHR10997 (PANTHER); IPR016024 (SUPERFAMILY)
1195	stem cell tumor	1313	50	9.02E-27	58.98%	4	F:calcium ion binding; P:proteolysis; C:integral component of membrane; F:serine-type endopeptidase activity	EC:3.4.21	no IPS match
1196	---NA---	5639							IPR009704 (PFAM)
1197	phosphatase 1 regulatory subunit 16A-like [Parasteatoda tepidariorum]	2473	50	6.61E-84	60.40%	2	P:regulation of catalytic activity; F:protein phosphatase type 1 regulator activity		IPR002110 (PRINTS); IPR002110 (SMART); IPR020683 (G3DSA:1.25.40.GENE3D); IPR020683 (PFAM); PTHR24186:SF7 (PANTHER); PTHR24186 (PANTHER); IPR002110 (PROSITE_PROFILES); IPR020683 (PROSITE_PROFILES); IPR002110 (PROSITE_PROFILES); IPR002110 (PROSITE_PROFILES); IPR020683 (SUPERFAMILY)
1198	Checkpoint partial	401	50	3.46E-41	70.04%	4	P:DNA repair; P:DNA damage checkpoint; C:nucleolus; C:checkpoint clamp complex		no IPS match
1199	---NA---	4992							no IPS match
1200	PREDICTED: uncharacterized protein LOC106669406	499	47	6.30E-43	61.09%	2	F:oxidoreductase activity; P:metabolic process		no IPS match
1201	replication A 32 kDa subunit	8602	50	6.24E-39	54.92%	11	P:biological regulation; F:DNA binding; P:DNA repair; F:protein binding; P:transcription, DNA-templated; P:multicellular organism development; C:protein complex; C:nucleolus; F:transferase activity; P:organelle organization; C:chromosomal part		no IPS match
1202	latrophilin Cirl-like isoform X4	3603	50	2.56E-51	62.54%	2	P:signal transduction; F:signal transducer activity		IPR000203 (SMART); IPR000203 (PFAM); IPR016186 (G3DSA:3.10.100.GENE3D); IPR032471 (PFAM); IPR000203 (PROSITE_PROFILES); IPR001879 (PROSITE_PROFILES); SSF111418 (SUPERFAMILY)
1203	sucrase- intestinal	1622	50	1.44E-92	61.12%	1	F:hydrolase activity, acting on glycosyl bonds		IPR000322 (PFAM); PTHR22762 (PANTHER); PTHR22762:SF82 (PANTHER); IPR017853 (SUPERFAMILY); SSF51011 (SUPERFAMILY)
1204	---NA---	344							no IPS match
1205	serine threonine- kinase pim-3-like	1833	50	2.35E-113	74.74%	9	F:ATP binding; P:camera-type eye morphogenesis; C:cytoplasm; P:hemopoiesis; P:negative regulation of apoptotic process; P:protein autophosphorylation; F:protein serine/threonine kinase activity; P:optokinetic behavior; P:regulation of mitotic cell cycle	EC:2.7.11	IPR000719 (SMART); G3DSA:1.10.510.10 (GENE3D); IPR000719 (PFAM); G3DSA:3.30.200.20 (GENE3D); PTHR22984:SF7 (PANTHER); PTHR22984 (PANTHER); IPR000719 (PROSITE_PROFILES); IPR011009 (SUPERFAMILY)
1206	zinc finger OZF-like	7886	50	3.83E-59	60.72%	6	F:nucleic acid binding; F:transcription factor activity, sequence-specific DNA binding; F:metal ion binding; P:regulation of transcription, DNA-templated; C:cellular_component; C:intracellular		IPR015880 (SMART); PF12874 (PFAM); PF13894 (PFAM); IPR007087 (PFAM); IPR013087 (G3DSA:3.30.160.GENE3D); IPR013087 (G3DSA:3.30.160.GENE3D); PTHR24409 (PANTHER); IPR007087 (PROSITE_PROFILES); IPR007087 (PROSITE_PROFILES); IPR007087 (PROSITE_PROFILES); IPR007087 (PROSITE_PROFILES); IPR007087 (PROSITE_PROFILES); IPR007087 (PROSITE_PROFILES); IPR007087 (PROSITE_PROFILES); SSF57667 (SUPERFAMILY); SSF57…
1207	---NA---	655							no IPS match
1208	5-methylcytosine rRNA methyltransferase NSUN4	1526	50	1.91E-88	54.80%	5	C:membrane; C:integral component of membrane; F:methyltransferase activity; F:transferase activity; P:methylation		no IPS match
1209	disrupted in renal carcinoma 2-like	692	50	1.17E-21	45.44%	1	P:transport		no IPS match
1210	syntaxin-7 [Trichogramma pretiosum]	1898	50	2.52E-50	60.92%	4	P:vesicle-mediated transport; C:membrane; C:cell part; P:cellular process		IPR000727 (SMART); G3DSA:1.20.5.110 (GENE3D); IPR000727 (PFAM); PF14523 (PFAM); PTHR19957:SF38 (PANTHER); PTHR19957 (PANTHER); IPR000727 (PROSITE_PROFILES); IPR010989 (SUPERFAMILY)
1211	cytochrome P450 306a1 [Cephus cinctus]	296	50	2.32E-55	66.94%	6	F:iron ion binding; F:oxidoreductase activity, acting on paired donors, with incorporation or reduction of molecular oxygen; F:steroid hydroxylase activity; C:integral component of membrane; P:oxidation-reduction process; F:heme binding		no IPS match
1212	Neuropilin and tolloid 2	1527	50	9.26E-79	63.36%	13	P:hatching behavior; P:neuromuscular synaptic transmission; P:flight; C:ionotropic glutamate receptor complex; C:muscle cell postsynaptic density; P:neuromuscular junction development; P:postsynaptic membrane organization; P:postsynaptic density organization; P:lateral inhibition; P:glutamate receptor clustering; C:neuromuscular junction; P:regulation of cell cycle; P:regulation of BMP signaling …		IPR000859 (SMART); IPR002172 (SMART); IPR000859 (G3DSA:2.60.120.GENE3D); IPR002172 (G3DSA:4.10.400.GENE3D); IPR000859 (PFAM); IPR000859 (G3DSA:2.60.120.GENE3D); IPR028867 (PTHR10127:PANTHER); PTHR10127 (PANTHER); IPR000859 (PROSITE_PROFILES); IPR000859 (PROSITE_PROFILES); IPR002172 (PROSITE_PROFILES); IPR000859 (SUPERFAMILY); IPR000859 (SUPERFAMILY); IPR002172 (SUPERFAMILY)
1213	---NA---	1566							no IPS match
1214	Cuticle partial	615	50	4.43E-21	68.18%	1	F:structural constituent of cuticle		no IPS match
1215	---NA---	282							no IPS match
1216	---NA---	735							no IPS match
1217	---NA---	684							no IPS match
1218	---NA---	174							no IPS match
1219	Actin-related 3	3563	50	0.00E+00	90.36%	28	P:positive regulation of filopodium assembly; C:Golgi membrane; C:podosome; F:ATP binding; C:extracellular exosome; C:brush border; C:focal adhesion; P:positive regulation of dendrite morphogenesis; C:lamellipodium; P:positive regulation of lamellipodium assembly; F:zinc ion binding; P:cilium morphogenesis; P:regulation of myosin II filament organization; C:excitatory synapse; P:establishment or …		IPR004000 (SMART); IPR004000 (PFAM); G3DSA:3.90.640.10 (GENE3D); G3DSA:3.30.420.40 (GENE3D); G3DSA:3.30.420.40 (GENE3D); IPR015623 (PTHR11937:PANTHER); IPR004000 (PANTHER); SSF53067 (SUPERFAMILY); SSF53067 (SUPERFAMILY)
1220	vesicle transport SEC20	4980	50	4.54E-49	60.16%	10	C:nuclear envelope; F:protein heterodimerization activity; P:retrograde vesicle-mediated transport, Golgi to ER; P:negative regulation of apoptotic process; C:integral component of endoplasmic reticulum membrane; F:SNAP receptor activity; C:SNARE complex; P:endoplasmic reticulum membrane fusion; P:endoplasmic reticulum organization; P:execution phase of apoptosis		no IPS match
1221	TGF-beta-activated kinase 1 and MAP3K7-binding 1-like	2279	50	6.74E-129	69.90%	2	F:catalytic activity; P:phosphate-containing compound metabolic process		IPR001932 (SMART); IPR001932 (G3DSA:3.60.40.GENE3D); IPR001932 (PFAM); PTHR13832:SF274 (PANTHER); IPR015655 (PANTHER); IPR015655 (PANTHER); IPR001932 (PROSITE_PROFILES); IPR001932 (SUPERFAMILY)
1222	sodium-independent sulfate anion transporter [Harpegnathos saltator]	2356	50	3.66E-161	65.72%	3	C:membrane; P:single-organism cellular process; P:single-organism transport		IPR011547 (PFAM); IPR002645 (G3DSA:3.30.750.GENE3D); PTHR11814:SF107 (PANTHER); IPR001902 (PANTHER)
1223	---NA---	2666							no IPS match
1224	Myosin light chain smooth muscle	9247	50	0.00E+00	57.08%	4	P:regulation of glucose metabolic process; F:calmodulin-dependent protein kinase activity; C:microtubule associated complex; F:myosin light chain kinase activity	EC:2.7.11.18; EC:2.7.11.17	IPR003599 (SMART); IPR003961 (SMART); IPR003598 (SMART); IPR013098 (PFAM); IPR013783 (G3DSA:2.60.40.GENE3D); IPR013783 (G3DSA:2.60.40.GENE3D); IPR013783 (G3DSA:2.60.40.GENE3D); IPR013783 (G3DSA:2.60.40.GENE3D); IPR013783 (G3DSA:2.60.40.GENE3D); IPR003961 (PFAM); IPR013783 (G3DSA:2.60.40.GENE3D); IPR013783 (G3DSA:2.60.40.GENE3D); IPR013783 (G3DSA:2.60.40.GENE3D); IPR013783 (G3DSA:2.60.40.GENE3D); …
1225	---NA---	176							no IPS match
1226	---NA---	319							no IPS match
1227	---NA---	166							no IPS match
1228	---NA---	158							no IPS match
1229	---NA---	153							no IPS match
1230	---NA---	442							no IPS match
1231	---NA---	309							no IPS match
1232	---NA---	183							no IPS match
1233	---NA---	823							no IPS match
1234	---NA---	166							no IPS match
1235	---NA---	580							PS51257 (PROSITE_PROFILES)
1236	---NA---	469							no IPS match
1237	tubulin alpha-1C chain- partial	763	50	2.75E-92	89.42%	11	F:GTP binding; C:myelin sheath; C:extracellular exosome; F:ubiquitin protein ligase binding; F:double-stranded RNA binding; F:GTPase activity; P:metabolic process; P:cellular response to interleukin-4; F:structural constituent of cytoskeleton; C:cytoplasmic microtubule; P:microtubule cytoskeleton organization		PTHR36527:SF1 (PANTHER); PTHR36527 (PANTHER)
1238	---NA---	1038							no IPS match
1239	---NA---	387							no IPS match
1240	monocarboxylate transporter 5 [Amyelois transitella]	734	43	1.19E-09	51.93%	5	P:transmembrane transport; C:membrane; P:monocarboxylic acid transport; C:integral component of membrane; F:monocarboxylic acid transmembrane transporter activity		no IPS match
1241	trinucleotide repeat-containing gene 6A isoform X1 [Orussus abietinus]	499	50	2.32E-13	58.34%	2	F:nucleotide binding; F:nucleic acid binding		no IPS match
1242	---NA---	188							no IPS match
1243	odr-4 homolog	1025	50	3.39E-29	52.34%	2	C:membrane; C:integral component of membrane		IPR029454 (PFAM); PTHR33966 (PANTHER); PTHR33966:SF1 (PANTHER)
1244	---NA---	1237							no IPS match
1245	Nuclear nucleic acid-binding partial	798	50	4.88E-13	53.82%	12	F:DNA binding; C:nucleus; F:ligand-dependent nuclear receptor binding; F:RNA binding; P:maturation of 5.8S rRNA; P:negative regulation of transcription, DNA-templated; C:cytoplasm; F:transcription corepressor activity; C:transcriptional repressor complex; P:rRNA processing; C:nucleolus; C:exosome (RNase complex)		IPR011082 (PANTHER); PTHR15341:SF3 (PANTHER)
1246	---NA---	149							no IPS match
1247	---NA---	359							no IPS match
1248	---NA---	560							no IPS match
1249	GH20300 [Drosophila grimshawi]	2683	50	3.07E-33	58.42%	3	P:biological_process; C:cellular_component; F:molecular_function		IPR008560 (PFAM); IPR008560 (PANTHER)
1250	---NA---	730							no IPS match
1251	---NA---	1221							no IPS match
1252	---NA---	3476							no IPS match
1253	---NA---	495							no IPS match
1254	---NA---	343							no IPS match
1255	innexin inx2	169	50	1.32E-24	82.84%	11	C:gap junction; F:L-ascorbic acid binding; F:trimethyllysine dioxygenase activity; P:ion transport; P:transmembrane transport; F:iron ion binding; C:integral component of membrane; P:oxidation-reduction process; F:gap junction channel activity; P:carnitine biosynthetic process; C:plasma membrane	EC:1.14.11.8	no IPS match
1256	---NA---	166							no IPS match
1257	---NA---	241							no IPS match
1258	---NA---	329							no IPS match
1259	---NA---	271							no IPS match
1260	---NA---	169							no IPS match
1261	---NA---	196							no IPS match
1262	---NA---	276							no IPS match
1263	---NA---	199							no IPS match
1264	---NA---	434							no IPS match
1265	---NA---	2005							IPR032675 (G3DSA:3.80.10.GENE3D); IPR032675 (SUPERFAMILY)
1266	lectin B isoform partial	1066	50	1.25E-87	51.30%	1	F:carbohydrate binding		IPR001304 (SMART); IPR016186 (G3DSA:3.10.100.GENE3D); IPR001304 (PFAM); PTHR22802 (PANTHER); IPR001304 (PROSITE_PROFILES); IPR016187 (SUPERFAMILY)
1267	heat shock	958	50	2.10E-47	56.84%	2	C:striated muscle dense body; C:M band		IPR001436 (PRINTS); IPR008978 (G3DSA:2.60.40.GENE3D); IPR002068 (PFAM); IPR031107 (PANTHER); IPR002068 (PROSITE_PROFILES); IPR008978 (SUPERFAMILY)
1268	---NA---	3356							no IPS match
1269	Sodium calcium exchanger	6579	50	0.00E+00	75.58%	5	P:cell communication; P:calcium ion transport; C:integral component of membrane; P:sodium ion transmembrane transport; F:calcium:sodium antiporter activity		IPR004836 (PRINTS); IPR003644 (SMART); IPR004837 (PFAM); IPR003644 (PFAM); PTHR11878 (PANTHER); SSF141072 (SUPERFAMILY); SSF141072 (SUPERFAMILY)
1270	---NA---	1493							no IPS match
1271	---NA---	391							no IPS match
1272	---NA---	760							no IPS match
1273	---NA---	993							no IPS match
1274	---NA---	989							no IPS match
1275	---NA---	171							no IPS match
1276	muscleblind-like isoform X1 [Megachile rotundata]	868	50	5.04E-71	94.40%	1	F:metal ion binding		no IPS match
1277	---NA---	1745							no IPS match
1278	NK-tumor recognition isoform X2	1989	7	1.77E-18	51.86%	2	F:nucleotide binding; F:nucleic acid binding		no IPS match
1279	sprT-like domain-containing Spartan	634	50	3.80E-51	85.80%	10	F:DNA binding; F:metal ion binding; F:K63-linked polyubiquitin binding; C:nuclear speck; P:positive regulation of protein ubiquitination; P:response to UV; C:chromosome; P:S-adenosylmethionine biosynthetic process; F:methionine adenosyltransferase activity; P:error-free translesion synthesis	EC:2.5.1.6	no IPS match
1280	Star- partial	679	50	9.97E-15	64.26%	1	C:membrane		IPR006342 (PFAM); PTHR34009:SF1 (PANTHER); PTHR34009 (PANTHER)
1281	---NA---	153							no IPS match
1282	---NA---	161							no IPS match
1283	condensin complex subunit 1-like	2932	50	3.79E-129	71.38%	11	P:meiotic chromosome condensation; P:mitotic chromosome condensation; F:histone binding; C:membrane; C:condensed chromosome, centromeric region; C:cytosol; C:nuclear condensin complex; F:chromatin binding; P:mitotic prometaphase; C:nucleoplasm; P:chromosome separation		IPR032682 (PFAM); IPR011989 (G3DSA:1.25.10.GENE3D); PTHR14222:SF2 (PANTHER); IPR026971 (PANTHER); IPR016024 (SUPERFAMILY)
1284	1-phosphatidylinositol 4,5-bisphosphate phosphodiesterase beta-3	159	50	2.30E-10	75.56%	26	P:inositol phosphate metabolic process; P:phospholipid catabolic process; P:regulation of systemic arterial blood pressure; C:nucleoplasm; F:phosphatidylinositol phospholipase C activity; F:calcium ion binding; C:sarcolemma; C:cytosol; F:phosphoric diester hydrolase activity; P:intracellular signal transduction; P:G-protein coupled receptor signaling pathway; P:signal transduction; P:metabolic pr…		no IPS match
1285	---NA---	328							no IPS match
1286	ras-related Rab-23	607	50	4.34E-43	95.52%	22	P:RNA phosphodiester bond hydrolysis, endonucleolytic; P:determination of heart left/right asymmetry; P:small GTPase mediated signal transduction; C:phagocytic vesicle; P:determination of left/right asymmetry in lateral mesoderm; P:negative regulation of transcription factor import into nucleus; P:craniofacial suture morphogenesis; P:intracellular protein transport; C:autophagosome; C:plasma memb…	EC:3.1.26.4	no IPS match
1287	---NA---	192							no IPS match
1288	---NA---	559							no IPS match
1289	zinc finger 335- partial	889	50	1.67E-07	65.62%	49	F:RNA polymerase II core promoter sequence-specific DNA binding; F:RNA polymerase II core promoter proximal region sequence-specific DNA binding; P:neurogenesis; C:cell; F:transcriptional repressor activity, RNA polymerase II core promoter proximal region sequence-specific binding; P:negative regulation of transcription, DNA-templated; P:positive regulation of lymphocyte proliferation; P:cation t…		no IPS match
1290	---NA---	171							no IPS match
1291	---NA---	400							no IPS match
1292	---NA---	1240							no IPS match
1293	---NA---	568							no IPS match
1294	UPF0739 C1orf74 homolog	2109	50	4.87E-17	49.90%				IPR027850 (PFAM); PTHR31366 (PANTHER)
1295	---NA---	1319							no IPS match
1296	---NA---	2570							no IPS match
1297	---NA---	271							no IPS match
1298	---NA---	294							no IPS match
1299	---NA---	223							no IPS match
1300	---NA---	168							no IPS match
1301	SH3 domain-binding 5-like	2719	50	3.15E-110	79.28%	2	C:intracellular; P:intracellular signal transduction		IPR007940 (PFAM); IPR007940 (PANTHER)
1302	zinc finger 704	564	50	1.04E-28	60.08%	2	F:catalytic activity; F:binding		no IPS match
1303	E3 ubiquitin- ligase SIAH1-like	203	50	9.62E-14	55.80%	5	F:ubiquitin-protein transferase activity; C:intracellular part; P:single-organism process; P:ubiquitin-dependent protein catabolic process; P:protein ubiquitination		no IPS match
1304	39S ribosomal mitochondrial	1125	50	1.10E-120	70.54%	5	F:RNA binding; F:proline-tRNA ligase activity; C:mitochondrion; P:prolyl-tRNA aminoacylation; P:mitochondrial genome maintenance	EC:6.1.1.15	G3DSA:3.30.54.20 (GENE3D); IPR012675 (G3DSA:3.10.20.GENE3D); IPR004095 (PFAM); PTHR11451:SF34 (PANTHER); PTHR11451 (PANTHER); IPR012676 (SUPERFAMILY); IPR018163 (SUPERFAMILY)
1305	inorganic phosphate cotransporter	475	50	7.15E-42	63.60%	3	C:membrane; P:single-organism transport; F:transporter activity		no IPS match
1306	CCA tRNA nucleotidyltransferase mitochondrial	147	50	1.67E-16	82.40%	14	F:RNA polymerase activity; F:CTP:3'-cytidine-tRNA cytidylyltransferase activity; F:ATP:3'-cytidine-cytidine-tRNA adenylyltransferase activity; P:mitochondrial tRNA 3'-end processing; P:tRNA 3'-terminal CCA addition; F:tRNA binding; P:visual behavior; C:nucleoplasm; P:protein targeting to mitochondrion; F:ATP binding; P:eye development; C:mitochondrial matrix; P:thigmotaxis; F:CTP:tRNA cytidylyltr…	EC:2.7.7.72	G3DSA:3.30.460.10 (GENE3D)
1307	DEK-like [Sinocyclocheilus rhinocerous]	3588	50	1.47E-31	62.18%	3	F:DNA binding; P:biological_process; C:cellular_component		IPR009057 (G3DSA:1.10.10.GENE3D); IPR014876 (PFAM); PTHR13468 (PANTHER); IPR003034 (PROSITE_PROFILES); SSF109715 (SUPERFAMILY)
1308	---NA---	1102							no IPS match
1309	---NA---	1814							no IPS match
1310	chitinase partial	531	50	5.97E-72	65.78%	5	F:chitinase activity; P:carbohydrate metabolic process; F:chitin binding; P:chitin catabolic process; C:extracellular region	EC:3.2.1.14	IPR013781 (G3DSA:3.20.20.GENE3D); IPR001223 (PFAM); IPR017853 (SUPERFAMILY)
1311	---NA---	157							no IPS match
1312	---NA---	424							no IPS match
1313	---NA---	1772							no IPS match
1314	---NA---	540							no IPS match
1315	---NA---	204							no IPS match
1316	---NA---	146							no IPS match
1317	group XIIA secretory phospholipase A2	392	50	1.99E-15	59.52%	7	F:phospholipase A2 activity; F:calcium ion binding; P:lipid catabolic process; C:membrane; C:integral component of membrane; C:extracellular region; F:hydrolase activity		IPR016090 (G3DSA:1.20.90.GENE3D); IPR010711 (PFAM); IPR010711 (PANTHER); IPR016090 (SUPERFAMILY)
1318	---NA---	145							no IPS match
1319	chitooligosaccharidolytic beta-N-acetylglucosaminidase	402	29	2.33E-40	53.93%	1	F:hydrolase activity, acting on glycosyl bonds		no IPS match
1320	trifunctional enzyme subunit mitochondrial	4605	50	0.00E+00	76.78%	4	P:fatty acid beta-oxidation; C:mitochondrial fatty acid beta-oxidation multienzyme complex; F:3-hydroxyacyl-CoA dehydrogenase activity; F:enoyl-CoA hydratase activity	EC:1.1.1.35; EC:4.2.1.17	IPR029045 (G3DSA:3.90.226.GENE3D); IPR006108 (PFAM); IPR001753 (PFAM); IPR013328 (G3DSA:1.10.1040.GENE3D); IPR006176 (PFAM); IPR013328 (G3DSA:1.10.1040.GENE3D); IPR012803 (TIGRFAM); IPR016040 (G3DSA:3.40.50.GENE3D); PTHR23309 (PANTHER); PTHR23309:SF21 (PANTHER); IPR008927 (SUPERFAMILY); IPR008927 (SUPERFAMILY); IPR029045 (SUPERFAMILY); IPR016040 (SUPERFAMILY)
1321	---NA---	756							no IPS match
1322	---NA---	341							no IPS match
1323	---NA---	294							no IPS match
1324	type I inositol 3,4-bisphosphate 4-phosphatase isoform X4 [Apis cerana]	446	50	6.27E-14	73.34%				no IPS match
1325	Vacuolar sorting-associated	905	50	7.98E-63	51.74%	6	F:zinc ion binding; F:odorant binding; P:metabolic process; P:proteolysis; F:metalloendopeptidase activity; F:hydrolase activity		IPR009291 (PFAM); PTHR17204:SF7 (PANTHER); PTHR17204 (PANTHER)
1326	---NA---	152							no IPS match
1327	---NA---	190							no IPS match
1328	---NA---	199							no IPS match
1329	Cleavage and polyadenylation specificity factor subunit 1	1828	50	0.00E+00	78.40%	3	F:nucleic acid binding; C:nucleus; F:calcium ion binding		IPR015943 (G3DSA:2.130.10.GENE3D); IPR004871 (PFAM); PTHR10644 (PANTHER); PTHR10644:SF2 (PANTHER); IPR017986 (SUPERFAMILY)
1330	---NA---	323							no IPS match
1331	---NA---	498							no IPS match
1332	---NA---	272							no IPS match
1333	---NA---	157							no IPS match
1334	---NA---	151							no IPS match
1335	---NA---	182							no IPS match
1336	AAEL000285-PA [Aedes aegypti]	391	50	7.63E-19	47.78%	3	P:biological_process; C:cellular_component; F:molecular_function		no IPS match
1337	serine threonine- phosphatase 2A activator-like [Biomphalaria glabrata]	195	50	1.93E-17	76.26%	20	F:ATPase activity; F:protein tyrosine phosphatase activator activity; F:protein homodimerization activity; P:protein peptidyl-prolyl isomerization; C:protein phosphatase type 2A complex; F:receptor binding; F:protein phosphatase type 2A regulator activity; C:nucleoplasm; F:ATP binding; F:peptidyl-prolyl cis-trans isomerase activity; P:negative regulation of phosphoprotein phosphatase activity; C:…	EC:5.2.1.8; EC:3.6.1.3	no IPS match
1338	---NA---	302							no IPS match
1339	---NA---	187							no IPS match
1340	---NA---	248							no IPS match
1341	telomerase-binding EST1A	383	50	4.96E-11	79.10%	2	P:chordate embryonic development; P:nuclear-transcribed mRNA catabolic process, nonsense-mediated decay		no IPS match
1342	---NA---	455							no IPS match
1343	---NA---	523							no IPS match
1344	---NA---	271							no IPS match
1345	dnaJ homolog subfamily C member 3	3837	50	4.76E-152	69.94%	2	C:membrane; C:integral component of membrane		IPR001623 (PRINTS); IPR019734 (SMART); IPR001623 (SMART); PF13432 (PFAM); IPR019734 (PFAM); IPR011990 (G3DSA:1.25.40.GENE3D); IPR001623 (PFAM); IPR011990 (G3DSA:1.25.40.GENE3D); IPR001623 (G3DSA:1.10.287.GENE3D); PTHR24074 (PANTHER); PTHR24074:SF10 (PANTHER); IPR019734 (PROSITE_PROFILES); IPR019734 (PROSITE_PROFILES); IPR013026 (PROSITE_PROFILES); IPR013026 (PROSITE_PROFILES); IPR019734 (PROSITE_…
1346	---NA---	157							no IPS match
1347	---NA---	168							no IPS match
1348	---NA---	164							no IPS match
1349	---NA---	504							no IPS match
1350	---NA---	144							no IPS match
1351	copine-8	295	50	2.02E-33	76.02%	1	C:extracellular exosome		no IPS match
1352	---NA---	332							no IPS match
1353	---NA---	370							no IPS match
1354	---NA---	499							no IPS match
1355	---NA---	338							no IPS match
1356	---NA---	815							IPR029131 (PFAM)
1357	---NA---	140							no IPS match
1358	General transcription factor IIE subunit 1	2111	50	2.48E-125	65.40%	4	F:translation initiation factor activity; F:sequence-specific DNA binding; P:translational initiation; P:transcription initiation from RNA polymerase II promoter		IPR002853 (SMART); IPR013083 (G3DSA:3.30.40.GENE3D); IPR024550 (PFAM); IPR021600 (PFAM); PTHR13097:SF7 (PANTHER); PTHR13097 (PANTHER); IPR017919 (PROSITE_PROFILES); SSF57783 (SUPERFAMILY)
1359	---NA---	459							no IPS match
1360	histone demethylase UTY-like	232	50	1.05E-31	89.62%	9	P:heart development; F:metal ion binding; P:anterior/posterior pattern specification; P:histone H3-K27 demethylation; F:methyltransferase activity; P:brain development; P:germ cell migration; F:histone demethylase activity (H3-K27 specific); P:methylation		no IPS match
1361	---NA---	401							no IPS match
1362	peptidyl-prolyl cis-trans isomerase-like 2	1891	50	0.00E+00	73.72%	2	P:cellular protein modification process; F:isomerase activity		IPR002130 (PRINTS); IPR003613 (SMART); IPR029000 (G3DSA:2.40.100.GENE3D); IPR013083 (G3DSA:3.30.40.GENE3D); IPR002130 (PFAM); PTHR11071:SF147 (PANTHER); IPR024936 (PANTHER); IPR003613 (PROSITE_PROFILES); IPR002130 (PROSITE_PROFILES); IPR029000 (SUPERFAMILY); SSF57850 (SUPERFAMILY)
1363	---NA---	2290							no IPS match
1364	---NA---	363							no IPS match
1365	---NA---	718							no IPS match
1366	F-box LRR-repeat 2	2626	50	1.83E-66	49.64%	11	F:ubiquitin-protein transferase activity; F:protein phosphatase binding; F:phosphatidylinositol 3-kinase regulatory subunit binding; P:regulation of phosphatidylinositol 3-kinase signaling; P:regulation of autophagy; C:membrane; P:SCF-dependent proteasomal ubiquitin-dependent protein catabolic process; C:SCF ubiquitin ligase complex; P:protein monoubiquitination; P:protein ubiquitination; P:ubiqu…		IPR006553 (SMART); IPR032675 (G3DSA:3.80.10.GENE3D); IPR001611 (PFAM); PTHR24006 (PANTHER); SSF52047 (SUPERFAMILY)
1367	Mitochondrial import inner membrane translocase subunit Tim23	1463	50	3.48E-55	77.40%	4	C:mitochondrial inner membrane presequence translocase complex; C:integral component of mitochondrial inner membrane; F:protein channel activity; P:protein import into mitochondrial matrix		IPR003397 (PFAM); PTHR15371:SF0 (PANTHER); PTHR15371 (PANTHER)
1368	---NA---	2684							no IPS match
1369	methylcrotonoyl- carboxylase beta mitochondrial	2956	50	0.00E+00	86.90%	4	F:ATP binding; C:mitochondrion; P:coenzyme A metabolic process; F:methylcrotonoyl-CoA carboxylase activity	EC:6.4.1.4	IPR029045 (G3DSA:3.90.226.GENE3D); IPR000022 (PFAM); PTHR22855 (PANTHER); PTHR22855:SF35 (PANTHER); IPR011763 (PROSITE_PROFILES); IPR011762 (PROSITE_PROFILES); IPR029045 (SUPERFAMILY); IPR029045 (SUPERFAMILY)
1370	Acyl- synthetase short-chain family member mitochondrial	619	50	1.28E-42	79.68%	7	F:ATP binding; F:acetate-CoA ligase activity; C:cytoplasm; P:metabolic process; F:propionate-CoA ligase activity; F:unfolded protein binding; P:protein folding	EC:6.2.1.1; EC:6.2.1.17	no IPS match
1371	---NA---	500							no IPS match
1372	---NA---	830							no IPS match
1373	---NA---	177							no IPS match
1374	---NA---	320							no IPS match
1375	---NA---	3078							no IPS match
1376	---NA---	148							no IPS match
1377	---NA---	361							no IPS match
1378	solute carrier family 43 member 3-like [Poecilia formosa]	1658	50	6.95E-50	45.76%	4	C:trans-Golgi network; P:transmembrane transport; C:membrane; C:integral component of membrane		G3DSA:1.20.1250.20 (GENE3D); PTHR20772 (PANTHER); IPR020846 (SUPERFAMILY)
1379	wee1 kinase isoform X1 [Bombus terrestris]	358	5	1.22E-06	53.40%	16	P:peptidyl-tyrosine phosphorylation; P:mitotic nuclear division; F:protein kinase activity; P:protein phosphorylation; F:nucleotide binding; F:magnesium ion binding; C:nucleus; F:ATP binding; F:protein tyrosine kinase activity; F:non-membrane spanning protein tyrosine kinase activity; F:metal ion binding; C:membrane; C:integral component of membrane; P:phosphorylation; F:transferase activity; F:k…		no IPS match
1380	---NA---	1481							no IPS match
1381	---NA---	220							no IPS match
1382	---NA---	374							no IPS match
1383	---NA---	344							no IPS match
1384	---NA---	1110							no IPS match
1385	---NA---	181							no IPS match
1386	---NA---	151
1387	prostaglandin F synthase-like	3294	50	1.30E-100	67.50%	3	F:oxidoreductase activity; P:oxidation-reduction process; C:cellular_component		IPR002466 (SMART); IPR002466 (PFAM); PTHR10910 (PANTHER); IPR002466 (PROSITE_PROFILES)
1388	---NA---	999							no IPS match
1389	---NA---	663							no IPS match
1390	---NA---	479							no IPS match
1391	---NA---	180							no IPS match
1392	---NA---	166							no IPS match
1393	---NA---	777							no IPS match
1394	---NA---	685							no IPS match
1395	thiopurine S-methyltransferase [Takifugu rubripes]	2209	50	1.90E-52	60.78%	4	C:extracellular exosome; C:cytoplasm; P:metabolic process; F:thiopurine S-methyltransferase activity	EC:2.1.1.67	IPR025835 (PIRSF); IPR029063 (G3DSA:3.40.50.GENE3D); IPR008854 (PFAM); PTHR10259 (PANTHER); PTHR10259:SF11 (PANTHER); IPR008854 (PROSITE_PROFILES); IPR029063 (SUPERFAMILY)
1396	---NA---	1022							no IPS match
1397	---NA---	2718							no IPS match
1398	---NA---	1255							no IPS match
1399	---NA---	936							no IPS match
1400	---NA---	343							no IPS match
1401	---NA---	225							no IPS match
1402	---NA---	736							no IPS match
1403	---NA---	155							no IPS match
1404	zinc finger 239-like isoform X1 [Poecilia formosa]	191	50	4.47E-14	69.92%	4	C:nucleus; P:retina development in camera-type eye; F:transcription regulatory region DNA binding; P:regulation of transcription, DNA-templated		no IPS match
1405	---NA---	143							no IPS match
1406	cuticle 1	186	4	7.01E-14	70.50%	1	F:structural constituent of cuticle		no IPS match
1407	---NA---	144							no IPS match
1408	EMRE mitochondrial	1713	17	4.27E-09	63.18%	4	P:positive regulation of innate immune response; P:defense response to Gram-negative bacterium; C:membrane; C:integral component of membrane		IPR018782 (PFAM); PTHR33904 (PANTHER); PTHR33904:SF1 (PANTHER)
1409	SAY domain-containing 1	1068	50	2.22E-15	66.70%	1	C:integral component of membrane		IPR019387 (PFAM); PTHR13527 (PANTHER); PTHR13527:SF0 (PANTHER)
1410	---NA---	424							no IPS match
1411	enhancer of rudimentary homolog	690	50	9.89E-63	93.78%	3	P:pyrimidine nucleotide biosynthetic process; P:positive regulation of Notch signaling pathway; P:cell cycle		IPR000781 (PIRSF); IPR000781 (PFAM); IPR000781 (PANTHER); IPR000781 (PRODOM); IPR000781 (SUPERFAMILY)
1412	---NA---	177							no IPS match
1413	---NA---	161							no IPS match
1414	---NA---	165							no IPS match
1415	---NA---	307							no IPS match
1416	---NA---	253							no IPS match
1417	---NA---	192							no IPS match
1418	DELLA GAIP-like	3223	4	1.04E-11	52%				no IPS match
1419	---NA---	147							no IPS match
1420	catecholamines up	1482	50	0.00E+00	71.56%	7	C:integral component of membrane; F:zinc ion transmembrane transporter activity; P:cellular zinc ion homeostasis; P:zinc II ion transmembrane transport; P:intracellular protein transport; F:Ran GTPase binding; C:intracellular		no IPS match
1421	---NA---	397							no IPS match
1422	---NA---	111							no IPS match
1423	---NA---	1116							no IPS match
1424	---NA---	1526							no IPS match
1425	PREDICTED: uncharacterized protein LOC106688092 isoform X2	3479	50	4.96E-16	53.08%				no IPS match
1426	nuclease HARBI1	806	50	1.12E-39	61.90%	1	F:lipid binding		IPR027806 (PFAM); PTHR22930 (PANTHER)
1427	AGAP010981-PA [Anopheles gambiae PEST]	340	24	1.67E-07	61.54%	38	P:negative regulation of cell proliferation; F:RNA polymerase II core promoter proximal region sequence-specific DNA binding; P:post-embryonic development; P:transcription from RNA polymerase II promoter; P:odontogenesis of dentin-containing tooth; P:central nervous system neuron differentiation; F:sequence-specific DNA binding; P:regulation of neuron differentiation; P:alpha-beta T cell differen…		no IPS match
1428	---NA---	225							no IPS match
1429	---NA---	146							no IPS match
1430	---NA---	336							no IPS match
1431	---NA---	164							no IPS match
1432	---NA---	143							no IPS match
1433	---NA---	173							no IPS match
1434	---NA---	1422							no IPS match
1435	---NA---	149							no IPS match
1436	---NA---	970							no IPS match
1437	F-box LRR-repeat 21	971	50	3.59E-68	64.74%	3	C:membrane; C:integral component of membrane; F:protein dimerization activity		no IPS match
1438	muscle M-line assembly unc-89 isoform X2	3280	50	1.56E-122	62.96%	6	P:regulation of Rho protein signal transduction; F:ATP binding; F:protein kinase activity; F:Rho guanyl-nucleotide exchange factor activity; P:protein phosphorylation; P:positive regulation of GTPase activity		no IPS match
1439	---NA---	346							no IPS match
1440	heat shock 70 partial	749	50	7.09E-108	80.98%	1	F:ATP binding		IPR029047 (G3DSA:2.60.34.GENE3D); IPR013126 (PFAM); IPR029048 (G3DSA:1.20.1270.GENE3D); PTHR19375 (PANTHER); IPR029047 (SUPERFAMILY); IPR029048 (SUPERFAMILY)
1441	glycine N-acyltransferase-like	2325	41	8.79E-14	45%	7	F:transferase activity, transferring acyl groups; F:transferase activity, transferring acyl groups other than amino-acyl groups; F:glycine N-acyltransferase activity; P:metabolic process; C:mitochondrion; F:transferase activity; F:N-acetyltransferase activity		IPR013653 (PFAM); IPR016181 (G3DSA:3.40.630.GENE3D); PTHR20958 (PANTHER); IPR000182 (PROSITE_PROFILES); IPR016181 (SUPERFAMILY)
1442	---NA---	181							no IPS match
1443	---NA---	1209							no IPS match
1444	---NA---	1225							no IPS match
1445	nuclear RNA export factor 1-like	2941	50	1.81E-107	57.08%	4	F:organic cyclic compound binding; F:heterocyclic compound binding; C:intracellular; P:mRNA transport		IPR005637 (SMART); IPR012677 (G3DSA:3.30.70.GENE3D); IPR005637 (PFAM); IPR032710 (G3DSA:3.10.450.GENE3D); IPR032675 (G3DSA:3.80.10.GENE3D); G3DSA:1.10.8.10 (GENE3D); IPR015245 (PFAM); IPR002075 (PFAM); IPR030217 (PANTHER); PTHR10662:SF22 (PANTHER); IPR015245 (PRODOM); IPR001611 (PROSITE_PROFILES); IPR001611 (PROSITE_PROFILES); IPR018222 (PROSITE_PROFILES); IPR005637 (PROSITE_PROFILES); IPR009060 …
1446	WD repeat domain-containing [Pediculus humanus corporis]	380	50	6.22E-23	54.08%	4	P:regulation of cell shape; C:nucleus; P:cytoskeleton organization; P:regulation of transcription from RNA polymerase II promoter		no IPS match
1447	---NA---	413							no IPS match
1448	---NA---	178							no IPS match
1449	---NA---	435							no IPS match
1450	Eukaryotic translation initiation factor 4E	3605	50	2.86E-81	82.10%	4	P:regulation of translation; F:translation initiation factor activity; C:cytoplasm; P:translational initiation		IPR001040 (PFAM); IPR023398 (G3DSA:3.30.760.GENE3D); PTHR11960:SF14 (PANTHER); IPR001040 (PANTHER); IPR023398 (SUPERFAMILY)
1451	muscle M-line assembly unc-89 isoform X3	11028	50	0.00E+00	61.62%	6	P:regulation of Rho protein signal transduction; F:ATP binding; F:protein kinase activity; F:Rho guanyl-nucleotide exchange factor activity; P:protein phosphorylation; P:positive regulation of GTPase activity		IPR003599 (SMART); IPR003598 (SMART); IPR003961 (SMART); IPR000719 (PFAM); IPR013783 (G3DSA:2.60.40.GENE3D); IPR013783 (G3DSA:2.60.40.GENE3D); G3DSA:3.30.200.20 (GENE3D); IPR013783 (G3DSA:2.60.40.GENE3D); IPR013783 (G3DSA:2.60.40.GENE3D); G3DSA:1.10.510.10 (GENE3D); IPR013783 (G3DSA:2.60.40.GENE3D); IPR013783 (G3DSA:2.60.40.GENE3D); IPR013783 (G3DSA:2.60.40.GENE3D); IPR013783 (G3DSA:2.60.40.GENE3…
1452	isoamyl acetate-hydrolyzing esterase 1 homolog	1453	50	3.59E-64	59.04%	1	C:extracellular exosome		IPR013830 (PFAM); IPR013830 (G3DSA:3.40.50.GENE3D); PTHR14209 (PANTHER); IPR013830 (SUPERFAMILY)
1453	---NA---	457							no IPS match
1454	---NA---	443							no IPS match
1455	---NA---	1526							no IPS match
1456	Uncharacterized protein APZ42_018326	2682	4	5.91E-08	50.50%				no IPS match
1457	---NA---	614							no IPS match
1458	---NA---	153							PS51257 (PROSITE_PROFILES)
1459	---NA---	224							no IPS match
1460	---NA---	328							no IPS match
1461	MORC family CW-type zinc finger 4 isoform X2	162	50	3.04E-07	56.12%	2	F:zinc ion binding; C:nucleoplasm		no IPS match
1462	---NA---	549							no IPS match
1463	---NA---	199							no IPS match
1464	---NA---	141							no IPS match
1465	39S ribosomal mitochondrial	1370	50	4.92E-52	49.18%	11	F:nucleotide binding; P:tRNA aminoacylation for protein translation; F:ATP binding; F:aminoacyl-tRNA ligase activity; F:structural constituent of ribosome; C:mitochondrion; F:cysteine-tRNA ligase activity; C:ribosome; C:mitochondrial large ribosomal subunit; P:translation; P:cysteinyl-tRNA aminoacylation		IPR010793 (PFAM); PTHR15889 (PANTHER)
1466	---NA---	143							no IPS match
1467	---NA---	1536							no IPS match
1468	---NA---	162							no IPS match
1469	---NA---	143							no IPS match
1470	---NA---	240							no IPS match
1471	---NA---	147							no IPS match
1472	---NA---	480							no IPS match
1473	---NA---	828							no IPS match
1474	---NA---	201							no IPS match
1475	---NA---	189							no IPS match
1476	---NA---	205							no IPS match
1477	collagen alpha-1(XVIII) chain-like isoform X2	145	50	1.31E-17	88.92%	4	C:collagen trimer; F:structural molecule activity; P:cell adhesion; C:extracellular matrix		no IPS match
1478	---NA---	683							no IPS match
1479	---NA---	205							no IPS match
1480	---NA---	223							no IPS match
1481	---NA---	149							no IPS match
1482	---NA---	141							no IPS match
1483	---NA---	603							no IPS match
1484	---NA---	396							no IPS match
1485	---NA---	214							no IPS match
1486	---NA---	185							no IPS match
1487	---NA---	173							no IPS match
1488	---NA---	143							no IPS match
1489	---NA---	189							no IPS match
1490	---NA---	180							no IPS match
1491	---NA---	259							no IPS match
1492	GH24710 [Drosophila grimshawi]	1112	50	2.83E-55	83.52%	1	P:cell cycle arrest		no IPS match
1493	---NA---	825							no IPS match
1494	---NA---	158							no IPS match
1495	---NA---	1181							no IPS match
1496	---NA---	1994							no IPS match
1497	transmembrane 65-like	659	50	2.79E-33	62.56%	3	C:intercalated disc; P:regulation of biological process; C:plasma membrane		IPR019537 (PFAM); PTHR21706 (PANTHER)
1498	syntaxin-7 [Neodiprion lecontei]	4513	50	6.75E-50	66.88%	6	P:membrane fusion; F:protein binding; P:vesicle-mediated transport; P:single-organism cellular process; C:membrane part; C:intracellular		IPR006011 (SMART); IPR000727 (SMART); PF14523 (PFAM); IPR000727 (PFAM); G3DSA:1.20.58.70 (GENE3D); PTHR19957 (PANTHER); PTHR19957:SF112 (PANTHER); IPR000727 (PROSITE_PROFILES); IPR010989 (SUPERFAMILY)
1499	---NA---	143							no IPS match
1500	39S ribosomal mitochondrial isoform X3	659	50	5.72E-91	80.78%	9	F:zinc ion binding; P:leukotriene biosynthetic process; F:structural constituent of ribosome; P:proteolysis; P:sensory perception of pain; F:leukotriene-A4 hydrolase activity; C:mitochondrial large ribosomal subunit; F:metallopeptidase activity; P:translation	EC:3.3.2.6	IPR005822 (G3DSA:3.90.1180.GENE3D); IPR005822 (PFAM); IPR005823 (TIGRFAM); IPR005822 (PIRSF); PTHR11545:SF2 (PANTHER); IPR005822 (PANTHER); IPR005822 (SUPERFAMILY)
1501	high mobility group DSP1 isoform X3	1024	50	6.47E-122	79.90%	5	C:nucleus; F:DNA binding; P:regulation of cell differentiation; P:spermatogenesis; P:regulation of transcription, DNA-templated		PR00886 (PRINTS); IPR009071 (SMART); IPR009071 (G3DSA:1.10.30.GENE3D); IPR009071 (PFAM); IPR009071 (PFAM); IPR009071 (G3DSA:1.10.30.GENE3D); PTHR13711 (PANTHER); IPR009071 (PROSITE_PROFILES); IPR009071 (PROSITE_PROFILES); IPR009071 (SUPERFAMILY); IPR009071 (SUPERFAMILY)
1502	---NA---	799							no IPS match
1503	---NA---	190							no IPS match
1504	---NA---	506							no IPS match
1505	---NA---	264							no IPS match
1506	---NA---	213							no IPS match
1507	---NA---	149							no IPS match
1508	---NA---	141							no IPS match
1509	---NA---	148							no IPS match
1510	---NA---	143							no IPS match
1511	---NA---	196							no IPS match
1512	---NA---	153							no IPS match
1513	---NA---	145							no IPS match
1514	calcium-activated chloride channel regulator 4-like	1332	18	6.08E-07	53.72%	7	F:intracellular calcium activated chloride channel activity; C:extracellular exosome; P:chloride transmembrane transport; C:membrane; C:integral component of membrane; C:intrinsic component of plasma membrane; P:chloride transport		no IPS match
1515	---NA---	1631							no IPS match
1516	ubiquitin-conjugating enzyme E2 E1 [Musca domestica]	4914	50	3.26E-101	98.18%	4	F:ATP binding; P:metabolic process; C:integral component of membrane; F:ligase activity		SM00212 (SMART); IPR000608 (PFAM); IPR016135 (G3DSA:3.10.110.GENE3D); PTHR24068 (PANTHER); IPR000608 (PROSITE_PROFILES); IPR016135 (SUPERFAMILY)
1517	---NA---	173							no IPS match
1518	---NA---	239							no IPS match
1519	Sugar transporter ERD6-like 4	188	1	2.11E-06	61%	8	F:substrate-specific transmembrane transporter activity; P:transmembrane transport; F:transmembrane transporter activity; C:membrane; C:integral component of membrane; P:carbohydrate transport; P:transport; F:transporter activity		no IPS match
1520	---NA---	789							no IPS match
1521	---NA---	141							no IPS match
1522	---NA---	263							no IPS match
1523	---NA---	157							no IPS match
1524	---NA---	720							no IPS match
1525	centrosomin isoform X2	7898	50	9.39E-27	67.16%	1	C:microtubule organizing center		IPR012943 (PFAM); PTHR18937 (PANTHER); SSF57997 (SUPERFAMILY); SSF90257 (SUPERFAMILY)
1526	---NA---	369							no IPS match
1527	creatininase [Burkholderia pseudomultivorans]	1533	50	3.21E-106	70.88%	1	F:hydrolase activity		IPR000994 (G3DSA:3.90.230.GENE3D); IPR029149 (G3DSA:3.40.350.GENE3D); IPR000587 (PFAM); PTHR10804 (PANTHER); PTHR10804:SF99 (PANTHER); IPR028980 (SUPERFAMILY); IPR000994 (SUPERFAMILY)
1528	---NA---	6271							no IPS match
1529	elongator complex 5	1184	50	2.26E-24	46.38%	7	C:nucleus; C:cytoplasm; P:transcription, DNA-templated; C:Elongator holoenzyme complex; P:regulation of transcription, DNA-templated; F:molecular_function; P:positive regulation of cell migration		IPR019519 (PFAM); PTHR15641:SF1 (PANTHER); IPR019519 (PANTHER)
1530	peroxidasin homolog [Megachile rotundata]	1673	50	0.00E+00	78.52%	5	F:iodide peroxidase activity; P:response to oxidative stress; P:cellular oxidant detoxification; P:oxidation-reduction process; F:heme binding	EC:1.11.1.8	IPR019791 (PRINTS); IPR019791 (PFAM); IPR019791 (G3DSA:1.10.640.GENE3D); PTHR11475 (PANTHER); PTHR11475:SF58 (PANTHER); IPR019791 (PROSITE_PROFILES); IPR010255 (SUPERFAMILY)
1531	cytochrome c oxidase assembly factor mitochondrial	845	50	2.83E-14	68.12%	4	P:mitochondrial respiratory chain complex IV biogenesis; C:mitochondrion; F:methyltransferase activity; P:rRNA processing		IPR018628 (PFAM); PTHR15642 (PANTHER)
1532	---NA---	1869							IPR013320 (G3DSA:2.60.120.GENE3D)
1533	Eukaryotic translation initiation factor 5B	4973	50	0.00E+00	85.10%	5	F:GTP binding; F:translation initiation factor activity; F:GTPase activity; P:translational initiation; C:intracellular		PF00009 (PFAM); IPR027417 (G3DSA:3.40.50.GENE3D); PTHR23115 (PANTHER); PTHR23115:SF186 (PANTHER); IPR027417 (SUPERFAMILY)
1534	---NA---	177							no IPS match
1535	progesterone-induced-blocking factor 1 isoform X2	1670	50	2.63E-17	47.90%	1	P:regulation of biological process		IPR026205 (PANTHER); PTHR18950:SF0 (PANTHER); SSF57997 (SUPERFAMILY)
1536	---NA---	1214							no IPS match
1537	BTB POZ domain-containing KCTD3 isoform X2	507	50	1.18E-62	93.28%	4	P:transmembrane transport; F:transmembrane transporter activity; C:integral component of membrane; P:protein homooligomerization		PTHR15859 (PANTHER); PTHR15859:SF1 (PANTHER)
1538	---NA---	627							no IPS match
1539	---NA---	141							no IPS match
1540	---NA---	426							no IPS match
1541	---NA---	730							no IPS match
1542	---NA---	288							no IPS match
1543	---NA---	237							no IPS match
1544	---NA---	575							no IPS match
1545	MOB kinase activator partial	1095	50	2.11E-93	92.14%	2	P:phosphorylation; F:kinase activity		IPR005301 (SMART); IPR005301 (G3DSA:1.20.140.GENE3D); IPR005301 (PFAM); PTHR22599:SF28 (PANTHER); IPR005301 (PANTHER); IPR005301 (SUPERFAMILY)
1546	ATP-dependent RNA helicase DDX55	154	50	2.29E-15	80.30%	6	F:ATP binding; F:RNA binding; C:integral component of membrane; P:RNA secondary structure unwinding; P:transport; F:ATP-dependent RNA helicase activity		no IPS match
1547	PDZ domain-containing 11	142	50	1.09E-12	80.28%	9	C:presynapse; C:cell-cell junction; P:protein localization to basolateral plasma membrane; P:maintenance of epithelial cell apical/basal polarity; F:protein C-terminus binding; C:cytosol; C:basolateral plasma membrane; P:exocytosis; P:neurotransmitter secretion		no IPS match
1548	---NA---	1170							no IPS match
1549	---NA---	292							no IPS match
1550	---NA---	909							no IPS match
1551	hypothetical protein BRAFLDRAFT_124498 [Branchiostoma floridae]	3441	14	1.08E-20	38.93%				no IPS match
1552	---NA---	214							no IPS match
1553	---NA---	160							no IPS match
1554	---NA---	317							no IPS match
1555	---NA---	343							no IPS match
1556	---NA---	186							no IPS match
1557	---NA---	869							no IPS match
1558	---NA---	233							no IPS match
1559	---NA---	162							no IPS match
1560	---NA---	2980							no IPS match
1561	---NA---	3734							no IPS match
1562	---NA---	2470							no IPS match
1563	---NA---	173							no IPS match
1564	---NA---	980							no IPS match
1565	---NA---	288							no IPS match
1566	---NA---	166							no IPS match
1567	---NA---	667							no IPS match
1568	---NA---	1687							no IPS match
1569	germinal-center associated nuclear partial	5218	50	6.08E-97	61.88%	1	C:intracellular part		IPR005062 (PFAM); PTHR12436:SF3 (PANTHER); PTHR12436 (PANTHER)
1570	---NA---	1703							no IPS match
1571	---NA---	122							no IPS match
1572	---NA---	166							no IPS match
1573	3-hydroxy-3-methylglutaryl-coenzyme A reductase	571	50	5.92E-54	51.76%	11	P:small molecule metabolic process; F:coenzyme binding; P:organic cyclic compound metabolic process; F:oxidoreductase activity, acting on the CH-OH group of donors, NAD or NADP as acceptor; C:bounding membrane of organelle; P:lipid biosynthetic process; C:endoplasmic reticulum; P:single-organism cellular process; C:membrane part; C:intracellular organelle part; P:cellular metabolic process		no IPS match
1574	39S ribosomal mitochondrial	624	50	7.94E-57	71.62%	3	F:structural constituent of ribosome; C:mitochondrial large ribosomal subunit; P:translation		IPR019373 (PFAM); PTHR13409 (PANTHER)
1575	---NA---	150							no IPS match
1576	---NA---	444							no IPS match
1577	echinoderm microtubule-associated -like 2 isoform X1	670	50	8.22E-16	66.54%	5	P:regulation of microtubule nucleation; C:membrane; C:integral component of membrane; F:microtubule binding; P:negative regulation of microtubule polymerization		no IPS match
1578	---NA---	147							no IPS match
1579	myosin heavy chain type 2	4971	50	0.00E+00	83.14%	5	C:myosin complex; F:ATP binding; F:actin binding; P:metabolic process; F:motor activity		no IPS match
1580	transcriptional enhancer factor TEF-1 isoform X2	5197	50	0.00E+00	81.54%	7	C:nucleus; F:transcription factor activity, sequence-specific DNA binding; F:phosphogluconate dehydrogenase (decarboxylating) activity; P:pentose-phosphate shunt; P:regulation of transcription, DNA-templated; P:hippo signaling; P:oxidation-reduction process	EC:1.1.1.44	IPR000818 (PRINTS); IPR000818 (SMART); IPR016361 (PIRSF); IPR000818 (PFAM); PTHR11834 (PANTHER); IPR000818 (PROSITE_PROFILES)
1581	mitochondrial import receptor subunit TOM22 homolog	1362	50	1.25E-16	66.92%	7	P:protein targeting to mitochondrion; P:mitochondrial transmembrane transport; F:protein transmembrane transporter activity; C:integral component of membrane; C:mitochondrial membrane part; C:mitochondrial outer membrane; P:intracellular protein transmembrane import		IPR005683 (PFAM); PTHR12504 (PANTHER); PTHR12504:SF0 (PANTHER)
1582	galactose-3-O-sulfotransferase 4-like [Tetranychus urticae]	832	5	2.32E-12	43.60%	6	F:galactosylceramide sulfotransferase activity; C:membrane; C:integral component of membrane; P:glycolipid biosynthetic process; C:Golgi apparatus; F:transferase activity		IPR009729 (PFAM); IPR009729 (PANTHER); PTHR14647:SF63 (PANTHER)
1583	---NA---	158							no IPS match
1584	---NA---	1382							no IPS match
1585	transmembrane 11 mitochondrial	823	50	5.56E-66	72.64%	2	C:integral component of mitochondrial inner membrane; P:mitochondrion organization		IPR026120 (PFAM); PTHR15099 (PANTHER); PTHR15099:SF1 (PANTHER)
1586	replication initiation [Escherichia coli]	524	50	1.43E-44	99.92%	6	P:DNA replication initiation; F:DNA-directed DNA polymerase activity; C:extrachromosomal circular DNA; P:proteolysis; P:DNA biosynthetic process; F:peptidase activity	EC:2.7.7.7	IPR000525 (PFAM); IPR011991 (G3DSA:1.10.10.GENE3D); IPR011991 (SUPERFAMILY)
1587	C10	1432	50	3.69E-24	66%				IPR026317 (PFAM); IPR026317 (PANTHER); PTHR13463:SF3 (PANTHER)
1588	fragile X mental retardation syndrome-related 1 isoform X2	1355	50	5.21E-135	82.68%	1	F:RNA binding		PTHR10603 (PANTHER)
1589	---NA---	460							no IPS match
1590	---NA---	1096							no IPS match
1591	---NA---	195							no IPS match
1592	---NA---	148							no IPS match
1593	---NA---	150							no IPS match
1594	arginine serine-rich coiled-coil 2-like isoform X2	2706	50	1.30E-38	51.36%	4	P:metabolic process; C:membrane; C:integral component of membrane; F:hydrolase activity		IPR028124 (PFAM)
1595	---NA---	2622							no IPS match
1596	histone demethylase UTY isoform X1	5110	50	0.00E+00	78.04%	2	F:methyltransferase activity; P:methylation		IPR003347 (SMART); IPR003347 (PFAM); PTHR14017 (PANTHER); IPR003347 (PROSITE_PROFILES); SSF51197 (SUPERFAMILY)
1597	ATP-dependent Clp protease ATP-binding subunit clpX- mitochondrial	4788	50	0.00E+00	80.92%	7	F:ATP binding; C:mitochondrial matrix; P:protein catabolic process; P:proteolysis; F:unfolded protein binding; F:ATP-dependent peptidase activity; P:protein folding		IPR003593 (SMART); IPR019489 (SMART); G3DSA:1.10.8.60 (GENE3D); IPR019489 (PFAM); IPR027417 (G3DSA:3.40.50.GENE3D); IPR003959 (PFAM); IPR004487 (TIGRFAM); PTHR11262 (PANTHER); PTHR11262:SF14 (PANTHER); IPR027417 (SUPERFAMILY)
1598	reverse partial	734	1	2.48E-39	77%	2	F:RNA-directed DNA polymerase activity; P:RNA-dependent DNA biosynthetic process		no IPS match
1599	---NA---	156							no IPS match
1600	GH24541 [Drosophila grimshawi]	1321	50	6.18E-36	67.22%				no IPS match
1601	UDP- c:beta-1,3-N-acetylgalactosaminyltransferase partial	1048	50	1.74E-11	51.82%	1	F:transferase activity		IPR002659 (PFAM)
1602	---NA---	765							no IPS match
1603	---NA---	167							no IPS match
1604	---NA---	288							no IPS match
1605	---NA---	647							no IPS match
1606	ankyrin repeat domain [Hydrogenivirga 128-5-R1-1]	687	50	7.14E-11	52.62%	5	F:zinc ion binding; P:signal transduction; F:metal ion binding; P:phosphorylation; F:kinase activity		no IPS match
1607	---NA---	314							no IPS match
1608	---NA---	163							no IPS match
1609	---NA---	889							no IPS match
1610	---NA---	683							no IPS match
1611	Rho GTPase-activating 11A	2692	50	9.65E-09	71.26%	1	P:signal transduction		no IPS match
1612	Methylmalonic aciduria and homocystinuria type D mitochondrial	1412	50	9.81E-94	59.08%	1	C:cytoplasmic part		IPR019362 (PFAM); IPR019362 (PANTHER); PTHR13192:SF3 (PANTHER)
1613	---NA---	275							no IPS match
1614	---NA---	777							no IPS match
1615	sprT-like domain-containing Spartan	1949	50	7.91E-66	65.06%	3	C:nucleus; F:binding; P:cellular response to DNA damage stimulus		IPR006642 (SMART); IPR006640 (SMART); IPR006640 (PFAM); PTHR21220 (PANTHER)
1616	---NA---	461							no IPS match
1617	---NA---	400							no IPS match
1618	nuclease HARBI1	1352	50	4.43E-69	56.48%	1	F:lipid binding		IPR027806 (PFAM); PTHR22930 (PANTHER)
1619	---NA---	328							no IPS match
1620	---NA---	237							no IPS match
1621	---NA---	575							no IPS match
1622	---NA---	666							no IPS match
1623	---NA---	547							no IPS match
1624	RNA-directed DNA polymerase from mobile element jockey-like	354	50	1.93E-09	50.68%	3	F:RNA-directed DNA polymerase activity; F:RNA binding; P:RNA-dependent DNA biosynthetic process		no IPS match
1625	---NA---	548							IPR015880 (SMART); IPR007087 (PROSITE_PROFILES); SSF57667 (SUPERFAMILY)
1626	---NA---	818							no IPS match
1627	---NA---	355							no IPS match
1628	---NA---	431							no IPS match
1629	---NA---	141							no IPS match
1630	---NA---	302							no IPS match
1631	MTO1 mitochondrial	2057	50	0.00E+00	74.24%	1	P:tRNA processing		SM01228 (SMART); IPR002218 (PFAM); IPR004416 (TIGRFAM); IPR026904 (PFAM); IPR023753 (G3DSA:3.50.50.GENE3D); PTHR11806 (PANTHER); PTHR11806:SF0 (PANTHER); IPR004416 (HAMAP); IPR023753 (SUPERFAMILY)
1632	---NA---	279							no IPS match
1633	peroxiredoxin- mitochondrial	1656	50	1.22E-89	78.88%	12	C:nucleus; C:peroxisome; P:response to oxidative stress; P:determination of adult lifespan; P:negative regulation of apoptotic process; C:mitochondrion; F:thioredoxin peroxidase activity; C:cytosol; P:cell redox homeostasis; P:oxidation-reduction process; P:negative regulation of innate immune response; P:hydrogen peroxide catabolic process	EC:1.11.1	IPR013740 (PFAM); IPR012336 (G3DSA:3.40.30.GENE3D); PTHR10430 (PANTHER); PTHR10430:SF16 (PANTHER); IPR013766 (PROSITE_PROFILES); IPR012336 (SUPERFAMILY)
1634	Zinc finger 40 [Papilio machaon]	1767	50	2.38E-21	52.72%	6	P:wing disc development; P:epithelial tube morphogenesis; P:regulation of cellular process; F:binding; P:negative regulation of biological process; P:animal organ morphogenesis		no IPS match
1635	---NA---	190							no IPS match
1636	condensin-2 complex subunit D3	4573	50	5.89E-135	63.30%	11	P:mitotic prophase; P:meiotic chromosome condensation; P:mitotic chromosome condensation; F:methylated histone binding; C:membrane; C:nuclear pericentric heterochromatin; C:condensed chromosome, centromeric region; C:nuclear condensin complex; F:chromatin binding; C:nucleoplasm; P:chromosome separation		IPR011989 (G3DSA:1.25.10.GENE3D); IPR032682 (PFAM); PTHR14222:SF1 (PANTHER); IPR026971 (PANTHER); IPR026971 (PANTHER); PTHR14222:SF1 (PANTHER); IPR016024 (SUPERFAMILY)
1637	---NA---	893							no IPS match
1638	---NA---	1615							no IPS match
1639	---NA---	471							no IPS match
1640	---NA---	407							no IPS match
1641	oxalate:formate antiporter-like isoform X1 [Biomphalaria glabrata]	2069	50	4.41E-97	53.76%	5	P:transmembrane transport; P:ion transmembrane transport; C:membrane; C:integral component of membrane; F:transporter activity		G3DSA:1.20.1250.20 (GENE3D); G3DSA:1.20.1250.20 (GENE3D); IPR011701 (PFAM); PTHR11360:SF3 (PANTHER); PTHR11360 (PANTHER); PTHR11360 (PANTHER); PTHR11360:SF3 (PANTHER); IPR020846 (SUPERFAMILY)
1642	---NA---	151							no IPS match
1643	---NA---	153							no IPS match
1644	---NA---	186
1645	---NA---	147							no IPS match
1646	Mediator of RNA polymerase II transcription subunit 13	1254	50	2.84E-38	46.78%	3	C:mediator complex; F:RNA polymerase II transcription cofactor activity; P:regulation of transcription from RNA polymerase II promoter		no IPS match
1647	---NA---	721							no IPS match
1648	ATP-dependent RNA helicase DDX51-like	2847	50	1.45E-122	59.76%	3	F:organic cyclic compound binding; F:heterocyclic compound binding; F:hydrolase activity		IPR014001 (SMART); IPR001650 (SMART); IPR027417 (G3DSA:3.40.50.GENE3D); IPR001650 (PFAM); IPR027417 (G3DSA:3.40.50.GENE3D); IPR011545 (PFAM); PTHR24031:SF68 (PANTHER); PTHR24031:SF68 (PANTHER); PTHR24031 (PANTHER); PTHR24031 (PANTHER); IPR014001 (PROSITE_PROFILES); IPR001650 (PROSITE_PROFILES); IPR027417 (SUPERFAMILY)
1649	---NA---	668							no IPS match
1650	---NA---	177							no IPS match
1651	3-hydroxy-3-methylglutaryl-Coenzyme A reductase isoform X2	1027	50	1.45E-46	83.48%	13	P:negative regulation of MAP kinase activity; P:cholesterol biosynthetic process; P:visual learning; P:isoprenoid biosynthetic process; F:hydroxymethylglutaryl-CoA reductase (NADPH) activity; C:peroxisomal membrane; C:endoplasmic reticulum membrane; F:hydroxymethylglutaryl-CoA reductase activity; P:protein tetramerization; C:integral component of membrane; F:NADPH binding; P:coenzyme A metabolic …	EC:1.1.1.88; EC:1.1.1.34	IPR002202 (PFAM); IPR023074 (G3DSA:3.90.770.GENE3D); PTHR10572:SF2 (PANTHER); IPR002202 (PANTHER); IPR002202 (PROSITE_PROFILES); IPR009029 (SUPERFAMILY)
1652	---NA---	947							no IPS match
1653	---NA---	432							no IPS match
1654	---NA---	173							no IPS match
1655	---NA---	484							no IPS match
1656	3-oxo-5-alpha-steroid 4-dehydrogenase 1	2355	50	3.48E-62	61.96%	1	P:single-organism metabolic process		IPR001104 (PFAM); IPR016636 (PIRSF); PTHR10556:SF37 (PANTHER); PTHR10556 (PANTHER); IPR001104 (PROSITE_PROFILES)
1657	---NA---	332							no IPS match
1658	---NA---	243							no IPS match
1659	---NA---	1910							no IPS match
1660	---NA---	113
1661	---NA---	324							no IPS match
1662	---NA---	140
1663	---NA---	2528							no IPS match
1664	---NA---	293							no IPS match
1665	---NA---	2217							PS51257 (PROSITE_PROFILES)
1666	Syx8 [Drosophila busckii]	829	50	2.25E-16	66.90%	8	P:vesicle fusion; P:vesicle docking; C:integral component of membrane; F:SNAP receptor activity; C:endomembrane system; C:SNARE complex; F:SNARE binding; P:intracellular protein transport		no IPS match
1667	---NA---	224							no IPS match
1668	muscle myosin heavy partial	3173	50	0.00E+00	91%	5	C:myosin complex; F:ATP binding; F:actin binding; P:metabolic process; F:motor activity		G3DSA:1.20.5.340 (GENE3D); IPR002928 (PFAM); PTHR13140 (PANTHER); PTHR13140:SF405 (PANTHER); SSF90257 (SUPERFAMILY)
1669	---NA---	306							no IPS match
1670	---NA---	772							no IPS match
1671	---NA---	278							no IPS match
1672	---NA---	162							no IPS match
1673	---NA---	664							no IPS match
1674	---NA---	711							no IPS match
1675	centrosomal of 131 kDa	177	22	2.78E-06	68.91%	15	P:positive regulation of intracellular protein transport; C:microtubule cytoskeleton; F:protein homodimerization activity; C:centriolar satellite; P:positive regulation of cell proliferation; C:nucleus; C:centrosome; C:nuclear membrane; C:intercellular bridge; C:microtubule organizing center; P:regulation of centrosome duplication; C:intracellular membrane-bounded organelle; C:cilium; P:intracili…		no IPS match
1676	---NA---	350							no IPS match
1677	homeotic spalt-major- partial	225	50	1.36E-41	96.38%	12	C:nucleus; F:transcription factor activity, sequence-specific DNA binding; F:metal ion binding; P:signal transduction; C:membrane; F:transcription regulatory region DNA binding; P:regulation of transcription, DNA-templated; P:transcription from RNA polymerase II promoter; F:sequence-specific DNA binding; P:neurogenesis; P:transport; F:transporter activity		no IPS match
1678	---NA---	626							no IPS match
1679	meiosis arrest female 1 homolog	2348	50	2.43E-146	63.78%	4	F:nucleotide binding; F:nucleic acid binding; C:peroxisome; P:regulation of gene expression		IPR025605 (PFAM); IPR024768 (PANTHER); PTHR14379:SF3 (PANTHER); IPR025605 (PROSITE_PROFILES); IPR025605 (PROSITE_PROFILES); IPR025605 (PROSITE_PROFILES); IPR025605 (PROSITE_PROFILES)
1680	---NA---	149							no IPS match
1681	---NA---	140							no IPS match
1682	---NA---	1139							no IPS match
1683	---NA---	854							no IPS match
1684	---NA---	143							no IPS match
1685	---NA---	682							no IPS match
1686	---NA---	182							no IPS match
1687	---NA---	270							no IPS match
1688	---NA---	138							no IPS match
1689	---NA---	385							no IPS match
1690	---NA---	187							no IPS match
1691	---NA---	151							no IPS match
1692	---NA---	790							no IPS match
1693	calcitonin gene-related peptide type 1 receptor-like	161	50	1.39E-15	79.52%	7	F:DNA binding; P:neuropeptide signaling pathway; F:DNA-directed RNA polymerase activity; P:transcription, DNA-templated; F:calcitonin receptor activity; C:integral component of membrane; P:cell surface receptor signaling pathway	EC:2.7.7.6	no IPS match
1694	MAK16 homolog	194	1	2.97E-07	82%				no IPS match
1695	---NA---	185							no IPS match
1696	---NA---	149							no IPS match
1697	ketosamine-3- [Ixodes scapularis]	586	50	2.63E-37	70.38%	2	P:phosphorylation; F:kinase activity		no IPS match
1698	---NA---	237							no IPS match
1699	---NA---	155							no IPS match
1700	---NA---	846							no IPS match
1701	---NA---	191							no IPS match
1702	---NA---	241							no IPS match
1703	Leucine-rich repeat serine threonine- kinase	491	50	3.12E-31	54.98%	8	F:GTP binding; F:ATP binding; P:small GTPase mediated signal transduction; F:protein kinase activity; P:phosphorylation; P:protein phosphorylation; F:kinase activity; C:intracellular		no IPS match
1704	---NA---	336							no IPS match
1705	---NA---	242							no IPS match
1706	---NA---	216							no IPS match
1707	---NA---	137							no IPS match
1708	---NA---	163							no IPS match
1709	---NA---	358							no IPS match
1710	---NA---	168							no IPS match
1711	neutral and basic amino acid transport rBAT-like isoform X1 [Fopius arisanus]	168	50	1.21E-16	75.70%	4	P:carbohydrate metabolic process; F:alpha-glucosidase activity; C:integral component of membrane; F:cation binding		no IPS match
1712	---NA---	320							no IPS match
1713	---NA---	345							no IPS match
1714	---NA---	179							no IPS match
1715	---NA---	197							no IPS match
1716	---NA---	152							no IPS match
1717	---NA---	335							no IPS match
1718	---NA---	170							no IPS match
1719	---NA---	179							no IPS match
1720	---NA---	138							no IPS match
1721	---NA---	381							no IPS match
1722	---NA---	325							no IPS match
1723	---NA---	178							no IPS match
1724	---NA---	146							no IPS match
1725	---NA---	222							no IPS match
1726	---NA---	138							no IPS match
1727	---NA---	697							no IPS match
1728	---NA---	162							no IPS match
1729	---NA---	573							no IPS match
1730	---NA---	1401							no IPS match
1731	---NA---	237							no IPS match
1732	---NA---	432							no IPS match
1733	---NA---	194							no IPS match
1734	---NA---	389							no IPS match
1735	---NA---	196							no IPS match
1736	---NA---	157							no IPS match
1737	Bifunctional glutamate proline--tRNA ligase	137	50	5.09E-08	73.04%	22	F:ligase activity, forming aminoacyl-tRNA and related compounds; C:small-subunit processome; P:regulation of translational fidelity; F:aminoacyl-tRNA editing activity; P:rRNA processing; P:tRNA aminoacylation; C:ribosome; P:glutamyl-tRNA aminoacylation; P:prolyl-tRNA aminoacylation; P:translation; F:nucleotide binding; P:tRNA aminoacylation for protein translation; F:ATP binding; F:aminoacyl-tRNA…		no IPS match
1738	---NA---	312							no IPS match
1739	---NA---	267							no IPS match
1740	---NA---	137							no IPS match
1741	aftiphilin-like [Priapulus caudatus]	3656	39	4.48E-12	42.92%				IPR029205 (PFAM); PTHR16156:SF10 (PANTHER); PTHR16156 (PANTHER)
1742	zinc C2H2 type	2296	1	7.33E-06	64%	2	F:nucleic acid binding; F:metal ion binding		IPR015880 (SMART); PF12874 (PFAM); PTHR24409 (PANTHER); IPR007087 (PROSITE_PROFILES); IPR007087 (PROSITE_PROFILES); IPR007087 (PROSITE_PROFILES); SSF57667 (SUPERFAMILY)
1743	---NA---	1266							no IPS match
1744	---NA---	601							no IPS match
1745	---NA---	137							no IPS match
1746	E3 ubiquitin- ligase Bre1	4038	50	0.00E+00	74.36%	1	F:metal ion binding		IPR001841 (SMART); PF13920 (PFAM); IPR013083 (G3DSA:3.30.40.GENE3D); PTHR23163 (PANTHER); PTHR23163:SF0 (PANTHER); IPR001841 (PROSITE_PROFILES); SSF57850 (SUPERFAMILY)
1747	---NA---	403							no IPS match
1748	Mdm4 isoform X3	2641	50	8.23E-11	64.38%	21	P:cell proliferation; F:ubiquitin protein ligase activity; F:zinc ion binding; P:protein complex assembly; P:negative regulation of cell proliferation; P:regulation of signal transduction by p53 class mediator; P:negative regulation of protein catabolic process; C:nucleoplasm; P:negative regulation of transcription from RNA polymerase II promoter; C:nucleus; F:protein binding; P:DNA damage respon…		IPR003121 (G3DSA:1.10.245.GENE3D); IPR003121 (SUPERFAMILY)
1749	---NA---	357							no IPS match
1750	Polyadenylate binding II	6072	50	2.20E-80	52.16%	1	F:metal ion binding		IPR015880 (SMART); PTHR24375 (PANTHER); IPR007087 (PROSITE_PROFILES); IPR007087 (PROSITE_PROFILES); SSF57667 (SUPERFAMILY)
1751	---NA---	536							no IPS match
1752	---NA---	303							no IPS match
1753	---NA---	154							no IPS match
1754	---NA---	411							no IPS match
1755	---NA---	324							no IPS match
1756	---NA---	178							no IPS match
1757	---NA---	161							no IPS match
1758	---NA---	156							no IPS match
1759	---NA---	677							no IPS match
1760	---NA---	550							IPR005485 (PFAM); G3DSA:3.30.420.100 (GENE3D); IPR005485 (PANTHER); SSF53137 (SUPERFAMILY)
1761	4-aminobutyrate mitochondrial	2630	50	0.00E+00	74.84%	5	F:pyridoxal phosphate binding; F:identical protein binding; F:4-aminobutyrate transaminase activity; C:mitochondrion; P:gamma-aminobutyric acid catabolic process	EC:2.6.1.19	IPR005814 (PIRSF); IPR015422 (G3DSA:3.90.1150.GENE3D); IPR005814 (PFAM); IPR004631 (TIGRFAM); IPR015421 (G3DSA:3.40.640.GENE3D); IPR005814 (PANTHER); PTHR11986:SF7 (PANTHER); IPR015424 (SUPERFAMILY)
1762	poly [ADP-ribose] polymerase 3	2468	50	1.47E-157	66.36%	6	P:DNA ligation involved in DNA repair; F:DNA ligase (ATP) activity; P:regulation of cellular process; P:lagging strand elongation; C:cytoplasm; F:transferase activity	EC:6.5.1.1	IPR008893 (SMART); IPR004102 (PFAM); IPR012317 (G3DSA:3.90.228.GENE3D); IPR008893 (PFAM); IPR004102 (G3DSA:1.20.142.GENE3D); IPR012317 (PFAM); IPR008893 (G3DSA:2.20.140.GENE3D); IPR031275 (PTHR10459:PANTHER); PTHR10459 (PANTHER); IPR012317 (PROSITE_PROFILES); IPR004102 (PROSITE_PROFILES); IPR008893 (SUPERFAMILY); IPR004102 (SUPERFAMILY); SSF56399 (SUPERFAMILY)
1763	---NA---	208							no IPS match
1764	---NA---	1267							no IPS match
1765	---NA---	389							no IPS match
1766	---NA---	4977							no IPS match
1767	coronin-7 isoform X2	141	50	1.51E-13	82.16%	10	C:growth cone; F:actin filament binding; P:AMPA glutamate receptor clustering; P:axon guidance; C:neuromuscular junction; C:cytoplasmic microtubule; C:actin filament; F:protein binding, bridging; P:actin cytoskeleton reorganization; F:microtubule binding		no IPS match
1768	---NA---	483							no IPS match
1769	---NA---	530							no IPS match
1770	---NA---	398							no IPS match
1771	MGC82372 [Xenopus laevis]	1134	7	2.15E-09	48.43%				IPR007128 (PFAM)
1772	thromboxane-A synthase-like	533	50	3.82E-54	55.70%	2	F:oxidoreductase activity; F:binding		no IPS match
1773	---NA---	480							no IPS match
1774	ligand of Numb X 2-like isoform X1 [Lingula anatina]	162	50	8.78E-18	75.70%	3	F:ubiquitin-protein transferase activity; F:zinc ion binding; P:protein ubiquitination		no IPS match
1775	---NA---	217							no IPS match
1776	---NA---	434							no IPS match
1777	---NA---	157							no IPS match
1778	---NA---	615							no IPS match
1779	---NA---	145							no IPS match
1780	---NA---	411							no IPS match
1781	---NA---	1495							no IPS match
1782	alpha-(1,6)-fucosyltransferase isoform X1 [Lepisosteus oculatus]	678	50	8.39E-33	56.16%	2	F:transferase activity, transferring glycosyl groups; P:protein N-linked glycosylation		no IPS match
1783	chondroitin sulfate N-acetylgalactosaminyltransferase 2-like [Lingula anatina]	397	50	1.34E-19	49.96%	1	P:proteoglycan biosynthetic process		no IPS match
1784	D-beta-hydroxybutyrate mitochondrial-like	1377	50	1.53E-84	65.80%	7	F:retinol dehydrogenase activity; F:oxidoreductase activity; P:metabolic process; C:membrane; C:integral component of membrane; P:oxidation-reduction process; P:visual perception		IPR002347 (PRINTS); IPR002347 (PRINTS); IPR016040 (G3DSA:3.40.50.GENE3D); IPR002347 (PFAM); IPR002347 (PANTHER); PTHR24322:SF531 (PANTHER); IPR002347 (PANTHER); PTHR24322:SF531 (PANTHER); IPR016040 (SUPERFAMILY)
1785	---NA---	421							no IPS match
1786	dedicator of cytokinesis 1 isoform X2	4992	9	9.02E-07	60%				no IPS match
1787	GTP:AMP phosphotransferase mitochondrial isoform X1	3047	50	1.94E-147	75.54%	13	P:nucleotide phosphorylation; P:ADP biosynthetic process; P:GTP metabolic process; P:blood coagulation; F:nucleoside triphosphate adenylate kinase activity; F:GTP binding; F:adenylate kinase activity; F:ATP binding; P:UTP metabolic process; F:protein binding; P:ITP metabolic process; C:mitochondrial matrix; P:AMP metabolic process	EC:2.7.4.3; EC:2.7.4.10	IPR000850 (PRINTS); IPR006259 (TIGRFAM); PF00406 (PFAM); IPR027417 (G3DSA:3.40.50.GENE3D); IPR007862 (PFAM); IPR000850 (PANTHER); IPR000850 (HAMAP); IPR028586 (HAMAP); IPR027417 (SUPERFAMILY)
1788	---NA---	1413							no IPS match
1789	---NA---	2082							no IPS match
1790	oxidoreductase dhs-27	1627	50	2.95E-27	42.12%	2	P:metabolic process; F:transferase activity		IPR015897 (SMART); IPR004119 (PFAM); G3DSA:3.90.1200.10 (GENE3D); PTHR11012 (PANTHER); IPR011009 (SUPERFAMILY)
1791	Xaa-Pro aminopeptidase	2107	50	0.00E+00	61.62%	10	F:protein homodimerization activity; C:extracellular exosome; F:metal ion binding; P:bradykinin catabolic process; P:metabolic process; P:proteolysis; F:metalloaminopeptidase activity; F:aminopeptidase activity; F:manganese ion binding; F:hydrolase activity		IPR000587 (PFAM); IPR000994 (PFAM); IPR000994 (G3DSA:3.90.230.GENE3D); IPR029149 (G3DSA:3.40.350.GENE3D); IPR032416 (PFAM); PF16189 (PFAM); PTHR10804:SF98 (PANTHER); PTHR10804 (PANTHER); PTHR10804:SF98 (PANTHER); PTHR10804 (PANTHER); IPR000994 (SUPERFAMILY); IPR028980 (SUPERFAMILY)
1792	---NA---	958							no IPS match
1793	PRRC1-like isoform X1	4125	50	1.55E-75	68.70%				IPR029001 (G3DSA:3.90.950.GENE3D); IPR026533 (PFAM); PTHR23276:SF2 (PANTHER); IPR026534 (PANTHER); IPR029001 (SUPERFAMILY)
1794	splicing factor 3B subunit 2 isoform X1	3480	50	0.00E+00	83.06%	8	C:U12-type spliceosomal complex; C:catalytic step 2 spliceosome; C:precatalytic spliceosome; C:U2-type spliceosomal complex; C:U2 snRNP; C:nucleoplasm; F:poly(A) RNA binding; P:mRNA splicing, via spliceosome		IPR003034 (SMART); IPR006568 (SMART); IPR007180 (PFAM); IPR003034 (G3DSA:1.10.720.GENE3D); IPR006568 (PFAM); IPR003034 (PFAM); PTHR12785 (PANTHER); PTHR12785:SF6 (PANTHER); IPR003034 (PROSITE_PROFILES); SSF68906 (SUPERFAMILY)
1795	---NA---	216							no IPS match
1796	---NA---	673							no IPS match
1797	---NA---	279							no IPS match
1798	ras association domain-containing 8 isoform X2	7075	50	6.83E-44	65.70%	3	F:oxidoreductase activity; P:single-organism cellular process; P:single-organism metabolic process		IPR033593 (PANTHER); PTHR15286:SF6 (PANTHER)
1799	---NA---	4486							no IPS match
1800	rhotekin-like isoform X1 [Diachasma alloeum]	3221	50	4.59E-41	65.40%	1	P:signal transduction		PTHR21538 (PANTHER); PTHR21538:SF24 (PANTHER)
1801	heat shock 21	2029	4	1.06E-41	60.50%				IPR001436 (PRINTS); IPR002068 (PFAM); IPR008978 (G3DSA:2.60.40.GENE3D); IPR031107 (PANTHER); IPR002068 (PROSITE_PROFILES); IPR008978 (SUPERFAMILY)
1802	---NA---	992							no IPS match
1803	PREDICTED: uncharacterized protein LOC106670103 isoform X7	3274	50	0.00E+00	78.92%				no IPS match
1804	---NA---	162							no IPS match
1805	---NA---	1692							no IPS match
1806	Tubulin alpha-1 partial	1835	50	1.14E-20	54.88%	8	F:nucleotide binding; F:GTP binding; F:GTPase activity; P:metabolic process; C:integral component of membrane; F:structural constituent of cytoskeleton; C:microtubule; P:microtubule-based process		IPR012315 (SMART); IPR012315 (PFAM); PTHR21524 (PANTHER); PTHR21524:SF5 (PANTHER); IPR012315 (PROSITE_PROFILES)
1807	---NA---	333							no IPS match
1808	---NA---	139							no IPS match
1809	---NA---	1450							no IPS match
1810	---NA---	565							no IPS match
1811	---NA---	206							no IPS match
1812	---NA---	176							no IPS match
1813	---NA---	417							no IPS match
1814	---NA---	1291							no IPS match
1815	Mitochondrial intermembrane space import and assembly 40-B	780	50	1.22E-45	77.38%				IPR010625 (PFAM); PTHR21622 (PANTHER)
1816	---NA---	208							no IPS match
1817	---NA---	487							no IPS match
1818	---NA---	191							no IPS match
1819	---NA---	167							no IPS match
1820	---NA---	142
1821	---NA---	268							no IPS match
1822	---NA---	745							no IPS match
1823	---NA---	337							no IPS match
1824	---NA---	149							no IPS match
1825	---NA---	152							no IPS match
1826	lissencephaly-1 homolog	6030	50	0.00E+00	88.06%	54	P:nuclear migration; P:microtubule cytoskeleton organization involved in establishment of planar polarity; P:adult locomotory behavior; C:kinetochore; P:cortical microtubule organization; C:microtubule associated complex; P:learning or memory; P:neuroblast proliferation; P:ameboidal-type cell migration; C:motile primary cilium; P:positive regulation of dendritic spine morphogenesis; P:cochlea dev…		IPR020472 (PRINTS); IPR006594 (SMART); IPR001680 (SMART); IPR006594 (PFAM); IPR017252 (PIRSF); IPR015943 (G3DSA:2.130.10.GENE3D); IPR001680 (PFAM); PTHR22847 (PANTHER); PTHR22847 (PANTHER); PTHR22847:SF444 (PANTHER); PTHR22847:SF444 (PANTHER); IPR001680 (PROSITE_PROFILES); IPR017252 (HAMAP); IPR001680 (PROSITE_PROFILES); IPR017986 (PROSITE_PROFILES); IPR006594 (PROSITE_PROFILES); IPR001680 (PROSI…
1827	DNA-binding SATB2	4052	50	4.51E-44	62.02%	2	F:DNA binding; C:nucleus		IPR001356 (SMART); IPR014710 (G3DSA:2.60.120.GENE3D); IPR009057 (G3DSA:1.10.10.GENE3D); IPR001356 (PFAM); PTHR15116 (PANTHER); PTHR15116:SF16 (PANTHER); PS51257 (PROSITE_PROFILES); IPR001356 (PROSITE_PROFILES); IPR009057 (SUPERFAMILY)
1828	serine threonine- phosphatase 2A 56 kDa regulatory subunit gamma isoform-like isoform X2	2736	50	0.00E+00	86.22%	4	P:signal transduction; P:regulation of protein phosphatase type 2A activity; C:protein phosphatase type 2A complex; F:protein phosphatase type 2A regulator activity		IPR011989 (G3DSA:1.25.10.GENE3D); IPR002554 (PIRSF); IPR002554 (PFAM); PTHR10257:SF19 (PANTHER); IPR002554 (PANTHER); PTHR10257:SF19 (PANTHER); IPR016024 (SUPERFAMILY)
1829	---NA---	623							no IPS match
1830	Tricarboxylate transport partial	1422	50	1.21E-121	71.78%	7	C:lipid particle; C:mitochondrial membrane; F:structural constituent of ribosome; F:tricarboxylate secondary active transmembrane transporter activity; P:mitochondrial citrate transport; C:Nebenkern; P:translation		IPR018108 (PFAM); IPR023395 (G3DSA:1.50.40.GENE3D); PTHR24089 (PANTHER); PTHR24089:SF102 (PANTHER); IPR018108 (PROSITE_PROFILES); IPR018108 (PROSITE_PROFILES); IPR018108 (PROSITE_PROFILES); IPR023395 (SUPERFAMILY)
1831	28S ribosomal mitochondrial	758	50	7.90E-48	70.20%	3	F:structural constituent of ribosome; C:mitochondrial small ribosomal subunit; P:translation		IPR001648 (PFAM); IPR001648 (G3DSA:4.10.640.GENE3D); PTHR13479 (PANTHER); IPR001648 (PRODOM); IPR001648 (SUPERFAMILY)
1832	---NA---	1085							no IPS match
1833	---NA---	562							no IPS match
1834	---NA---	166							no IPS match
1835	---NA---	442							no IPS match
1836	---NA---	190							no IPS match
1837	---NA---	2840							no IPS match
1838	---NA---	567							no IPS match
1839	---NA---	701							no IPS match
1840	alpha 2 macroglobulin	376	50	3.25E-67	56.70%	3	C:extracellular space; F:endopeptidase inhibitor activity; P:negative regulation of endopeptidase activity		no IPS match
1841	cornichon homolog 4	845	50	1.23E-44	76.38%	7	P:ER to Golgi vesicle-mediated transport; P:protein transport; C:integral component of membrane; C:endoplasmic reticulum; C:endoplasmic reticulum-Golgi intermediate compartment; F:CCR5 chemokine receptor binding; P:intracellular signal transduction		IPR003377 (SMART); IPR003377 (PFAM); PTHR12290:SF19 (PANTHER); PTHR12290 (PANTHER)
1842	---NA---	200							no IPS match
1843	---NA---	474							no IPS match
1844	---NA---	151							no IPS match
1845	---NA---	148							no IPS match
1846	NAD kinase isoform X11 [Diaphorina citri]	1453	50	0.00E+00	84.22%	4	F:NAD+ kinase activity; P:NAD metabolic process; P:phosphorylation; P:NADP biosynthetic process	EC:2.7.1.23	IPR002504 (PFAM); IPR017437 (G3DSA:2.60.200.GENE3D); IPR017438 (G3DSA:3.40.50.GENE3D); PTHR20275:SF12 (PANTHER); IPR002504 (PANTHER); IPR016064 (SUPERFAMILY)
1847	---NA---	173							no IPS match
1848	---NA---	815							no IPS match
1849	transmembrane 18	929	50	7.29E-39	71.06%	1	C:membrane		IPR026721 (PFAM); PTHR22593 (PANTHER)
1850	---NA---	182							no IPS match
1851	---NA---	719							no IPS match
1852	Adenosine monophosphate- transferase FICD	1543	50	6.90E-119	73.34%	1	C:membrane		IPR003812 (G3DSA:1.10.3290.GENE3D); IPR011990 (G3DSA:1.25.40.GENE3D); PTHR13504 (PANTHER); PTHR13504:SF34 (PANTHER); IPR013026 (PROSITE_PROFILES)
1853	---NA---	459							no IPS match
1854	C-type lectin 2	728	12	7.90E-99	56.08%	1	F:carbohydrate binding		no IPS match
1855	WD repeat-containing 74	1996	50	3.47E-86	60.82%	1	C:nucleus		IPR001680 (SMART); IPR015943 (G3DSA:2.130.10.GENE3D); IPR015943 (G3DSA:2.130.10.GENE3D); PTHR16038 (PANTHER); PTHR16038:SF4 (PANTHER); IPR017986 (SUPERFAMILY)
1856	---NA---	148							no IPS match
1857	PREDICTED: uncharacterized protein LOC103515384	927	11	6.51E-10	62.27%	2	C:membrane; C:integral component of membrane		no IPS match
1858	---NA---	855							no IPS match
1859	---NA---	874							no IPS match
1860	---NA---	545							no IPS match
1861	hypoxia inducible factor 1 alpha	6849	50	0.00E+00	62.76%	4	C:nucleus; P:transcription, DNA-templated; P:regulation of transcription, DNA-templated; F:protein dimerization activity		no IPS match
1862	---NA---	999							no IPS match
1863	---NA---	229							no IPS match
1864	---NA---	275							no IPS match
1865	---NA---	192							no IPS match
1866	---NA---	196							no IPS match
1867	---NA---	144							no IPS match
1868	---NA---	838							no IPS match
1869	---NA---	171							no IPS match
1870	---NA---	181							no IPS match
1871	---NA---	163							no IPS match
1872	---NA---	140							no IPS match
1873	---NA---	162							no IPS match
1874	---NA---	147							no IPS match
1875	---NA---	142							no IPS match
1876	---NA---	508							no IPS match
1877	riboflavin transporter 2-like	290	50	1.30E-21	62.10%	2	C:membrane; C:integral component of membrane		no IPS match
1878	---NA---	679							no IPS match
1879	required for meiotic nuclear division 1 homolog	2204	50	5.15E-108	69.88%	1	F:ligase activity		IPR003734 (PFAM); PTHR16255:SF1 (PANTHER); PTHR16255 (PANTHER)
1880	vasa	323	50	1.23E-47	64.80%	5	F:nucleic acid binding; F:ATP binding; F:zinc ion binding; P:metabolic process; F:helicase activity		no IPS match
1881	oocyte zinc finger 6-like isoform X3 [Salmo salar]	1443	50	2.05E-28	43.88%	7	F:nucleic acid binding; P:biological_process; F:transcription factor activity, sequence-specific DNA binding; F:metal ion binding; C:cellular_component; F:molecular_function; C:intracellular		IPR015880 (SMART); PF13894 (PFAM); IPR013087 (G3DSA:3.30.160.GENE3D); IPR013087 (G3DSA:3.30.160.GENE3D); IPR007087 (PFAM); IPR013087 (G3DSA:3.30.160.GENE3D); IPR013087 (G3DSA:3.30.160.GENE3D); IPR013087 (G3DSA:3.30.160.GENE3D); PTHR24409 (PANTHER); IPR007087 (PROSITE_PROFILES); IPR007087 (PROSITE_PROFILES); IPR007087 (PROSITE_PROFILES); IPR007087 (PROSITE_PROFILES); IPR007087 (PROSITE_PROFILES); …
1882	reverse transcriptase	475	1	6.37E-45	85%	2	F:RNA-directed DNA polymerase activity; P:RNA-dependent DNA biosynthetic process	EC:2.7.7.49	no IPS match
1883	---NA---	174							no IPS match
1884	---NA---	151							no IPS match
1885	---NA---	257							no IPS match
1886	6-phosphogluconolactonase	1350	50	1.30E-86	69.08%	3	P:carbohydrate metabolic process; P:pentose-phosphate shunt; F:6-phosphogluconolactonase activity		G3DSA:3.40.50.1360 (GENE3D); IPR006148 (PFAM); IPR005900 (TIGRFAM); PTHR11054 (PANTHER); SSF100950 (SUPERFAMILY)
1887	---NA---	1225							no IPS match
1888	---NA---	174							no IPS match
1889	---NA---	203							no IPS match
1890	adenylate kinase	1490	50	6.64E-120	84.90%	16	P:nucleotide phosphorylation; P:ADP biosynthetic process; P:hematopoietic stem cell differentiation; P:neurogenesis; C:mitochondrial inner membrane; C:lipid particle; P:leukocyte differentiation; F:adenylate kinase activity; F:ATP binding; C:mitochondrial intermembrane space; C:extracellular exosome; P:AMP metabolic process; C:sperm mitochondrial sheath; P:ATP metabolic process; C:cytosol; P:dATP…	EC:2.7.4.3	IPR000850 (PRINTS); PF00406 (PFAM); IPR007862 (PFAM); IPR027417 (G3DSA:3.40.50.GENE3D); IPR006259 (TIGRFAM); IPR000850 (PANTHER); IPR028587 (HAMAP); IPR000850 (HAMAP); IPR027417 (SUPERFAMILY)
1891	---NA---	475							no IPS match
1892	---NA---	328							no IPS match
1893	---NA---	173							no IPS match
1894	ataxin-3-like isoform X2	191	50	4.28E-18	77.44%	2	F:omega peptidase activity; P:proteolysis	EC:3.4.19	no IPS match
1895	---NA---	193							no IPS match
1896	---NA---	290							no IPS match
1897	Guanine nucleotide-releasing factor 2	6552	50	1.88E-165	80.20%	4	P:small GTPase mediated signal transduction; F:guanyl-nucleotide exchange factor activity; C:intracellular; P:positive regulation of GTPase activity		IPR001895 (SMART); IPR000651 (SMART); IPR001895 (PFAM); IPR001895 (G3DSA:1.10.840.GENE3D); G3DSA:1.20.870.10 (GENE3D); IPR000651 (PFAM); PTHR23113:SF224 (PANTHER); PTHR23113 (PANTHER); IPR001895 (PROSITE_PROFILES); IPR000651 (PROSITE_PROFILES); IPR023578 (SUPERFAMILY)
1898	Succinate dehydrogenase [ubiquinone] iron-sulfur mitochondrial	1543	50	1.55E-155	90.24%	11	C:mitochondrial respiratory chain complex II, succinate dehydrogenase complex (ubiquinone); F:succinate dehydrogenase (ubiquinone) activity; F:metal ion binding; F:electron carrier activity; F:3 iron, 4 sulfur cluster binding; P:tricarboxylic acid cycle; P:mitochondrial electron transport, succinate to ubiquinone; F:ubiquinone binding; F:4 iron, 4 sulfur cluster binding; F:2 iron, 2 sulfur cluste…	EC:1.3.5.1	IPR004489 (TIGRFAM); IPR012675 (G3DSA:3.10.20.GENE3D); IPR025192 (PFAM); PF13534 (PFAM); G3DSA:1.10.1060.10 (GENE3D); PTHR11921:SF29 (PANTHER); PTHR11921 (PANTHER); IPR001041 (PROSITE_PROFILES); IPR017896 (PROSITE_PROFILES); IPR009051 (SUPERFAMILY); IPR001041 (SUPERFAMILY)
1899	eukaryotic peptide chain release factor GTP-binding subunit ERF3A	2649	50	0.00E+00	80.98%	9	F:GTP binding; F:translation elongation factor activity; F:translation release factor activity; F:GTPase activity; C:cytosol; P:cytoplasmic translational termination; C:translation release factor complex; F:sulfate adenylyltransferase (ATP) activity; P:translational elongation	EC:2.7.7.4	IPR000795 (PRINTS); IPR003285 (PRINTS); G3DSA:2.40.30.10 (GENE3D); IPR027417 (G3DSA:3.40.50.GENE3D); IPR004160 (PFAM); PF00009 (PFAM); G3DSA:2.40.30.10 (GENE3D); PTHR23115:SF36 (PANTHER); PTHR23115 (PANTHER); IPR000795 (PROSITE_PROFILES); IPR009000 (SUPERFAMILY); IPR027417 (SUPERFAMILY); IPR009001 (SUPERFAMILY)
1900	membrane glyco LIG- [Ixodes scapularis]	1662	50	2.92E-25	46.22%	26	P:fibroblast growth factor receptor signaling pathway; C:neuronal cell body membrane; C:extracellular region; F:protein kinase inhibitor activity; P:negative regulation of protein kinase activity; C:integral component of plasma membrane; C:focal adhesion; P:axonogenesis; P:cytokine-mediated signaling pathway; C:cytoplasmic vesicle; P:positive regulation of synapse assembly; P:dendrite development…		IPR001611 (PFAM); IPR032675 (G3DSA:3.80.10.GENE3D); IPR032675 (G3DSA:3.80.10.GENE3D); PTHR24369:SF42 (PANTHER); PTHR24369:SF42 (PANTHER); PTHR24369 (PANTHER); IPR032675 (SUPERFAMILY)
1901	---NA---	191							no IPS match
1902	---NA---	190							no IPS match
1903	---NA---	160							no IPS match
1904	---NA---	149							no IPS match
1905	endoplasmic reticulum lectin 1 isoform X2	4149	50	3.83E-133	63.04%	1	F:carbohydrate binding		IPR012913 (PFAM); IPR009011 (G3DSA:2.70.130.GENE3D); IPR009011 (G3DSA:2.70.130.GENE3D); PTHR15414 (PANTHER); PTHR15414:SF2 (PANTHER); IPR009011 (SUPERFAMILY); IPR009011 (SUPERFAMILY)
1906	C-type lectin	1050	50	1.10E-80	53.52%	1	F:carbohydrate binding		IPR016186 (G3DSA:3.10.100.GENE3D); PTHR21407 (PANTHER); PTHR21407:SF1 (PANTHER); IPR001304 (PROSITE_PROFILES); IPR016187 (SUPERFAMILY)
1907	---NA---	272							no IPS match
1908	isoform A	1824	50	3.80E-141	58.70%	1	F:binding		G3DSA:2.170.270.10 (GENE3D); IPR001214 (PFAM); IPR002893 (PFAM); PTHR12197:SF175 (PANTHER); PTHR12197 (PANTHER); IPR001214 (PROSITE_PROFILES); IPR002893 (PROSITE_PROFILES); SSF144232 (SUPERFAMILY); SSF82199 (SUPERFAMILY)
1909	dehydrodolichyl diphosphate syntase complex subunit NUS1	4757	50	2.36E-30	54.22%	8	C:membrane; P:organic substance biosynthetic process; P:single-organism cellular process; P:primary metabolic process; P:cellular biosynthetic process; P:single-organism metabolic process; F:transferase activity, transferring alkyl or aryl (other than methyl) groups; P:sterol homeostasis		IPR001441 (G3DSA:3.40.1180.GENE3D); IPR001441 (PFAM); PTHR21528 (PANTHER); PTHR21528:SF0 (PANTHER); IPR001441 (SUPERFAMILY)
1910	sensory neuron membrane 1-like [Cephus cinctus]	308	50	2.20E-14	57.48%	1	C:membrane		no IPS match
1911	coatomer subunit alpha	9531	50	0.00E+00	86.06%	15	P:retrograde vesicle-mediated transport, Golgi to ER; P:somite development; F:structural molecule activity; P:intra-Golgi vesicle-mediated transport; P:intracellular protein transport; F:hormone activity; C:endoplasmic reticulum membrane; C:extracellular space; P:ER to Golgi vesicle-mediated transport; C:extracellular exosome; P:notochord development; C:cytosol; C:transport vesicle; P:pancreatic …		IPR020472 (PRINTS); IPR001680 (SMART); IPR001680 (PFAM); IPR006692 (PFAM); IPR010714 (PFAM); IPR015943 (G3DSA:2.130.10.GENE3D); IPR016391 (PIRSF); PTHR19876:SF1 (PANTHER); PTHR19876 (PANTHER); IPR001680 (PROSITE_PROFILES); IPR017986 (PROSITE_PROFILES); IPR001680 (PROSITE_PROFILES); IPR001680 (PROSITE_PROFILES); IPR001680 (PROSITE_PROFILES); IPR001680 (PROSITE_PROFILES); IPR017986 (SUPERFAMILY)
1912	RNA-binding lark isoform X5	1454	50	2.03E-66	73.16%	3	F:organic cyclic compound binding; F:heterocyclic compound binding; F:metal ion binding		IPR000504 (SMART); IPR001878 (SMART); IPR001878 (G3DSA:4.10.60.GENE3D); IPR001878 (PFAM); IPR012677 (G3DSA:3.30.70.GENE3D); IPR000504 (PFAM); IPR012677 (G3DSA:3.30.70.GENE3D); PTHR24012 (PANTHER); IPR001878 (PROSITE_PROFILES); IPR000504 (PROSITE_PROFILES); IPR000504 (PROSITE_PROFILES); IPR012677 (SUPERFAMILY); IPR012677 (SUPERFAMILY)
1913	---NA---	472							no IPS match
1914	---NA---	1931							no IPS match
1915	zinc finger weckle-like	2408	50	1.46E-17	43.94%	3	F:nucleic acid binding; P:biological_process; F:metal ion binding		IPR015880 (SMART); IPR007087 (PFAM); IPR013087 (G3DSA:3.30.160.GENE3D); IPR013087 (G3DSA:3.30.160.GENE3D); PTHR24409 (PANTHER); IPR007087 (PROSITE_PROFILES); IPR007087 (PROSITE_PROFILES); IPR007087 (PROSITE_PROFILES); SSF57667 (SUPERFAMILY); IPR011031 (SUPERFAMILY)
1916	---NA---	402							no IPS match
1917	tolloid 2	3369	50	0.00E+00	86.06%	4	F:zinc ion binding; F:calcium ion binding; P:proteolysis; F:metalloendopeptidase activity	EC:3.4.24	IPR000859 (SMART); IPR000742 (SMART); IPR001881 (SMART); IPR000859 (G3DSA:2.60.120.GENE3D); G3DSA:2.10.25.10 (GENE3D); IPR000859 (PFAM); PF14670 (PFAM); IPR015446 (PIRSF); G3DSA:2.10.25.10 (GENE3D); PTHR10127:SF638 (PANTHER); PTHR10127:SF638 (PANTHER); PTHR10127 (PANTHER); IPR000859 (PROSITE_PROFILES); IPR000742 (PROSITE_PROFILES); IPR000859 (PROSITE_PROFILES); IPR000859 (PROSITE_PROFILES); IPR00…
1918	proton-coupled folate transporter-like	1833	8	4.48E-08	56%	3	P:transmembrane transport; C:membrane; C:integral component of membrane		PTHR23507 (PANTHER)
1919	---NA---	478							no IPS match
1920	nuclear export mediator factor NEMF homolog	4218	50	0.00E+00	70.78%				G3DSA:2.30.310.10 (GENE3D); PF05833 (PFAM); IPR021846 (PFAM); IPR008532 (PFAM); PTHR15239 (PANTHER); PTHR15239:SF6 (PANTHER)
1921	Biorientation of chromosomes in cell division 1	5100	50	8.74E-40	75.86%	1	P:cell division		no IPS match
1922	Neuroblastoma-amplified partial	366	50	7.78E-33	67.94%	8	P:chordate embryonic development; P:nuclear-transcribed mRNA catabolic process, nonsense-mediated decay; P:retrograde vesicle-mediated transport, Golgi to ER; C:membrane; P:nuclear-transcribed mRNA catabolic process; C:integral component of membrane; P:negative regulation of nuclear-transcribed mRNA catabolic process, nonsense-mediated decay; C:intracellular		no IPS match
1923	---NA---	409							no IPS match
1924	---NA---	153							no IPS match
1925	---NA---	340							no IPS match
1926	---NA---	146							no IPS match
1927	---NA---	196							no IPS match
1928	---NA---	494							no IPS match
1929	---NA---	1008							no IPS match
1930	---NA---	311							no IPS match
1931	---NA---	173							no IPS match
1932	---NA---	478							no IPS match
1933	---NA---	162							no IPS match
1934	FGGY carbohydrate kinase domain-containing	3026	50	1.18E-147	70.18%	2	P:metabolic process; F:transferase activity, transferring phosphorus-containing groups		IPR018485 (PFAM); G3DSA:3.30.420.40 (GENE3D); PTHR10196 (PANTHER); PTHR10196:SF71 (PANTHER); SSF53067 (SUPERFAMILY)
1935	---NA---	3961							no IPS match
1936	galactokinase partial [synthetic construct]	1807	50	1.27E-146	75.22%	11	F:ATP binding; C:extracellular exosome; F:protein binding; C:membrane; C:cytosol; P:galactose catabolic process via UDP-galactose; P:carbohydrate phosphorylation; P:galactitol metabolic process; F:galactokinase activity; F:galactose binding; P:glycolytic process from galactose	EC:2.7.1.6	IPR000705 (PRINTS); IPR006206 (PRINTS); IPR014721 (G3DSA:3.30.230.GENE3D); IPR006204 (PFAM); IPR000705 (TIGRFAM); IPR019539 (PFAM); IPR013750 (G3DSA:3.30.70.GENE3D); IPR013750 (PFAM); IPR000705 (PIRSF); IPR000705 (PTHR10457:PANTHER); IPR006206 (PANTHER); IPR020568 (SUPERFAMILY); IPR013750 (SUPERFAMILY)
1937	RNA-binding 47 isoform X4 [Callorhinchus milii]	3918	50	1.41E-59	63.72%	2	F:organic cyclic compound binding; F:heterocyclic compound binding		IPR000504 (SMART); IPR000504 (PFAM); IPR012677 (G3DSA:3.30.70.GENE3D); PTHR24012:SF300 (PANTHER); PTHR24012 (PANTHER); PTHR24012:SF300 (PANTHER); IPR000504 (PROSITE_PROFILES); IPR000504 (PROSITE_PROFILES); IPR012677 (SUPERFAMILY); IPR012677 (SUPERFAMILY)
1938	PREDICTED: uncharacterized protein LOC107573537	2142	50	2.43E-53	48.24%	2	F:GTP binding; F:nucleotide binding		IPR027417 (G3DSA:3.40.50.GENE3D); IPR006073 (PFAM); IPR016491 (PANTHER); PTHR18884:SF65 (PANTHER); IPR016491 (PANTHER); PTHR18884:SF65 (PANTHER); IPR027417 (SUPERFAMILY)
1939	---NA---	4243							no IPS match
1940	PAB-dependent poly(A)-specific ribonuclease subunit PAN2 isoform X1	282	50	7.21E-19	66.96%	3	P:mRNA metabolic process; C:cytoplasm; F:nuclease activity	EC:3.1	no IPS match
1941	---NA---	221							no IPS match
1942	---NA---	144							no IPS match
1943	---NA---	1921							no IPS match
1944	---NA---	583							no IPS match
1945	---NA---	663							no IPS match
1946	homeobox Nkx-	1350	50	7.21E-33	89.70%	33	P:oligodendrocyte development; P:motor neuron axon guidance; P:Schwann cell development; P:ventral spinal cord interneuron fate determination; P:response to progesterone; P:negative regulation of neuron differentiation; P:positive regulation of neuron differentiation; F:transcriptional activator activity, RNA polymerase II distal enhancer sequence-specific binding; P:positive regulation of transc…		IPR020479 (PRINTS); IPR001356 (SMART); IPR009057 (G3DSA:1.10.10.GENE3D); IPR001356 (PFAM); PTHR24340 (PANTHER); PTHR24340:SF9 (PANTHER); PTHR24340 (PANTHER); PTHR24340:SF9 (PANTHER); IPR001356 (PROSITE_PROFILES); IPR009057 (SUPERFAMILY)
1947	---NA---	1113							no IPS match
1948	General transcription factor 3C polypeptide 3	1707	50	4.62E-92	49.80%	2	C:nuclear part; P:transcription, DNA-templated		IPR011990 (G3DSA:1.25.40.GENE3D); PTHR23082 (PANTHER); IPR011990 (SUPERFAMILY)
1949	---NA---	614							no IPS match
1950	Smc5p	176	50	6.36E-12	78.72%	15	F:ATPase activity; P:signal transduction; P:double-strand break repair via homologous recombination; P:regulation of transcription, DNA-templated; P:phenylalanyl-tRNA aminoacylation; F:damaged DNA binding; F:single-stranded DNA binding; C:nucleus; F:ATP binding; C:cytoplasm; C:Smc5-Smc6 complex; F:phenylalanine-tRNA ligase activity; P:resolution of recombination intermediates; F:SUMO transferase …	EC:3.6.1.3; EC:6.1.1.20	no IPS match
1951	---NA---	524							no IPS match
1952	---NA---	161							no IPS match
1953	---NA---	483							no IPS match
1954	---NA---	269							no IPS match
1955	---NA---	469							no IPS match
1956	methionine-R-sulfoxide reductase mitochondrial	2744	50	6.49E-48	71.08%	6	C:chloroplast; F:metal ion binding; P:metabolic process; F:oxidoreductase activity, acting on a sulfur group of donors, disulfide as acceptor; P:single-organism process; P:cellular process		IPR002579 (PFAM); IPR002579 (G3DSA:2.170.150.GENE3D); IPR002579 (TIGRFAM); PTHR10173:SF37 (PANTHER); IPR028427 (PANTHER); IPR011057 (SUPERFAMILY)
1957	hepatic leukemia factor-like isoform X3	596	50	6.49E-12	85.06%	3	F:transcription factor activity, sequence-specific DNA binding; P:regulation of transcription, DNA-templated; F:sequence-specific DNA binding		no IPS match
1958	---NA---	424							no IPS match
1959	---NA---	292							no IPS match
1960	---NA---	346							no IPS match
1961	---NA---	315							no IPS match
1962	---NA---	142							no IPS match
1963	---NA---	150							no IPS match
1964	DNA repair complementing XP-C cells homolog	411	39	1.99E-12	56.05%	4	F:DNA binding; C:nucleus; P:nucleotide-excision repair; F:damaged DNA binding		no IPS match
1965	---NA---	436							no IPS match
1966	---NA---	228							no IPS match
1967	---NA---	340							no IPS match
1968	---NA---	707							no IPS match
1969	---NA---	234							no IPS match
1970	NADH dehydrogenase [ubiquinone] 1 beta subcomplex subunit 1	586	50	1.45E-16	74.32%	4	F:NADH dehydrogenase activity; C:mitochondrion; C:integral component of membrane; P:oxidation-reduction process	EC:1.6.99.3	no IPS match
1971	---NA---	258							no IPS match
1972	---NA---	454							no IPS match
1973	---NA---	385							no IPS match
1974	---NA---	166							no IPS match
1975	---NA---	353							no IPS match
1976	---NA---	137							no IPS match
1977	Zinc finger HIT domain-containing 1	1404	50	2.70E-54	79.74%	5	F:histone deacetylase binding; F:nucleosome binding; P:regulation of histone deacetylation; C:Swr1 complex; P:histone exchange		IPR007529 (PFAM); PTHR13093 (PANTHER); IPR007529 (PROSITE_PROFILES)
1978	---NA---	326							no IPS match
1979	---NA---	400							no IPS match
1980	---NA---	1245							no IPS match
1981	tolloid 1	1511	50	8.03E-28	49.84%	7	P:macromolecule metabolic process; P:system development; P:embryonic morphogenesis; F:binding; P:tissue development; F:metallopeptidase activity; P:dorsal/ventral pattern formation		IPR001506 (PRINTS); IPR006026 (SMART); IPR002557 (SMART); IPR024079 (G3DSA:3.40.390.GENE3D); IPR002557 (G3DSA:2.170.140.GENE3D); IPR001506 (PFAM); IPR002557 (PFAM); PTHR10127 (PANTHER); IPR002557 (PROSITE_PROFILES); IPR002557 (SUPERFAMILY); SSF55486 (SUPERFAMILY)
1982	---NA---	1056							no IPS match
1983	---NA---	3273							no IPS match
1984	---NA---	138							no IPS match
1985	---NA---	338							no IPS match
1986	---NA---	769							no IPS match
1987	---NA---	390							no IPS match
1988	---NA---	165							no IPS match
1989	---NA---	324							no IPS match
1990	---NA---	163							no IPS match
1991	---NA---	399							no IPS match
1992	---NA---	148							no IPS match
1993	---NA---	183							no IPS match
1994	---NA---	323							no IPS match
1995	---NA---	148							no IPS match
1996	retinoblastoma-binding 5 homolog	1493	50	0.00E+00	81.62%	3	C:Set1C/COMPASS complex; F:histone methyltransferase activity (H3-K4 specific); P:histone H3-K4 methylation		IPR001680 (SMART); IPR001680 (PFAM); IPR015943 (G3DSA:2.130.10.GENE3D); PTHR22847:SF433 (PANTHER); PTHR22847 (PANTHER); IPR001680 (PROSITE_PROFILES); IPR017986 (PROSITE_PROFILES); SSF117289 (SUPERFAMILY)
1997	---NA---	194							no IPS match
1998	---NA---	152							no IPS match
1999	---NA---	650							no IPS match
[truncated: 74,964 more rows]
