# Supplementary material for: A comparative integrated gene-based linkage and locus ordering by linkage disequilibrium map for the Pacific white shrimp, Litopenaeus vannamei
Source: Sci Rep. 2017 Sep 4;7:10360. doi: 10.1038/s41598-017-10515-7 (PMC5583237; doi:10.1038/s41598-017-10515-7)
Supplement: Supplementary file 5 — Supplementary Table S5 [file 41598_2017_10515_MOESM5_ESM.xls]

## Sheet: Supplementary Table S5
SNP ID	Accession Number	SNP	Source Sequence	Source Sequence length	No. Inf. Mei. (phase known, sex average)	SNP Destination	Linkage Group	Linkage Map Position	Linkage - LODE Integration Position	SNP placement 2pt LOD	Sex Average Distance Haldane (cM)	Sex Average Cumulative Haldane (cM)	Sex Average Distance Kosambi (cM)	Sex Average Cumulative Kosambi (cM)	Female Distance Haldane (cM)	Female Cumulative Haldane (cM)	Female Distance Kosambi (cM)	Female Cumulative Kosambi (cM)	Male Distance Haldane (cM)	Male Cumulative Haldane (cM)	Male Distance Kosambi (cM)	Male Cumulative Kosambi (cM)
44892_45	ss2137303116	[A/G]	AGTATTTCTGCTGAATCATAACTGAGTAACTGCTTGATACTGAG[T/C]AAAATGATTGTCAAATGATAAAGATGGAGACAGAAAAGCAGCATTACTACAGGCTGGCACACACTGAGACCTAAATTATTGAGTGTGAGCCGTTTGTCAT	149	274	Mapped	1	1	1	29.8	0.4	0	0.4	0	0	0	0	0	0.8	0	0.8	0
40391_409	ss2137302582	[T/G]	TTTTGTATGCATTTACATGTATGTGTGCGTGTGTATGTGGGAGTGTTGTCTTTATATGTTTGTGCATGTCTGTGCATGTGTCTGTCTTACTGTCAGTCT[T/G]TTTGCCTGCATGCCTGTCTCTATCTGTTGAGAGTGAGTGTTTGTGTGTGTGCATAAGCATATGTATGTNNNNNNNNNNNNNNNNNNNNNNNNNNNNNNNN	204	154	Mapped	1	2	2	42.4	0	0.4	0	0.4	0	0	0	0	0	0.8	0	0.8
38942_1152	ss2137302410	[T/C]	GTGCTGCGTGTTCCAGAGGCCCTTCGGACACAGGGCGCAGAGCATCGGGGTGTGGCAGGATGCAATGGAGCTGATGGGTGTCCTCGGAATCATGGTCAA[T/C]TGCATGTTAATTGGCCTCTCTGGGCAGGTGCACCGGATGTTCCCCGAGATGTCGACAGCGCATACGATATTACTCATTATTGTACTGGAGCACGCCATGA	204	173	Mapped	1	3	3	21.7	0	0.4	0	0.4	0	0	0	0	0.4	0.8	0.4	0.8
43236_491	ss2137302935	[A/G]	CACATAAACGAAGATTTTATGGGCATCACACTTAGCAATACCCACATGCAAACATATAAAACCCCACAGTAGTAACACACACATTATAATTTACATCAC[T/C]GTGAACCTACACAAAGACAACTTTCTCTTGTACTAATGGCACATATTAACAATTATAAAAAATAGCAGGCATATGACTTGTAGCATATATGCACCCTGGA	204	173	Mapped	1	4	4	22	0	0.4	0	0.4	0	0	0	0	0	1.2	0	1.2
26629_4888	ss2137300560	[T/C]	CTATAGAGTGCTGAGGAGACCCCTTGGAAAGTCTTTGGCTTGTAGATTTATGCATAGACGTTATGGAAAGGTTTGTAGTTAGGTATGTTCTATTGTAGC[T/C]TAAGTATAATGACATTTTGAATGAATCTTGCAAAAGTTTCACAGACAAAATTAAAGGAATATCATATTGTAATATTTAATAAATTACTCTATTTATTGAT	204	198	Mapped	1	5	5	19.3	0	0.4	0	0.4	0	0	0	0	0	1.2	0	1.2
39459_369	ss2137302478	[T/C]	GAACAAGCACTGCAAAACCTTCACTAGAGCTGTGCTTTATTAGACTCCCTTTTCTCTCTCAGCATGGTCTGGAGGCCTTCCCATGCTCTCTCAACTTGG[T/C]CTTGCGTGTACTCTGCTGCCCACTGTGTGCAAAAGACAACATTGGCTCGAGACACTCTTTCCTTGTTGGAGAGCTGGTTGTCGATTCTTCTTTCTGCTTC	204	195	Mapped	1	6	6	9.3	0	0.4	0	0.4	0	0	0	0	0	1.2	0	1.2
54027_101	ss2137304044	[T/C]	ACTCATTAGTGTTCTGTAGATCAACTATTGCCTTATATTGTGTTATAGAAAGTCTTAATAGCAAAAGTGATAAAGGTATTGGTTGTGCATACAAGTGTT[A/G]GGAAAAGAGAGAGCAGAAAAAGTAACAAGATAAACTAGGAAAAAGATAGGGTGTAGAAGGAGTACGAAGAGGGCTTAGAGGAACAGAAAGAGGAGATGGA	204	174	Mapped	1	7	7	19.4	3	0.4	2.9	0.4	0.8	0	0.8	0	2.2	1.2	2.1	1.2
10027_1728	ss2137297830	[T/C]	TGCACAAACTACTGTATCCTATAGTAACTTGTGTGCTATCTGAAGGGAGAAGATGTATTGCTAATGGTATTCAACTTGGCTAATCAGACACCATTCATG[A/G]GGAGAATGTTGTGTGTACTCGTCGTTTACTTTTGAAGGGATGCAAGAAGTCACTAAGAATGTAAGGAAGGCTTTTGTGTAAAGTGTACAGATGGTGAGTG	204	109	Mapped	1	8	8	16	0	3.4	0	3.3	2.2	0.8	2.1	0.8	0	3.4	0	3.3
26978_146	ss2137300616	[T/C]	GCCCACGCAGAGAAAGTGCGAGGTGGCCGCGTCCCACATCGACAAACTGATCCCACAGAAGAGCTTCGTCACCCTGGAGCTCGACGTCACCGACTGCCC[A/G]GGCGTCAACTACTTGGAACACGTGCAGGCCAAGGTATCGCTGACAGCTGATCGCCGAGGTGACATCGAGATCTACCTGTCGTCGCCGTCGGG	196	218	Mapped	1	9	9	7.7	6.8	3.4	6.4	3.3	8.5	3	7.9	2.9	0	3.4	0	3.3
21351_158	ss2137299633	[A/G]	ATTGCTGTTGTGTTTAGGAAAGTGTTCCTGGCTAGGAAAAAGGTAATTGATTGCTTTAGAGNNNNNNNNNNNNNNNNNNNNNNNNNNNNNNNNNNNNNG[T/C]ATAATTTGTATACTTCTTGTTGTTTATTATCCTTTCGTTCTTTCTCCTCTCGTCTGTTCTTCAATCTTTCACGAGAGTTTTTTCATCTTTTCTCAATGTT	204	165	Mapped	1	10	10	12.3	0	10.2	0	9.7	0	11.5	0	10.8	5.4	3.4	5.1	3.3
11669_356	ss2137298083	[T/C]	AGGAGAAGTGCCAGATGTCCCAGCAATATACTTTTGTCAGCCAACAGAAGAAAACTTAATCCGGATTGGACAGGACTTCTCTGATGGCTTATATTCCGC[T/C]TATTACCTCAACTTTATATCTCCAATCAGTCGTCAGAAAATGGAAGATTTGGCCCTTGCTGCTCTACAGGCTGGGTGTCAAAGCAATATTAAGAAGGTAT	204	179	Mapped	1	11	11	10.8	0.6	10.2	0.6	9.7	0	11.5	0	10.8	3.3	8.8	3.2	8.4
44484_1659	ss2137303074	[T/G]	TTCTTATGTATCACAAAAGTCGCTCAACTTGAAAACTACAAGCTAGTCGAAGAAGCAATCAAGATGTAGGAAACCTAATGTCAGTTCTATGCCAGTTAT[A/C]AAACCACATGCCAGTACTGTACCTGCACATGCCAGAAGAGGCCAATAAATGAGTAATGAAGCTATATTGTAATAACCTTAAACTTTCGAGTTGTATAACA	204	194	Mapped	1	12	12	19	0	10.9	0	10.3	0	11.5	0	10.8	0	12.1	0	11.6
56625_1868	ss2137304324	[T/C]	TGTTCAGACGTGAAATTTGTTTCTAGTGCAGCACAGTATATTTGTATATATTTGTCAGCTATAATAACCACCTGTCTTGACCTTTCCACAAAGAGGTAA[T/C]AGTTCCTCACATGGTGCAAGCTGTCAGAGATGTACATTTGAATAATTTTGGTGTGATTACTTGGAAGATGNNNNNNNNNNNNNNNNNNNNNNNNNNNNNN	204	117	Mapped	1	13	13	9.9	1.8	10.9	1.8	10.3	0	11.5	0	10.8	2	12.1	2	11.6
57303_755	ss2137304386	[T/C]	GACAATAATGTTGTTAAAAGTCCAATAACCATGTATTAATCTCGTAAGGCCTTTTATGTTATGCCTATAGAAATAAGTTGTTTTTTTCCTTCCAGACTT[A/G]AAGTAGTGTTGTTTTTGTTGTGTGTTTCATTGATGATGTCTGCAGATGGGTACAAGACATTGATGATGTCTGCAGATGGGTACAAGAATTATTTTTTCTT	204	242	Mapped	1	14	14	4.8	0	12.7	0	12.1	0	11.5	0	10.8	0	14.1	0	13.6
21221_132	ss2137299615	[A/G]	AGTAATATCTTTCTTTTTGTAATGTGTGTTTGTCCATCACAGCCTACGATTCTGACAAGACGTTATCGTTTCTCGCTTGGAATTTCACATTTTCGAAGT[A/G]GAACTATTTCCAAAATCGCTGAAGCAACTGTATTCACTNNNNNNNNNNNNNNNNNNNNNNNNNNNNNNNNNNNNNNNNNNGTTTCGTAATCTTTGAAGTT	204	99	Mapped	1	15	15	1.2	0	12.7	0	12.1	0	11.5	0	10.8	0	14.1	0	13.6
18075_341	ss2137299098	[A/G]	TACCCTGTTAGAGTTTTTTCCTGCGTGCTGTTAGAGTTTTTTCCTGCGTGACAAACCGGTCTGAATCACAAACTTCATTTCTCGGGTGATGTAGATGTG[A/G]AAATGGGCATTATAAGCTACCAAATCAACC	134	92	Mapped	1	16	16	1.2	0.2	12.7	0.2	12.1	0	11.5	0	10.8	0	14.1	0	13.6
35640_274	ss2137301955	[T/C]	NNNNNNNNNNNNNNNNNNNNNNNTACGTAATTCGCACTTTAACTACAGTGCGTCCAGTAACAAGAAATGAAAAACTGGCAACTCTTCCGTACCTTCGAG[T/C]ACCACGATTTTTCACCAAATCACCTTTTTATTCTTATCACTTTACTCTCGATTCCTCTGCTTACTTAAAGGATCTTTTTAAAAAGAAAATATT	197	121	Mapped	1	17	17	7.8	0	12.9	0	12.3	2.2	11.5	2.2	10.8	0	14.1	0	13.6
23298_221	ss2137299978	[T/C]	ACCGGTCAGAATGCCTCCCAAACCAAGACAGAAGGCTAAGAGAGGTCCTCCTCCCAAGGTTGTGGCTAAACCAAGTCCTCAAGAAGATACAGATGAAGC[A/G]GCTGCCCTAGAGAAGTTTGCACTCGAGTTAAGATGGTGTTTACAGCAGATAGAACTCAGCATGGAGAAGAAGCAGGGAAATTCCAAACAAACCGAGGAAT	204	123	Mapped	1	18	18	4.2	10.2	12.9	9.3	12.3	4.7	13.7	4.5	13	19.1	14.1	16.4	13.6
6917_125	ss2137305417	[A/G]	GGGAAGAGCAGAATGTGCATGGCCCCAAGGCACTCCTGGCACCACTGTATGCAGGACACAACCATGGTGCAGAAGGGTCACAGAGTATGCTAAATACAC[A/G]GCACAACTCTCGGGATCAGCAGGGGTCTCAGCCAGCCTTGACTTGTAGATATAATGATGGCAAATGCAGACAGCGCCAGAGGGTGAAGTAACAACACGGA	204	178	Mapped	1	19	19	3.3	1.3	23.1	1.3	21.6	1.3	18.4	1.3	17.5	0.1	33.2	0.1	30
912_2029	ss2137306313	[T/G]	TCGGACATCAGCTGCTCCTTCGGGTCGCTCCAAGCTCTCAATGAAAAACTTCACATCATCTTCAGACACAACACGATGATGACCCATGTCCCTGTGATT[T/G]GCCAGAACCAGAATTGGAATATGACTAGGCACATTTTCAATCTCCCGTCGCACGTAGTCAAAGGTCCAGTTTTTGGTCATGTCGAGCATAAGGATGACCC	204	179	Mapped	1	20	20	23.2	0	24.4	0	22.9	0	19.7	0	18.8	0	33.3	0	30.1
36733_288	ss2137302112	[T/C]	TCTTTTGAGTACTGAAATAGGATGAGTAAAGTCCGTTGCCAAAGAGTTTATGCGTCCACGGTCGAGAAAGTGCTATTCCCTCCCTGCCAACACCAACAG[T/C]AAAGGTATTTCTCCTCGGCGCTTCATAATGACTTCTGCCGTCGAC	149	82	Placed by LODE	1		21		0	24.4	0	22.9	0	19.7	0	18.8	0	33.3	0	30.1
14998_100	ss2137298605	[A/G]	CAAAAATTGGTTCCTCAGTGGGAAAACACACACAGGCACAAGCTCACTTCACAACACACAATCTTCTTCGCCATCAAACCACTTAACGACGACCTTATG[T/C]ATATCTGAATTTAGAGCGTTTTTCCCATACCTTCTTCCATCCAGTCTCGCTTTACTCCACAACACACATCTTCGCCATCTGAATAACCGAACCACTTAAC	204	105	Mapped	1	21	22	9.6	0.4	24.4	0.4	22.9	0	19.7	0	18.8	0	33.3	0	30.1
65687_599	ss2137305110	[T/C]	CCGCTTCTCGCCTCTTCTCCTCTTCCAATCTTCGCTTTTCCTCCATCTTCCTTTGTTCTTCGAGTTTTCTCTGTTCTTCTAATTTTCTTTGTTCTTCCA[A/G]TCGTCTCTGTTCTTCTATCCTCTTTTGTTCTTCTAATCTTCTCTGTTCCTCCAATCTTTTTTGTTCTTCTAATCTTTTTTGTTCCAATCTTTTCTGTTCT	204	280	Mapped	1	22	23	23.5	0	24.8	0	23.3	0	19.7	0	18.8	0	33.3	0	30.1
5960_211	ss2137304587	[T/G]	CTACGCTGTGTGCCTAATTACTTGTTAGGGAACTGACGTCATCATTGGTGCGNNNNNNNNNNNNNNNNNNNNNCCAGGATGTTTTGAGATGTAACTGTT[A/C]TGTGTGAATTCTGTTCATGATGTCAGTTCTTGAGTTTTATAGTTTCATGTTCAATTGTGCTTCCCTGATGATCTGTCAGCATCCTTTTAGAACTAACATG	204	184	Mapped	1	23	24	26.5	0	24.8	0	23.3	0	19.7	0	18.8	2.7	33.3	2.6	30.1
55722_2702	ss2137304232	[A/G]	TTTTTTTTGTGGAAAATCCAGCAGGTTCCTCTTTTCTGCTGAGCAGAGTATATCTAGTGAGATTTGTCCTACTAATTTTAGTGTACATTACTTATAAGC[T/C]GTTTTGGGGTCTACAAACAGAGTTATGTGGTCTATCCTCACTGCATAACAATGTACAGTTAGCCTAGCCATTGTATGATTCTTCCTTAAATTCTCTTATA	204	194	Mapped	1	24	25	0.2	6.8	24.8	6.4	23.3	1.3	19.7	1.2	18.8	10.8	36	9.8	32.7
969_327	ss2137306405	[A/G]	GAGGATGGTGTCACCCGGTGCCAGGTGCTGAGATGCCAGGGTTCCCGGTGTCACCCTCTGGACAGTCAGGGGCTTCTTGTAGTCAGCTCCTCCTTGAAG[T/C]CTGAAGCCCCAAGGAATAGACTCGTCAGACCTCTGGAGTAAAATGTTGAGAAGTTTCGCCATGATGACCAAGTGAAGGAAAATAAAAACGAAAGAAACGG	204	102	Mapped	1	25	26	4	7.8	31.6	7.2	29.7	13	21	11.7	20	0	46.8	0	42.5
27952_828	ss2137300788	[A/C]	NNNNNNNNNNNNNNNNNNNNNNNNNNNNNNNNNNNNNNNNNNNNNNNNTGGCGTTGTGTACGATCTCTTTGAGTGCCTGTCAAACCACCTGGATAATCT[A/C]GGCTTGTCGCTAATCCCCATGTACTTTGTATCTCCCATGGCTGAAAGCTCGCTGGCCTACTCCAATATCTTTTCGGAGTGGCTG	188	102	Mapped	1	26	27	0	3.1	39.4	3	36.9	5.9	34	5.6	31.7	1.4	46.8	1.4	42.5
7892_107	ss2137306123	[T/G]	GATGGCCGCGAAGGAAAGGTTCTGGAAGCGGAAGCTGAAGCTGAACAAAATGTTCATCTGTATACAAGGACTTGCAGGATGCAGCTAAAGTGTTTGGAT[T/G]ATACCACTAACAAGTGGCTTAGGTCCTACATTTCTGAATGCCCAGGCTTTGATATGAGGCATAGAGCGTGGAGTTAGAGGTGTGGTCCATGTGGAAAGAA	204	164	Mapped	1	27	28	17.6	2.4	42.5	2.4	39.9	2	39.9	2	37.3	5.5	48.2	5.2	43.9
55906_677	ss2137304252	[T/C]	AACCTGCTTAATATTTTAATCAAAATCGTACAAGGTGTTATAAATTTCCTTGAAATGCCTTGGCTGGAAAGTTTTGCCTGTACATGGGTGCTTTATGTA[T/C]TGAAAGATCATCTAAAGATCTTAACATGAGTATGATGATGGAAATGTGTTAGTTCACTTGCTCTTTTTAGGATNNNNNNNNNNNNNNNNNNNNNNNNNNN	204	164	Mapped	1	28	29	13.8	0	45	0	42.3	0	41.9	0	39.3	0	53.7	0	49.1
22087_1463	ss2137299764	[T/G]	GGTATTTTTGGTTGTATAGGTAAGGGATTGTGGTACACCAGAATTTACATTGATGCTGCTCAAAAAGCGAGTCAGGTGCTGAGGGTAATTTTTTATACT[T/G]TTTTCACTCTGATATACTGATANNNNNNNNNNNNNNNNNNNNNNNNNNNNNNNNNNNNNN	164	107	Mapped	1	29	30	3.5	11.5	45	10.5	42.3	10.8	41.9	9.8	39.3	10.3	53.7	9.4	49.1
41848_629	ss2137302773	[A/G]	GGAGAAAATGAAGGAAGACAAAGCTGTGAGTGCAGTCTTCATAAGTGCCGAATCCCATTTCAAGTTCCTGAAGTCACACGTCGATGGTGCTCCAGCTTA[T/C]GACATGGAGGTTTAAGGACTCAATCATTCCAGGATAAAGTGAAGACAGACTTGAAAACACAAAGAGGATGCTTATGCCGTTTTCCTTTAGGATTTGTTCA	204	226	Mapped	1	30	31	42.7	0	56.5	0	52.8	0	52.7	0	49.1	0	64	0	58.5
35891_377	ss2137301989	[A/G]	ATTTGAATTAACATACCCTGGGCCAGTGAGCACCGGGATCTCTTTTCACCCATAAATCATCACAAAATAACATGTAACATTCAGCACCTGCACAATCAC[A/G]TGAAATAACACATCATCACATCACTCGTCATCACATCTTA	144	150	Mapped	1	31	32	10.2	0.8	56.5	0.8	52.8	1	52.7	1	49.1	0	64	0	58.5
40440_50	ss2137302590	[T/C]	CAGCTCTCTCCTAGTTCCTTCATTTCTAGCTCTCTTTCAGCTTGCTTAT[A/G]TTCTTCATGAATAATGTATAACGTGCTACAAGCCCAGTAGATCTTGCTATTGATCGAAGGGAAGATCCACCATGACCACTTACTTCAGCTACCCCGAGCC	154	142	Mapped	1	32	33	6.7	5.4	57.3	5.2	53.6	5.2	53.7	4.9	50.1	7.5	64	7	58.5
22187_2445	ss2137299782	[T/C]	TACAGGGAACTCTATGAAATGTGGCAAATCACAAACTCTTCTAAGAAAATTCTTGGGATTGACGACAGCCTTGTAGCCAAGGTAGTTGAAGAGCATGAC[A/G]AGGCACATATCATTAGGGAAGAGACAGCATTGGGTCCTCATTCAAGTTGTAGAGCATTAGAACAAATTGTAGTTCTTTTAGAGACAGGTAGTATTCCTGT	204	98	Mapped	1	33	34	10.3	0.9	62.7	0.9	58.8	1	58.9	1	55	0	71.5	0	65.5
21735_39	ss2137299711	[A/G]	TCTCTGGCAGCAACAATCAACGGCTCTTGTACTTATAT[T/C]AGACTGATTGACTTAAAAAAAAAAAGAAATGTTGGATCGTAAAAAAAGCCAAATAACTTCATTGCCATACATATCATCACTCATCATGGTTGTTGTAGTA	143	211	Mapped	1	34	35	3.3	4.5	63.6	4.3	59.7	3.8	59.9	3.7	56	3.9	71.5	3.8	65.5
13032_970	ss2137298308	[T/G]	TAACCCGTTTGATCTTGTATGAAAGGTATTATGATTATGAGCTCATTTAATACTGTAGAAAAGCTTTATAAAGAAATCACACCTGACGAAAAATTCTGG[A/C]TCACCTTTTGTGAGAAAACACTTCCATACATACTTTGGGAAGGAATGCTGCAGTTTGCAGAATTATAATGATCCATTATTGCATGCTTGGACCTTTGTTG	204	107	Placed by LODE	1		36		0	68.1	0	64	0	63.7	0	59.7	0	75.4	0	69.3
1202_584	ss2137298139	[A/G]	TGCTCCTTTGAATAGCATAACCAGAGATAAGTGTTCTGCGTGCCAAGTCTGACACTCGTGCCAAACGTTGCCGACCTCTGGAATAGACGTTTGTTGCCC[T/C]AGTTGATAATCTACGGGTCTGAACTACCATGCAACACAGGAGGCAATGATGCAAGGGAATCAGTGATGCTCTTTGTGCAGGAGAGGATAAGGCTGTGCGG	204	107	Mapped	1	35	37	3.9	2.4	68.1	2.4	64	3	63.7	3	59.7	2	75.4	2	69.3
39093_352	ss2137302429	[A/C]	CTTTCCACTGTGGTTTTGTTTTAGTCACACAAATGGTGCCATGAGCGCTTTGTCACCAAGGAGTCCATTACTAGACCTATCTGATCTGTTTGTTCCACT[A/C]GGCCTGTTTGTTCCATTCCTGGATTTTTAGAGGAAGAAAG	144	126	Mapped	1	36	38	11.1	0	70.5	0	66.4	0.5	66.7	0.5	62.7	0	77.4	0	71.3
14115_950	ss2137298481	[A/G]	CTGGGTATGCGAACACCGTTGGAGAGCCATCGCGTCCATGGTACAGTTCCGCAACGCTGTGGCCGGTACAGAAGGGTGGAACTTGTACCACAATGATGG[T/C]CATTTCCTTGCCTTTTCTAGGGGTTCAAAAGGGTTCTTCGCCATGGCCAAAGAAGGTTCTGTTGAAAAGACCGTCTCCACAAGCCTCCCTCCCGGCCTAT	204	158	Mapped	1	37	39	20.8	0	70.5	0	66.4	0	67.2	0	63.2	0	77.4	0	71.3
53665_144	ss2137304014	[T/G]	AGTAGATCATTGTTGTCTTAAATTCACATTGATTTTGGTATATTGTGTGTTCCCTCAGGGATGTTTGTGAAGGGTACATCAATCAGGTATGAGCCTAAT[T/G]GAAATATCAATTAATTTGACCATAGCATTTGCATGTGCTCACAAAACCTCTGAAAGAAANNNNNNNNNNNNNNNNNNNNNNAAAGAGCAGCATAAAGTTA	204	270	Mapped	1	38	40	21.7	0	70.5	0	66.4	0	67.2	0	63.2	0	77.4	0	71.3
22976_261	ss2137299914	[T/C]	CAAAGATTTATTTTCAGAGCATACAGCTCTTTAGGAAGCATGGAGCTAAACTATAACGAACAATCTCTTTCTCTTTTATATTGAGTAGATTTTGCTATG[A/G]ATGACTATGAAAGATATTCATGCTCCTTTATCATGTCTAAAAAACGCTCATACGCCTCGGGCTTCAAATAGTTTAAGCAACATGAGTACCATAGATACCT	204	244	Mapped	1	39	41	19.4	4.4	70.5	4.2	66.4	7.5	67.2	7	63.2	0	77.4	0	71.3
16744_297	ss2137298880	[T/G]	NNNNNNNNNNNNNNNNNNNNCCCCCCTATCCATTATGCGACTTCGTTTCTCTTCATACAATTTGGTTTATCAGAAATGGAAGTAATGTACGACATCCAT[A/C]GTTTGATTGTCAACTAGCCATATTTTGCCTCCTCATTTCCTTACGAACTGTTTCATTATTTATGTCAGTAATCTGCTGTTAGTCATTGAAGAAAATTATG	204	164	Mapped	1	40	42	4.5	5.4	75	5.1	70.6	5.2	74.7	4.9	70.2	6	77.4	5.7	71.3
12398_337	ss2137298204	[T/C]	GAATTAAAAGGTAGTCGACACTAACCTTTCACGACGAACCGAAACAAACCAAAAGACTAAAACCAATAGGCCTAAAAACAGACAAGCCCTCGAGACAAA[T/C]ATATAAAAAAGGAACATTAAAATAGAAAATTAAGTGACCTCAAAGACGCATAGGAAGACAAGAGAGACGAGACGCAAGACGAAAAGGTAATAACTGATAA	204	127	Mapped	1	41	43	30.4	0	80.4	0	75.7	0	79.9	0	75.1	0	83.4	0	77
24746_436	ss2137300230	[A/G]	TGCATAGGGGCTATCCAAATATTGGAATTTTAACAGAGATTCATACACTGAATCATTACATTTAAGTTTGGACTCTTTAATCTCACTATTTACCATTGG[A/G]CAGAAAATTAATGGCCTAAAATATTTTTAAGGGGAAATTAAATACTTTCTTCTTCAGAATTTGCACATAGCCATACTCTTAAAATATACATGGTAGCTCC	204	239	Mapped	1	42	44	14.4	0	80.4	0	75.7	0	79.9	0	75.1	0	83.4	0	77
24887_2856	ss2137300251	[A/C]	TTTCTCTTGGAGCTGACTGGCCTCACCATTGTGGTCTCCCATTAGGAACAACGTCGTTCAACTTCTCCTGTTTTCGCCGGCTTGTGTTTCATTTCAGCT[A/C]TTAAATCACATCTTATCGGTTGCTCTGTTCCTTCACGGATTCGGCGGCAGTATTTTCACCATGTCTCGAATTCACGATCTACTTCAAATTATTGATTGTT	204	167	Mapped	1	43	45	12.6	0	80.4	0	75.7	0	79.9	0	75.1	0	83.4	0	77
1899_2486	ss2137299232	[T/C]	AAAATGAAATTGATATTGGGGGAAAAAAAAAAGAAAATTGTAAAATTGATTGGAAGGAAGCATGGAAAATTCCACAATACTGAGCAGCAGATAGTCCAT[A/G]GCAAAAGACTGGACTGGATATGTGTAGCTTTTCTGAGGATGAGATGATATGGCAGTGGGTATTCCTTCTTATGTGATACATAGCACATTACAGGCACCAT	204	216	Mapped	1	44	46	56	0	80.4	0	75.7	0	79.9	0	75.1	0	83.4	0	77
9625_1233	ss2137306394	[A/G]	CCAGTCTCCACATGTTATGAAGAGGAACTTTTTGTCTAGACCAACCTCCTTCTTGATCCATGTGTCAAACAAGTGCATCACTGTATGGAATGACTTGCC[A/G]TTGTCCACCTCGGCTTGTGAAATAGTCGTTAGTCTTGTACAAAAGTCAGTCAGCGTTGGGTGGTGGACAGGTTTTATAAACTCATGGAAAGTCGATTCTA	204	210	Mapped	1	45	47	25.3	0	80.4	0	75.7	0	79.9	0	75.1	0	83.4	0	77
62340_874	ss2137304813	[A/C]	CGCGAGTTGGAGCTGGAGTTGAATGCAAAAGATACTCCCACGTCATTATGATGAAGCACCGACCTGTGACTGGATGAGAGACGAGCTGGAAATGGAAAC[T/G]TGGAATAAAGAAGGAAGATCCTGCCTTTCGCTTTCAACCACCCAAAAAGGTACTTAGACTAACATCTATACAGATATAAACTACCGTGTAATGTAATGTA	204	127	Mapped	1	46	48	19	0	80.4	0	75.7	0	79.9	0	75.1	0	83.4	0	77
63327_51	ss2137304906	[T/C]	AAATTATGGAAAGCAAATGAAAAAACAGCAAAAAAACAAAAATGAAAAGT[A/G]AAGGGGAGAAGAAGTGAGCAAGAAGAATTTTTTTTTTACGGTAATATAAATTTACATTAGGAATAAATGAAAATAAAAGGAAAACAGTATACTTTTTTTG	155	290	Mapped	1	47	49	23.5	0	80.4	0	75.7	0	79.9	0	75.1	0	83.4	0	77
18181_582	ss2137299111	[T/C]	AGTGGCCTAAACTAGCAGTTATATTACTCATGAAGAACTGATAGATGAATAAAGATTTAATATACATACCAGCTTAAATATATATACCAGCTTAAATAC[A/G]CCAGCTTTAGCTACATCCTTAGATATAGCAAATCATGAACTGCTGAATATACTTGATAAATCTATTATTCTTTCTATCCTTTATATATTC	194	163	Mapped	1	48	50	3	0	80.4	0	75.7	0	79.9	0	75.1	0	83.4	0	77
45138_2060	ss2137303139	[T/C]	GAAGCGCCTGCGTTATCATTTAACCTGTTGACCGTCCCTTCCCTCTCGGGCGCGGTGAACAGGCTAAGAAAGAGCGCTGCGCCCTGTGGGAGTCGATAT[T/C]ACCTGAAGGTAACATTATTTATGCATGTTATGTAAAAT	142	171	Mapped	1	49	51	9.4	6.4	80.4	6	75.7	3.5	79.9	3.3	75.1	6.8	83.4	6.4	77
6796_284	ss2137305324	[A/C]	AGCTTTAAATAAAGAGAAAAACTCACAACAGCCTGCCAATTGACCCGTAAATGTGCTGAGCGAAAGAGGAAGAAAAAAGGGAAAGAGATAGATAAATCG[A/C]TGGNNNNNNNNNNNNNNNNNNNNNNNNNNNNNNNNNNNNNNNNNNTTNNNNNNNNNNNNNNNNNNNNNNNNNNNNNNNNNNNNNNNNNNNNNNAAGGTAG	204	156	Mapped	1	50	52	5.7	0	86.8	0	81.7	0	83.4	0	78.4	5.3	90.2	5	83.4
8876_525	ss2137306277	[T/C]	AATTACTAGTAGACCAACTTATCAGCGTCATTATTGATTTTATGGAAGAGAATTCCATAGTGCTAGTATATCCTGAGACACTGCCATGGTAATTACATA[T/C]TGTTCTATATTTGTTCATAGAGGAAGGTGCTCTTGTCTGCTTCTCTGATAATGCATGCTTAACTGATCTTAGTATGATATTGTTTCGTGTTTTTTTATGT	204	58	Mapped	1	51	53	0	0	86.8	0	81.7	0.1	83.4	0.1	78.4	0	95.5	0	88.4
6056_116	ss2137304673	[T/C]	GTGGTTTTTCTCTTTTTTTTCTTTTCTTTTTCGGGGGAATAATGGGGACTGGGATGTCTATTTTTCCAATGGTAATTTCCCCTTCCTTTTTCTGTCTAT[A/G]AAATCGTCAGTCTTTTTCGATCTACATCTTTCCATTCGCTCTATGACTCTTCTTCTTTTCTTTCTCTAATCCTCTTTCGTTTTTTTAATTGTCGTATTAT	204	69	Mapped	1	53	54	0.9	0	86.8	0	81.8	0	83.5	0	78.5	0	95.5	0	88.4
27808_240	ss2137300767	[T/C]	ATGATGTTNNNNNNNNNNNNNNNNNNNNNNNNNNNNNNNNNNNNNNNNNNNNNNNNNNGATATCCATCTTAATGTCCCTCCCTCTTTACATCTAAGTCC[A/G]GAAAGTTGCCTCAGTTTCTGAAAATGAAACCCTCTGAATCTGGTGATCCTGTTATCTCTGCCACTTTTTCTGGGCATCTGTATAAAAAAAGATCCACCTA	204	129	Placed by LODE	1		55		0	86.8	0	81.7	0	83.5	0	78.5	0	95.5	0	88.4
4522_143	ss2137303151	[T/C]	GAAAGATCGTAATTACTGAATGCAGAGAGTGAATTTATTATAGTGCTTCGACTCGAATCAGTGACTGTGACGTCACAACCCAAGAGCGCTGTAGATAAC[T/C]AATTTTGAAATAGCCTGAACAAACCTTGTATTCTATTATCCTTGATGACATAAAAAG	161	0	Placed by LODE	1		56		0	86.8	0	81.7	0	83.5	0	78.5	0	95.5	0	88.4
74060_36	ss2137305846	[A/G]	CCTTCGTTCAGATCCCGCGATGACGTCACTGTTAC[T/C]CGTCAAAGGGAGGATTCCCGCCAATTAGTCCTTCAACAAATTTTAAATGTTCCTCGGGCGTAAAATATATCTTCTTCACCGCTGGATCTTCCTTCATTCG	140	135	Mapped	1	52	57	0	0.1	86.8	0.1	81.7	0	83.5	0	78.5	0	95.5	0	88.4
71512_850	ss2137305618	[A/G]	NNNNNNNNNNNNNNNNNNNNNNNNNNNNNNNNNNNNNNNNNNNNNNNNNNNNNNNNNNNCCGACAGTGAATTGGACTCGGCTGACTCTGATGCTGACCC[T/C]CTGGAGCATGCCCAGGTGTTCACAACAGAGGAGATCACCAGGATTTACCTAGAGAAGCTTCAAAGATTAAAGGCAATGTACATTGGAGAATACAAAAGGC	204	164	Mapped	1	54	58	0.9	3.9	86.8	3.7	81.8	5.8	83.5	5.5	78.5	0	95.5	0	88.4
32757_252	ss2137301531	[C/G]	NNNNNNNNNNNNNNNNNNNNNNGCGAACATGTGAAGGAGGGTGGTGAAGTTGATGGGGCCAGTGAAGCTCTCGGAAAAGGATTTTTTTTATACCATTGT[C/G]CATATCGTCCTTCACGATGTCAGCAGCATCCACGATCGGATGTCGAGTGGAAGAACTTATAACACCGGCTTTTTTGGTGGACCGGGCCAAAGTGGAGGTG	204	78	Mapped	1	55	59	16	0	90.7	0	85.5	0	89.3	0	84	0	95.5	0	88.4
26585_1397	ss2137300552	[A/G]	CGTGCTAAGATGCTTGGTTTCCATGACAGTGGATAAAGACGCTGGAAAGTTAATTTGAGAAGACAACCCTTTCCTCGCTTGCGCAAAACAGCTGATTAG[A/G]TTCCGGCCCATCTTCCACTACCTACAACCTCGCCCGGAGGAAAG	148	87	Placed by LODE	1		60		0	90.7	0	85.5	0	89.3	0	84	0	95.5	0	88.4
17939_134	ss2137299078	[T/C]	CACCATGTTAGCTGCCACAAACAAAGCTGAGCCCACAGCTGGAGTGGTCTGACTTGGTGCTGCAAAGAACTGTGAACTTTTGCTACTGCTGCTTGCCGA[T/C]GTTTCGCTGCAGCCTTCCCTAATTCTGGATATCTCTGCTTGCAACTCAGAAAAGCGTTGATCATATTCCAGAAGCTTCCTGTTTAACTCTGTGATCTTTC	204	251	Mapped	1	56	61	54.5	4.9	90.7	4.7	85.5	7.3	89.3	6.8	84	0	95.5	0	88.4
47425_180	ss2137303391	[A/G]	TGTACNNNNNNNNNNNNNNNNNNNNNNNNNNNNNNNNNNNNNNNNNNNNNNNNNNNNNNNNNNNNNNNNNNNNNNNNNNNNNNNNNNNNNNNNNNNNCA[T/C]TTGCTCCATATGTATATACTAAATTGTGCAATATTAGGCAAGAAATAATTTTTAACAATAAACTTAGCTGGCG	177	312	Mapped	1	57	62	26.2	1.5	95.6	1.5	90.2	2.2	96.6	2.2	90.8	0	95.5	0	88.4
13071_1091	ss2137298320	[A/C]	GCTTCCTAACCTGGGGTCAAAATCTGTCAAACTACCTCTGCCACTACCTACCACAGCCCGGCAAAATGACAGTATTCAAAAGCCGAAGTTAGCATCCAA[A/C]CCTCTTTGAAACCAAATAACAGCCCTTGTGGGGTACCCTAAATGCTAGAATATTCACCCTTCCAGAAAATGTATGATATATACACAAAGCATGCAAAACT	204	75	Placed by LODE	1		63		0	97.1	0	91.7	0	98.8	0	93	0	95.5	0	88.4
56682_486	ss2137304330	[T/C]	CTGCCTGCTCTACCGCGGCGACGTCGTGCCCAAGGATGTCAACGCTGCTATTGCCACGATCAAGACCAAGCGTTCCATCCAGTTCGTGGATTGGTGCCC[T/C]ACTGGGTTCAAGGTGGGCATCAACTACCAGCCACCAACAG	144	290	Mapped	1	58	64	12	0.9	97.1	0.9	91.7	1.9	98.8	1.9	93	0	95.5	0	88.4
48997_1133	ss2137303552	[A/G]	NNNNNNNNNNNNNNNNNNNNNNNNNNNNNNNNNNNNNGCAACTTATACACATGGCCAGATGTAGCAAGAAGAACAGAAGTTGTTTATGATAAAGTTAGA[A/G]GTGAAGAGTCCAGTGCTGATATATATCAACGTATACCAAGGTATAAAAAATGTGGATTACTGGCTGGCTGGNNNNNNNNNNNNNNNNNNNNNNNNNNNNN	204	108	Mapped	1	59	65	2.4	2	98	2	92.6	0.2	100.7	0.2	94.9	0.1	95.5	0.1	88.4
30066_390	ss2137301112	[T/C]	NNNNNNNNNNNNTATGTTTGAATGAGTTTTGGTTCACTTGGTTACAGTGTGTAGGCAAGAATGATTTCTTTTATGTGTGAATGCACAGTTGCTTGTATG[T/C]CAATCTCTGCATTTCCTTTCTTAATACATGGACCATAATTTCATTTACCCCCAAATAAACCCAACAGTTAACGTTGGCAGCG	186	113	Mapped	1	60	66	10.8	1.7	100	1.7	94.6	0	100.9	0	95.1	4.9	95.6	4.7	88.5
11330_1010	ss2137298031	[T/C]	GGAACTTGTCACACACCTAAAACTGTATGATTTCTTTCCCCAAATGTTATCTATTCATGCAACAATATTACGCACACGCACACCTTGAGTGTTTAACCG[T/C]TTGTTATCAAAGGACTATCAGCTACTGATATGGGGGAATTCTCACAACCGATCTCTTATTCTAAAATGTAAACAAAAACAAAGGAAAACGTTTACACTCT	204	189	Mapped	1	61	67	7.5	0.7	101.7	0.7	96.3	4.7	100.9	4.5	95.1	0	100.5	0	93.2
43790_1413	ss2137303003	[A/G]	GCAAGCATTTCTTGAATACGTTAGTGACTAATAAAATGTGCAATTACATATACGTATCTTTGTTTTCTTTTAGTCTTGTAAGTTCAACACATGTACAAA[T/C]ACAAAATTAGTGGAACATACAACTAAGTATTCTCTTCATCTACCAAATCATGCTTTATAGTCATCAGGTATAATAATAAAACTGCTTTTGTCTTGCAAGC	204	96	Mapped	1	62	68	3	0.2	102.5	0.2	97	0	105.6	0	99.6	0.1	100.5	0.1	93.2
76329_1175	ss2137306046	[T/C]	CAAGAACTCGCACCCAATCGAAGTGCCTGTGGGCCATCCTTCAGAGGTTGATGAGATCTTCGATGATATTTCCTACTCCAAAGGGGCATCTGTGATTCG[T/C]ATGTTGCACTGCTATCTAGGGGACAAGGATTTCCGCGCGGGAATGAACAAGTACCTGACACGACACCAGTACAACAACACTTACACTGAAGACTTATGGG	204	139	Mapped	1	63	69	13.5	0	102.6	0	97.2	6.1	105.6	5.8	99.6	0	100.6	0	93.3
30159_587	ss2137301128	[A/G]	ACGTTCTACGGTAACTCGGAGCCAAATAACAAAGGGAACGAAGACTGCTTGGAAGTACTTCCTACATATTTTAATTACATGAATGACGTCAGCTGTGAT[A/G]CGATCCGAACACCTGTATGTGAGAAGAGCGTGGCATCCGCTTCTAGGAACGCGACGGCGCCCAAGGCCTGTCCCATGCCCTATGTGGAGCTCGCCGGCCT	204	65	Mapped	1	64	70	4.3	3.1	102.7	3	97.2	30	111.7	24.3	105.4	3.8	100.6	3.7	93.3
27126_427	ss2137300647	[A/G]	GTTCTTGATATAAAGTTTCTCTTAACTATTATATTTTGAGCACTTTTCTTGGTTTTAATTTGAAGGCCACTTTTTTGGTCTTCTCTTTCTTCCTGTTTC[A/G]ATTTCCGTTCGTTCCATAAACCTTTTTCTATTTCAGTTTTCATTGAAGTACTCTTTTGTCTTTTTTTCTTCTTCCTTCTTTGGCCTCCTTCGTTTCTTTA	204	62	Mapped	1	65	71	3.7	31.2	105.8	25.1	100.2	0	141.7	0	129.7	25.5	104.4	21.1	97
69586_53	ss2137305453	[A/G]	GTGCAACTTTAAGGTAAACTAGAAAAGCGAGAGAGAGATGACAATACGAAAT[A/G]AAATATAAATCACCCAACATAAATTTTCTTTTCATGGTACGTTCCGGTATTTACTCAAATGGCGCCTTTCATTTTCTTTTTTTTTCGTTTAAAACAGTTG	157	119	Mapped	1	66	72	13.5	0	136.9	0	125.3	0	141.7	0	129.7	2.1	129.9	2	118.1
19934_30	ss2137299375	[T/G]	CCGCCGTGAGTATTAGTGTGACGTCACTC[A/C]CTCCAAATTCCGTTGGATCTTGTTCAACTCATTCTCATCTGCAACTTGCATCAGCTACACTTTGAAAAGAGATTCGCTTTGCAATTGTAAGCTGAAGTTC	134	174	Mapped	1	67	73	12.8	2.7	136.9	2.6	125.3	3	141.7	2.9	129.7	0	132	0	120.1
67286_83	ss2137305271	[A/G]	AAAAAAGTAAAAAAAATCAGCCATGCAGAGTAGTGTCATGGACATATGGAAGGCTGGGTAAACAAGGAGAATGACAATAGCC[A/G]TGTGAAGTATAACCGTCTGCATTTGCAGAAAGCACAGAAAAGAAAACTAATTCTTATTACTTCATTGTAACAATAAATCAATGTCTATCCTTTATNNNNN	187	192	Mapped	1	68	74	14.7	0	139.6	0	127.9	0	144.7	0	132.6	0	132	0	120.1
66347_1358	ss2137305176	[T/C]	GACAGTTGGAATAGTTATAAAAATTCTTTCTGAGCTGGGATCATTCGTCATTCTCTTTGGATGGCGTTTTGGTACGAGACGTTGTCTGAAATAATTAAT[T/C]ATATATATGGAAAGAGAATTTTCCTCCATTGAAATTTTCAGAGCCAAATCATACAGTCCTTCAAATCTTGACTTTATACTTACAGCGGGAAAATGAAAGT	204	171	Mapped	1	69	75	4.8	1.5	139.6	1.4	127.9	1.1	144.7	1	132.6	2.4	132	2.4	120.1
30158_125	ss2137301127	[A/G]	CATGCAGGTGTGTAGTGAAAAAAGGGAGGTTTGTATTTACTTTTGAAATGGGCATACCTTTGTAAGTAAAAGTAGTTAAAGGACAAGTATTGTTTGCAA[A/G]TATGATAGTAAAAGTAGTAGCAATAATAAATNNNNNNNNNNAAAAGTAGTAGCAATAATAAAAGATAAAACAGTATTTCATGAATGAGATATGAAGATTT	204	194	Mapped	1	70	76	0	6.3	141.1	6	129.3	11.9	145.8	10.7	133.6	0	134.4	0	122.5
67851_406	ss2137305317	[A/G]	TTAAGTAAAAGATACACAAGTTTATCTTCCTGGTTTGCAATACTGCAATGGAGGAAATCATGTAAGTAATGTACACACAATCTGTCTGCTTAGCACATT[T/C]ATCGAGGACACTGCGCTAAGCAAATGTACTTATTGTAACACCGGAGAAGCACTGAACAAAATTCATTGCGACCAGTATAGGAAAAAAAAAATGTAAACGA	204	137	Mapped	1	71	77	3.9	1	147.4	1	135.3	2.5	157.7	2.4	144.3	0.1	134.4	0.1	122.5
9400_956	ss2137306372	[T/C]	TGTACAATAAGTGTAGGAGAACAGTTGTGGGTTCCAGTTCATGTAAATAACATCATAAAAATGACAAAGGCTATCATAATCTATCCAGAAGACACCATT[A/G]TCAAACATCTGTGCACTTTTTGGATCATAGTTGAGGAGCTTGCACATTTCTGGAGTCCAGTGCGTCTGGTCCATCTCCGAGTAATTGCCTTTCCAACGGA	204	191	Mapped	1	72	78	20.5	0	148.4	0	136.3	0	160.2	0	146.7	0	134.5	0	122.6
42038_292	ss2137302798	[T/G]	ACCAGTCACTGCTACAGGATGGGGGTTCACTTCTGAGGGCGCAACGGGCATTTCGGACGTGTTGAACCAAGTCACGATGAACGTAATCGAACGCGATGT[T/G]TGCGACGCCATCTATGGGGAACAAGGAGAAGGTGTCCTGTGCGTGGATGCCAGCGGCGGAGGAATATGTGATGGTGACTCCGGCGGCCCCCTGGTGCACG	204	183	Mapped	1	73	79	53.3	0	148.4	0	136.3	0	160.2	0	146.7	0	134.5	0	122.6
44322_300	ss2137303061	[A/C]	GCACATACTCACAAAAAATGATATGGTTTTGCCTTTTTCTTTCACAATCATTTCAATATCCTGATCTATGTAAACAAACAGCTTTAGAAAAAATGATAG[A/C]TTAATATTACAGGACTTATAATTCAAAACCAATAATAAAGAAAACACAGAGGTCCAAATAGTGCCAAGTTTTACAACACTCATTTTACTATTTAAGTAAG	204	178	Mapped	1	74	80	5.7	2.1	148.4	2.1	136.3	0	160.2	0	146.7	6.3	134.5	6	122.6
39705_834	ss2137302498	[A/T]	TTCACACGCGCTGAAGCCTACATCAAAGAAGTACCGTACTATGGAAAAGGAACAGCTCAGGCTGAAGCGTGAAGCCAAGGCGCAAGGCACTGTTTTGGT[A/T]CCTGCTGAGGCTAGGCTAGCCTTCGTTATCAGAGTTCGGGGTGTGAACCAGATCCACCCTAAGGTCCGCAAGGT	178	114	Mapped	1	75	81	22	0	150.5	0	138.4	0	160.2	0	146.7	0.7	140.8	0.7	128.6
36640_360	ss2137302098	[A/C]	GGCATTTGCTTAGATAAACCTTTGTGTTCACTCTTTGTGCAAATTTTTGTACATCTGTGCAGAGTTGAGAAGAATTTTGGATATTACGAATGTTTTGGC[A/C]TATCAAAGAAAAATTAAAACCAGGGGGGAATCGAATACAAAAATCATACAAGAGAAATAACAAATAAAAACGTATTTCTTCTAGTTTATATATATAGATA	204	162	Mapped	1	76	82	7.2	3.1	150.5	3	138.4	0	160.2	0	146.7	0.3	141.5	0.3	129.3
20321_238	ss2137299452	[T/C]	AAAGGACCCGTTATTCGAAAAGGACCCCAGCGTCCCTGCCCGTTTCCAGCGCATGCGAGAGGAGTTTGATAAGATTGGCATGAGGAGGAGCGTGGAAGC[A/G]GTACTTCTTGTCCACGAACATGGCCTCCCTCATGTGCTACTCTTGCAGCTGGGCACAACCTTCTTTAAATTACCGGGTGGAGAGCTGAACACTGAGGAAG	204	80	Placed by LODE	1		83		0	153.7	0	141.4	0	160.2	0	146.7	0	141.8	0	129.6
30673_373	ss2137301217	[A/C]	AGCAGCAGTTGGATAAAAAAATATATAGAAGTGGCATACACCTCAAATGCGCAATCTGTTTTAAAGGTTTCAAAATTACTTGCTGGCAGGTTTTCTGGT[A/C]CATACTAAAGTGTGTGTTTACACCCATCACCTAAAAGTTGTGACATGATATTTACTGAGCTTACTGTTTACTTTGCGGAAAATATGATATATAAAAACCC	204	34	Placed by LODE	1		84		0	153.7	0	141.4	0	160.2	0	146.7	0	141.8	0	129.6
32941_325	ss2137301564	[T/C]	NNNNNNNNNNNNNNNNNNNNNNNNNNNNNNNNNNNNNNNNNNNNNNGCAACTCCACGATGGACTGAGACTCACCATTACTCAGCACGTCCTCTTCCTCT[T/C]TGTGTGTTTTCTGTATTTTTTCCGATGTTGTTGGATTTTCTGTTGTTTTTTTTCTAACTATCTTTCTCCTTTCCCCTCG	183	128	Mapped	1	77	85	1.8	1	153.7	1	141.4	5.5	160.2	5.3	146.7	0	141.8	0	129.6
30468_332	ss2137301179	[T/C]	ACCATCCGTTTGCACTATGGAGACTGGATACATGCGAGTGTAAGTGAGGCGACCAATGCGGGCTATGCTTGCTCGATGGCAGTTTATGTCACTTCTCGC[A/G]GATGTGCCAAAGGAACGGGCGAGAGGCAGAAGCAGATGTTTCACATTTGATGACATTGTTGATAACCTTTTCTGTTGTTTTCATTACAGCCGG	197	136	Mapped	1	78	86	20.8	0	154.7	0	142.4	0	165.7	0	152	0	141.8	0	129.6
SYG393	rs142459505	[G/C]	TTTCTCCTGTCCTGGCTGGATGGGGAGCAGCAGTATCCATCTCWCGTGTCCTGCTCCACCGACACCACATCTTGGACGTCATTGGTGGAACCGTCATAGGTATCCTGCAAGCCATGCTCTACAGCTTAAC[C/G]TGGCTCTCCGATGAGTCTGCACAGGGACTCGTCAACTTCTTCCTCGACGAGACCCAAGTCGGAGCGAGTTACGACGTATAGGGAGCTATTATGTGCCTTGGTTTGAGTTGCAA	248	96	Mapped	1	79	87	0	1.5	154.7	1.5	142.4	2.3	165.7	2.3	152	0	141.8	0	129.6
54717_137	ss2137304111	[A/G]	TGTCCATATAGTTCTCCTAATTTCCTTTTTTCTTCCCAAATTTATGTGATTGATTCGTCTAGGGGCAGTAAAATTTACTTGGGTTCTTGGGTAGAAAAC[A/G]GCCTATAAGTTTGAGTCGGGGAAGACGGNNNNNNNNNNTAGAAAACGGCCTATAAGTTTGAGTCGGGGAAGACGAACCCAATTTACTCAGAGTATATAAG	204	98	Mapped	1	80	88	0	0.9	156.2	0.9	143.9	0.1	168	0.1	154.3	0	141.8	0	129.6
34849_1814	ss2137301838	[A/G]	GGAGCCGAGATATACAAAACGCACTGCGGATTGGATAACTCTCCATAGTGTCCCTTTTATGGATGCACAAAGATCTCACAGATTATTGCGTGCCTTCTA[T/C]GTCCCCTTCGTCACGGAACAGCACTGCTCTTATCTCAACTATACCCTGATGCAGTCAACCAAGTGGAAACCAAAGTCGCGATATTTAGGACGATTATAGT	204	81	Mapped	1	81	89	0	1.5	157.1	1.5	144.8	4.6	168.1	4.4	154.4	0	141.8	0	129.6
48553_137	ss2137303500	[A/G]	TTTGATTCTCGAGTAATTTTGGCACCGTTTTAGAGCCTTCAGCTGGTTATCGAATAAAGTTATGTTCGTTATGCATCCTTCATGCGTGTTATTCACTGG[A/G]TAATCGTTGTTTACATCACTAATGCCTCTCATATATTCCCACGA	148	138	Mapped	1	82	90	6.8	6.4	158.7	6.1	146.3	2	172.7	1.9	158.8	14	141.8	12.5	129.6
6864_730	ss2137305376	[T/C]	CACCTTGTCTTCCACCTTCAGGACAAGGTTGGGCCCTTCGGCAACCACATTGAGATCACTATCTGTCACTATCACGGCAGCCTCCATGATCTCCTCCTT[T/C]GTGACATCTAGGCCCGTCATCTCTAAATCGACCCAAACCAGTCTCTCATTCAGCCTCGGGACCTTGGCTGGTATCTGGCCCTCAGAAGACATCCTCCTCG	204	287	Mapped	1	83	91	18.6	3.8	165.1	3.7	152.4	4.5	174.7	4.3	160.7	0	155.8	0	142.1
62592_113	ss2137304837	[T/C]	GCGAGGCGGAGAGATAAGCATTTCGGTCTCTTAATTTCCTCATATTTTATTTGAGAAGAGTGCTACACACAAACACAGCCGGCAATGTCTCCGCTTTGT[A/G]AATGGGGCCTTTGGGGCACCTGTCTTCAGCAAATGGAGTGGAAGGAAGTTGCCCTGATGTCTGCGAAGACTCAGGTCGAAGTCCGAGGGTTTGTTGCCCA	204	174	Mapped	1	84	92	15.4	0	168.9	0	156.1	0	179.2	0	165	0	155.8	0	142.1
48894_406	ss2137303539	[T/C]	TGGGGCTTCTGCTGGCTTGGCTGGGGCTTCTGCTGGTTTGACTGGGGCCTCGGCTGGCTTCGCAGGCGCTCCTGGCTTGGCAGGGGCCTCTGTGGGCTT[A/G]GCGGGGGCTACTACAGGCTTAGCAGGAGTTTCGTCAGGCTTAGCGGGAGCCTCTGCTGGCTTAGCAGCGGCTTCTGGTTTAGCAGGCGCTTCTGCAGGCT	204	147	Mapped	1	85	93	10.2	0	168.9	0	156.1	0	179.2	0	165	0	155.8	0	142.1
17084_71	ss2137298946	[A/G]	TATCGGATGCGGTTGCGTAAACAAAGACCGAGTTATTTCGAATTATAAGCTCCATTGGTTTTTGATATTG[T/C]GAATGCCACACATTATGGGCACCGGTCTTCCTGCATAACCTTTCCTTCTTCCTCTTCATTATCCACATTAAAATGAAT	153	238	Mapped	1	86	94		0	168.9	0	156.1	0	179.2	0	165	0	155.8	0	142.1
14182_127	ss2137298492	[A/G]	TACATCGTAATTATGTTTGTCTTTTCCCTCTTTGTCCCTTGGTATGTTACACCTATACATTACACCTGAAATCTTATTTCATGACACTGCAATGTTGAA[A/G]TTGCTTCATTCTGATGTAAAATCGACTGAANNNNNNNNNNNNNNNNNNNNNNNNNNNNNNNN	166	209	Mapped	2	1	1	35.2	0	0	0	0	0.9	0	0.9	0	0	0	0	0
43557_238	ss2137302973	[A/G]	GGCTGAATGGAAAGGAAGAGTCTCTAGAAAATCCAAGAATACAAAATTGCCTGAAAGAGATAAGACGACGGGCATCTAAAAGAAAGTTAGAAGGATCTG[A/G]TGAAGATGTCTTAAATTGGCACGTGCACATATGTTCTGCCAACAACTTCCCTACTGCTGCTGGCTTGGCCTCATCTGCAGC	185	248	Mapped	2	2	2	36.1	0.8	0	0.8	0	0	0.9	0	0.9	0	0	0	0
36954_559	ss2137302146	[A/G]	CAATAAGTAATCAGAGTACAAATGACGTTTTGTTGGCAGTGAAACGCACCGTCTGTTCAGATCCGATGGAAGTTTTATTTGTAAAACCTGCTGATGTTC[A/G]CTGTTGGAAACGTATTATATATTCCGGTCATTTATATTTTTACGCTTCGTGAAAAANNNNNNNNNNNNNNNNNNNNNNNNNNNNNNNNNNNNNN	198	220	Mapped	2	3	3	3.3	2.5	0.8	2.5	0.8	0	0.9	0	0.9	17.9	0	15.5	0
29525_107	ss2137301038	[A/G]	NNNNNNNNNNNNNNNNNNNNNNNNNNNNNNNNNNNNNNNNNNNNNNNNNNNNNNNNNNNNNNCAGCGGGACATTTTCAGGAGCAATGATTCCTAGCCTA[T/C]TGAGCGGCCTATTCGAACAATTCTAAAGTCCTGACAAGCACCTATCTCGATGCG	158	194	Mapped	2	4	4	23.2	0	3.3	0	3.3	0	0.9	0	0.9	0	17.9	0	15.5
47353_80	ss2137303378	[A/G]	AAGGAGTTACCGCAGGGGATGATGTAATTGTGAGACTGAAGTATAAAGCAGTAAGAAAGAGCGTGTGTCATTTTTTCGA[A/G]AGAAGAGAGCTAAATGCCGACCAAAGTGATTATAAACTGGTAGATCTGAATGTTTTCCTTTTTTGCATGTCTGGCTTATCTGAAGTTNNNNNNNNNNNNN	184	121	Mapped	2	5	5	5.4	4.9	3.3	4.6	3.3	6.8	0.9	6.4	0.9	0	17.9	0	15.5
6998_299	ss2137305488	[A/C]	ACTGAAGGCGAGATGAAACTGTTTAATTTGATTTCATAATTTTCATATTGCACCATGCAACCCCAGAAAGTACCCTTGGCCCCCAGGTTGGGAACTCCA[T/G]ATCTATTCTTTTTTTTTGCTTCACCCTCTCCCATGCTTGTTTTTATCATGGGGGCCATAGGAGATAGGGCCTTGTCTTTAATGTTGGAGATCACCCCTGC	204	154	Mapped	2	6	6	15.1	0	8.1	0	7.9	0	7.7	0	7.3	0	17.9	0	15.5
58763_1416	ss2137304508	[T/C]	CCCATTCTTCATGAATTCAATTGCATCCTGTGCAGTCGGAGCAAATTTGACGACCAAAGACCTCTCTTCTGTTGGGTGATTTGGGCCTTTGAAAGTCAC[T/C]TGAACGAAACACATCTCGCTCATGAAATAATTCTTTGTACTTGGGGGTTTTGATGTCCATGATATGACTTCGACGTTAGATTTTACCCTTTGTTTCAGTA	204	153	Mapped	2	7	7	15.1	0	8.1	0	7.9	0	7.7	0	7.3	0	17.9	0	15.5
36391_215	ss2137302057	[A/G]	AGTGGATACGAAGGTTCCAAATGCTGCCATTTACACCATCAACAAGGAGGATCACACCCTAGGCAACATGATCCGTATGCAGCTGCTGAAGGACCCTAA[T/C]GTAATCTTCACTGGCTATAAGAACCCTCATCCTCTCGAGCATAAAGTGTTGCTCAGAATACAGACTTCAGATGCCAGTTACACCCCACATGACGCCTTCA	204	113	Mapped	2	8	8	7.8	0	8.1	0	7.9	0	7.7	0	7.3	0	17.9	0	15.5
56002_378	ss2137304263	[A/G]	TGGCTTGGTGCACTTCTTGGAGCACTCGTCCTTTGAGGGACAAGAGCACCCCGTCGTACACTTTTCACATGGCTCGCAGCGACAGCTCTTGCACTGGCA[A/G]CCTGTCTTGCAGCCTCCCTCGGCACACACGCATTTCTCATTGCAGCAGGGGCCTGGCANNNNNNNNNNNNNNNNNNNNNNNNNNNNNNNNGGGGGATTGG	204	205	Mapped	2	9	9	4.8	0	8.1	0	7.9	0	7.7	0	7.3	0	17.9	0	15.5
20929_183	ss2137299559	[A/G]	AATTAATTAATGTTTAGGACCAAATATGTTAGATGTCAAAGGTTGTAGAGCACTGTTGGTTAGTAAGGTAGTGAATGGGGGAAAGAGGGAAGAGTAAAT[A/G]GAGTATGAAAGCTGTTCAAGGACCTACACAAAGCCAGCCTTTCATCCTTTAAGCATGCTCTCTTACCTTGGGAAGTGGACAGAAGGGGATAAAGAAGANN	204	160	Placed by LODE	2		10		0	8.1	0	7.9	0	7.7	0	7.3	0	17.9	0	15.5
33872_266	ss2137301689	[A/G]	NNNNNNNNNNNNNNNNNNNNNNNNNNNNNNNNNNNNNNNNNNNNNNNNNNNNNNNNNNNNNNNNNNNNNNNNNNNNNNNNNNNNNNNNNNGTATTAAAC[T/C]CTCTGTGGAAATGTTGGGCCTCAAGTGCTGTCGCTTCAAAGGAGCTCTCGGATGGNNNNNNNNNNNNNNNNNNNNNNNCATTTTTCTCATTGTCTA	200	179	Mapped	2	10	11	8.4	3.7	8.1	3.6	7.9	4.6	7.7	4.4	7.3	0	17.9	0	15.5
59149_1238	ss2137304547	[A/G]	CTTATTGGCCTCAGCCTGTGCTTTTAATTCCTCAATTCTTCTCCTTCTAAACTCTAAGAGGATGGCTTCATCTTCATCATCTTCCAGTTCGTCAAGTTC[A/G]TCGAGAGAAAGTTTTCCTAGTCTTGCCTCAGAGCTCTGTTTTTCTTGAATCGTCTGTTCTAGCATTTCGGCCAGGGCTTCCTCTGTCACCTCAGGTTCCT	204	153	Mapped	2	11	12	16	0	11.9	0	11.5	0	12.3	0	11.7	0	17.9	0	15.5
14449_76	ss2137298530	[A/G]	AGGCACACCATCTGGCACAAGGTTAACCTTGGGCCAGTCATGAACGGCCCACGGGAGCCATGGGCATGGTATTCC[T/C]GTTTAGTTGCCAAGCTGTTACCCCATATGGGGACCCCTGAGGAGTGGACTAACCCCTACCTCTTTAACCTTTCATTGGTGCTATATAACCTTTAAAGTCT	180	111	Mapped	2	12	13	4.8	0	11.9	0	11.5	0	12.3	0	11.7	0	17.9	0	15.5
27075_284	ss2137300636	[T/C]	TATCAGCATATCCCTCCCTCTCTCCTTCCCTTATTCGAATCTTCCCAATTCCTTATTCGTATCTTCCCAATTCCCTCTTCATTTTTGCGGTTTGTTTCT[T/C]CTCTTTGTTCTTCCCCTTTATTTCCTTTTCTTTCTTCCTTCTATCTCCTACTTCTTCTTACCATCTTTCTTCGCCTCAATTCTTCCATTTTACCCTCTT	203	117	Placed by LODE	2		14		0	11.9	0	11.5	0	12.3	0	11.7	0	17.9	0	15.5
41093_489	ss2137302676	[T/C]	AAATGCATATTTTTGAATTGATTTTTCACACTATTTTTCACACTATTATCTGTACATTTAGCATTCATTTCTAGAGAAAGGATGAAAAAAATAAAGAAA[A/G]GGGTGTTGATATGCCCGCTTGTGTTTTCAGCTACCTGCGACCCACCCTTCCTGATAGTGGGCACGAGTAAGTGTGTTCTTGTGAATAACATCAGCGTTGG	204	68	Placed by LODE	2		15		0	11.9	0	11.5	0	12.3	0	11.7	0	17.9	0	15.5
22841_768	ss2137299891	[A/G]	NNNNNNNNNNNNNNNNNNNNNNNNNNNNNNNNNNNNNNNNNNNNNNNNNNNNNNNNNNNNNCCGTGCTTTGATCACAGCGTCCCTCAGGGAGTTAATTG[T/C]TGTTAGAGTTTCCGCTGTGCGTGTTCCCTTAAACATTTCTATCTCTTTCTCAAGACCTGCCTTCATGTAGTCGTCGAGAAAGTCTCCAGAGGGAACATCC	204	197	Mapped	2	13	16	19.1	4	11.9	3.9	11.5	2.4	12.3	2.3	11.7	7.6	17.9	7.1	15.5
24675_76	ss2137300212	[T/C]	NNNNNNNNNNNNNNNNNNNNNNNNNNNNNNNNNNNNATCTATATATCACATATATACACATACATATGTACTTAT[A/G]TATGTATGTGTTCGTACAAACACACACACTTATGTGAGGAATTATAATATGAACAGTTTTATCATATATGCTCGCACGAAAGCACACAAGAACACTCAAA	180	254	Mapped	2	14	17	11.8	2.4	15.9	2.3	15.4	1.8	14.7	1.7	14	0	25.5	0	22.6
65467_892	ss2137305093	[T/C]	TTGCATGGGAGGCTGTTGCACGTGACCTCCGTGCTGACCTGCCTGGTGACCTGTAGGAGGACCACTGTTGGGAGGACCTCGACTTTCAACATTTGCAGC[T/C]GCACCCGACTGTTTGGCTGCCAGATGCGCATCTTTTTCCTCCTGTGCGTCAAAAGGGTTGATGCTGGAGTACCGGGGCGGGGGGGTGCGACGCCCACCGA	204	85	Mapped	2	15	18	10.2	0	18.3	0	17.7	0	16.5	0	15.7	0	25.5	0	22.6
8314_80	ss2137306193	[A/C]	CTTCTTANNNNNNNNNNNNNNNNNNNNNNNNNNNNNNNNNNNNNNNNNNNNNNNNNNNNNNNNNNTACTTTAGTTGCAC[T/G]TATTAGATACATTTTAACAGGTCTCGGCAGGAGAAGTGATCACTAATCCCAGTGTAGGTCTCTAATGGACAAGGCTCCAGCCAAGATCAGCGCCTTCGAC	184	140	Mapped	2	16	19	2.4	0.1	18.3	0.1	17.7	2.7	16.5	2.6	15.7	0	25.5	0	22.6
20178_822	ss2137299424	[T/C]	GGGAGGGGGGTCCTTGGTGGCACTTAACGGGAGGGGGGTCCTTGGTGGCACTTAACTGGCAATGTGTGGTATTTCCGATTGCTTTTCCAGTGTGAGGTG[T/C]AAGTTATGAGAGAAAGAGAGAGGGAGGGAGATTGATAG	142	86	Mapped	2	17	20	1.2	3.1	18.3	3	17.8	1.3	19.2	1.3	18.3	0	25.5	0	22.6
1500_407	ss2137298607	[T/C]	CTGGTGCAGCTCCCAAGCCAGTGTCCATGATGCTCCTCCTGGGTACCCTGTATGGTGGAAGTATACACGCTTTTCCCACTCTATCCCAGGCATGGCAAT[A/G]TCACGGGAGTTTATGACAACAACATGATCTCCACAGTCATTTAGGGGATGATAAATAGGTTTTGTGCTCCCTGTAAGATAGTCCTTGATTTTATTGGCTG	204	140	Mapped	2	18	21	5.7	0	21.5	0	20.8	2.7	20.5	2.6	19.6	0	25.5	0	22.6
24559_78	ss2137300194	[A/C]	TCTTTCCCTACACGACGCTCTTCCGATCTCGGGGATGACAGCACTTTATTCGAAAGTCTTACACCTAGAATTTTGTC[A/C]TTCACTTTCACACGCGAATTAAAATGGCTTTGCTTCAGTACAGGAAGTATATTGGCAGCTGTGTAGATATGTTTCAAAAGAGCCACCCATGACTGCGTAG	182	106	Mapped	2	19	22	9.6	0	21.5	0	20.8	0	23.2	0	22.2	0	25.5	0	22.6
6725_136	ss2137305267	[T/C]	CAACGCCCCCGTGCCGCACCTCGTCCTCAAGTGCATTGCGGAGATCGACGCCCATGGGATCAAGACCAAGGGCATCTACCGCGTGTCGGGCGTGAAGAG[T/C]CGGGTCGAGAAGCTCTGCCAGGCCTTCGAGAACGGCGCCCACCTCGTCGACCTCACCGACCAGCACGCCAACGTCATCGCCAACGTCCTCAAGCTGTACC	204	147	Mapped	2	20	23	13.8	0	21.5	0	20.8	0	23.2	0	22.2	0	25.5	0	22.6
14812_159	ss2137298586	[A/G]	TATTTTGATAAACAAAATTGATCTACTAACAGATCATGACAGGCAGGTTATTGAACATGTCTTGAGTGATGTATGTTGCATATTATCTCTTAAAACTCA[T/C]GAAGGATTTGAGTCATCGCTTCACAAACTGAAAGAAATATGTGCTTCTCAGTGTGAGGTAGGAACTGAAGAGAATCCAGTGCTTACATCAGCAAGACACA	204	144	Mapped	2	21	24	24.4	0	21.5	0	20.8	0	23.2	0	22.2	0	25.5	0	22.6
51986_1023	ss2137303857	[A/G]	TAAAATCTGGGTTGTGAAGGACGGACTCTCTCAGGACATTGACATTAGTACCCTCATCCGTATCTGTGGCCTTGACAAACAAACAGGTCGTATGCCACC[A/G]TGCTAAAGATCATTATAATGCTTGTAAAGAATGATGACTTACTGGTATTTTGATTTTCCTNNNNNNNNNNNNNNNNNNNNNNNNGATTTTCCTTTAAATA	204	110	Placed by LODE	2		25		0	21.5	0	20.8	0	23.2	0	22.2	0	25.5	0	22.6
13228_339	ss2137298343	[T/C]	CAAGGGGCTCACACAGCTGCAAGTGCTTTCACTAGCTCACAACAACATTGCTGGAATTGAAGAGGGAGCACTTGGCGACCTCACTTCCTTAAAGTTCTT[A/G]GATATGTCCAGTAACAAGATCTTAGATCCTCCTGTTGACATGTGGAACTTGGCAAAACTGACTTTTCTTGACCTTTCGGATAACCATCTGACAGAAGTTC	204	118	Mapped	2	22	26	13.8	10	21.5	9.1	20.8	7.4	23.2	6.9	22.2	13.1	25.5	11.7	22.6
3023_609	ss2137301141	[A/G]	AACAGCAGCTGGGGCTTGTTATTAGTTGGTGATAATGATTATGGTTAATGCATGACACTGCTCCTTAACTGATGTATTTGATACTATCTATTTGTGTGT[A/G]TGTGTGCATGTATAAATGGGTATACATATATAANNNNNNNNNNNNNNNNNNNNNNNNNN	163	147	Mapped	2	23	27	15.1	0	31.5	0	29.9	0	30.6	0	29.1	0.1	38.6	0.1	34.3
71392_735	ss2137305612	[T/C]	GAACAATGTGAATTGCACATCCAACGCCTTGCGGGTTCTTTGCGGTAGGCTGAATCAGTAAGCATTAGGAACTTTTGAAAATAAGTTTGCTGTTATCTA[T/C]ATTTATTATTATTATCATTGTTTTTATTAATTTGAGTTCATCCTGCTGCTCTGCAAGCAACAGAATGTGCATTACAGTGAGCAGGGACGCAAGGTCTCTG	204	88	Mapped	2	24	28	4.5	0	31.5	0	29.9	0	30.6	0	29.1	0.1	38.7	0.1	34.4
7470_233	ss2137305910	[A/G]	GTCCTCAAGTGGCTTCATAGGTGAGGGCCCCCNNNNNNNNNNNNNNNNNNNNNNNNNNNNNNNNNNNNNNNNNNNNNNNNNNNNNNNNNNNNTGCTTTA[T/C]AAAATTGGGCCCCAAAGTGACTTTACAAATTGGGCCTTTCAAAGTGGCTTTATTAAATGGGCCTCCCCAAGTGATTATACAAATTGGGCCCCACAGGTGA	204	86	Mapped	2	25	29	4.5	3.7	31.5	3.6	29.9	1.8	30.6	1.8	29.1	2.4	38.8	2.3	34.5
11639_527	ss2137298079	[A/G]	TGGACCAGCTGTCTCCTTTTTCTAATGTAGTCATTCAATTGCAGGATCACATTCAGGAATCTCATATCTTTAGTGACTACCAAGGCATCTACTCCAACC[A/G]AAATATAGACAGATACAACAATTACCTCAGATCCATCCTCTCAACTACAAAGTTACTGCTGTGGGATAGCAACATCCCTTTCTCCGACGCTTATTTCTCA	204	109	Mapped	2	26	30	2.7	2.1	35.1	2	33.5	8.1	32.4	7.6	30.9	0	41.2	0	36.8
36015_41	ss2137302009	[A/G]	TCTTGTTTTTATCTTCTCTGTCTCCTTTCTCTCTCTCTCT[T/C]TCTTTCCATTCTCCACGCCACCCACCGACATCTCCAAACTGATCAAGGCATTTCTGTAACTATCATTCATATATTCATTCATTCACACACACACACACAC	145	137	Mapped	2	27	31	15.4	0	37.2	0	35.5	0	40.5	0	38.5	0	41.2	0	36.8
32761_279	ss2137301532	[T/C]	CTTAGGCATCAACGGCTTCTGATTCTGATGACAGCCAACAAGAATGCCTCGTTTTTTCTGTCCCTTGATGGCAACCAGTACTTTGTCTCCTGTATGCCC[A/G]ATCCCCTTTTTGTTATATACATGAATACACCTGGGGGGTCGACCTTCCAACATGGCAGCCTTCCCCAGCTTGCTGTTGTCAACGACACGTAATCTTGTCA	204	226	Mapped	2	28	32	20.2	0	37.2	0	35.5	0	40.5	0	38.5	0	41.2	0	36.8
SYG426	rs142459538	[A/G]	TTGACAGTTTCCTTGATGTCCTTAGGTGTCATCTAGATTGTTAACTGTATCTTGGATGTTGTTAATGT[A/G]ATGTTCAGAGCTGTATAAAGTTGACAGAAACATTTCCTGTTCTATTGTTTTGTGTTTTGTTATACAAGAAAATCRTCTTATAGKTATTGAAATAMGGTATAGGAAAAAAAGCAATAGCATTCACAGTAACAGACTTTGTTTTTGGAAGCTGAAATGTGTTGTCTCCCAAAACCAGC	249	196	Mapped	2	29	33	9	1.7	37.2	1.6	35.5	6.1	40.5	5.8	38.5	0	41.2	0	36.8
32337_262	ss2137301463	[T/G]	NNNNNNTGGGACTCTATGAAAACAGAAAAAAAGAAAGAAAGAGCTTAACGGATCTATTCTCCGATATACAGACTATCAGATACTGTTATTGAAGTGGGA[T/G]TCGCGGAGGGACGAAGACAAAGCGCCGGAGGGAAG	139	66	Mapped	2	30	34	0	7.2	38.9	6.8	37.1	1	46.6	1	44.3	10.1	41.2	9.3	36.8
38827_43	ss2137302394	[T/C]	TCTGGCTCTTGTCTGGAGGGGTGGGTCATGACACTCTGAATG[A/G]TAGGCAGCAGGACATTTGCTGCAGAAGATGAGGCCCAAGCCACGCTCACACACTCTACAAATCTTCTCCTGCTTAATTTCACCTCGGACTTCAGGTTCCT	147	80	Mapped	2	31	35	1.8	1.4	46.1	1.4	43.9	1.2	47.6	1.2	45.3	2.3	51.3	2.3	46.1
64502_51	ss2137305007	[A/G]	GGCATTAAACAGAAAGATGGAGGTTTCAGACGAGAATAACAAAAGTCCAA[A/G]AGAGAAAAGCAAGAAAGTCAAAGATGTGAAGGAAAACCAGGAAAATACCTCAGACATGATGGAAGTTTCAGCAGAGCATAAAAAGAACCCCAAAGGGAAA	155	98	Mapped	2	32	36	1.8	0	47.5	0	45.3	0	48.8	0	46.5	0	53.6	0	48.4
8368_129	ss2137306203	[A/G]	TGAGGATGGTGCCAAACAGCTGATGGAGTCCCTGAGGGAAGACATTATTCAGATTGAGCGGGAGCTGACAGAAGGCTGGCTCGGGTCTGTGCCTGACTT[T/C]GAAGAGTGGGAGAAAAAGGCCCAAGAAGCATCAACACAGCAGGAGTTATCTGAGTGTTTGCTGGAGGTCCAGCGGCACATACAGTTCAAGTATCTGAAGG	204	133	Mapped	2	33	37	12.9	0	47.5	0	45.3	0	48.8	0	46.5	0	53.6	0	48.4
52178_786	ss2137303877	[T/C]	AACAGTATTGATAACAGAAGCAGCAACAGGTTCCTTTCCAGCACTCAGACGGCTTAGCGCTGCTTCAAGTTCATCCCACTTATTGTACAGTGCCCAACC[T/C]AGGAGCTCGCAGCTTGACCCTACAGTGCCCCCAATGAGAGGAGACACCCAAGCAAGTGTCTTTCCAACAATGTGATTGGGTTCCTTCAGGTCAAAATGGT	204	172	Mapped	2	34	38	7.5	0	47.5	0	45.3	0.9	48.8	0.9	46.5	0	53.6	0	48.4
18884_751	ss2137299212	[T/C]	TTCTTGCCAGGTACTTTTCCATTCTCAACTTCTGAAATTGACTCTGAAGTTCCATTAGTAAGTCCTGCCACAGTGACTTTTTTGTCCTGTGTAATAAGG[T/C]CAGCATCTTCATCTTTGATATTTGTACCATTGACCTCAACAATTTTTCTTTTCTTCTTTTTCTTTTCAAATGACTCTTCTGTGCCTCCATTTTTCTCTTC	204	148	Mapped	2	35	39	22.3	0	47.5	0	45.3	0.1	49.7	0.1	47.4	0	53.6	0	48.4
22033_1157	ss2137299754	[T/C]	ATCCATAAAATCAAACACCAGCGACACATTTGACTTGTAGCCAAAGACATCAAGAAGTCCGATGAGATTTGGGTGGTGGACCTCCTGCAAGAGCTTGAT[T/C]TCTCGGAGAGCTGTACGGTTGATGCCATCCCTTGCCTCCTCTCGGCTCCCTAGTTTGATCTTTTTGACAGCTACTATCTGCTTGGTCTCTACATCAAGAG	204	180	Mapped	2	36	40	3.6	3.5	47.5	3.4	45.3	0.4	49.8	0.4	47.5	0	53.6	0	48.4
4858_62	ss2137303504	[A/G]	AAAAAAAATCTTTATAAGATGAATCAAGAGGTACATGGAATATGTTTCCAAAAAGTAATAA[T/C]AATAAATTGTTTCAACCACAATCAGTCACCATCATTAACACCAGACAGACAGACAAACGGATATGCGGAGACATATGCACTAATACAAACAAGAATTCGT	166	147	Mapped	2	37	41	4.8	0	51.1	0	48.7	0	50.2	0	47.9	0	53.6	0	48.4
32620_488	ss2137301504	[A/G]	GCAGGAGCTGACTTGGCTGTTGTTGCTTGACGTCCTGATTCTGCCGCCGACCATGTCTACGGAAAAAAAAGTTCCGTGTTTGAAAGGCTAATATTAAGG[A/G]GTAGATTTCGTTATTAGATATATATAAACTCTTCAAAGATCTAGTGACTGTTCCTTTGGGGGGAGTGAGTATACATACATAGATATTTAGATAAGAATAC	204	109	Mapped	2	38	42	5.4	0	51.1	0	48.7	0	50.2	0	47.9	0	53.6	0	48.4
38673_265	ss2137302369	[A/G]	NNNNNNNNNNNNNNNNNNNNNNCAGGAGCAGTGTTTCGAAAATGACAGCCATCTGACCAACATCTTCACTGCTATGCAAGATATGAAACGAGCAACGGA[A/G]ACCATAGCTGAGCAGCTGGCGGCCATGTCTCAGAAGATTGATAGCATAGAGAGAAGAATCGAAATGTTAGAGACAAAGAACGTAAACCTTGCAGAAAATC	204	160	Mapped	2	39	43	14.7	0.1	51.1	0.1	48.7	0	50.2	0	47.9	14.8	53.6	13.1	48.4
LV0917	rs159816174	[A/G]	ACTTGATGTCCTTTTGCAAATTCTTTCTCATTAACCTTGTTTTTTTCTTTATTTCATTTCTCTTCTTTCTCTTTTCTGCTTATTCTCGCCGATATGACATGACCTCCG[A/G]CCGGGTTCGATCAGCGGGCACTCTTGGCCGCGCCCCGACACACTGCTCCCGAGTGCGCGTGTGTGCGTGCGTGTGTGGGTCGATCGCTTAATTACAAAAAC	214	160	Mapped	2	40	44	4.3	6.8	51.2	6.4	48.8	6.6	50.2	6.2	47.9	0.9	68.4	0.9	61.5
40311_528	ss2137302571	[T/C]	AGATTTTATCTGAGGACTCCAGTGAAGAGGAAGATACAGTGTTGAAAAGGAAAAAGTCTGTACAGTCATCAGCAAAAGGCAAGAATGCCAAAAAGAACA[A/G]GGCTGGGACAAGTGATGATTCTGGTGATTCTGAAGATGATAAACCTCTTGCGAAGAGCAGAGGGAGGCCAAGGAAGTCTAGCAAAGCCTCCTTGCGGNNN	204	103	Mapped	2	41	45	14.4	1.3	58	1.2	55.2	0	56.8	0	54.1	4.3	69.3	4.2	62.4
7026_75	ss2137305518	[T/G]	CATAAACATGATGGCTACCTCCCTTAAACAAGTCTTTCGGAAAAGAATTATAAATTTAGCTTTCTCTAGTGCTG[A/C]GGCATTACACACAAGATCACAAAGATGGTCCAGCATTGCCTTAACTTCAGTGAACAATGGCAGCAGTTATCATGGTTTCTTGCAACCAGCACGCTGCCCC	179	193	Mapped	2	42	46	19.1	1.6	59.3	1.6	56.4	0	56.8	0	54.1	1.9	73.6	1.9	66.6
12932_422	ss2137298295	[T/G]	TGTCCTTGAAGCCGAGAAGCCGCTGCAGCTCCTGCGCATCGAGGGTGGCAGCCTAGTGTGCAAGAACGGCAACCTGTGGATGCTGTTCTGGCTGGAGTC[T/G]GGGCAGATCAGCGTGAGCGCCGACACCACCTGCTTCCGCCACACCACCAGCCTAGGGTTCAGTCTCAGCTTCGACGGACACCCGTTCCTGCGCATCATGG	204	227	Mapped	2	43	47	22.3	0	60.9	0	58	0	56.8	0	54.1	1.2	75.5	1.2	68.5
45267_501	ss2137303153	[A/G]	NNNNNNNNNNNNNNNNNNNNNNNNNNNNNNNNNNNNNNNNAGTTAGGATAGTTGGCTTGTTTGTTATCACGGTGGAAGAAGTTCCATTGAGGAAAATAG[A/G]ACAGAGAGATATTGGCGTTCCTCCATTTTAAGATTGTTCGGCGAAGTAAAATTTCTCTAAAAGCTACAAAGGAATTTTTAAAATAATGGAACAGGAAGAT	204	179	Mapped	2	44	48	4.5	0	60.9	0	58	0	56.8	0	54.1	0	76.7	0	69.7
27580_120	ss2137300724	[A/G]	NNNNNNNNNNNNNNNNNNNNNNNNNNNCCTAAAGCATGATTGTCTTGATGACTCTAACACCTACAAAAAACTGACACAAATACAGAAAATTAAATAACC[T/C]CAATAGCCATGGATGTCCTTCCTCCAATGTTCTCAAAGCTGCTACTCTTGTACAAGCAAATTTCCTAAACACCAATTCAGAGCCTACAATTCACTGTGGC	204	142	Mapped	2	45	49	16.3	0	60.9	0	58	0	56.8	0	54.1	0	76.7	0	69.7
20827_121	ss2137299536	[T/C]	GCGACGCCGGCAAGTTACAAGCAGAAATGGTCAGCCTGCNNNNNNNNNNNNNNNNNNNNNNNNNNNNNNNNNNNNNNNNNNNNNNNNNNNNNNGCCAAA[A/G]CCAAAAATCCTACCCAAGCCCAAGGACAGCAGAGAGGACGTGGAGTATGAAGTGATGCATCCACCTGAGGGAGTGCTGAAAAAGGCAAGTCTCTCCATGG	204	133	Mapped	2	46	50	39.7	0	60.9	0	58	0	56.8	0	54.1	0	76.7	0	69.7
75667_90	ss2137305982	[A/G]	NNNNNNNNNNNNNNNNNNNNNNNNNNNNCCAATTTTACAGACTTATCTTGCTAAAAATGTGTCACCAAAAATGAGACCACTCTTTATTA[A/G]CTCATTATGGGTACCAAGTTGGTAAAATAATTCAAGAAAGAATTTTACAATCAACACATTTTGCNNNNNNNNNNNNNNNNNNNNNGGGAACAATATAAAA	194	218	Mapped	2	47	51	44.9	0	60.9	0	58	0	56.8	0	54.1	0	76.7	0	69.7
11731_82	ss2137298096	[A/G]	TAAAATATGTACATTTCTTTAAGTAAAACCCGTGAATTTACTCTCAATAAACTTAATATGCACTCCACAGCCGAGAACACA[A/G]TAATCAATCTTTGGTAAGGTTCACACACTAAAAACCTTTTTTCATTAAATGATTTAATTCATATACAAAAGATATGTGTGACAGGTTTTAAAAGGTGAAC	186	249	Mapped	2	48	52	39.6	0.3	60.9	0.3	58	0.5	56.8	0.5	54.1	0	76.7	0	69.7
18177_358	ss2137299110	[T/C]	GCCGCCGCCCAAGAAAGGCAAGATCCAGCAGAGACACCAGCAGCTCATGCAGCAGCAGCAACAACAAAAAACATCAACACAAGCTGAATCAACTGAGCG[T/C]CAGGGCAGCCAACCCCTCCGTGGCGCGGCCGCCGCGTGCGCTGACACGGGGGCCGGGAGCGGCGCGGTTGGTACGCCGGGCGAGGAGGCGGGGCCTTCTC	204	192	Mapped	2	49	53	48.5	0	61.2	0	58.3	0	57.3	0	54.6	0	76.7	0	69.7
12421_791	ss2137298209	[T/C]	TTTATTCTCTGTTAAATGTTTATTCTAATATACCTGTTTATTATCAAGCCATAACAAGTGTTCAAGAAATTTTAAAAAGAGGAAAACAAAAAAAATATT[A/G]TATATTTATGTGTGCTTTTCTTGTAGCCAAGTGTTAAGACGAAGCTGAAAGTCAAGCTGCAACAAATTTGTCATAATTTGTCTTGATCAGCCTCGTAGTG	204	162	Mapped	2	50	54	19.3	0	61.2	0	58.3	0	57.3	0	54.6	0	76.7	0	69.7
43643_365	ss2137302985	[A/C]	AACGTTATAGTGATATGCATCTATACTGTAAATTCACATTCTTAAAATATAACCATGTTAAATTAGTAAAAAGGCATATTGAAAACAATAATACATAAT[T/G]TAAAAAGATAGAATCAGATTAAATACAAGCATCATCTTATAATCGATGCTTTGTAATTTAAGATAAATGCAGTAATCTTATTAACTAACGAAAAATCTCT	204	196	Mapped	2	51	55	3	0.8	61.2	0.8	58.3	1.1	57.3	1.1	54.6	0	76.7	0	69.7
42348_110	ss2137302832	[A/G]	GGCGGGCAGCACGTAGACAGTCTCGGCCGGGAAGTCTCCCCGCTCGGTCGTCCTCTCGCAGCGACCCACGCACCAGCCCGCGTTCATGACGGTTTCCCC[T/C]GAAGAGTCCTCCTCCAGCAGGATCAGGTCGCCCTTGCTGAAGGTCAGGAAGGAGGAGTTCTCGCCCGGCGCCTTGTAGTCCTGCAGCGCAATGACGAACT	204	104	Mapped	2	52	56	10.5	4.1	62	3.9	59.1	7.1	58.4	6.7	55.7	0	76.7	0	69.7
3227_266	ss2137301455	[T/C]	NNNNNTTGCCTTTAAGAATTTGGATTAGGTAACTTAACGGTTTTCTGACTCCGTTTGAGTGGAGGATACAGGGTCCAGTGTTACATCAGACTGGGAATT[T/C]ATTTTAGTCACGTATTCCGGCCTTTCGCTTCGGCGTTCGGCCATGACTTTTGCAGCGAAACG	166	178	Mapped	2	53	57	7.5	0.1	66.1	0.1	63	0	65.5	0	62.4	0	76.7	0	69.7
17765_1125	ss2137299053	[T/C]	GCCCAATAGCCANNNNNNNNNNGCTGTACCTCAGCCCAATAGCCATGAGCGCATGGAGTGGTACCATGCTAACATGACTAGAGATGAGGCAGAGCAGTA[T/C]CTTGGGAGGATACCTGAGGATGGGGCCTTTTTGGTGCGACCAAGTGGGGAGGCAGGGAGCATAGCCATATCATTCAAAGCAGAGAGACGGACAAAGCACT	204	122	Mapped	2	54	58	11.7	0	66.2	0	63.1	0	65.5	0	62.4	0	76.7	0	69.7
3254_241	ss2137301493	[A/G]	TATATAAAAAGGCTTATACATTCTATGTGTGTACAGATAAATAAGGAAAGCCTTTCATATTTTCAAGTATTTTATATATTCTTTTTTGGAATTCATCCA[T/C]TTTGTTTTGAATGGCCACACGCTTCCAAAAGCCTCTTGTAATTTGTCATGTATTTCTTAAGTACCTGCGTTCCTCCACAATTTGTGTATCTCTAAATAAG	204	243	Mapped	2	55	59	19	0	66.2	0	63.1	0	65.5	0	62.4	0	76.7	0	69.7
61847_709	ss2137304755	[A/C]	GCAGTGTTGATGTAGATGAGAATGGGAAAAGCCAGNNNNNNNNNNNNNNNNNNNNNNNNNNNNNNNCCTGATTCTGGAGGATCTCGCGGCTGGCATGAG[T/G]CTTCCTTGCATCACAGACCTCAAAGTTGGCTATACCAATTACTACCCAAATAAAGAACAGAAAAAGAAGAAGACAGCCCCACCTGCAAGCCAGAAGGAAC	204	134	Mapped	2	56	60	0.9	0.4	66.2	0.4	63.1	0.2	65.5	0.2	62.4	0.3	76.7	0.3	69.7
20374_399	ss2137299463	[A/G]	GTTGTCTGCCTTGCCAAACTGCGTAACCGTCTGATGATTACCAAGGAAGGTATTGTGGGAATTGACAATCTGCTCTCCGGTGCTCCCTTCTCCACCGAT[T/C]TGTGTTATGTCTTGGTTGCTGGACCAAGAAAATTGACGTTTTGCTCGGTGCAGTTCCTCTTCAGAGCCTCCCTCTGCCTGCAGCTGGA	192	40	Placed by LODE	2		61		0	66.6	0	63.5	0	65.7	0	62.6	0	77	0	70
52262_37	ss2137303888	[A/G]	TTATACCAAGGAAGAGGAAATAGGGAGAGAAAGATG[T/C]ATAAAAATGTCTATTATGCATGCGAGCAAGATGTGAAAGCAAGTGCATCTATACTGGGGTATATGCTTGTATATGTGTATGTGCATATGTGAGAGAGAGT	141	52	Mapped	2	57	62	4.8	0.1	66.6	0.1	63.5	0	65.7	0	62.6	0.2	77	0.2	70
1710_35	ss2137298952	[T/C]	GTTAGGTTTCAGTGGAAGCTGTGATTGTGCTCAT[A/G]TACAGCACTGATAATAATGCCCTTACTCACCATGTGAACAGGCACATGTCAATATAGAAAAGATACCTTTTCCATGATTAGTCAATTATTATATATGTTA	139	106	Mapped	2	58	63	23.5	0	66.7	0	63.6	0.2	65.7	0.2	62.6	0	77.2	0	70.2
5311_706	ss2137303955	[A/G]	NNNNNNNNNNNNNNNNNNNNNNNNNNNNNNNNNNNNNNTAAAGATATAGATAGATAGAGAAAGAAATACACACATACAAACACCTACACCAATAACTCT[T/C]CCATTCCTACATATCTGCACACATCTTCATACAAACGCCTACCTACACACAAATACACAAACATTTACCCACTCACACACACATTCCTACACACACACAC	204	338	Mapped	2	59	64	5.1	0	66.7	0	63.6	0	65.9	0	62.8	0	77.2	0	70.2
30644_1844	ss2137301209	[T/C]	AAGGTCGACTCGGAGATGGTAGACAAACAGGAAGTGAAAGCTGAGGCAGATTCCAAGGTCGAGGCAGATTCCAAGGTCGAGGCAGAGTCCAAGGTTGAG[A/G]CAGAGCAAAAGGTCGAGGCGGAGTCCAAAGTAGAAACAGAGCAAAAGGTCGAGGTAGATTCCAAGGTCGAGGAGGAAGTGAAGGTAGACGCAGACGCCAA	204	52	Mapped	2	60	65	10.2	0	66.7	0	63.6	0	65.9	0	62.8	0	77.2	0	70.2
55853_1175	ss2137304248	[T/C]	CTCTTCATTCATACTTAGATAGAATTATGAATTATTTTCTATAATATATTTATATACATGTAATTTATATGTATTTCTGCCTTTCTAAATTGAAGTTGA[A/G]GAGTGTGTGAAGCAATATTGAGTGTAGGGAGTGGGTGTGTTCCTTTCGTAACTACAATAGAGCAAATTTTGTTTTTTTCTGATTGGTCTCAGGCTGAGTG	204	179	Mapped	2	61	66	6.9	0.9	66.7	0.9	63.6	0.9	65.9	0.9	62.8	0	77.2	0	70.2
5389_1077	ss2137304033	[A/G]	GCGAGAGGAGAAGCAGAAGCTGGAACTCGGGGACGCCTCGCAGTACAAGTACCTGACGGGGGGCGGCAGCATCACGTGCGAGGGCCGCGACGACGCCCG[T/C]GAGTTCGCCGACATCCGCTCCGCCATGAAGGTCCTCATGTTCAGCGACTCCGAGGTCTGGGAGATCACGAAGGTCCTCGCCGCCATCCTACACATGGGCA	204	187	Mapped	2	62	67	12	0	67.6	0	64.5	0.6	66.8	0.6	63.7	0	77.2	0	70.2
50140_614	ss2137303680	[A/G]	ACAAACACTCGCTCTGAATAAGCGCTCTTCATCTCCTCCTCCTTGCGATCTCCGTAAACTGAGCGATTTTAGCACAACCTGATTTAGTTCCGACACCAC[A/G]TTCATATATCTGTGGTGAACAGGGGCGGTCACAGTGTGTTCACTAATTNNNNNNNNNNNNNNNNNNNNNNNNNTGGACAGGTCGCCTCCCATGGCGGAAT	204	156	Mapped	2	63	68	16.9	0	67.6	0	64.5	0	67.4	0	64.3	0	77.2	0	70.2
55756_291	ss2137304237	[T/G]	NNNNNNNNNNNNNNNNNNNNNNNNNNNNNNNNNNNNNNNNNNNNNNNNNNNNNGGCGATCTTGAATGTAAACCCTTAGTTACTGTCAGTGAAACCCCAC[A/C]GTTTGAAATCCAAGACACCGTAAGTGGATCCACAGATTTTGAAACCTTAGATACCCTGAGTGAAACCCCAGATTTTGAGACCTTGGATAACGTCAGTGAA	204	221	Mapped	2	64	69	13.5	0.7	67.6	0.7	64.5	0	67.4	0	64.3	2.4	77.2	2.3	70.2
51969_179	ss2137303854	[A/G]	AGACGATAAAGATAAGGAGAAGGAGAAAAAAGACAAGAAGGATGGGAGTGGACAGCACTTCTTTCCGGGCGACTACATATGGATCGAACCGGTGTCGAG[A/G]CGGGAGTTCGACTGCCCNNNNNNNNNNNNNNNNNNNNNNNGCCGGAGGGGGGGGACGAGGACTATTACGAGGCATGCTCTAGAAGCCGGATTGCTCCACG	204	163	Mapped	2	65	70	4.5	0.6	68.4	0.6	65.2	0	67.4	0	64.3	0.1	79.6	0.1	72.5
1597_1602	ss2137298750	[A/G]	TGGGCTGGATCGTGTTGTCTCCAGGAGGAATAATGAGAAGTACCTAGGCTTTGGTATTGGGGGCCAGTCAGTAGGCCGTCGGGCGGCGTCACAAGCTGA[T/C]GTAGCACACCAGACAGCCAGTACAGACGCTGAGGAGGACAACCAGGAAAAGGATGCACTGCTCTCAAAGGTGGAAGCCAGGGACCTCATTGAGTTCGGCA	204	124	Mapped	2	66	71	1.8	0.1	69	0.1	65.8	0.4	67.4	0.4	64.3	0	79.7	0	72.6
10222_61	ss2137297866	[T/C]	CCCGAGGGGAGGAGGGGCGAGCAGGGGAGAGAGGGAAAGACAGACCAAAGGAAGGATCGA[A/G]GGAGAAGCCAACAAAGCTGAAGGACTCCAGCCGCGTAAAAGTCGCCCTCGAAAGGAAAGAGAAAATGAATTGATTGCTTGTCACGCCACCGGGCGTCGTT	165	103	Mapped	2	67	72	4.8	0	69.1	0	65.9	0	67.8	0	64.7	0.9	79.7	0.9	72.6
56890_166	ss2137304358	[T/G]	ACCTTCCTCTTCTCTACTGCTTTATTTTGCCTTTTCTCTTCGTCTTCCTCTTTCTAATCCATTTTTCTGTTGTTGTTTTTTCTACACTTATTCTTCCCC[A/C]TCTTGTACTTTCCTCTTTACCTCTTCCTCCTCTACCACTCTCATATATCTCCTTCTCTCTCCTTCTCCTTTCTACTCCTTTCCACCTGCCTCATTCGTCC	204	180	Mapped	2	68	73	10.3	1.5	69.1	1.5	65.9	1.7	67.8	1.7	64.7	0	80.6	0	73.5
63376_396	ss2137304912	[A/G]	ACTTCAAGCTGCCTGACGTGCACATCAACCACGCCAAAAAGTGTAGCGATTAACAAGATCTATATAAGTATTTATATAGACTGGCGGTTAACAGGCGCG[A/G]TCCTCGGCCCATGGAAATCAGCG	127	268	Mapped	2	69	74	31.8	2.2	70.6	2.1	67.4	2	69.5	2	66.4	1	80.6	1	73.5
26077_219	ss2137300452	[A/G]	TCTCAAGTATCTACTAGAAAAAGAAAAATCTATAAAAACACGATTCTATTAAGTTTCCCCCACGTGTTATGTACCGTCGTTTTCTCTAAAAGCCAGCAC[A/G]GAAAAAGAAAACGGGATGTAAAGGACGTTTTAAACTCCATGTGCCATAACGACAATTTTCAACTACGGNNNNNNNNNNCAATTTTCAACTACGGCGCAAC	204	220	Mapped	2	70	75	58.7	0	72.8	0	69.5	0	71.5	0	68.4	0	81.6	0	74.5
47657_1139	ss2137303416	[T/C]	GATCTCATAACATCTAAAGAGAGAGGTACAAGGCACTTGAACGATACCACACCAGTCACTCCTCGAGAATCCAGGAGGACCTCGACCCCGAAGAGGACG[T/C]GCGTGGGCTCTCTTCTGCATACGGNNNNNNNNNNCGCGCGTGGGCTCTCTTCTGCATACGGTTGGACGGCCACGTTATACGTCGGCTCCGCGTGTTAGGA	204	289	Mapped	2	71	76	65.9	0	72.8	0	69.5	0	71.5	0	68.4	0	81.6	0	74.5
35952_90	ss2137301998	[A/G]	NNNNNNNNNNNNNNNNNNNNNNNNNNNNNNNNNNNNNNNNNNNNNNNCAAGAACGGAAGAGAAAAGGCTGGTGTCGCACACCCCTAATC[T/C]ACTTTGTGCATTCGATATTCCGGAATTCACAGCATTAGCGAAGGCGCGGGAGCGAGCGGCCAAAAGGTGTAGCGGCGATGAGCGAAAGCGCGGGAACTTC	194	263	Mapped	2	72	77	55.4	0	72.8	0	69.5	0	71.5	0	68.4	1.3	81.6	1.3	74.5
30324_220	ss2137301158	[T/C]	CGCCCTGTCGTGCGAGGGCGGTCTCGAAGCTCAAACGGGAGTTGTGGCCTAATTTCACTCTAGGAATTTATGTGAATCACTAAATGCCGCACAAATTAG[T/C]TGCCTCGAGGCTTAATAACGTCAAATTAAACGCATATTAAATATGTAATTCGGAATAGCTCCCTCTGGTATCACTCCGACGTTTGAAGCTGACAGACGAC	204	322	Mapped	2	73	78	18.4	1.1	72.8	1.1	69.5	0	71.5	0	68.4	0	82.9	0	75.8
36157_117	ss2137302027	[A/G]	TTCTGCCGGGAGTGCATTTTTTTTATTGACGTGTGATTATAAGTTCGATTTTTCTTTTTTCTCTTCTAAATTATTCGTTTTAATTACCCGATGTGTTAT[T/C]AACCGAGAAGTCAAGTCTAGCGATATCCTTAGTTCAGATTGTATACTTGACTGTATTTGCTATCGAGTTCGCTGCTGTTGTCTGTCGTGTCAAATTCCGA	204	162	Mapped	2	74	79	2.4	2.4	73.9	2.4	70.6	5.4	71.5	5.2	68.4	0	82.9	0	75.8
61866_746	ss2137304759	[A/G]	TCGAGGGTCAGAGTCTGTTCTCCGCTTCCCTTATCTGGATGGCTTTCCTGACTGATTTTTACATCTCGTCCGAGGCCTAGCCCTTCTAAATATACGTGT[A/G]TAAGAAATAAGAACAAGCACCAACAAGAGAGTACGTCGAATCTCTTTCCAAAGATCGTGCATCATCTGCCTGGCATGGCCGCCGTCGAAAGGCAGCTGTT	204	169	Mapped	2	75	80	4.5	0	76.3	0	73	0	76.9	0	73.6	0.7	82.9	0.7	75.8
15700_1276	ss2137298705	[A/G]	TTTCAATCATGTGATTGCCATGTCACAACCAGATCCAATGGGTTAGCTTAAATCAAGATACCACACAATATCAGAGAAAAGTCTGTGCAAGACTAAAAT[A/G]TAAAATGTTCATCANNNNNNNNNNNNNNNNNNNNNNNNNNAATGAAGTATCTGCCTTATCTCTGTGGAAAATAAGATGTCATGGGACATAATGGAGTTTG	204	56	Mapped	2	76	81	3	0.3	76.3	0.3	73	0	76.9	0	73.6	1.2	83.6	1.2	76.5
22953_1201	ss2137299911	[A/G]	CCTTCTTTGTCTTCTTTTTTTATTGGTTTTGTACTATTTAGTAGCCTATATCCCCTTTCTTCTTGTATCCTCCCCTTTTTTTATATTATTTTTGCTCTT[T/C]GTAGGAAATTGTATGTGTCTTTGAATGCAGTACTTCTGTGTTTGCGTTTCACATCAGCACGTGTTTGAGGGGTTGATCTGAAGTTCCCCGATCTGCTTTG	204	155	Mapped	2	77	82	25.9	0	76.6	0	73.3	0	76.9	0	73.6	0	84.8	0	77.7
29568_998	ss2137301042	[T/C]	TGAAAACACATTTGTGCATTGTTATAATAACCTTTACTCTGGTTAAATATTTATTTCAAGATCCACAATTATTGCCTTTTATATCTTTATTTACACCAA[A/G]CCTTCTACTGAATCTCTCCATTGCCATTTACATTTCTTTTTATGCATTCATTTTATAGATTGTCTAACTGCTGCTTAACTGCAGTGAAAAACGGAAATGA	204	205	Mapped	2	78	83	35.8	0	76.6	0	73.3	0	76.9	0	73.6	0	84.8	0	77.7
57869_175	ss2137304435	[A/C]	TGAATCAAACAAGTAGCACCCCCCCCCACACACACACACACACAAAATCACACACAAACACACATGAAATCACACACACAAGCATCCACATGTGAAGGC[A/C]CACACACTTACACACTCTCACACTTTCACACGCACTTTCACGCACACGCACATGCACCCACACACCCACACGCACACGTACGCGCACACACACACGTATA	204	152	Mapped	2	79	84	9	2.4	76.6	2.3	73.3	0	76.9	0	73.6	2.7	84.8	2.7	77.7
36820_128	ss2137302124	[T/C]	GATTGTGGTTCAGGATATTTTCAATAGACAAAATGGTACTAACAAGAATTCTGCCCTCAAGATTGAGGCCAGGACTTCGGTCTCTTCTTATCTCGAGCC[A/G]GAGAATGTCATCCAGTGCGCCTGAGGTAATACTAGAGGATGTGGGGGACAAAGGCCTGATTACACTGAACCGACCGAAGGCCCTCAATGCCCTCAACCTC	204	143	Mapped	2	80	85	9.3	0	79	0	75.6	1.8	76.9	1.8	73.6	0	87.5	0	80.4
68422_2241	ss2137305357	[A/C]	TACCATAAATCGATAGCTAATATGACAGACAAGTAGAGACAAACCAATGGCCAGGCAAGTTACAGAAAAAAGATAAAGAAAAAAGAAACCACAAAATCA[T/G]TGAGAAGGAAATACACCTCAGAGACACGTATCTCTTTGACGAAGACATTTCTATGAGTCCACCGGCATCTCGAGTGTCCTACTGCCCCTCACAGATCCCA	204	155	Mapped	2	81	86	12.9	1.7	79	1.7	75.6	1	78.7	1	75.4	2.8	87.5	2.7	80.4
14583_634	ss2137298553	[T/C]	TCTGGTCTAGACAATGATTTGCAAATAACTGATAGTGTGGTGGGAAATGCGAGTCTCCCCAGTACAAGAGAGAACGAGGATAGCTCCAAAGAAAACGTG[A/G]CCTCAATAGGCAATGATGGAAGGGGAAACTGTACAAAACAAGGCAATCCTCCCTCAGCACCAAATGCAAGAGACGCAGAAGTGGTACAGGTATGTAAATC	204	163	Mapped	2	82	87	10.8	0	80.7	0	77.3	0.3	79.7	0.3	76.4	0	90.3	0	83.1
6951_233	ss2137305445	[A/G]	ACTGCGAATCACCTGTAAATACTGTCATGGCCGCCATTCCATCATGAAGCATCACATTCCTGTCGTCCTGTGTGACGAGACTGATATCTCATTCATCCA[A/G]CCCCATCTGCATCCTCATCACCAGCTCCTATTGTCACCATATCATTATTTCATAACGATAAGATATTTTTGTACGTTTTGTAAGTATGCATGAATATATT	204	112	Mapped	2	83	88	25.9	0	80.7	0	77.3	0	80	0	76.7	0	90.3	0	83.1
21211_266	ss2137299612	[T/G]	CGAAGTCGACCCAGAAGGACTGCGTTTGGCAAGCCATTTTCCGAAGGTGATCTGCTTGTTTAGTCTTGCGATGAGGTGGTCATTTCAACGCTCACAGTC[T/G]TACAGACCAACGCTTAACAAGAAGCAGTTCGTTCGAACACATTTTTTGTTTCATTACATTAAATAAAAACGAACTTTTCATCGTTTAATAAAAACGAACT	204	147	Mapped	2	84	89	38.5	0	80.7	0	77.3	0	80	0	76.7	0	90.3	0	83.1
32797_98	ss2137301541	[T/G]	TTGATATTGATAACAGTAATCACAATATACTCAGTCTTCAGATCTTTTGTTTTCTTTGTTCTCTTGCAAAACAGTTTGCCTCATCTCTGCCAGTCCA[T/G]CGACAGTCTGGATTGGCTGATGAGATATCTTGCTCTTACTCCTGGAAGAGAAGGCCTTTTCCATGTCTTGCAAAGTCCGCCCTTTGGTCTCGGGAATGAA	202	188	Mapped	2	85	90	38.8	0	80.7	0	77.3	0	80	0	76.7	0	90.3	0	83.1
30187_367	ss2137301134	[A/G]	TCCTCCGGCAGTCATGGTATCGGCCTGCGAATGGTCCTGGCTGTTGACGTTCGATGCGAAGGCGGTCTCCATGTCCTGCAGAGTTCGGCCTTTGGTCTC[A/G]GGGATGAAGCACAGCACAAGGAGGGCGATGATCAGATTCGCCGCCGCAAACGCCATCATCGTCGGCCCCAGACCTAGTGATGCTATTACTCTAAGGAATA	204	168	Mapped	2	86	91	19	0	80.7	0	77.3	0	80	0	76.7	0	90.3	0	83.1
35060_214	ss2137301866	[A/G]	CCTCCTTGCTACGCAATGTTGCACCTTACTGTGAAACCTCTGCCACGCTGCTACCCTGACACGCAACGACCTATGGGACAATAGAGCAGCAACCATCTG[T/C]AGAAGCCTATTGGAAGACATCAGTGCATAAGATGTTCAGATGGCTCGAGGGCAACCCGTTTGTGTGGCCAAGCGGTATGTCAACAATATGGGTCAACTGG	204	70	Mapped	2	87	92	10.3	1	80.7	1	77.3	1.2	80	1.2	76.7	0	90.3	0	83.1
18312_402	ss2137299136	[T/C]	TAAAGTTAAGAAGCAAAGCCATACTTGCACAAGGATTACCGCCTTCTTATGATGAGCAAAAGGCCACATCAGTTTCAAAGCTTCTTGCCAGTCACGTGT[T/C]CATCCAGCCCTACCTGAAGGATTCCCTGAAGGAGTCTGCTCGAGAGGATTCCCAGTACTGTAAACTTCTGTACACACTCAAGCAAGACTTTCCTTTTACC	204	165	Mapped	2	88	93	12	0.8	81.8	0.8	78.3	0.1	81.2	0.1	77.9	0	90.3	0	83.1
28727_512	ss2137300913	[T/C]	NNNNNNNNNNNNNNNNNNNTGTTAAAATATTATGAACGTTCCCAAAAGTACGAACTTTCCCGTCGTTTGACTAAGAACTTTGGGCTGTACTTGTCCCTC[T/C]GCTATTTAAGGGAAGAAATTCACACAATCCCAACATCAAAGCGATACATTCACAATCCTCCGAAATACAACAAACATTCTTTTGTTCTTCATGAGACCTT	204	152	Mapped	2	89	94	25.9	1.3	82.6	1.3	79.1	2.8	81.3	2.7	78	0	90.3	0	83.1
13998_79	ss2137298464	[T/G]	CACTCATACACACACACACACTCTCACTCTCACATTTCCACATGTATTATACAGTATAAGGTTCAAGTGAATTCTCTC[T/G]CTGCAAGCTCACCTTTGGACCATTTCCTGGCCAAGCAGCTGTCAGGGCTCAGCAATTACAGGCATAGTAACAAGCAGTTG	163	203	Mapped	2	90	95	28.6	0	83.9	0	80.4	0	84.1	0	80.7	0	90.3	0	83.1
SYG60	rs142459185	[A/G]	ATCAGGGAAAACTGCTTTAGGCCAAT[T/C]GGATGAAGGCTTCACATATTGATGGATAAATTTAGTGCTAGATAAATGCAAAGGAATGAGACAAAGTCCAAMGACTGCAATATACTAAGACGCTTTTATGTAGATTATCTGCATTTATAGCACAGCACTTTTTGAATAGTTACAGTTTGACATCTTGTATACAGAACTTAGTGCTTTGAGTTTGGCCGTACTAATACCATTGTCAGTAGGACCTTACCAATTTTAGAGGTCATATGTATATGAAGACGGTACATTTTCGTWTTTATTTATA	302	282	Mapped	2	91	96	30.1	0	84	0	80.4	0	84.1	0	80.7	0	90.3	0	83.1
SYG59	rs142459184	[A/C]	ATCAGGGAAAACTGCTTTAGGCCAATYGGATGAAGGCTTCACATATTGATGGATAAATTTAGTGCTAGATAAATGCAAAGGAATGAGACAAAGTCCAA[A/C]GACTGCAATATACTAAGACGCTTTTATGTAGATTATCTGCATTTATAGCACAGCACTTTTTGAATAGTTACAGTTTGACATCTTGTATACAGAACTTAGTGCTTTGAGTTTGGCCGTACTAATACCATTGTCAGTAGGACCTTACCAATTTTAGAGGTCATATGTATATGAAGACGGTACATTTTCGTWTTTATTTATA	302	257	Mapped	2	92	97	9.6	0	84	0	80.4	0	84.1	0	80.7	0	90.3	0	83.1
3188_252	ss2137301395	[T/C]	NNNNNNNNNNNNNNNNNNNNNNNNNNNNNNNNNNNNNNNNNNNNNNNNNNNNNNNNNNNNNNATTCATCAGTAGAACTATATATGTGTGCATTCCTTGC[A/G]CTCAACAAATGCTGGTGGGTCATAATCTTTAAATTTCCTTCTGTTTTATAGAGAATTCTAATAGGAGGAACAAATTTACGNNNNNNNNNNNNNNNNNNNN	204	134	Mapped	2	93	98	20.2	0	84	0	80.4	0	84.1	0	80.7	0	90.3	0	83.1
27314_76	ss2137300675	[T/C]	AAAAAAACAAAACCATACAGTATATATGAGGTCAAGTGCATCCAATGGAATTCTCAAGTCAATTGCTTAAAAATG[T/C]GCTTAATAAATGTTTTGCGAGTTCAAACTTCTACCTATAATATAGGCATAAATTGGTTCTTATCAATGTACTAAAATCATGAGCAAATTGGTCTGATAAC	180	271	Mapped	2	94	99	73.5	0	84	0	80.4	0	84.1	0	80.7	0	90.3	0	83.1
38561_572	ss2137302357	[A/G]	GCAATAATTATGGCTTGAGGNNNNNNNNNNNNNNNNNNNCTTGAGGGTGCTGGACTTGGGAGGGACAGCCTGTGTTAGCACATAATGGAAAGGGATATA[A/G]AGATATGAATCCAGACACAATTTTCTTTGGGAAAGTGTTTGCGGGTATTTCATCTTGGTACAGTTAAAGAGGTGCAGGCCAGGATGGTAAATTAGCCAGT	204	268	Mapped	2	95	100	22.9	0	84	0	80.4	0	84.1	0	80.7	0	90.3	0	83.1
37846_2411	ss2137302259	[T/G]	GGTGATTTCGGCGCCGCGAGGGATCACGCTGACGCTGTACAGGTACTTGGTGCTTCCGAGGCAGGATGTCAGCGCATTGGGTACGCACGAGTGGTTGAT[T/G]AGGCTGAGGGCGGAGTAGACGGCCCAGCCTACCTCCCGCCCNNNNNNNNNNNNNNNNNNNNNNNNNNNNNNNNNNNNNNNNNNNNNNNCGCCCCCCTCCG	204	153	Mapped	2	96	101	14.4	0	84	0	80.4	0	84.1	0	80.7	0	90.3	0	83.1
26418_1053	ss2137300524	[A/G]	GTGCGGCTGAATCCGCATCGTGGATTAATTGGAGAGCCCTTCATGAACAGCATGCACTTAGCAGATGAAATGATGTTCTTGAGGCGCGTGTTGAGGTCA[A/G]CAGGAGGTGCACTTGGGGCCGTGGATACTAGGGACGTCTTCGCGGCCTGTGTTTTAACTTTTGTTGTTAGATCAGCTGCTTTGGCACCATCTATTCTGTC	204	104	Mapped	2	97	102	30.7	0	84	0	80.4	0	84.1	0	80.7	0	90.3	0	83.1
29718_302	ss2137301062	[T/C]	CAGGAAAAGAAGACAAGAAACAAGAACATTACGCCGATCTCGTATTAGGATAATGGAATGCGTTAACGTCAGCGGTTTCCTTTATAGAGGAACCGCTCG[T/C]AGCTGTCTGATTGCTTGCGTGTGCTTGCAGGGCCGGAGGCGGAGATGGGTCGCTAGGATTTGGTGGGAACTGGGCTGTAGACTGCCATTCGGGAACCGCC	204	131	Mapped	2	98	103	28.3	0	84	0	80.4	0	84.1	0	80.7	0	90.3	0	83.1
857_82	ss2137306235	[T/C]	NNNNNNNNNNNNNNNNNNNNNNNNNNNNNNNNNNAAAAGGAAGTACTTTCCATATACATACCATTTCTGACACTCACTTTC[A/G]TACTTACACTTCACACTTTCTTTCATACTCATACACACACCTGTATTTACATTTGCGTTTGTTCGTATACTGACAAACACCCACACAGATATTTACTTAT	186	96	Mapped	2	99	104	9	6.9	84	6.5	80.4	1.8	84.1	1.8	80.7	20.5	90.3	17.5	83.1
73216_677	ss2137305777	[A/G]	CGGTTTAGTGCGCGTCACTTGACAATTNNNNNNNNNNNNNNNNNNNNNNNNNNNNNNNNNNNNNNNNNNNNNNNNNNNNNNNNNNNNNNTTGTCAGTGG[T/C]TCATGGAGGATATGAGGTTTTCCTTGAGCCGGCCTGGCAGAAGTATGAAATT	156	234	Mapped	2	100	105	69.8	0	90.9	0	86.9	0	85.9	0	82.5	0	110.8	0	100.6
4215_614	ss2137302811	[A/G]	GCGGTTTAGTGCGCGTCACTTGACAATTNNNNNNNNNNNNNNNNNNNNNNNNNNNNNNNNNNNNNNNNNNNNNNNNNNNNNNNNNNNNNTTGTCAGTGG[T/C]TCATGGAGGATATGAGGTTTTCCTTGAGCCGAACTGGCAGAAGTATGAAATTATCTGTTCATTTATTCATACTGTAGGGGTGTCAATGGGCCGAGGCATC	204	238	Mapped	2	101	106	24.1	0	90.9	0	86.9	0	85.9	0	82.5	1.1	110.8	1.1	100.6
70531_53	ss2137305543	[A/G]	GCTTTCTTATAACTTCGAACCCCATTTCCAAAAATACAGAGAATCAGAACTA[T/C]GTCTTTGGTTTCGCCTTGCAAAACATGAGCCAATTCCACCTTTTCAGTGAGGTGTTCGGGCTCGGCCATTACGCGCAACAGATCCCTATATTCCATCTGC	157	91	Mapped	2	102	107	11.7	6.5	90.9	6.1	86.9	9.3	85.9	8.5	82.5	1.6	111.9	1.6	101.7
55561_47	ss2137304218	[T/C]	CTTCTTTTTTTTCTTAACTTATCAAGAATGAGGTGCATAACGGCGA[A/G]TTTTCTGAAGAAGATGGGGGTCCCGTCATGTCTCCTGGTGCTTATGGTCGCGAGTCTGCCTTCCTGGGGTCTGCATTTGGACCATCCTGCCTCCGCACCG	151	294	Mapped	2	103	108	55.2	1.2	97.4	1.2	93	1.5	95.2	1.4	91	0	113.5	0	103.3
75682_1588	ss2137305983	[T/C]	TGAGGAGGACCAGGCTGCCCTTCCAACCCTGAAGGGCAACGAGGCCATCGTCCGATCTCTACTCATGTGTGAGAAAATGATCCTCAAGGATGCCATGAC[T/C]TATCTCTCCAGCCTTCTGCCCAAGTAGGCGACTGCGGCAAGAAGAGGGAAAGACCAACAGAACCAGAGACAAACGAGNNNNNNNNNNNNNNNNNNNNNNN	204	227	Mapped	2	104	109	57.2	0	98.7	0	94.2	0	96.7	0	92.4	0	113.5	0	103.3
57879_3481	ss2137304437	[T/G]	CAAGCTCGAGTTCTATGGTGTCACTCTCTGCGACGGTCTGCCCAGGGGGAGAGGAGCGGATTCGTCTCTGAACTTCGTCCCTCAGACCACGAGTGTGGC[A/C]CTAACATGGCCCCAGACTGATGCCACGAGTTACCAGGTATGCTACTCCGAGGTAGGAAGGACCCAGGACCAGCGAGCGTGCGAGAGAACTACCGACCCAT	204	262	Mapped	2	105	110	12.3	0.7	98.7	0.7	94.2	0.8	96.7	0.8	92.4	0	113.5	0	103.3
47398_307	ss2137303386	[A/C]	TTAAACAATTACAAGCCACATAATAACTATTTTCGGTTGATCTTGACGCCTCTCTCATCGATTTTGTCAACAGTCACTTTATTCTTACCTATCTGAACA[A/C]TCACTCACAATCCTCATTATATACCCAATGACAGATAAAATATAGACACATTATACTATATATAAATGAAGAGAAATGGAAATTATATTTCAGATGACAG	204	119	Mapped	2	106	111	22.3	0	99.3	0	94.9	0.2	97.5	0.2	93.2	0	113.5	0	103.3
22825_368	ss2137299888	[A/G]	GTTTACGGAGAAGCTCTTAACATTTGGTAAAATTATAAAACAATTTCTTTTGTTCACTCCATACATTGCATACTGTCTATACCCCATTGAAAAATCTAC[A/G]TCTGCAATGGCAAATACAAAAAAGGCAAAAACTTGCATATAACACTGTAGATGCATTTGTAAAGACCAAAAAGAAAGCAAACTAGACAAATAAATAAATA	204	141	Mapped	2	107	112	6.9	1.4	99.3	1.4	94.9	0.9	97.7	0.9	93.4	0.3	113.5	0.3	103.3
60998_896	ss2137304704	[T/G]	ATGCGGCAGTTTCTTCGTTGTGAATTAGCACAGTCTTTACGGGAGGGTCCAAGGAGCTATTTAAGGCTGCAAACGTACAGTATTTCGTAACGTTATTCG[T/G]CAGAAAACAGAGAGCAAAGGATGATGTAATGCTTGGTAATCCGTCACGTGTACCTTCGTGTTACAGCGAGGTGTATCGTGTACTCCTGCAAACGTATAAA	204	80	Mapped	2	108	113	2.1	1.5	100.7	1.5	96.3	2.6	98.6	2.5	94.3	1.2	113.8	1.2	103.6
25572_1337	ss2137300363	[T/C]	NTTCTTATTGCATTTCCTTCTGCCTGCCTCTTTTCTTCTTTCTTCTTTATTTCTTTTATTTCCATTCTTTTTACGTTCCCTTTCTCTTTGCCAGTATGT[T/C]GAGGTTTCTTTTCTCTTTCTAGTTTTTATACACTTTCCATTTTCTCATGTTTTCTATCATTCTTTTCCCTTCC	177	241	Mapped	2	109	114	18.4	1.1	102.3	1.1	97.8	0	101.2	0	96.8	3	115	2.9	104.8
26313_682	ss2137300499	[A/G]	AATCGAAAGATGCTATGACGTTCGTGAGCCATGAATTATATTTAGGATATTTAATTGACAATAGGGACGATGATAATAATTCGTAGGTCATTAAGTTGC[T/C]AGTGTAAAAATAGCGCATAATAGATTCTAGAACATAAAGTTTCCAGCGCAGAGAGAGCTGAAAGAAGCTCTTGCACATCAAAAATTAATTATGAGGTTAA	204	175	Mapped	2	110	115	10.5	0	103.4	0	98.9	0	101.2	0	96.8	0	118	0	107.7
49530_641	ss2137303603	[A/G]	ATAGCATCAACAGAAGTGTAAAGAGGAAATAGCATCTAGAAGGGGAAAAAATCAAAAGTTCCTCACAGGGTCATGTCTGATATGCTGCATACATGTGTT[A/G]AGACTTTACTAATACTGAGATAGAGACTTGTGTAGTGACCG	145	30	Placed by LODE	2		116		0	103.4	0	98.9	0	101.2	0	96.8	0	118	0	107.7
11797_140	ss2137298104	[A/G]	GAAGGCGTGTCACAAGGCGCTCAAGCTGTGGGGTTACAACGTGGCCAAGAACGAGGATCACCTGCGCGCGTTCATGCCCGTTGGACGATTCAAATTCCC[T/C]TGATGAGGCGACGGGCGTAAACCACTTTTAAACGACTTTTGCGTAAACATGAACGTTTTTATTTGCAATTGTTGGTTCTGGACTGGAAGGATTAAGTGAG	204	91	Mapped	2	111	117	0	6.3	103.4	6	98.9	6.6	101.2	6.2	96.8	6.4	118	6	107.7
55137_2715	ss2137304165	[T/C]	ACCGTTGTCATAATTATTATTATTATTGTACAAGGATGCACCATCTTTTACAGGCCATATAGAAAGCTTTGGATCAGAATTTATCTTAAGTTTATTTTT[A/G]ATACTGAAGTTTCTAACATAGAACTCTCTCAAGCATGGAAACCAAACCAGTGGAACTTTCTCGTACATCTATTATCATGATTATTATTTTTTTTTGTTTT	204	190	Mapped	2	112	118	35.8	0	109.7	0	104.9	0	107.8	0	103	0	124.4	0	113.7
27169_2611	ss2137300652	[A/G]	TGGACAGAAGTGTTTAACTTCGGGCGTCCATTTTTCTGGAATATTTTCTAACGAGTCCGGAGAGTCAATAGAGAAACACATGAGTATGACATCTGTGTC[A/G]GGGTAGGACAGAGGCCTCAATCTGTCGTAGTCCTCCTGACCTGCTGTGTCCCATAACGCTAGTTCCACCTGTTTTCCGTCAACTTCAATATCTGCTACAT	204	230	Mapped	2	113	119	34.6	0	109.7	0	104.9	0	107.8	0	103	0	124.4	0	113.7
48477_2890	ss2137303497	[A/G]	AAGTTTCTAACATAGAACTCTCTCAAGCATGGAAACCAAACCAGTGAAACTTTCTCGTACATCTATTATCATGATAATTATTATTTTTTGTTTTTATTT[T/C]TAGGATGAGATGGCTGGTTTTCAATATAGAGGACTGATCCTTTGTACTGTTCTTTTAATATGCTGCCCCAGAGCTGCTCTATATCGGTTAACAAATTCAC	204	207	Mapped	2	114	120	28.3	0	109.7	0	104.9	0	107.8	0	103	0	124.4	0	113.7
365_427	ss2137302077	[T/C]	TACAATAAAAAAAAATAGTATTTCACACTTGTATCCATAGGGGAAAAAGGGGAAATCTTTAGCAAACAGGTAATACAAAAACCTACAAAACTGCAACCT[A/G]TCTGTGTGAGCAACCATCTGAAAGCACAACATGACTTAATATCACCAGTTCTGAGAATGTTCGGTCGATGAGAATGCACCAAATGCTACGGGAATGTCTC	204	131	Mapped	2	115	121	31.9	0	109.7	0	104.9	0	107.8	0	103	0	124.4	0	113.7
28200_848	ss2137300827	[T/C]	CATCCTTTCCTTCTCGCAGTAGTCAAAGGATCTGCAAGTGATGGAGGTAGCATTCGAACAATGGTAGGCGCACTTGTCCGCATCCGTGCTTTTGATTAC[A/G]AGATCGGCATCTCCCGTGTACACCATCCCATCAACCTTCACATAATCATCTGTGTGGCTTCGTCCGACAACCACGCAGTCCGTCTTGCGTATGACATCGG	204	136	Mapped	2	116	122	11.4	4.9	109.7	4.7	104.9	3.3	107.8	3.2	103	10.5	124.4	9.6	113.7
16898_286	ss2137298917	[A/G]	TTCTTTTTCCATTTTCTTTTTTATTATAAAGCATATTTTACAGGTTGCTTTGGTAGTACATTGGTTATGTGCTTGACACAAGGCCTGTACTATCTCCAA[A/G]CAAAATGGGTTAGATTCCTGCTTTTATCTGGGGTATGGAAAGAGTTAATATCCTCTGTCTGCCTCATAAAAGTACTGTCCTTGCTCTTGCAATCAAGAGA	204	179	Mapped	2	117	123	13.2	0	114.6	0	109.6	0	111.1	0	106.2	0	134.9	0	123.3
17547_499	ss2137299017	[A/G]	ACAGGTGAGGGTAACAGGTGAGGGAAGTAGAACGAGCAAATGACTTCTTAGCGCTTGAACATCTATGTGGAAAGACACTCAATAAACAAATGGACACAA[T/C]GGACATAGCATATATTTTATGCTATCCTGGCAACACTGGGTTAATGTCAGATATAGTTAAACCTTCACTGATAAAATGAATCATTAATTAATCACTATAT	204	37	Placed by LODE	2		124		0	114.6	0	109.6	0	111.1	0	106.2	0	134.9	0	123.3
63723_2185	ss2137304947	[T/C]	CTGCAGGACCTTTGTATTGCATCTGAATCGCATAATCCCGAACTAGCCTCAGCAGTGCAGATGGTCCATACAGGAAGTTCTTTTTGCCGTTGGGGTCGT[T/C]GCTCACGTAATGCCAGCCCCACAGGTGGTAGCCCTTGTGGTCGAGCAGGCCTCCCACTTCACAGTCCGTCCCGCTCACCACAAAAGTCTGGCTTGATTTC	204	169	Mapped	2	118	125	15.6	1	114.6	1	109.6	0	111.1	0	106.2	2.7	134.9	2.6	123.3
54431_441	ss2137304082	[A/G]	GCCATCCATCACGTAGCTAAAAAGTGAGCAAACGTCGCACTAATGCATTTAACACGCATCCTCTTTTTGAAGAAGAGAAAAACAATAAAATATTTATAT[T/C]AATTCTCTTCCTCAGGAAAAACAGAGAGAAAGAACACAAAATATAAATATTCATCCTCTCCTATATTCTAAANNNNNNNNNNNNNNNNNNNNNNNNNNNN	204	111	Mapped	2	119	126	5.3	6.9	115.6	6.5	110.6	11.8	111.1	10.7	106.2	0	137.6	0	125.9
46325_509	ss2137303270	[A/G]	GACTAATTCCAGTCTTAATCAGTATTCAGGGAACAACTCATATCCTAATGTCACATAAATAAATACTTTTAAAATTTTAGGCGTCCCTACCACAAACTA[A/G]TTTTTCTTTTATTTTTACAGTCACTAATGAGGATGAGGTTTTACCAACTATTTCTCTGTATGGTTGTCTAGTCTTGTTTAAATTGTATCATCTTATGTTG	204	162	Mapped	2	120	127	9.6	5.9	122.4	5.6	117.1	2.4	122.9	2.4	116.9	0.7	137.6	0.7	125.9
61177_646	ss2137304716	[T/C]	ACACTGGCTGTTCTGGCCGCACTCTCTCCTCCCTTCAACACAGGGGTCGGGTTCATCAAGAGGCGCAACTTTGGCCGAGAGAGCATAACGAACGATCTG[T/C]TCCGGAGCGTCGTATTGGATGAAGATGTTCTCTGCCACCTTCAGTC	150	93	Mapped	2	121	128	18.4	0	128.3	0	122.7	0	125.3	0	119.3	0	138.3	0	126.6
38480_2478	ss2137302342	[T/C]	TGGATCTCTGGGAACGTCTACTGGACGGATTCAGTGAATGACATCGTCGCTGTGGCTTCTATTGAAACAGGAAAACGCAAGACGATTATTGAAAGTGGT[T/C]TGGTCAATCCGCGTGGCATTGCTATACATCCAGGTCGCGGCCTCCTGTTCTGGAGCGACTGGAACCGCTTCGGACCCAAGATCGAGGTTTCGGGTCTGGA	204	118	Mapped	2	122	129	16	0	128.3	0	122.7	0	125.3	0	119.3	0	138.3	0	126.6
24245_174	ss2137300141	[T/C]	CGTGAACACAAATGCAGTCTCACCAAAGGTTGTATGCATATGTCTCCTTGCTGATGAGAACCTCAACACAGACCATGACATTTTTTGGCTCATGGCATT[T/C]GGCCTCATCAAGAAGATCATCAGCGGAGTCGACTACAAAGGCGTCCGCGAAATAATGAAGATGTGCCTAGACAGAGCTAGGCAGCTCCCTACCAACCTGA	204	248	Mapped	2	123	130	49.1	0	128.3	0	122.7	0	125.3	0	119.3	0	138.3	0	126.6
49643_1764	ss2137303613	[T/C]	ACCCAAGATCGAGGTTTCGGGTCTGGACGGGTCGAACCGCCGGGTCCTGGTCGAGAGGGACATCTCGCTCCCCAATTCCCTTGTGGTTGACTACGACAC[T/C]CAGACGCTATGCTGGGCCGACGCCGGGACCCACAAGATAGAGTGCATCGGCGTGGAGGGCAGTGGGCGTCGCACGGTGATGGAGGGCGCCCTCTACCCCT	204	232	Mapped	2	124	131	17.2	2.4	128.3	2.4	122.7	10.1	125.3	9.2	119.3	0	138.3	0	126.6
57699_66	ss2137304421	[A/G]	TCAGGCGAAATGATTGAGTGGGTGAATGCAGTCGGCCTAATTCTCACCTGGCTCCCTGAACCTTA[T/C]TGGATTGTCGTTCATGACCGCATCATTGAGCTTCTCCAGCACCCAACCCTGGCGACCCCGGGTGCAGGCACACTTGATCCATTCACCATGCTGAACTTGG	170	120	Mapped	2	125	132	5.4	12.6	130.8	11.3	125.1	3.8	135.4	3.7	128.5	20.5	138.3	17.5	126.6
34320_532	ss2137301751	[A/G]	AATACCCAACCGACCTCCACTCGAACATAGAATGCGTTGGCGATGGGATCAGCTGTGAGGGCAGCTTGTTCCTCCTTGGCTCGGGTAATGGAAGGTCGG[T/C]GGAAGCGGAAATCAGAGCAATTAGGGCAAGTGAGGTCAGCGGAAGACTAGGTTATGTGAGGACAAGACTGCCTGGGTTCCCTGAATGCATAAATACATAC	204	133	Mapped	2	126	133	0.9	4.9	143.3	4.7	136.4	9.7	139.2	8.9	132.2	0	158.8	0	144.1
60292_2097	ss2137304645	[A/G]	TCGTTTTTCCAAAACCTCCACTTGCTTCGTTTTTCTCCTCCTTATTACTCGGTTCTTCTGGTGAAGACTGCTCTGGCTCTTTTGGCTTTCCTAGGCTTA[A/G]GCCTATTTTTCCAAATGATATCTTGCCTTTATTCATGTTGATCTGCAGAGGAATACTTTTGTTTATGTGTTTTTCTCCGCTCTCCGAGTTGCG	197	167	Mapped	2	127	134	8.2	10.6	148.2	9.7	141.1	20.9	148.9	17.8	141.1	0.1	158.8	0.1	144.1
50048_1452	ss2137303669	[A/G]	TCATGCCTACCAATATGAATGCACATTTTGGCTCTGCTGGACCAGTTGAAAGTGCAGAATTTTATTCCTGTTTTAATAAAATGTGCCACACTGTTTCAA[T/C]TTCACTGTTGGACATAAGATTTTTTACCACTGAATATAGGTACTTACTTGAAGAAAGAAATTATGCAAAGGCTGTTTGAATATTTTGATAATGTTTACAG	204	121	Mapped	2	128	135	16.3	0	158.8	0	150.8	0	169.8	0	158.9	4.4	158.9	4.2	144.2
32077_90	ss2137301426	[T/C]	ATACATTTCATATATTCTATAATACACTCTTGGCTTTATCGAGATCAACGTGATGTTGCTGATGTTGTCTTCTTTTGTTATTCGTCACT[T/C]CTCAAAATGTTATGAGTGCGAGTCTGCCAGTGTTGTGAGTTATGCTAATGAAGGTGCGAGTTTAAAAAGCACACGCTAACTTTTATCAATTCTCTTGCTT	194	98	Mapped	2	129	136	9.3	4.2	158.8	4	150.8	9.5	169.8	8.8	158.9	0	163.3	0	148.4
3292_74	ss2137301560	[A/C]	TTGGGTTGAATTATGTTTATTGATACTGATAAAAAAGATGTTTGGTAGAAAAGCGATGATAAGTATGAAGTAG[T/G]GACAGATAATGTCAAATTGAAGAAAAAGGAAGGTGTTTAAGTGTAACAACTTTTCTTTCGACGATAAACTACACCAATG	157	216	Mapped	2	130	137		0	163	0	154.8	0	179.3	0	167.7	0	163.3	0	148.4
192_327	ss2137299266	[T/C]	ATATAATCCCAACAACACCAATTTCTCACACATTTTAGGCATTTCTATCACAGCAAAAGGTAGCAAGAGCTTCTCCTAATCTCAAGACTACCCTTCGGA[T/C]GCGGGCAACACCTGTATCTTTCCTGACGCAGAGTAGAATCCGTTATTGGCAGTTGTGTAACGGACAGAAAGGTGGACCTCCTCGACTTCCATCTCTCCAA	204	183	Mapped	3	1	1	28.9	0.1	0	0.1	0	1.8	0	1.7	0	0	0	0	0
439_1355	ss2137303015	[A/G]	ATAAATTTAAAATATCTGAGTACCGGGAAATCTACTCTGTATCTCCTCTTTCTCTGTTTATACACCCACGTTCTTACACCCTTTTTCGTTCCTCTACAT[A/G]TTTCTAAAATATATCTTACAAGGAGGGTAGGTGAGATGGGAGTATGGGGTGTTGTTACAATAAACAAAAATTGATTTCTATTAATATCTAAAATAGACCT	204	9	Placed by LODE	3		2		0	0.1	0	0.1	0	1.8	0	1.7	0	0	0	0
42719_1491	ss2137302871	[T/C]	TGGATGGAATGTTCATTGAACACTATTGAGACCAAAGATGGACAACAGATATGTGTGATGACATATGCTATTCTGATGTTGCCTGTGATGACAAGACTT[A/G]CATTGGTTATGCTGTACTTTATAAAGTGGGGGTAGGGAAGGGAGGATGGAGGGACGACTGCAATCACACTTAGGGCATCAATTCTTCAACTAACTTTCAC	204	241	Mapped	3	2	3	10.2	0.8	0.1	0.8	0.1	0	1.8	0	1.7	0.8	0	0.8	0
40695_331	ss2137302625	[T/C]	AAATGACAACAGCTTTTCATAAGATACTGGTGCCGGAGATATTAGAGGTATATATTGCATAATAATGATATTGTGTGGAGTTCTCTCTTGGTTTCTGCA[A/G]TTCTTTCCAGGAACAGATGTATAGGCTTGTTTGCTTATTTTAGTGCATCGNNNNNNNNNNAGGCTTGTTTGCTTATTTTAGTGCATCAACTTCATCAAAA	204	194	Mapped	3	3	4	10.5	0	0.9	0	0.9	0	1.8	0	1.7	0	0.8	0	0.8
33975_398	ss2137301703	[A/G]	GAACAAGGTTATTGGAATTCCAAATTTAGACTGTGTTGAGACGGTTGACACAGCCAAGTTAGCAACAACGCTTAATAATGCTGTCCAGAAACGTGGCTT[A/G]GACAAAAAATTGAAAGTGTTTGTTCAAGTTAATACTAGTGGAGAAGAACAAAAGAGCGGTGTTCACCCTGACAACGTTAATGAGTTGGTGGGCCACGTCA	204	171	Mapped	3	4	5	22.9	0	0.9	0	0.9	0	1.8	0	1.7	0	0.8	0	0.8
48821_329	ss2137303529	[T/C]	TGGCAAAATGTAAGTGTATTGAGGCTTTTGTGAGTATCTTATACAGTATTTTGTTATGATGTATAGTACAGAGATTGCAGACCACCGATGTTAAATGAA[T/C]GATGAGCTAGTCATTTTACAAACAACTCTTCCGAAATAGTGTAATCACTTATGACTATGCAATATGCAAAATTTGCATAAATATCAAAAGAGTAAGCATT	204	147	Mapped	3	5	6	31.6	0	0.9	0	0.9	0	1.8	0	1.7	0	0.8	0	0.8
17878_624	ss2137299069	[A/C]	CTACCCAGGTTTTGAAGACTTATTTGGTGTTTTTTATGTAATGTTTTTTTAGTAAATTGTTTGTGGCTTTACTTTTTTCATTCTTTGAATCTGGATAAT[T/G]AACTTTATTTTTAGGCGATGAAAGCGAACGCCTTGTTTTTATTTTCAGATTTACACTTTCTTAAACTTCAGTTGTAGTAAACATAAGGTACAAAACTATT	204	264	Mapped	3	6	7	27.7	0	0.9	0	0.9	0	1.8	0	1.7	0	0.8	0	0.8
35081_128	ss2137301867	[T/C]	AAAAATAAAATTTTCTTTATGAACATTGAAATGATAATAACACATGTAACTGAATTATTATAGTTGTCATTGATTGTTGACTTGTAAATCAAATGTTAA[A/G]CCAACCGCAAAATAAATATTGCTGCGTATACAGGGAAATTTAAGGATTATTGTTAATCCGGGTTGCTTTGGAACATTCCATGTACCATTTTATTTTNNNN	204	124	Mapped	3	7	8	11.1	0	0.9	0	0.9	0	1.8	0	1.7	0	0.8	0	0.8
11346_644	ss2137298034	[A/G]	TCCCATGGGGCACTTCTTCGTCGGATGTTTCTTCTGCACGGAGCTTTCTACCCCCTTTGTGAATGCGAGAGTGATTCTCAGCCGATTGGGTCTGAAGAA[A/G]TCAAAGATTTATGTGGTGAATGGACTACTCATGATGACAATATTTGCCATGTGCCGCATTGCCTTGTTCCCCATCATGTATGCGGCATACTTGAGCCAGC	204	179	Placed by LODE	3		9		0	0.9	0	0.9	0	1.8	0	1.7	0	0.8	0	0.8
4032_519	ss2137302573	[T/C]	GGCAACATTAGAGTGAACTCTTGACAACCATATCATAGCCTCCACTGATTTTTGAAGTGAAATTGTGGACTAATTCATCATGGAAGAATAAACCTTAAA[A/G]CTTCCATTCTGCAACAAATACAATACCTTTTACAGGTACAGATAACTTCATGACCAACCAGTGGCAGGTAACAGGCCACCCTATAAATTAAATGATACAT	204	195	Mapped	3	8	10	20.2	2.1	0.9	2.1	0.9	2.1	1.8	2	1.7	0	0.8	0	0.8
9577_116	ss2137306387	[T/C]	TTTCAATCTATTTTCTTAATTTGTTTTGTCTTTTTTCATCTTGTCCTTTTTTCTTCAGCCCTTGTAGAGCAGATCCGGGTCGATACTGTGATACAATCT[T/C]AAGTGTTTGTGTCTNNNNNNNNNNNNNNNNNNNNNNNNNNNNN	147	128	Mapped	3	9	11	21.1	0.1	3	0.1	3	0.2	3.9	0.2	3.7	0.6	0.8	0.6	0.8
56818_41	ss2137304345	[T/C]	CTAATAAATTCCCATACCCAAGTATCCATTACAAGTGACA[A/G]TATTTGGAAAACATGGCTATTCATGCTCTTGCAAAATCCACTCTTTACAGCAGGTAGGGAAAGTGGACTGGTAATTTTCTCACACACCTCTGATACAACA	145	143	Mapped	3	10	12	11.1	0	3.1	0	3.1	0	4.1	0	3.9	2.9	1.4	2.8	1.4
49053_479	ss2137303557	[T/C]	CGTGAACGAGGGTTTTCCTGCAGGTCCTTCTGGCTGCGCAATCCCAGTTCACACGAGACCCTGTGATGGTTAACTGCTCGTCAGTTGACCACGAGGAAG[A/G]TTTTTATTTCCAAGAGGCTCTCTTTCTTCACACAAAACCCGCATTCTTATCGAAAGCAGAATCGTTCCAGAACCACAACAGTCAACACTTGTACTTTTAG	204	116	Placed by LODE	3		13		0	3.1	0	3.1	0	4.1	0	3.9	0	4.3	0	4.2
24246_2928	ss2137300142	[A/G]	GTGGTAGAGGGGTCAGGTAGTTAGGGTGGCCGCCTTGTCTCCAAGAACCTGGATCTCTTGAAGGTGGCTAGGCTTCTCTTGAGTGGTGGTGCTAACACT[A/G]CTGTTTGCTCTCCAGTCTCCCAGTTTTTTTTCTCATAATTAACTTACTACTGTCCCATGTTGATGAAACTTCATCACTCTCTGTTTCTCTTTCTCTCCGT	204	164	Mapped	3	11	14	16	1.9	3.1	1.9	3.1	3	4.1	2.9	3.9	0	4.3	0	4.2
29291_238	ss2137301001	[T/C]	ATTTACACAGAACTGTCATTTTTTAACAAAATAATCATGACTCTGAAAATAAATTGAAAATAAGCATACAATTCATTCAACAATTTCCTCTCATTTTCT[A/G]AAGTTCCTCTAGTTCCTATGCATCCTTCACCATCTCTTCCTCCTTATTCCATGCACACTCTTTATTCTTCTTCCAGTCCCCTCCTCCATCATCATACATT	204	158	Mapped	3	12	15	21.2	4.5	5	4.3	5	6.1	7.1	5.8	6.8	1.5	4.3	1.5	4.2
19990_1757	ss2137299385	[T/A]	CAGCAGCCCCTCGTTACAGCCATTACAGAGAGCATTAATGGTCCGAAGCTCTGACAAGTTTCATAGTGTTTTCCAGTATTTGTTATGGCGTGCATTCCA[A/T]CACTTCACTGGAGGGCATTGCCTATCCTTGCCTTGTACAGATATTTTTCTTGGTAAAACGACTTATCCTTGCCTTATCCTTGTACAGATATATATTAGTA	204	140	Mapped	3	13	16	18.1	0	9.4	0	9.3	0	13.2	0	12.6	0	5.8	0	5.7
37844_3740	ss2137302258	[T/C]	TGTTGATAAATCATGAAGCCTTTTTTTCAGTGGATTCACATGTCTGGATGCAGACAAGCTTCCCTCCCGTCATATCCCTTGCTTTATTTTTTAATTCCA[T/C]ATCTGTCCTCACCCTGAAGTAGTGAAATGCGCCTGAAAAAAGATGATCCTCTTTTTCACTAAGAGTTCAGTTCAGCCAATACCATTTGGCATTGTCTTGT	204	248	Mapped	3	14	17	13.6	17.3	9.4	15.1	9.3	0.1	13.2	0.1	12.6	27.5	5.8	22.6	5.7
14817_220	ss2137298587	[A/C]	CTCGTCTTCTCCAAATAGATCGTCGTGCCCATCCGCCTCGTAGTCCAGGTAAGCCTGCATGTGGTCGCGTAGGATCACATAGAATGTTGGGTATTCGAC[A/C]ACCTTACAGCCAGCCAGGTTGTTACGGATGC	135	160	Mapped	3	15	18	3.3	13.7	26.7	12.2	24.4	34.6	13.3	27.4	12.7	0	33.3	0	28.3
45067_82	ss2137303134	[A/G]	GTTCTCGGTCGTGGCGTCGGAGGAGATCGTGGTGGTGTGCGCCCCCAGATGGCACGCCTACGAATCCGTGACCGGTGGACT[T/C]AAGGACCTCGCATCCGGCATCTGCTTCTCCGCCAGGGCTCCCAATTTCGACAAGTTCACTGCATTCTCACCCGCCTATGACGTAATAGGCATGAATACCA	186	144	Mapped	3	16	19	19.6	0	40.4	0	36.6	0	47.9	0	40.1	0	33.3	0	28.3
3506_239	ss2137301865	[T/C]	GGACGTCCAGCGGTTTGAGGAGAAGATCCTGAATCCGAACGCAGCGGCCAAGAGCAGTAAAACAGAGAAAATCAAGAAGGATAACTTCAAAAAGCTGGT[T/C]ATTGAGATCGTGGGACGCAACGTGGGCCAAGCGTTCAAGAAGGAGGTGCACATGAACAACCTGCCGCCCATGTTCAAGAACCCGCGGCCCAAGCAGCC	202	198	Mapped	3	17	20	6	0	40.4	0	36.6	0	47.9	0	40.1	0	33.3	0	28.3
3755_523	ss2137302227	[T/C]	TTCCTCACTGGCATTTGGATTCAGTAGCTGGTTCTTCTCTTTGATGAGTTTCCTTGCAAATTCAAAGTCTCCAGTTATCTCAGCAATGGCATCCTCTTC[T/C]TCCATGGTGGCAAAAGCATTCTGGATGACGTCTCCTGCCACTTTCTCCAGAGNNNNNNNNNNNNNNNNNNNNNNNNNNACCGCAGTACAGAATGGAATTG	204	197	Mapped	3	18	21	19.3	0	40.4	0	36.6	0	47.9	0	40.1	0	33.3	0	28.3
39170_1029	ss2137302437	[T/C]	GTGCATTAAAAAGTCAGGATGCCAGAGTGCATTAAAAAGCCGCACCAAACAAAAGAGCTGGTGTAGCAAGGGCATCACATGTGGGGTAGCAGGATTGCG[A/G]CAGAAGACAGCCCCAGAATCAGAGCGTTCAAGAATAAACCCACCACGTTCTGCTACATCAGTGTCAGTGGGGAACTCTGAACGCTTTANNNNNNNNNNGG	204	180	Mapped	3	19	22	0	0	40.4	0	36.6	0	47.9	0	40.1	0	33.3	0	28.3
23636_210	ss2137300040	[T/C]	GAGTGGAGAGAATACTGATTGGATGAAAGCTCTAAACTGTGGTTTAAATGATAGCAAAGGATTCCTAGACTTCTAATACACCTACTGCGACATCCTAAA[T/C]AGTAAATGAGTGAGCAATAAATATAACTTCTGACTAGGAAGGGGAACAAAAGCCCATACAGATTACACCCAGGGAGATGGACTGAGATTACTTGACAATG	204	63	Mapped	3	20	23	1.8	15.4	40.4	13.6	36.6	13.2	47.9	11.8	40.1	20.1	33.3	17.2	28.3
45235_314	ss2137303152	[T/C]	CCTTCAATATTCTCATCTCTGTAGCCCGTATCTTCAGCCCTTTACACCACTGCCACTACATCACCATCCCCATACCCCTTACTACCATTGCTAATTCCC[T/C]GGTCATCACCATACCCATCCACTCTCTTACCACCATTGTTAGTACGCCGGTCATCACCATCACCATACCCATTTCCCTTACCACCATTGTTAC	197	239	Mapped	3	21	24	7.8	2	55.9	1.9	50.2	0.6	61.1	0.5	51.9	0.6	53.4	0.6	45.5
24455_342	ss2137300178	[A/G]	TTCGGAAAAATCTTCAGCACCAAAAGCCAAATTCGATTGGCGGGATGCCTTGAACCTGGAGAGCCAGCTGACCGAGGATGAGATTATGATTAGAGATGC[T/C]TTCTATGCGTACTGCCAGGAAAAACTTATGCCGAGAATCATCCTAGCCAACAGAAATGAAACCTTCGACAGAGAGATCATGAGTGAAATGGGAGACATGG	204	113	Mapped	3	22	25	7.5	1.6	57.9	1.5	52.1	0.9	61.7	0.9	52.4	9.1	54	8.4	46.1
12587_687	ss2137298239	[T/C]	CACCCTGCCGGACCAAGCGAATCTGGATGCCATAACGTCTTTCATTTCCTTGGATGGCATCATGACAGTCACGGTCCCGAGACTGGGAAGCGACCATCA[A/G]CAAAGACCTGCCACTATTCCTGTCACGGTTGAGAAGACGAAAGAAGCTTCAGAAATGCAAAAACAGTCGTACTCCGCATCTTCAGCCAATACAGCCGAAG	204	63	Mapped	3	23	26	0	0	59.4	0	53.6	0	62.6	0	53.3	0.1	63.1	0.1	54.5
25901_116	ss2137300423	[A/G]	GTTATGTTGTGTTTAGAGGGAGTAGGAGGGAGGGGAGTAGGGGGAATATGAGCAGGAGGGGGATGGATATCAATAGTCACTTTGTGTCTCATGCATATA[A/G]CTTTGGATATCTTCCATAGTTTCTGCAGTGGAGTTGGTT	143	60	Placed by LODE	3		27		0	59.4	0	53.6	0	62.6	0	53.3	0	63.2	0	54.6
23017_172	ss2137299922	[A/G]	AAAGCCGCGCTAGCAGACGCCCCNNNNNNNNNNNNNNNNNNNNNNNNNNNNNNNNNNNNNNNNNNNNNNNNNNNNNNNNNNNNNNNNNNNNGTCACTCT[T/C]TCACAATCTCACTGTCACTCGCTCTCACTCGCTCACTCATACGCCCACATTCCCATTCTCTCGCCCTCACGCACACGCTCTGCAGGTGTACATGTCTGTC	204	124	Mapped	3	24	28	0	0	59.5	0	53.6	0.7	62.6	0.7	53.3	0	63.2	0	54.6
27102_19	ss2137300641	[T/C]	CTCGGGCACACGCTGGCA[A/G]GAATGGCGAGGCTTCACAGATCCACCACGATATTTCACAAAACACGGGCTCAGCGAGGTATCAATGCTCCCGGAGGCTACCTGAACCCGCCTGCACACCT	123	66	Mapped	3	25	29	16.3	0	59.5	0	53.6	0	63.3	0	54	0	63.2	0	54.6
20358_293	ss2137299458	[A/G]	TAATATGGCATATCATAGTGATATGATAAGTGAGGTTGCTGTAATATTTCCTGTTTCATTTTGATATTTCATTTGATACTGAGCATGAAAATATTAAAA[T/C]CTTCCCTTCAGCTTTCAAGGAGAAAAAGCATGTGGAAGAAACTGGTTGGCTGGCCGAGTAAGG	167	100	Mapped	3	26	30	4.8	0	59.5	0	53.6	0	63.3	0	54	0	63.2	0	54.6
39892_1434	ss2137302518	[T/C]	TTCGGCTGTATTGGCTGAAGATGCGGAGTACGACTGTTTTTGCATTTCTGAAGCTTCTTTCGTCTTCTCAACCGTGACAGGAATAGTGGCAGGTCTTTG[T/C]TGATGGTCGCTTCCCAGTCTTGGTACCGTGACTGTCATGATGCCATCCAAGGAAATGAAAGACGTTATGGCATCCAGATTCGCTTGGTCCGGCAGGGTGA	204	63	Mapped	3	27	31	6.3	1.1	59.5	1.1	53.6	0	63.3	0	54	1.9	63.2	1.9	54.6
68968_470	ss2137305402	[T/C]	TAAGATAAATAGAAGAAAAAAGAGAAGAGAAAACAATCATAAACTCTTTAAGCTAATGCAATTGTAACCTCATAATACTGTACAGAATGAAAATTATTT[A/G]GGAAATGAATGCTATGATTTGAGACATCACATGCAAATCTTCAGTGGTACTCTTGCAATGTATTAACCTTATTGAATCTATTTACTTGAATTTGAAACAC	204	136	Mapped	3	28	32	21.4	0	60.6	0	54.7	0	63.3	0	54	0	65.1	0	56.5
13305_909	ss2137298353	[T/G]	ACCGCGTGTATGGTGAGAGTAAGCTTGGAGGATCAGAAATTATTGGATTTGCCAAAGGACTCCTCTACCTCTTTGCCACAACCTAAGCAGGATAGTAAC[T/G]GATAGTAAAGTGAATTTTCATGAGAAGAGTATGTGTGAGGGAATAGGAGGATGAAAGTGTTTTTTTCATTTTCTCCATTCTTTTGGAGATATATTTATGT	204	79	Mapped	3	29	33	23.5	0	60.6	0	54.7	0	63.3	0	54	0	65.1	0	56.5
2464_588	ss2137300209	[T/G]	AAAAAANNNNNNNNNNNNNNNNNNNNNNNNNNNNNNNNNNNNNNNNNNNNNNNNNCGCTCTATCCAACTAGCCAATTAGATATTGGTATTAAACCCGTA[A/C]AGTCTAATGTATTTGTACTATCTACACCCAATCCGAGACAGTTCTTAAGAAGCTTAAAAACTTGCGGGCTATCTTTCCATTTTTTTTCCATACTAAGGTA	204	106	Mapped	3	30	34	16.6	0	60.6	0	54.7	0	63.3	0	54	0	65.1	0	56.5
16625_159	ss2137298859	[A/G]	CCGCCTGCAGCAGCTTGTGCCTCAGTGCCCGAAGGACCGACCTGTGTCTCGTCTGGAACTGATTCAGTCTGTCATCGATTACATCTACGACCTGGAGGA[A/G]GAACTCGCCCATTCGCCAGAGACGCAGGACCAGGATAAGGACGACAACGTGTTCGAGGACGAGCCAAGCAGGACCTGAACCCACTCTCTTCCCCACAACT	204	56	Mapped	3	31	35	3.9	0	60.6	0	54.7	0.4	63.3	0.4	54	0	65.1	0	56.5
25907_2697	ss2137300424	[T/C]	TTCTCATTCCGTGCGGCTTCTGCTTCTTCTCTCTCTTTCTTGAGCTCATCTATTTTCACCTGGAGGTCTTTCTTCAGCTGTTTTCTTTTGGACTGTAGC[T/C]TCCCCCTTGATCGAGGTTGCCCAAGGAACTTCTTTCTCTTCGTGCTACCTATTTTATCCCCGCTTCGCAGCTTGTCCTTCTTTTTCTCTAGTTGATTCTT	204	75	Mapped	3	32	36	0	1.2	60.6	1.1	54.7	1	63.7	1	54.4	0	65.1	0	56.5
6065_1981	ss2137304682	[T/C]	AGCCTAAGGGCAAGGAGGCCAACGAGGGCGCCGAGGAGAAGGTCGACTATCAAGCAGAGACCCCAAAGCCCTCTTCCTCCTCAGCTCCTTCGAAAAGCG[T/C]GTCTGTGAAGCCCAAAGCCTTCGACAGAAAGGGGAGGGAAGGCAGCGAAGAAGAGGAGAAGGTCGACTATAAAGCGGCGCTCAAGCCAAGAACCGCAGGA	204	169	Mapped	3	33	37	5.1	0.8	61.8	0.8	55.8	0	64.7	0	55.4	2.4	65.1	2.4	56.5
28241_3388	ss2137300836	[T/C]	GTCGGAAACTTTGCGTCTGAATGATACACATCTGAATGTCATTCCGGTAAAATAAAATTTAGTGTTACATGTGTTGTGTTCATTTCTTAATGTTGCATA[T/C]TTCATCAGTGATAGCGAATTATATGAATGTAGTGAGAATAAATAAAAGAAAAAAGGAAA	163	189	Mapped	3	34	38	12.9	0	62.5	0	56.6	0	64.7	0	55.4	0	67.5	0	58.9
11911_301	ss2137298122	[T/G]	TTAAGAAAATAAGAAAATAAGAAAAAGAGAAAGTAAGAAAAAAAATCTAAAATACACAAGAAAAGAAAATCTGCAAATGATTACATACAATTAACTACT[A/C]TAAAATGCATAGTGTGACAGCAGCGATCATGTAGAAAAAAGGCACGACTCCCCCCCCCTAAAAAAAAAGGTAATATCAAAACACGATAACTCAGAACTGA	204	215	Mapped	3	35	39	14.7	0	62.5	0	56.6	0.3	64.7	0.3	55.4	0	67.5	0	58.9
7870_265	ss2137306120	[T/C]	AGGAAAAGATGGACCATTTAATCCTGTTCATTTTAAGAAATGCACGTCAGTATTGGTTGATCCTCACAATTCCAGGATTCGCTGCTCTGGCATATTCAG[T/C]TGTTTAACACAATCGACTGGTGAGTATAAACTTTTACGATAATTCCTTGACCAGCTGTGTCACCACCATCCAACCACAGTATTTATGTTTACCCAAGTTG	204	140	Mapped	3	36	40	19.6	0	62.5	0	56.6	0	65	0	55.7	0	67.5	0	58.9
2143_335	ss2137299641	[T/C]	NNNNNNNCCCAAGTGAAACCCTCCGGCGACCGTGGCTACTTATGCTATCTTCAGGACTTTGAACCGTGACAGGAGCGGCAAAATCGTGATGAACCTCTC[T/C]CTGGCGCTGCTGCTCCTCAACTGCGTGTTCTTCATCACGACCCAAGTGAAGCCCTCGTCCATTGCCTGCACTGCTCTGGGCGCCGCGCTCCACTACCTCG	204	137	Mapped	3	37	41	10.8	0	62.5	0	56.6	0	65	0	55.7	0	67.5	0	58.9
2355_2901	ss2137300022	[A/G]	GTCACTCGCAGGAGACAGGCCACACGTGAACTGCAACAACTTGTACAGAAAGGATATGTCGAATTTCGCCACACTCGTCTCCGCGTCTAACAACACCTT[T/C]TCGTGTCTCCCTAAGCGCATTTGTCTTAATAAGTTTTCAGTTCTTATATAATCGCCAACGTACTGGTCTGGCCTTCCTTTGTACAGCCAGAGGTATATGC	204	85	Placed by LODE	3		42		0	62.5	0	56.6	0	65	0	55.7	0	67.5	0	58.9
42909_1298	ss2137302897	[T/C]	GGGCAGCTTCGTCACCAGAGTTCCTGCGAGCCCCTCCTTCTGCGTGACGGGGGCGGCGCCGCGGAACCCCATCTCACCCCGCTGACGGTCTTCGGACAC[A/G]AAATGATCCATCGTCATCGCTATGTCATCAGCCGACTTGCTCATCATGCAGTCGTACAGAGCCTGGTGGTCGTCCGTCGGGCACCCGTTGGCTTCCCCGA	204	44	Placed by LODE	3		43		0	62.5	0	56.6	0	65	0	55.7	0	67.5	0	58.9
22876_394	ss2137299897	[A/G]	GAAAGAAGGACAGAAGTTTTCACCACAATTTTTAAAGTGCGTCATAGTTGGTTGTGTGAGTGTGGCCTGTGAGTACCGGAACAGCAGCTGGGAATGGAG[T/C]AATGAGCAGGCAGCTAAAACTTCTAGAGATATCCTGAACAAGCTGTGTGATCTTTGTGAGTGCAACAACTTGCAGGCATTACTTACTGGGAGGCAGATTG	204	79	Mapped	3	38	44	0.9	1.3	62.5	1.2	56.6	0.1	65	0.1	55.7	2.4	67.5	2.3	58.9
11334_1111	ss2137298032	[T/C]	AACCAAACAGAAAAATAAGCATAAAAAGAAAGCAGATAATGCAGAAGATTCCAAGAAAGTTTCATCTTCAGCAGAAATAAAACTTGGGCATTTGATGTT[T/C]GAAGAAGAAGATGAATAGCATTGGCTGCAGTTTCATATCTTGGGNNNNNNNNNNNNNNNNNNNNNNNNNNNNNNNNNNNNNNNNNNNNNNNNNNNNNNNN	204	263	Mapped	3	39	45	8.1	0	63.8	0	57.8	0	65.1	0	55.8	0	69.9	0	61.2
17523_853	ss2137299012	[A/G]	AGACCTGGATGTCTTCATAAGGGTAGACAAGGCTAATACCCAGAAAGATTACAGCAGAGGAGAATCAGAAATGCTGGAGACAGTGTGGTTCCGAGCAGC[T/C]ACCATTGCAGTGCCCATAGCAGGGGGTTTCATCCTCATTGTGTTGGTCTTCCTGGCTAGTAGAATGCTGGCCAAGGAAAACAAGAGGCAGAGGATGGCTC	204	54	Mapped	3	40	46	7.8	0.4	63.8	0.4	57.8	0.6	65.1	0.6	55.8	0	69.9	0	61.2
20388_279	ss2137299466	[A/G]	AAATTATACCAATATCGCTGCCAATATCGCTGTGATTTTTTCCCCTCCCTCACACACATCTTCTAATGCAATAACTGAGTTGGATCCTCTGCAATTAAT[T/C]ATAATGTTTGGTACATGTGGCAGAAGACCTACTTCGGTTGTCTTTTCTTTGTATTATCATCATATATAGTTTTGAATGAAATGAACAAAGAAATATTTGC	204	312	Mapped	3	41	47	10.3	6.5	64.1	6.2	58.2	6.8	65.7	6.4	56.4	6	69.9	5.6	61.2
20351_765	ss2137299456	[A/G]	TAAAGCCTCACTTACATTTAGGTCTTTCACTTTTGCCTTTTTGGCATCAGTCTTTTTGGTCCAGCTTTTTCTCTTCTTAGCTGCTGCACTAGAATGACT[A/G]AGTTCCTTTGGACACCGAGACCAGTTTATATTCAGTTGCCCCCGATGACTTGCTAGTAACTGATATCTATCTGAGTATCTTTCAATATCAGGTCTCTTTA	204	129	Mapped	3	42	48	9.9	0	70.7	0	64.4	0	72.5	0	62.8	0	75.9	0	66.8
42447_700	ss2137302841	[A/G]	CAAAATACTCATCACCTTTCTAATTTGTTCCTCAAGTACTGCAATATCGAAAATCTTGGAGAAATTAATTTGTCAACACGCTATGTTGAAAACTTCAGC[T/C]TGGAGCACAGTATTATCAAGATCATTCATTCCAGTGCTGTCTTCCAAGACTCAAACTACATTACTTTCTTGGGCAACAAAATTGACAAGCTTCAGTTCTT	204	194	Mapped	3	43	49	36.1	0	70.7	0	64.4	0.3	72.5	0.3	62.8	0	75.9	0	66.8
40691_238	ss2137302624	[A/G]	TACCACAGTGCAAGAGATGTAGCTGACCTGTTTCAATNNNNNNNNNNNNNNNNNNNNGTTTCAATTATATCTTTGTCACAAATACAAATCATGTAATAC[T/C]GATGAAGATATAATGGGAATCAATCAAATCCAATTATTAAACTGTGAAGATATTCATTCTGATTCATACCTTTTCTACATTTGTTGCAATGAATGCGGTT	204	108	Placed by LODE	3		50		0	70.7	0	64.4	0	72.8	0	63.1	0	75.9	0	66.8
LV0424	rs159816221	[T/C]	GTTGTATTTAGGGTTGTGTGTATTTTTAGTGTTTGTTATTTGATATACGATGTATATTCTCAAAAAGATAATCCCATATGCCAATATATGATGCACTTTA[A/G]CAAGTTCTGAAGGTTAAATAAAATCCTTCAGTTGTTAGTCCTGTGTTGTCAGTGTCAAAGGAGTGCTTGATTTTTAAAACCTTTGATATTTAATGTTCAT	205	218	Mapped	3	44	51	9.6	2.5	70.7	2.4	64.4	2.1	72.8	2	63.1	2.6	75.9	2.5	66.8
3663_1014	ss2137302096	[A/G]	CTTTATGAGAGTCAAATAATGTTCCTTTATTATTTTTTTTTTTTACAAACACCACAAAAAATGTCAGTATATTTCTTTCCACATCAATATCTGTTATTT[A/G]TTATCTTCATTTCTTTTTCACTTGGATTTCTCCTGTTTTTATTTCTCAGAAAAAAAATCATACTTTTAAGGTACATTTCCACAAATTTACATATTCTTAC	204	108	Mapped	3	45	52	31.9	0	73.2	0	66.8	0	74.9	0	65.1	0	78.5	0	69.3
47273_3352	ss2137303367	[T/C]	ATACATAAAATTTCTGATTTCTGTTTCAAAAAATGATTAAAAATTAATTCTGACTATCTGTTGTCATGGAGGTTAGAATTTTTCTTTTTTTCTTTTTTA[T/C]CTTTCCTCAGTTTGATTATTTTCTATTTATTTGAATTTATTTGTTCCCTTAATGTACTTGTGTTTCTGATTTATCAATTTGAGGAGTGTAATTGTTTCAT	204	129	Mapped	3	46	53	6.9	0	73.2	0	66.8	0.1	74.9	0.1	65.1	0	78.5	0	69.3
25029_987	ss2137300266	[T/C]	CTGCTTTCTTGCAGGCCCAGCAGCACCACTGTCAACACTGGATGTCCTTCTGCTGAGAGTAGACCTTCTTGCTCGTGTCATTCCAACTGAACTGCTTTT[T/C]CTTCTTCCCCTTTGGCTTCTTCTTCCTTTCTTCGGGGA	142	59	Mapped	3	47	54	14.4	0	73.2	0	66.8	0	75	0	65.2	0	78.5	0	69.3
13729_483	ss2137298428	[A/G]	CAGAGTTCGAAGAGAGTCAGGAGCAGCATACCACGAGTTCATCAGTGCTTATCTTGGCTGTTTACCTTTCCGACAAACACGTCATACAGGTGGTACCCT[A/G]ACCTGACTCAAAAACTCCATGCTTTATCGGTTTCTAAGATATGATGTATTTGCATTGAGATATATGCACAAATTCAAAATGTAATTTTGCAGTGGCATAG	204	142	Mapped	3	48	55	5.7	0	73.2	0	66.8	0	75	0	65.2	0	78.5	0	69.3
21942_8831	ss2137299740	[T/C]	AACCATGGCAAGAGCAAGATAAGCTCCTTTCACCTGATGAGGGTTTCCACTTTTGAGGGCAGGTTCCACAAGCCCCATCAGGCAAGGGAGGAGTTTATC[T/C]GGGGGAAGATGTAAGGCACATGCATCCAAAGTCTGGGCTGCTGCATGCATGGGGCTTCCACCCTCCCCATCCTCCCCACCGAAGAATCCAAGACAATCTT	204	151	Mapped	3	49	56	23.2	0	73.2	0	66.8	0	75	0	65.2	0	78.5	0	69.3
38789_2858	ss2137302388	[A/G]	ATGAGTACTTGGCACTGATGCTACTACACTGATGTTGCTTTAAACATTTCATCAATATAATCATATTAGCTCTTGATATGGGGTAGGGAACAATAGAAC[T/C]TACAGAGAACCTCTGCTCTAACACTTCACCAATCAGACAGGAAAATTAACATTTTGTTATAGCTGCTATTTTGAAACCAATGTAACAAATGACCATACTG	204	252	Mapped	3	50	57	25.3	0	73.2	0	66.8	0	75	0	65.2	0	78.5	0	69.3
31375_2294	ss2137301314	[T/C]	TATTAATAATATGGACTTCACATTAATGCAGTTTCTAACAGACATATCATTACTAGAACTAGAAATATCAGTGGCATCATTTTATGACTGTTATCACTT[A/G]CTTTCTGTTTATCAAGTGTGTGTTATCTCAACAGGAGTTAATTGAAAAAGTTGATTATTCCAGTTAATTGAAAAAGTTGATTTTTCCAATAACCTGTTTC	204	182	Mapped	3	51	58	19	0	73.2	0	66.8	0	75	0	65.2	0	78.5	0	69.3
34322_21	ss2137301752	[T/C]	GTTAAAGCATTTTCACCGGC[A/G]TTGATAATTGTTTTGATCTATATACCCTGGCCTACACCTTTCCACTGTTGGTTGTTGCAGTAAGAATGGATCATTGGTTAGTGCACAACACCACAAAACA	125	156	Mapped	3	52	59	12.6	0	73.2	0	66.8	0	75	0	65.2	0	78.5	0	69.3
15182_234	ss2137298634	[T/C]	CAAAGTCGTCGAGGAGAGGGAAGTCGTGGTTGAGGGCCGCGTCCAGAAGGTGGAAGGCAACAGGACTTCCAGCAAGAGCTTCCAGCGAAGCTTCTTTCT[T/C]CCCGAGGACGTCGATGTCGACACTTTGGCCTCCGTGATGTCCGCAGACGGTGTACTCACC	164	223	Placed by LODE	3		60		0	73.2	0	66.8	0	75	0	65.2	0	78.5	0	69.3
37068_43	ss2137302165	[T/C]	TTTCCTTGCACTGATATATACCTTGCTTTCATAGAGATGATT[A/G]ATTTCTACTCACATGTTTTATAATCAAATATTGTTATTTGGACAGATAGGCATTTTTATATATTTTATTGGAATATGATATATTTTTCTATGGAATTTTG	147	146	Placed by LODE	3		61		0	73.2	0	66.8	0	75	0	65.2	0	78.5	0	69.3
16050_257	ss2137298764	[A/C]	CGAAAAGGACCAGTGACTGAGGGAACGACACGAGCATTCGTCCTCGCTCGTCCTCGCGGAGTTTTCTCGTAACCAAAGTTCTCAGTGTCCGGAAGTTGA[A/C]GACGACTCGCTGGGCTGCTGTGAGGCCGGCCTCTTGGCCTCTTGTGGTAGGGTGACCCTTCGTTAATACGTCCAGC	180	20	Placed by LODE	3		62		0	73.2	0	66.8	0	75	0	65.2	0	78.5	0	69.3
16084_37	ss2137298771	[A/G]	ATCTGCAAGCACCATGTTAGACACTGAAAACCACCA[T/C]CAGGCATTTTGAAAGGTGCGTCTTGCTTCGGCTATCTGCTGGCATCATATCCACCAACTTCTTTTTCACTCTGACTCTTACACTTTCCGCTTTATCTTCG	141	143	Mapped	3	53	63	4.5	0.7	73.2	0.7	66.8	0	75	0	65.2	2.2	78.5	2.2	69.3
22326_780	ss2137299800	[T/C]	ATTCTGTAAACAGGAAGTTGAACCAATGTACCGAGAGTGCGACCATCTTCACATAGTTGCCTTGACGTCTGCCTTGGGAGTTGGTGTGAGAGTGATGTA[T/C]CTTGACCGGGGTGAGGGTGCCACGGTTCTTTCGCATGACTTCCCGGAGGACAAGGACCCCATCATCCACCTCCTGTATCGGCCGGGCCACTATGATATAC	204	174	Mapped	3	54	64	3.3	0	73.9	0	67.5	0	75	0	65.2	0	80.7	0	71.5
20922_388	ss2137299557	[T/C]	GTTTACACAATCGCACACTAGCTCTTGGATATGCATTATACACACATGTACTTCTGGTTACTCTCATTTCTGTTCACTTCTGATTACTTGCTTTGCCAC[T/C]AATATAAGATCCAACAAACTTCCGACAAATCCAATAACAACAAAGATAACATTTACGCGTAACAAAATTACATCATAGTCCGATGCTTCTATAGAAACAG	204	62	Mapped	3	55	65	18.7	0	73.9	0	67.5	0	75	0	65.2	0	80.7	0	71.5
13875_1244	ss2137298444	[A/G]	GTTCAACCAACTTTATTTATTAATTGACATATTTTTGATTGATGACCATTCAGTTATTATTTGTGAAAGCATCCCAAAACCTTTTGACAAAAAATAATG[T/C]ACATCATCATCATATTGAGAAAACATCATCATGGCTAATAAACCCTGATGTGCTGAGAATAGTTGCCAGATTTACATGATTTTAGTGTAATAGTCTATTA	204	161	Mapped	3	56	66	9.9	0.1	73.9	0.1	67.5	0	75	0	65.2	0	80.7	0	71.5
7799_642	ss2137306112	[A/C]	CATGGTCACTATGATAGAGAATAATATCAAGACAGTCACTCCCCCTTCTAAGCCGAGTAACATCTACTCGCTTAACCTGGGGCGCAACGCCATTGCCAG[T/G]GTGACTGGGGACATGCTAAGGAATCTACTGGGAGTGAAGTACCTTTATTTCTATGAGAACGGTTTAACCAATATTGAACACGGTGCCCTAACTGCCTTGG	204	113	Mapped	3	57	67	0	1.6	74	1.6	67.6	2.4	75	2.4	65.2	0	80.7	0	71.5
14896_1690	ss2137298596	[A/G]	TTTTTGCCTATGAAGATTTGTAAAGGAAAAATAATGCATTTCTTGGAGTGGAGTTCCCACATTCCTTGTAGCAATATCTTCTGTTTTTCCTTGTATATG[T/C]TTCATAGAAAGAGGCAGACATTAAGTTTGAGTGCTGCAACATCACAGACTGTTTTGTGTCACAGACTGTTTTGTGGTATATGTTAAACAGTGTATTGTAA	204	199	Mapped	3	58	68	23.2	0	75.6	0	69.2	0	77.4	0	67.6	0	80.7	0	71.5
13778_696	ss2137298434	[A/G]	CTTTTGGCACGCCTTGACCTTCGCGTTCACGAGGACCTTGTGAGACTTCTTCATTTCCTCCAAGGCGTCCGAAATAGCCAGGATCCTGCAGAGTCCCCT[A/G]GGAGGGACGGGATGGTCCACAACCACGCAGTCGCGACAGACCCAAACCGAACACCTCATGCACCGGAAGAACATTCGAGAACCGTGAGCCGGACAGTCCC	204	98	Mapped	3	59	69	5.4	0	75.6	0	69.2	0	77.4	0	67.6	0	80.7	0	71.5
13265_1259	ss2137298348	[A/G]	AATCTTCATCAGGGGAGGAAACAAAATGATCATCGAGGAAGCTAAACGCAGTATCCATGATGCTCTGTGTGTGGTCAGAAATCTCGTCAGGAACAACAA[A/G]ATTGTCTATGGAGGCGGTGCTGCTGAGGTTTCATGTGCTCTGGCAGTTTCTGAGGAAGCAGATAAGATCTCAACACTTGAACAATATGCTTTCCGTGCCT	204	98	Mapped	3	60	70	11.4	0	75.6	0	69.2	0	77.4	0	67.6	0	80.7	0	71.5
12303_435	ss2137298188	[A/G]	GTCATAGGTCAGTCCCCGGCCTCGCCCCAAGGACTGTCGGCCTCCGTGCAAGCTGTCGACCATGTCTTCCAGGGCTTCAGCTATGCCCCGCCCCTCGAT[T/C]TAGAAGACCAATGGGAGGCGGCGTGAGCATGCTGGGAAATAGCTGTGCTCCGCCCACTTCGAGGTTGAGCTCTCGGGTGCAGCTTTATTTTTGAGGTTGT	204	237	Mapped	3	61	71	18.1	0	75.6	0	69.2	0	77.4	0	67.6	0	80.7	0	71.5
14588_1235	ss2137298555	[T/C]	ACACTTGAATGCCCCAACTCTCTTACTCTTTAGTCTTAACAGTTAATCATGAGGTGGTTAATGAATAGTAGGAAAACTGTAGATAGAAAATTTGGTTCC[T/C]ATACGTCAGGTTTTAACAGTAATGATAGATAATCATTGAATAATCATAAAAGAGACCATCTCCCCAACCTTGTTTTCCATTGTTTAAGAAAATAAAAGTT	204	182	Mapped	3	62	72	0	0	75.6	0	69.2	0	77.4	0	67.6	0	80.7	0	71.5
13553_24	ss2137298400	[A/G]	CGGACATACAGGCGGAACACACA[T/C]GCCGTACGTTGTGTGAGGCAAGAAGGGACGGGTAGAGGAAGGGGGGAAGAAGGTGGTCAAATGATCACTAAACAAACACAAAAACAGGTGCAGAACCAAA	128	40	Mapped	3	63	73	0	0	75.6	0	69.2	0	77.4	0	67.6	0	80.7	0	71.5
37597_75	ss2137302232	[A/G]	TGTCAAACCTGAAAGCGTGACCTCGTGATAAGCTGCGTGACTGGTCTTTCCCCTTAAAAGACTGCACTCTTTTG[A/G]GATAGAATGTAAATGCGTGATAGTCACACGCATTTACTTTGCATTTCTTCCAGTGACTTAAAGGAAGAGTTTAGAGCATGCCAAGATTAG	169	162	Placed by LODE	3		74		0	75.6	0	69.2	0	77.4	0	67.6	0	80.7	0	71.5
LV0415	rs159816220	[T/C]	TCTTAATCATGTGACTCTTGGTTTGATATCATGTTCATCCAGTTCTCAGGTTACATTATTAGGATATATATGTAAATGAAACCCAAAGCTCAAAGAGAAA[A/G]AAATAACTTTAGAACTGCGAAGTGCGCGTCACATGAATTGAATAGGTTGACCATAGCTTAAGGCCTCCTAACCTACAGTGTGCCTTACAGGTTATCTCCT	205	61	Mapped	3	64	75	4.2	1.7	75.6	1.7	69.2	2.1	77.4	2	67.6	0	80.7	0	71.5
31308_512	ss2137301302	[T/C]	CTCTTTTTGCATGCATGCTGGATGCTGCAAGATGTATTTGCCTGAATTTAATTTATGATATAAATAATTCATCATTTCCACAAAACGGAAAAACAATCC[A/G]TGATGTATTTCCAAGGTGATGATAATCTTGAGACCTATTAACTTTGCTGAACAAACTGGAACACAACAGTGAGGAAGGGTAGGGGAATTTGCACAACTAC	204	110	Mapped	3	65	76	31.9	0	77.3	0	70.9	0	79.5	0	69.6	0	80.7	0	71.5
12895_844	ss2137298288	[T/G]	CCTTTCAAGTACACCTATGAAAAGGAGATTGTGATGTATGCCTACTTCAAGAAATTAGACTACTTTTCTACAGAGTGCATTTACTCCCCAAATGCATAC[A/C]GAGGGCACGCACGAGCTTATCTCAAGGACCTAGAAAAGATTAGGGCTACAGCTGTCATTGATGTGATCCACTCAGGTGAATGCCTCTCTGTTCGTGAAGG	204	151	Mapped	3	66	77	11.7	0	77.3	0	70.9	0	79.5	0	69.6	0	80.7	0	71.5
35352_1699	ss2137301912	[T/G]	TTTAAGTTTAGTACTTAATATGAAAATTATGTAGTCTAAAGGTTTTGATGATTAAGTGTGTTCACTAATATGTGAGTAAAAGATCTGGTATGTAAGTCG[T/G]AATGAATTTACATGGGTTTTATGCTTATAGCTATATTAAAACTGCTTACTGTGTCTCACATGACAAGTAGGAATTTGAAAGAAAATGCTCACATATGAAG	204	232	Mapped	3	67	78	7.5	0	77.3	0	70.9	0	79.5	0	69.6	0	80.7	0	71.5
38928_35	ss2137302408	[A/C]	GTTCAAATCGACCATTTCTCGATAAGAACATAAT[T/G]TGCAAGAATGGAAACCAAGGAATAGCTTATTACGAAAACGAAATATTCAGCGTAACTGAGATGGGTGGAAATTATGTATGATTTGTTCTTCTCATTTTGT	139	77	Mapped	3	68	79	7.5	0	77.3	0	70.9	0.1	79.5	0.1	69.6	0	80.7	0	71.5
12923_119	ss2137298292	[T/C]	ACTCTCTGTTCAGGGTAAGCCGACTAGTGCCAGTCGAGCAGTGCCAAGGGAAAGACATTCAGGACGGAACTCTCGACACTTCCCTTTGTTCTTTCGCTC[T/C]CTGGAAGTTCTCGGTTCAGTGACATTGGGTGTTGTGTCTCCTCTTTGGTAGTTCTTCCGTAGACAGTTCTCATCAGAGGCGAGTGAGACACTTGTGGACT	204	91	Placed by LODE	3		80		0	77.3	0	70.9	0	79.6	0	69.7	0	80.7	0	71.5
31236_377	ss2137301290	[T/A]	GACTAACACCTTGTGTGTGTTTGTATATACTTTAAGGTCTTGCTGCTAGAGTTGTTTTTATTCATACATACATATAAACCATGAGAAACTATTGCACTA[A/T]GTCTGGTCTCTCATGAAATTCCTAGATATCTTTTATGTGTGTGTGTCTCTGTGTCCTTTCCAAACTTTCTTTCCTTTTTTTACACTTTAACTGAGCCAAT	204	166	Mapped	3	69	81	8.4	2.6	77.3	2.5	70.9	3.3	79.6	3.2	69.7	2.2	80.7	2.2	71.5
3965_309	ss2137302494	[A/G]	NNNNNNNATAACGCCATTAAGTATGCAGTCATGTTCGCGATAAAATGACAGCAATACTTTTATTCATGTTTTGATTGTCTCCTTTCATGTACACCCATT[T/C]GTGGAGACCTTTACATCGACAACTTGATGGTCAGAGGATGATCTTGCTTTATTTCTA	161	161	Mapped	3	70	82	15.1	0	79.9	0	73.4	0	82.9	0	72.9	0	82.9	0	73.7
61534_1846	ss2137304739	[A/C]	TATAATATCTATCATTTAGGCTAAAGGAATATTTTCTCAGCTCTACAGTTTCTCACTTTTTAAACTTACATAAAAATAATAATTTAAGGCCTTATCACT[T/G]GAGAATAAAAGATATATGGTTTCTGGGCTTCCTGATCTTAGTATCCAGAAGATTTCATTTGGGAATTCTTAGTTCCACAACAGTTTAAACTTTTTGTAAA	204	148	Mapped	3	71	83	6	0.2	79.9	0.2	73.4	0.2	82.9	0.2	72.9	0	82.9	0	73.7
26070_164	ss2137300451	[A/G]	AGGACCGACAATCTTTATGCGGTTTCTCATCACATGGTTGTCTACTGATGAACCAGTAACCACTGGCATTATATGGACAGTTGGTCTTATTTTTAGCGA[A/G]TTTATCCGCATTATTATTTTTGGTGTCGTTTGGTCCATCAGCTACAGGACAGGGGTTCGACTGAGAGCAGCATGCCTTGGCTTAGTCTACAAGAAGCTTA	204	84	Mapped	3	72	84	0	1	80.1	1	73.6	1.3	83.1	1.3	73.1	0	82.9	0	73.7
13267_1376	ss2137298349	[T/C]	ATCCTGGAACTGGCGAGTCAGTCCTGGATTGAGTTCTGATGCCAGAGCCTCCACTAACTCTTCTGGACAATCAACCAATTCTGGGAAGTTGGATATTTC[T/C]GTCTGCAAGTCCTCAAGTGAAAGGAATTCTACATGGGGGAATTTTCCACTGCCAGATGACTGTGGAGGAGGCGTGTCATCCTCAGAGTCTGAGTCCCTGG	204	160	Mapped	3	73	85	0.4	4.4	81.1	4.3	74.6	0.6	84.4	0.6	74.4	7.6	82.9	7.1	73.7
18938_1937	ss2137299222	[A/G]	NNNNNNNNNNNNNNNNNNNNNNNNNNNNNNNNNNNNNNNNNNNNNNAAGACCAACTACAAAAAAGGACAAACAAAACTCAAAGGGTCCATGTCACTTAG[A/G]AAAACTAACAAAGCTTGTGACTTTAAACATTTTCAATATACAATCTTGGAACACGAAGCTCTGAAATGTTTCCATCATATACATAACAATGATAGTGTAC	204	185	Mapped	3	74	86	4.1	7.1	85.6	6.7	78.9	12.4	85	11.2	75	5.5	90.5	5.3	80.8
3167_285	ss2137301363	[A/G]	AGACTTGGCTGAAAGAGGAGCACGTGTTATACTTGCTTGCAGAAATCTAGAGAAAGCACAGAAGGTTGCAGATGACATCATCAACACTACAGGCAATGG[A/G]CAAGTGTTGGTACGTGAGCTTGACACATCCGACCTCAAATCCGTCAGAAAATTTGCAAAGGAGATTCTTGCTACAGAAAAGCGTCTAGACATCCTGGTGA	204	98	Mapped	3	75	87	23.5	0	92.7	0	85.6	0.9	97.4	0.8	86.2	0	96	0	86.1
1014_201	ss2137297850	[A/C]	CTGGAATTCACAATGATACATATTTACAACACATACATATAGAAGGTACATCACCAGTGTGGACGAACCTTTCCACAAAAGATGACGCTGAGAAAAAAA[A/C]TAAAAAACTGTTTCCACATACAGCATTATCTGCATGATGGAAGACATGATGAAATTTGAAGAGTTATGCGTAGAAACTAGGTGCAGAAAGTACCAGCATG	204	67	Placed by LODE	3		88		0	92.7	0	85.6	0	98.3	0	87	0	96	0	86.1
18368_280	ss2137299143	[T/C]	TTTATGCCGGNNNNNNNNNNNNNNNNNNNNNNNNNNNACTGTTTGAGTAATAGTAGCAGAGGTCATTTTCCATAAGATTTGTTACCTTCATTGCTTGTC[T/C]TTGAAGTTTTTACTCTGTTTAAGGTCAGATTCACATCAGTTTTTGTGGTTCAGTTAGACATTATTGGCAAAGTAAGTGCTAATCAAATTGTCTNNNNNNN	204	77	Placed by LODE	3		89		0	92.7	0	85.6	0	98.3	0	87	0	96	0	86.1
55680_252	ss2137304227	[A/G]	AGACTTGGCTGAAAGAGGAGCACGTGTTATACTTGCTTGCAGAAATCTAGAGAAAGCACAGAAGGTTGCAGATGACATCATCAACACTACAGGCAATGG[A/G]CAAGTGTTGGTACGTGAGCTTGACACATCAGACCTCAAATCCGTCAGAAAATTTGCAAAGGAGATTCTTGCTACAGAAAAGCGTCTAGACATCCTGGTGA	204	94	Mapped	3	76	90	0.9	8.4	92.7	7.8	85.6	5.7	98.3	5.4	87	6.6	96	6.2	86.1
12658_852	ss2137298248	[T/C]	ACTTTAGGTAGTGAACATGATGCCCATAATATTCATGGTTGTGTTGTTGTTGTTCATTGTTTTTAATTTCATGTATTATGTATTTATGACTGGAATCCT[A/G]TTGATGGACTGTTTATCTTCATTTCAAATTCACCTTCTTAAAAATTCTTTACTATAATACTCATGCTACCTGTCCATTTCTTTTTAGCATTTTTATATTT	204	61	Mapped	3	77	91	2.4	0	101.1	0	93.4	0	104	0	92.4	0	102.6	0	92.3
28013_449	ss2137300802	[A/G]	ATCACAGTTCCTTCCTTGTACAATGGGATGATCCAGGAGAAGGGTCTTCCACCAACTCTCAACATTGTAGAGAAGATTGAGCCTCTGGTAAAGGAGGAA[A/G]TTCGAGAAGCTCCCTCAAACAAGGTGATTGAGAAGCAGGCAGCTCGCTTAATTGTAATCCGTAGAAGGATGATGAACAAACACAAGCTTAAAAAGTTGCG	204	186	Mapped	3	78	92	2.7	0	101.1	0	93.4	0	104	0	92.4	0	102.6	0	92.3
26842_473	ss2137300597	[T/C]	GGAGTCAGAGGTCATATTTCAGGATGCCCACACTCTGAAGAAGGCTGGGGCTGATGGATTGGTGTTTGGGGCTCTCACCCGTCAGGGAACCATAGACTA[T/C]GATCTGTGCAAAACTTTCCGCATGGCTGCCGGTGAGATCCCCTGCACATTTCATAGAGCATTTGACCTCCTGAAGGACCCTCTCAGCAGCCTGGAAACTG	204	217	Placed by LODE	3		93		0	101.1	0	93.4	0	104	0	92.4	0	102.6	0	92.3
5318_250	ss2137303963	[T/C]	GGTCCCTGCCTTGTTGCCAACGTTCCTTATAGGGAGTGAATTTATCAACCCGACGCCTTCCTTCACTTGCAACATACCTGAAGACAACTTTACCTTCCC[T/C]GTTAATGGGTCAGAGTGCTCGATGTTACACGTGGAGGAGGGCGAGGCGGTGACGGTTCCGTGTTCCAGCTTCACGTATGACACCTCTGTGTTCCATTCCA	204	48	Placed by LODE	3		94		0	101.1	0	93.4	0	104	0	92.4	0	102.6	0	92.3
32734_237	ss2137301524	[A/G]	CATGGGTGCCGTGGAAGTGCCAGCTTACAGTGTTTCCGCGCCGATCACGCAGCGCCTCGGGAGGCGTCCGGTCATCTGCTTCTGCTTAATCAGCTGTGG[T/C]CTCCTGCTACTCAGTTTGCTGCTGCTCGAGATGTACGGTATTAAAGAAGAATGGGTCGATTTACTGCTCGTTCTACTGAGCTATCTTATGGTGTGCACGT	204	119	Mapped	3	79	95	0	0.1	101.1	0.1	93.4	1.2	104	1.2	92.4	0	102.6	0	92.3
40430_463	ss2137302589	[T/C]	TGGCTGAGACCATATATTGCTAAGAAGGGAATTTGTGAGACTGTGTCCCTTTATGTATAGAGTGGCATGACTGAGATTGTGTGGCCCTACAGTCTGTCA[T/C]GGCTCAGACTGTGTAGATCTACAGACTGGCACTGAAAGCTTTNNNNNNNNNNNNNNNNNNNNNNNNNNNNNNNNNNNNNNNNNNNNNNNNNNNNNNNGAT	204	113	Mapped	3	80	96	0	0	101.2	0	93.5	0	105.2	0	93.6	0	102.6	0	92.3
7762_19	ss2137306105	[A/G]	CGGGGATTTTTATATTTT[T/C]ATCTATCACTGTATCTTCTTCGGGAAATGTTCAACAATCGAGCAGAGAGCGCCTGTTATCCGTAATGTGGCTGAACGACGCCCTTGGCCTCNNNNNNNNN	123	81	Mapped	3	81	97	6.6	0	101.2	0	93.5	0	105.2	0	93.6	0	102.6	0	92.3
31420_1098	ss2137301322	[A/C]	TAAATGGATGTGAAGGAATTTCCTTTAGATTTTAATGTGAAAAGATATACTTCGGCAAGTATGTTCATGTACATGTACTTTTGCACACACACACTGACT[A/C]ANNNNNNNNNNNNNNNNNNNNNNNNNNNNNNNNNNNNNNNNNNNNNNNNNCTTCCCTTCCTTTCTTTCTTTTCTCTCAATCTTTATCTCTTTTTATCTGC	204	129	Mapped	3	82	98	9	0	101.2	0	93.5	0	105.2	0	93.6	0	102.6	0	92.3
45380_302	ss2137303162	[A/G]	TCTTGGCAGAGGAGCAATGGGCTTAAATTGCTTGCTAATGTCCTCCTCAGGTAGAGGGGGCTCTCCACGGGCCTGGCGCTGGGCATTCTCCGCAGCCCT[T/C]TTCTGCATGAACTTGTGCTTGTCTTGCAACTGCTTGGCATTCTGTCGCTGGAAGTTGTTGAACTTGTTGGCTTCTTGGCTAAGGTCATCCACATAGTCCA	204	104	Mapped	3	83	99	9	0	101.2	0	93.5	0	105.2	0	93.6	0	102.6	0	92.3
37950_1475	ss2137302273	[A/G]	CATTTTTTTACCCTTTTTTTACACAAGTGTGTTTCCTATGAACTTATTGAATGGATTTTGCTGTGAGGATAATTTTGCTGGTTCAGTTCACTTTTAAAG[A/G]AAAAAAANNNNNNNNNNNNNNNNNNNNNNNNNNNNNNNNNNNNNNNNNNNNNAAAAAGACAACAGTCAATATTTTATAAGAAAATGCTAACTTAAAAAGA	204	146	Mapped	3	84	100	17.8	0	101.2	0	93.5	0	105.2	0	93.6	0	102.6	0	92.3
38312_6035	ss2137302322	[A/G]	CTTTGGGGGGCGGTGCTTCAAGGCATTCAGGACGTAGTACTTCAACAGCTTCTGGTACGACACTCGGACCTTAACTGGCTGGCCAGGTGGGCAGTGCTC[T/C]CTGTACCAGGTCTTCACCAGTGGGACATCAATGGCCCTCCTCATTGTGCCTGATCTCATGTTGAAGGGTCGTGGAGCCCACAGGAGAGCAATTCCATTTG	204	151	Placed by LODE	3		101		0	101.2	0	93.5	0	105.2	0	93.6	0	102.6	0	92.3
49752_69	ss2137303625	[T/C]	TAAAGGAAGGAAACATTCATACTCTTTAAAAATAGCCTTCTGGCACTCTATACACATAGCTCATGGAT[T/C]CCACTGCTGAAAATAATTCTTCAGGTTCTTTCTTCAGATCCTCATAAGTTATCTTGTAGCCTTCATCTGCTCTGGGTGTAGGGAGTG	160	227	Mapped	3	85	102	12.6	0.5	101.2	0.4	93.5	0	105.2	0	93.6	0.7	102.6	0.7	92.3
22799_3565	ss2137299881	[A/G]	AGACTTCATCTGTACACTATTTACAGGTACCATCACCTGGTTTCCACGAATATTCTGGACATTGAGGCCTTGCTTGGCTGGGATGGCGATGATCTGGCC[A/G]CTCGGGAGTTTGCTGGTCTGTAGAACCGTCTGGCCCTGGTCACCTGAAGTCTTGATGAAGGTGGCCTTGACGGTGCCAGCTGAGCCACCTGCGCCCACGC	204	79	Mapped	3	86	103	3	0.4	101.6	0.4	93.9	0	105.2	0	93.6	1.6	103.3	1.6	93
3928_58	ss2137302449	[A/G]	AAAAAATACCGGGGAATATAATTCATTGTGAATTAATACTAAACAGGTACCCACAAC[T/C]CATAATCAGATATACAACGATTCCCATACGCCACATAAAAAATATGTAATCGATCAGTCACACAAATACATATATTTGGCTGAGGTTTTCTTACACACAA	162	117	Mapped	3	87	104	19.7	1	102.1	0.9	94.3	0.8	105.2	0.7	93.6	1.5	104.9	1.5	94.6
8750_81	ss2137306259	[T/C]	TTTTTTTTTTATGCAAAATACTATATTTCATTATGTACAAAAAAATTATCTTACCGATTAACATCCCTTACGTTTGGTTA[T/C]TCAAGATATTCTGATCCGTGGGAAAGAGGAGACATGNNNNNNNNNNNNNNNNNNNNNNNNNNNNNNNNNNNNNNNNNNNNNNNNNNNNNNNNNNNAGAAA	185	166	Mapped	3	88	105	24.7	0	103	0	95.2	0	106	0	94.3	0	106.4	0	96.1
56408_238	ss2137304302	[T/C]	ACAAAGATTATTCAAGATGGCAAATTAACCACTTCTGCCTGTCTCATCTATCATCTAACAAATACATGCATTTTCCCTCTGTATTGTCCTCGGGAAAAT[A/G]TCTCTATATGGAAGAAAATGGGCAAATGAAAGTGGCTTCAGATTCATCCCTCTTTTCTTTTGTTTTGAATTCTGTTTTTGTTTTATTTTCCTTTTTTCAA	204	144	Mapped	3	89	106	0	0	103	0	95.2	0	106	0	94.3	0	106.4	0	96.1
29937_382	ss2137301089	[T/G]	AACAAGCCTGAAAATAGAAAGTAATTAGAAGTAAACGACTAATGATTAGAATAAGAAAGTCCCATAGAATCATTTCATTATCAAATCGATATCAAGCCA[A/C]GACCTTTATTTCAGAACGTAAGGCTTAACTAACCCTCGACAGCTACAAATCTTAAACAAAAGTAACTTCTATATATAAACCATATGTGTTATGTATGTAT	204	58	Mapped	3	90	107	5.1	0	103	0	95.2	0	106	0	94.3	1.1	106.4	1.1	96.1
14945_624	ss2137298599	[A/C]	ACTGCGACACCATATATAATATTTCTAAAATGTTAATACACTGGCTAGCAAACAGCCTTGCACTTTCATCTCTAAGAACTGCTGCAGCTATATTTCCGG[A/C]TCTTTGCTTCAACCATCTTCCAAATACCAGAAGGAGGACGTAATTGCGGAGTCTTCTATTAGAAACCAAATCATCATATTTGATTTGCAGTAGCTGCTGT	204	107	Mapped	3	91	108	5.7	0	103	0	95.2	0	106	0	94.3	0	107.5	0	97.2
22083_8133	ss2137299763	[A/G]	TCAGTATTACTTGGACAATCTTGCCCAAGGTGGGCCCAAGAGACAAGGATCAGGGCTCTTTGTGGACTTTGGTGCTCTGTCAAGAGTTTGGACTCACCC[T/C]AAAGTCCTTGAGTTGGCTGTGAGAAGAGCAATCTTCCAAGATGATGATGATGAGTTGGCTGATTTCATTTGTGATGATACAACTGAAGAAGAATCCTCTG	204	178	Mapped	3	92	109	53	0	103	0	95.2	0	106	0	94.3	0	107.5	0	97.2
34374_361	ss2137301761	[A/G]	CGATGCAGGGCACCGAGCGGTCATCTTCGACCGTTTCTCTGGTGTGAAGGAAAGTGTAATGGGTGAGGGAACGCACTTCTTCATCCCATGGGTCCAGCG[T/C]CCCATCATTTTTGATACACGTACGAGGCCAAGGAATGTGCCTGTGGTGACGGGTAGCAAAGATTTACAGACTGTGAACATCACCCTTCGTGTGCTGTTCC	204	204	Placed by LODE	3		110		0	103	0	95.2	0	106	0	94.3	0	107.5	0	97.2
23722_194	ss2137300053	[A/G]	CAAGGAATTACTAGATCTGTTGCAAATGTCTTCTCTGGAGTCTTGCCTTCAGCGCATTCAAATGACTTTTCTAAAAAGACACAAAGAATCGGTCTCGCA[A/G]TCTCCTCTGAAGTTCTTCCTTTCGCAAATCCCGATGCACTCAAGGACATCTGGAAGATGGGCCACGGGAGGAGGCCACTGCCGTTGNNNNNNNNNNNNNN	204	176	Mapped	3	93	111	28.9	1.5	103	1.5	95.2	1.2	106	1.2	94.3	1.9	107.5	1.9	97.2
58192_97	ss2137304468	[A/G]	TGCNNNNNNNNNNNNNNNNNNNNNNNNNGAACTATACATAACAATAACTAGTTTCCTCGCTTGCAATGACTGCAGAAGTTAAGTTAAATTTATTAT[T/C]TAACTGTTTATAAAGGTATCAAATTTCAAAAAGGTCCCTGCAGTGCCTGTAGTCTGTAAAATGAAGTTGCTATTTAATATTAACAAACCTTTTTTTTGAA	201	123	Mapped	3	94	112	32.8	0	104.5	0	96.7	0	107.2	0	95.5	0	109.4	0	99.1
30563_115	ss2137301193	[T/C]	AAATGTCTAATTATCATTACATATTACCTCTCATTTCAAAACACTAAAATTAATATTCTCACTTCCATGATAAATAAGTATTTCACAATTAATCCTCAA[T/C]TTTTTATGAAACATGAGTTTATGGATAATATTTATCTTACAAATACACAGATATTTAATGTATACATTCACATATACACCATCACACAGAAACAGGCATG	204	160	Mapped	3	95	113	4.2	0.3	104.5	0.3	96.7	0.4	107.2	0.4	95.5	0	109.4	0	99.1
64080_1870	ss2137304973	[A/G]	TCCACCAAAATATCAAAGAAGCCCACTATTGAGTAGGCAGCTCACCAAGAGAATAAGAAGCAGTATGGCAGAATATGGAAATTGGCTCTTTACATGGCA[A/G]TGTATTTTCAGGAAGTAATTTACTGCACATTTCCAAACTATCATTAACAGTTGTTATATAATATCACTTGTAAAGGTTTAACATGAAACAGTAAAGGATG	204	70	Mapped	3	96	114	4.2	1	104.8	0.9	97	0.7	107.6	0.7	95.9	0	109.4	0	99.1
40524_146	ss2137302604	[A/G]	GAAAGGCTACCCTGCTCCCTCTACCGTGCTGTTAGTTCAAGAAATGGGCCTTTGATCTCAAGAAGAGCACGAAATACATTCTAAATATCTGGCAAAAGC[A/G]GAGGTAAATGACTTTTAATACTAGAGAATGAGAATTTGTATAAACAGAGNNNNNNNNNNNNNNNNNNNNNNNNNNNGAGGTCGAGGAATGGGCGCGCGAG	204	147	Mapped	3	97	115	8.1	0	105.7	0	97.9	0.8	108.3	0.7	96.6	0	109.4	0	99.1
SYG8	rs142459135	[T/C]	TCTCCTTTGTCTCTCATCCTTGTGATTTCTGTTCCTTTTATTTCTRTTTCTGTTTCTAGTGTTTGTTTTCTCCCATATTGCGTTTCTGTCCTTTATGTTCATA[T/C]GTGTGTGTACTTTCGTTCTTCTTCYCTTTAATTTAATTGCCCTCTTTCTTTTGTTTTCTTGTTCGTTCTCTATGTTCTTCACTTCTGTCGTTCTTTCTCTTATTGTTTAGTGTTTTTTCTTT	230	111	Mapped	3	98	116	12	0	105.7	0	97.9	0	109.1	0	97.3	0	109.4	0	99.1
26673_882	ss2137300568	[T/G]	GAAGAACAGTTAAAAGAACTACAAGAGAAGAAAGAAGCAAAGATGTTAAGAAAGTAACATCTAGTATTCATCTTTAGAATTTGGGCTTCGTCCTTTAAA[T/G]TTGTGTATATAAACTTTTATGATGGTGAATGCACTCNNNNNNNNNNNNNNNNNNNNNNNNNNNNNNNTCAGTTTTTCATCTCTTACAGTGTAAATAATGT	204	135	Mapped	3	99	117	6.6	0	105.7	0	97.9	0	109.1	0	97.3	0	109.4	0	99.1
28203_620	ss2137300828	[T/G]	TGCATCTAAAAAATATGTTCTGCGTCAGTTGTCGATACTCTTTATTTCCCTCAAGAACATTTCCTATCACAGAATGTATATTTAAGTAACCTAGACATT[A/C]GATTCAAAGTCTTTCTTTAACTTGCTGTGTGGCTAATGTTTGTCCACTGAGTTGCTGAAAGTTATATTTACATATTGTAAACTGAATCAAAACAGTTACA	204	45	Mapped	3	100	118	0	0	105.7	0	97.9	1.5	109.1	1.5	97.3	0	109.4	0	99.1
15565_491	ss2137298691	[A/G]	TTCCCCCGTATCACGTATCCTGTGGAACGAGAGTGATGACGAAGTGGAAGTGATGACGTGTGATGAGGGAGAAGTGTCTTACATCACCTCTGTTGTCTT[A/G]GTCACCGTCTCCCTCGGGGTTCTGAAGNNNNNNNNNNNNNNNNNNNNNNNNNNNNNNNNNNNNNNNNNNNNNNNNNNNNNNNNNNNNNNNNNNNNNNCAG	204	146	Mapped	3	101	119	3.9	0	105.7	0	97.9	0	110.6	0	98.8	0	109.4	0	99.1
29402_162	ss2137301016	[T/C]	ACGATGTGCAATAAATAAAAAAGATACTTTCTCCCATTTTCTATTTCTTACTCTATCTCTCTCGCGCATTCAGTCATTATCGTCTTTTATCTCTCTCAC[T/C]AATNNNNNNNNNNNNNNNNNNNNNNNNNNNNNNNNNNNNNNNNNNNNNNNNNNNNNNNNNNNNNNNNNNNNNNNNNNNNNNNNNNNNNNNNNNNNNNNGT	204	131	Placed by LODE	3		120		0	105.7	0	97.9	0	110.6	0	98.8	0	109.4	0	99.1
41108_250	ss2137302679	[A/G]	TCCTGAAACCGAATTCCGACGCCCACACATCAGCGCCAGCGAAAGCATTTAGCAAGTACCGCTCTTGCCGCAAGCACACGCACGCGACACGACTCTCGC[T/C]CTTTCACACTTCCCCTTTCTCACCATTTCTCCCCTTCCCCTTTTCCTTCATCACTTCCTCCCTCCCCTACCCTTCCTCCCTCTCCCGATCCGGT	198	118	Placed by LODE	3		121		0	105.7	0	97.9	0	110.6	0	98.8	0	109.4	0	99.1
17856_171	ss2137299067	[A/C]	ATCACCATCAGTAGCAGCGGAAAGACCATCTTCACAATCTTCACAGTCATCTTCAAGTTTACCATGTCCTATTAACGTTTTTTCTGATACATATATTCA[A/C]TGGGAGAAGTTTACCATGTCCTATTAACGTTTTTTCTGATACNNNNNNNNNNNNNNNNNNNNNNNNNNNNNNNNNNNNNNNNNNNNNNNNNNCAATGATT	204	98	Mapped	3	102	122	15.7	2.1	105.7	2.1	97.9	0	110.6	0	98.8	0.4	109.4	0.4	99.1
76304_296	ss2137306043	[A/G]	CNNNNNNNNNNNNNNTTAAGAGAGACCTGATTTCCATACCAGTGAACTGTAATTTTCAGGAAAGCAAAAGACTGAAATCTGTATATATAGGCTTAAACA[T/C]GTGTATTTTCTAATGTGATCTCTTAGTCTAATGCCACATAACAGTAACCTGCATATTCCATAATATCAAGTTCTTAAAATTTTACAAATCAAAAAATACA	204	118	Placed by LODE	3		123		0	107.9	0	100	0	110.6	0	98.8	0	109.8	0	99.5
68616_1551	ss2137305372	[T/C]	ACACAATATACCAGTCACAATAAAAAATGAACAAAATTAAGATAAAAAAGGAAATAGTCTTTGCCAAACTTCATTTTCAATGGGGATTATTCCATCGTA[T/C]TGTAGCTGACAGTATGTTAGTGTCAAGTTTTCTATGCCAGTCTCTAAATTAATCCCCAAAACNNNNNNNNNNNNNNNNNNNNNNNNNNNNNNNNNNNGAT	204	196	Mapped	3	103	124	6.3	0.8	107.9	0.8	100	0.5	110.6	0.5	98.8	0	109.8	0	99.5
23343_395	ss2137299990	[T/C]	TACCTTGATATTGAAAGTTAAGATAATTCAAAAAATACAAATAGAAGTGAATAGTCTTAAAAGCTAAAGTACGACCAACGGCTTAAGTAACGGATGAAG[T/C]AGAAAAGAAACGTTGATACGATAGAGAGAATTGCTTTTGGAAAGAGAGGTCTGAAGGGGGG	165	145	Mapped	3	104	125	27.7	0	108.6	0	100.8	0	111.1	0	99.3	0	109.8	0	99.5
8242_269	ss2137306180	[T/G]	GAATAATTAGTGGTTCATGTAAGAAAGATATTTTCTATAGTGGCATCTTAAACAACTTTTTAACCTACAGCACGATATTAAGCTCCATTCATCTATATA[A/C]CATAGAAAGAAAGCTCTTGTAACTAGACCAAACTTTCATGATACATAACTATACTGTTCTATAACCAGTCTGTCATCCCACTAACACCTGACAATAATTT	204	219	Mapped	3	105	126	38.8	0	108.6	0	100.8	0	111.1	0	99.3	0	109.8	0	99.5
12393_320	ss2137298203	[T/C]	TGCAACAATATTTTTTCTATATAATCTTTAAATGATAATGAAGTGAATGAAAAAGGAAAGTTGGTTAAAACTAAATGCATTATCCTTACTGCATTTTAT[A/G]TACACTAATAACCCAATGGCACTATATGGAAACATAATGCACATAACAGATTAAAGTAAAATATGATATGTATAATGCATAATAACAAAATGAAAATTTC	204	217	Mapped	3	106	127	63.5	0	108.6	0	100.8	0	111.1	0	99.3	0	109.8	0	99.5
26496_255	ss2137300535	[T/C]	GGTTTTTTCCTTCTTTGGTTAGAGCATAACCACAAAACACATCAACTGAATTTTTTCTTACAATTTGAAGAGAACAGTGAAGAATAATGAAGCCTGCAA[A/G]ACAGTTTGAGCAAACCAAATGGGATGTGAATAGGATAATGTGGTTACTTCCTTAGGGAACCAGCCTTTCCATAAAATGCTACATCTGCTTACGATGAATG	204	242	Mapped	3	107	128	13.5	0	108.6	0	100.8	0	111.1	0	99.3	0	109.8	0	99.5
54669_458	ss2137304105	[T/C]	GTAGCATTCCAGGTCAGAAGAGGAAGTTCAGTTGCATGAAAAAACAAAAAGATGGTTGTAGTATACCACTGAAGCAGGAAACCCATCTAGAGTTTGCAG[T/C]GATAACCACTGGTACTAGGAAATAATCTTTACCTTTGGGCCAGTAAAATGACTAGTGCAGTCCAAATGGTTTTGGATCATCATGCAGGTGTTTGTAAGCA	204	118	Mapped	3	108	129	4.2	0	108.6	0	100.8	0	111.1	0	99.3	0	109.8	0	99.5
36235_2888	ss2137302035	[T/C]	AAGTTAAGAAAGAAAATAATTATCTCTTCAAAAAGGCAGCCCATTATGTTCTGTTCTGTTACCTTGAACTCTTAAGAATATTTCATATTATTTCTGGAA[A/G]AACTGCCAGAAATGATGTTTACGGGATTTGTATATGTAGAGTAGGAATTCATTTGATTATGTCATGATTGGCAAATAATAGTAATATGTGATATTTTAAG	204	150	Mapped	3	109	130	13.2	0	108.6	0	100.8	0	111.1	0	99.3	0	109.8	0	99.5
10403_2097	ss2137297894	[A/G]	CTGTGGTAGTCTCTTCTCTTCAAAGGCCTTAAAAGCTGCTGCCATTCTCTTCTCTGGATGGCGGTCTGTGTTACTGTCATCAGTATTTAGAGCAGACAG[T/C]GCTGCATCAATACCACTTGCTGATATCACATCACCTTCTACCCTATTGAGATTTTCAATTAGGGGATTGTCAAGGTGTGTCTTAGAATCTTCTTTTTCTT	204	115	Mapped	3	110	131	21.1	0	108.6	0	100.8	0	111.1	0	99.3	0	109.8	0	99.5
122_304	ss2137298167	[A/G]	TTACCCCCCTCCCCCATTTTGAAAATCCAGAAACAGTGCCTTATGAACCAAAAAGCTTCCTTACCTAAGGGCAAGCATCACCCTGTCTCTATATTTTGA[A/G]TACTCCACTAATGACTGTAGATGTTGACATGGTGGAAAATTTTCAGTGCCTTATGAACNNNNNNNNNNNNNNNNNNNNNNNATATTTTCTACCAATTTTT	204	79	Placed by LODE	3		132		0	108.6	0	100.8	0	111.1	0	99.3	0	109.8	0	99.5
22584_89	ss2137299847	[T/G]	GGGCGCTGCTTGCCTCGTCCGGACTGGGAATACGGGGATGAGTGTGCTGTGTATACGTACCTCAGATACATGCATAAGTTCATGTGAA[T/G]CATACGTACATACAGGCAGACAAACGCAGGNNNNNNNNNNGGCAGACAAACGCAGGGCAGNNNNNNNNNNNNNNNNNNNNNNNNNNNNNNNNNNNCAAAC	193	87	Placed by LODE	3		133		0	108.6	0	100.8	0	111.1	0	99.3	0	109.8	0	99.5
43940_52	ss2137303020	[A/G]	ATTCGATCGTGATCGAACCTCGGACGTCATAGCCAGCCTTACCCACGGACT[T/C]AGTTGTCAGAAATGCTACTTCAGGAACAGGCGTGGCGAGTGCGAGGCGAACTGGGCGTGTCTCTTTGCCATGCGTCGGCGGCCTATTATGGTTGNNNNNN	156	65	Placed by LODE	3		134		0	108.6	0	100.8	0	111.1	0	99.3	0	109.8	0	99.5
6257_104	ss2137304832	[T/C]	TCCTGAGTATGGGAATAGTGGCACTTTTCCAGTCATGGCTCATGGATGGTATATTTCACATTCGTTAATTGATGTAAATAATGCAAGAGCCCCTTCTTA[A/G]ATGCGAAATGAGTCTAAGCACCCACTAAGAGCTTTGTGCACTCATGGCGAGTTATTCCTGTAACCCTGGCCTTCAGCCAAAATTTTTATGATAGGATGTA	204	32	Placed by LODE	3		135		0	108.6	0	100.8	0	111.1	0	99.3	0	109.8	0	99.5
7463_50	ss2137305900	[A/G]	CGGGGATGGGGGGGGGTTGTTTTCTCCTGTGCGTGTGGCCTGTTGGAAT[T/C]CATAATGGGAATGGGAATCGTGTTTGGGAATGGACGTCCGAACCCGCGAAAGAAATGGAGNNNNNNNNNNNNNNNNNNNNNNNNNNNNNNNNNNNNNNNN	154	33	Placed by LODE	3		136		0	108.6	0	100.8	0	111.1	0	99.3	0	109.8	0	99.5
25230_110	ss2137300303	[A/G]	TTACCTAACTTGTATATCACATCAGGTGTCCATAATTCAAAATTAAAATATAAATACTAGGGCTCATCATTATTCTTAAACTATGTACATTGATACTGG[A/G]GAGTTGGTATGTGGTCCAAAAAGAACTTTGATTATATGAAATAAGTTATGTGTACTTGCCNNNNNNNNNNNNNNNNNNNNNNNNNNNNNNNNNNNNNNNN	204	131	Mapped	3	111	137	9.6	0.4	108.6	0.4	100.8	0	111.1	0	99.3	5.1	109.8	4.9	99.5
63397_667	ss2137304918	[T/G]	CATCCACGTAGGTGACCGCCTTCTTGCAATTAATGGTGCCTCTCTCCGGGGGAAGCCTCTCAGTGAGGCCATATTGATGCTCCAGAATTCTGGTGATAC[A/C]GTCACATTAAAAATTTCCCGGCCTAGGGATTCAGGTGTTCCAAGTGAAGANNNNNNNNNNNNNNNNNNNNNNNNNNNNNNNNNNNNNNNNNNNNNNNNNN	204	112	Mapped	3	112	138	21.1	0.1	109	0.1	101.2	0	111.1	0	99.3	0	114.9	0	104.4
2820_316	ss2137300826	[T/C]	TTACTACATGTCAGGTACATCTTGACTGAAGCACTACAAGGACTGCTTCTTAGCTTGGCCATGTGTGAAAGGAACAGGAATTGATTATGTAGGAGGATA[T/C]CATGACAGGCTCTGCATCAAATCAAATCCCTATTACTTTCACATATTTTGGAAAATAGCATTACACAATTGACAGAGGTATGATATTACAGTACGTGTTG	204	123	Mapped	3	113	139	26.5	0.1	109.1	0.1	101.3	0	111.1	0	99.3	0	114.9	0	104.4
SYG190	rs142459311	[T/C]	TGCCTTCATTTTGTTGGGGCTGTGACGGGCCTCCCACTGCTTGTTGAGGTAATCAATAACCAGCTTGGACACTGATTCAGGAGTCTGATTKGGGACAATGCGGATGCTGAACTTGCCGATCACTTTGCGGGGGATAACRGTTTTGGCACC[A/G]GGCTCGCTGAATGCGCCTTCAATGCCGTGCAGTGAGAGTGATGGGTTCCTCCACCTTGCCATGAGGGTTTTGGTC	230	200	Mapped	3	114	140	18.7	0	109.2	0	101.4	0	111.1	0	99.3	0	114.9	0	104.4
17536_100	ss2137299014	[T/C]	TTTCACTATCAAATAAACACTTGTCTAAACTAAACAAAAGCATCTGCCTGATGTATCCCAGTTATTCAGGGAACCATTTTGGAGTCCTCATCCCCCACT[T/C]TCTTGCCTTCTGGATTTTCGGGGATGTCCTCCCCAGGCCTAACCACAAGGGACGGATCGTCTTGTCTCCCTTGGCGCACTTG	186	140	Mapped	3	115	141	1.5	0.6	109.2	0.6	101.4	0.9	111.1	0.9	99.3	0	114.9	0	104.4
38501_158	ss2137302345	[T/G]	ATATGAAGTGATGCAGTTTAGTGCTGATATAAAAGAAGTGGGCTGATGTAATTTAGGTTTTATTACCACTGTGTACATCCTCATCTGTCGTTTGGTAAC[A/C]TGAATGAGAGCAATGATTAGACAGCGCAGCTCAGTCAGTGTGTTTAGATGAGACTCGCGCACTTGAGTGCTTCTTGCGGGTGTTCAGTGGGCGTGGGAAG	204	70	Mapped	3	116	142	15.1	0	109.8	0	102	0	112	0	100.2	0	114.9	0	104.4
7590_2407	ss2137306003	[T/C]	CGGTGGTGTTGGCTTCTGGTTAGGAGGCTGAGGCTGTGGTGCTAAAGGAAGGCTGCTATGGATATGATGGTCATTCCCTTGCTGACCAAGGGCACTCTG[T/C]GGTAGAACACCCGGGGTCTTGGGTTTGAGCATCATACTGGAGGCGGCAGGGCGAAGGGACACTTCTCCATCAGAAGAGCTAGATCCTCCTCCACTGCTGT	204	210	Mapped	3	117	143	27.4	0	109.8	0	102	0	112	0	100.2	0	114.9	0	104.4
4078_117	ss2137302637	[A/G]	GTGCCATTTTGTCTCGAACATTTCTCTGAAGTAATCTGAGCGTGCACTAAGTATGCACCGATGGAGAGCAAACAATTCCCCTTGTACCACGAATGTAAC[A/G]TCACTGTATTCGCCACTTTCAAACAACCTTCTTAAAAATTCATCATAGGCGTCCCTTCTAATGGTGTGTGTTGTTACTAAATTATGTTGTGTTAAGATGC	204	246	Mapped	3	118	144	43.6	0	109.8	0	102	0	112	0	100.2	0.3	114.9	0.3	104.4
49754_4244	ss2137303626	[T/G]	ATTCTGATGTGGTAGTGAAAGTGAACTTTCCAATTCAACAATGGTAGTGTTTAGTTTCTTATGAGAATTACATATTTTCTAATGTTAATTGGAAGAGCT[A/C]CTCTTTACTAGAGTCATTATGACTTTCTTGTTTTTTTAAAGCACAAAAATATATATTTGTGAATATTGTATTACCTTTTAATTGTACCTATAGAAGATGA	204	190	Placed by LODE	3		145		0	109.9	0	102	0	112	0	100.2	0	115.2	0	104.7
31680_296	ss2137301364	[A/C]	TGTTTCTAAAAAATTAAAANNNNNNNNNNNNNNNNNNNNNNNNNNNAAAACATAGAGCAACAATCTCAGCCCAAAATCTTCCCTTTGTCGCTTTGCCCT[A/C]ATATGTACGAAGCTGCAAATGTAAATGGCAAAAGTTCAAAATGTTGAATACTCTAACACCCGAAAATGCAGCTGCAAAAAA	185	189	Mapped	3	119	146	44.6	1.5	109.9	1.5	102	1.6	112	1.5	100.2	0.9	115.2	0.9	104.7
18848_112	ss2137299209	[T/C]	TCAAAGGTGGTGACGCTCCATCATGGCCGACCTAGAGGAGACTTGGACTGAGAGAAATTTTTACGACCGTCCTCTCTCTGTGTGGCTGCAGGATGAGTA[T/C]GGGGATGAGGACTTTCTTCTTCTTGACATCTTCACAGCAGCCAGTATTGGGTGTTCTCAGCGCGTGGGAGATATTATTAAAAAGGACAAAAAAGCTGTTG	204	205	Mapped	3	120	147	3.1	20.3	111.4	17.3	103.5	27.7	113.6	22.7	101.7	12.1	116.1	10.9	105.6
2897_647	ss2137300950	[T/C]	TTTCTATAAGGGTTTATACTATCAGGTAGGGGACATAGTATCTGTCATTGATGTCGATGGAGGTACATACTATGCTCAGATCCGAGGCTTGTTACAAGA[T/C]CAGTATTGCGAAAAGAGTGCTGTGCTAACATGGCTAATACCAACTAAAAATTCTCCACCCCCTGAAGAAAGTTTTGACCCTTCAACTTATATAATAGGCC	204	131	Mapped	3	121	148	3.3	0.4	131.7	0.4	120.8	0	141.3	0	124.4	0	128.2	0	116.5
22747_1434	ss2137299875	[T/G]	GACCGCCCCCTCCCGCACCTCCTTCTGAAGCTGGCAGAAGCTCGGGTCGAAGCGTCGGTTGAAGGCGCAGATGAGAGGCTTCCCCGTCTTCTGTGCGAT[A/C]TCGTAGCAGTGCTTCGTGCTCTCCATTTCCTCCGCAATGGGCTTCTCGCACAGCACGGCCTTTCCTGCCGTCAGCGCCTTCGTCACCAGTTCCCTGTGCA	204	157	Mapped	3	122	149	8.7	0	132.1	0	121.2	0	141.3	0	124.4	0	128.2	0	116.5
24131_3422	ss2137300118	[A/G]	TTAACCAAGTCATATGAAAATATATTATTTAATTCTTGGTTATACTAGAAGCCACAAACTGAAACTGAATAGAGCATTTTGAGTTCAATAGATATGTCA[A/G]GGGCAGTGAG	114	73	Mapped	3	123	150	2.4	2.4	132.2	2.3	121.2	2.6	141.3	2.6	124.4	0	128.2	0	116.5
39820_40	ss2137302509	[T/C]	GCCTTATGTCTACACCTTTTTGTTCGCCACATGTAATAC[A/G]TATATTACATGAGTAAAACTGGAATGATACGATTTATGTGGCTACTAACTAAGACTTGGAAATGTTAAATAGATCTATGAATGTACATGAGAAAATATAA	144	108	Mapped	3	124	151	6	0	134.5	0	123.5	0	143.9	0	127	0	128.2	0	116.5
33123_91	ss2137301590	[A/G]	TGGACACCTTCTCGCCTGTGAATCCTCAGAACAAATTGACAGAATGATTGATCTGCAAAATTTAAAGCAGCCGTCAGTTGCCATCAAGGC[A/G]ATTGAAATCGTCCTCTTGATCATCGCCGTGTCCATCTTCGCGGGTGACGGCGCCCACTGGACCTTCTTCGCCATGAGCACGATGGTGGGCGGGCTTCTCA	195	0	Placed by LODE	3		152		0	134.5	0	123.5	0	143.9	0	127	0	128.2	0	116.5
15890_70	ss2137298736	[T/G]	NNNNNNNNNNNNNNNNNNNNNNNNNNNNNNNNNNNNNNNNNNNNNTTGCCAGCGTCTTTTTGTATATAT[A/C]TGTACTTATATGTACCCAAATGTCCTCGCAGTACATCATTCTACATCTAATCCACATAGACGTGTAATCAAACAGAGTGTATTTCAAAATCCTTCAGATA	174	165	Mapped	3	125	153	25.9	1.4	134.5	1.4	123.5	2.7	143.9	2.6	127	0	128.2	0	116.5
26564_173	ss2137300551	[T/C]	CCGACGTTTCATGAGTGTCTTTTTGAGACCTCGCACAGCCAGTCGAGNNNNNNNNNNNNNNNNNNNNNNNNNNNNNNNNNNNCAGCACTGGTTTTCCTG[A/G]CGCATTCATCCCAGCAAGGCAAGACCCAGAGCAAAGAGAATGGCTTCGGGACATCATCGGCCAAAGGTTGAATTTTATGGTGGGAGGTCACGGCGAGGAC	204	227	Mapped	3	126	154	20	1.8	135.9	1.7	124.9	3.5	146.6	3.4	129.6	0	128.2	0	116.5
16468_223	ss2137298827	[A/G]	CACTGGTACAGCGATGACAAATTAATTTCTGAAAAGTACTGTAACCTTTATTTTCATAACACTCACTGTGCTTCATATCAACTAGGGTTCTAATAACCT[A/G]AGACGTAGTGTGTTTNNNNNNNNNNNNNNNNNNNNNNNNNNNNNNNNNNNNNNNNNNNNNNN	166	131	Mapped	3	127	155	23.2	0	137.7	0	126.6	1.3	150.1	1.2	133	0	128.2	0	116.5
10740_1580	ss2137297945	[A/G]	ATTTCCTTGTTTATTTTTTTAAGTACTGTAATTAAGAGTTCAAATATGACTAGCAGTTACATGTAGGCAAAAAGAAAGGTATACAGTGTCTCAAAATTT[T/C]GTGGAACTGAATTAAAAATGACCAAGAAATAAATACTGTTGATGATAGATTCTGTAATGTTCAATAGACAGAGGACAGCCCTTTGACAAGAAGACCCTGA	204	126	Mapped	3	128	156	18.4	0	137.7	0	126.6	1.1	151.4	1	134.2	0	128.2	0	116.5
12476_249	ss2137298218	[T/G]	TCCTGAAATAAATGATACTTCTGTGTAGTATATCTGGTACTGAAAGATAAACAAAACTGTCAACTATAACAATCTTTCAAAAAATATGAGACTCAAGAC[A/C]ATCACTAAATGCATAACAACAATCACGATATCATACAGTTTATACCGATCATATCTCTTCTGATCC	170	173	Mapped	3	129	157	28	1.2	137.7	1.2	126.6	0	152.5	0	135.2	0	128.2	0	116.5
32108_110	ss2137301429	[A/G]	GTCACCATCATCAGTGTCAACACCTGTAGGCTTCAAATAGTAATCAAAACACTGTGTAATTACAGGACGGGGTTCAAGCTCACTAAGCGCCTTAATGGT[T/C]GAAATGCGAGGAATTCCATCTAGGGGCAAGCTCTTCTCTTCAATTAAATTGAGAATGTGGGATACAACTTTGAATCTATAATCAAACTCCAGGACTTGCC	204	187	Mapped	3	130	158	18.7	0	138.9	0	127.8	0	152.5	0	135.2	0	128.2	0	116.5
39189_2117	ss2137302444	[T/C]	TCACAAAGGTTACATAAATGAGGCACGTGATATATTTGCCCAGGTGCGAGAGGCAACAGCTGATTTCAGTGACGTTTGGATGAATATTGCCCACATCTA[T/C]GTAGAGCAGAAACAATACATCAATGCTATACAGATGTATGAAAATTGCCAGAAAAAGTTCTTCAAATATCCAAATGTAGAAGTTCTTGGGTATCTTGCTC	204	153	Mapped	3	131	159	14.1	0	138.9	0	127.8	0.2	152.5	0.2	135.2	0	128.2	0	116.5
8423_1151	ss2137306211	[T/C]	NNNNNNACGAAAATCCTTAATACTACACCGAAGTACGTCACTTGGAATTCATCGGTAAAATGTTGAGTGAGATCAAAACGCATACAAGTGCCTCTAGCT[T/C]ATATTTGGTTGAAGCTATTGCCAATTTTGTTTTATGATTGTCAAAGTGCAATCTACTGTTTTTTTTTTTAAGGAATATTTTCCACAAA	192	215	Mapped	3	132	160	24.4	0	138.9	0	127.8	0	152.7	0	135.4	0	128.2	0	116.5
17855_128	ss2137299066	[A/C]	GAAAGGAGAGAGAGAGAGGAAGAGGAAAGGGGGATAATCCAGAGGAGACAAGCACCTTCTTTATCACATTCTGCGTTTCTTCCTCTTCTTTTTTCTCTT[A/C]TTCGTCTTTCGTTTCTTTCAGCGCTTTATCATCTTACTACTATTTCTCTCCATCCTCCCGTTCTCTCCCCATTCTTTTCTTTTTTCGCCTTCTCCTTCTC	204	156	Mapped	3	133	161	0	0	138.9	0	127.8	0	152.7	0	135.4	0	128.2	0	116.5
47068_1169	ss2137303348	[A/G]	TATGTCATTCNNNNNNNNNNNNNNNACATTGAGTATGTCATTCCAATGGTTTTACAAATATGCATTTGTAAATGAGTCTTGTTCTTGAAGAAAGTTGCT[T/C]GACCTAATATTGAAACAATTTTGTAGACAGGAAGAGTTAATACCCTCGGTTTACCAAAAGGGAAGGTAAAGTTAATCATAATGTTATTCACTTCCTATTC	204	96	Mapped	3	134	162	0	0	138.9	0	127.8	0	152.7	0	135.4	0	128.2	0	116.5
17402_2476	ss2137299000	[T/C]	TGCGCCATTCACCATGTCTGTCAAAGCCCCTGCAATGCCAACACATATACAGCTGCAGTTCCCATTTGGGGATGCACAGGCGGCAACCGGCCATACACA[A/G]TGGGTATCAGGAGGCTGGGGAAAGTAATACCAGAATAACACGTTGAAATGTTTCATATTTTCTCCAGATTCAAACGGCCAAATGTAAATCCATGTAACAT	204	116	Mapped	3	135	163	8.7	0	138.9	0	127.8	0	152.7	0	135.4	0.6	128.2	0.6	116.5
30164_134	ss2137301130	[T/G]	AAGATGGAGGAGGAGGTGGTGGAGGACAAGGTGGTAGAAGTGGAGGAGGTGGTGGAGGACAAGGTGGTAGAGGTTGAGGTCGAAGTGGAGGAGGTGGGG[T/G]TANNNNNNNNNNNNNNNNNNNNNNNNNNNNNNNNNNNNNNNNNNNNNNNNNNNNNNNNNNNNNNNNNNNNNNNNNNNNNNNNNNNNNNNNNNNNNNNNNT	204	128	Mapped	3	136	164	6.9	0	138.9	0	127.8	0	152.7	0	135.4	0	128.8	0	117.1
22275_632	ss2137299793	[T/C]	TGCAATAGTAGATGTGAGAACAAGAGAACAAGAAAGGGAGTCAACATCAGATGAGAAAAATGAAGCTGTTGAAGTTCGATTGCAAGTCACCCAGTTACT[T/C]AAAAATTCTAGGGCATCAGTTAAGACTGCTTCTAATTTGCAGCCCTATAATGAAGACATTGAATACATAGATGAAGCAAAGGACCGCTGGTCTCAAAAGA	204	194	Placed by LODE	3		165		0	138.9	0	127.8	0	152.7	0	135.4	0	128.8	0	117.1
21468_305	ss2137299653	[T/G]	GCAATTTGTATCTTGACAGAAAATGCATTGGTTGCCTNNNNNNNNNNCCTGGGTGAATATTAACAAACTGGACATGCATCCCATGTCCACTGCAATATT[A/C]GTTGATCAATTTTGTCTGCACGTTGATGGCTTCACAATAGCTTAATCACCAAAAAGTCACAATTAACAGTCCTACCCATCTCACCTCTTTCTCCATGTCT	204	150	Mapped	3	137	166	6.6	1.5	138.9	1.4	127.8	0.2	152.7	0.2	135.4	2.3	128.8	2.2	117.1
666_757	ss2137305202	[A/G]	TTTAATAGGAGCTTAACATCTTTATAATTATTCAAAAGACTTCTCTTTTTAAAGCTCTTCTCAGAAGACATAAATCCTTTTTTATTACTTTCTCAGTAG[T/C]TGGGTATCAGATCATCACACTTTCTTGATACCAAAATGTAATCAGTAAGAAATATTGTCATTTTTTTAGATGATAATAAAGAAATACTCTGGCTTTGGGT	204	122	Mapped	3	138	167	6.1	1.6	140.4	1.6	129.2	1.7	152.9	1.7	135.6	2.4	131.1	2.3	119.3
26342_121	ss2137300508	[A/T]	TATTACAGTGCCCCTAATGAGCAAAGACCTTATGAAACATCGAAAATAAATGAAAATCGACTGTATTAGTACATCACTCAACAATTATTATCAAAACAG[A/T]AGTCCTTATAACTGGACGAAGCTATCAGATCAGGTTGTGGTCTGTATAAGAGCGCGCGTGTGTGTTTGTGTGTGTGTGTGTGTGTGTGAATGCATGTGTG	204	143	Mapped	3	139	168	24.4	0	142	0	130.8	0	154.6	0	137.3	0	133.5	0	121.6
72197_52	ss2137305674	[A/G]	TGAATGCTTGAACTTAATTCCGAGTTTTAGCGAGTTCTTCTTTGCCCAAAT[A/G]TCTATTTTGGCTACTTGCATGTCGTTGAGTTGGCTCTTCCAACCACCGGCCTGACCTTTTCTGTAGAACCCTCCGTCCTTCTTTTTCACTTCCTCCTTGA	156	244	Mapped	3	140	169	1.5	2.9	142	2.8	130.8	3	154.6	2.9	137.3	0.2	133.5	0.2	121.6
69299_30	ss2137305426	[T/C]	GGCGCACTTTCTTGTGTGTGGATTTTTGT[A/G]TTTATGACAGTCTGAATCTGTTAATTTCTTTTCATTGTTTTGGTTTTGGCGAATATATTTATTTCCTTAGAGAATATATCAGAGTTGACAATATTTGAAT	134	188	Mapped	3	141	170	3.6	0.3	144.9	0.3	133.6	0	157.6	0	140.2	5	133.7	4.8	121.8
27978_100	ss2137300793	[A/G]	ATTCGTCACTAAACNNNNNNNNNNNNNNNNNNNNNNNNNNNNNNNNNNNNNNNNNNNNNNNNNCGGGAGACGAGAAGGGAGTCTAGATGCGACCTAGAT[T/C]AGAAGACGATCAGGCAACGTGAGCGAAAGTGATACGAGAGAGAGATATAATTG	157	93	Mapped	3	142	171	3	0	145.2	0	133.9	0	157.6	0	140.2	0	138.7	0	126.6
24411_655	ss2137300170	[A/G]	NNNNNNNNNNNNNNNNNNNNNNNNNNNNGGTGGTGTGATCTCTAGCAAGGTCGGGAGTGAACTGTGAATGGTAACGGAACTCGACACGCTTTTATAGCA[A/G]TAATCAGAACGTTTTAGGAAATGGGAATGAAACATTTCGGATGGTATTGGTACAGTTGGGGCGAGATCAAGACGCTATTGCAATGGTACGCTACTAGCAT	204	139	Mapped	3	143	172	2.7	6	145.2	5.6	133.9	4.1	157.6	4	140.2	9.1	138.7	8.4	126.6
67420_1492	ss2137305287	[T/G]	CAATGAACTCAACCTTGTCCACATTATGGCCGAGCTGCCTCAACTGCTCTACACGATGTCTAGTTTGAAGGTACGGGTTATACCTGGCCCTAATAGCTC[T/G]CATTGAAGTGGGTTCATAGCCTGTGTAGCTCTGTGTTGAGTACTCAAAGTCAGAGTCTGGACCCCCAGGACAGTACACGCATATATTACCAGTCATGTTA	204	129	Mapped	3	144	173	3.7	13.3	151.2	11.9	139.5	13.1	161.7	11.7	144.2	12	147.8	10.8	135
16692_542	ss2137298870	[A/G]	AGCGATGGAGAACGTGTACCACTGCAAGACGCCAGACTGCCCCGGTTTCTGCCAGTACGAGGACAACGTCAATATATTCCAGTGTGAAGTCTGCAAGAA[A/G]GTCAATTGCCTCACGTGTCAGGCCCAGCACAATGGCGTCAGCTGCAAAGAATACCAGGACGATTTGGCCAACAAGGTGGACGAGGCTGCCATGAAGACTA	204	145	Mapped	3	145	174	0	0	164.4	0	151.4	0.1	174.8	0.1	155.9	0	159.8	0	145.8
24430_690	ss2137300172	[T/C]	CTACGAGAATATCTGTTCGGAGAGGGAGGACTACGAGGCTCCGGCGAGGAGCGAAGCCGCGAGGCCGAAGCCGGTGCCACAGCTCCGGCAAATGCAGGA[A/G]GTGAAATACGCCCCCGTGTCTCAGAAGGTCGAGATTCGTTCGAATGTGAATGGCGTGGCTAGAGACGCGTCGAATGCCGGNNNNNNNNNNNNNNGCCGGG	204	102	Mapped	3	146	175	12.6	0	164.4	0	151.4	0	174.9	0	156	0	159.8	0	145.8
72543_642	ss2137305707	[A/G]	NNCCTCAAGAGATCGAAGCTTCAGTTGCCAAGAGTGTGGGGAAAAGTTCTCCAAACATTACGGGCTGAAGAGACACATGGAACGCAAGCACGGGGACGG[A/G]AGAGTGCCCTGCAGTGTTTGTTCAAGATTATTTTCTTGCAAGGAGGACCTGATCAAGCACTCGAAATCCCACGAGGATAAAAGCAAAG	192	59	Placed by LODE	3		176		0	164.4	0	151.4	0	174.9	0	156	0	159.8	0	145.8
22533_234	ss2137299838	[A/G]	NNNNNNNNNNNNNNNNNNNNNNNNNNNNNNNNNNNNNNNNNNNNNNNNNNNNNNNNNNNNNNNNNNNNNNNNNNNNCTGAGCCAAATCAGTTACGCGAG[T/C]TCCAACGATCCCTACGCTAGTGTGACACCGCAGACAAATGCATCGACCATTGATGAACTGCAATACATGTGCGCGCCTGCAGTTGACAGAGGCACGGAAA	204	197	Mapped	3	147	177	22.6	1.7	164.4	1.6	151.4	0.2	174.9	0.2	156	2.1	159.8	2	145.8
4356_1026	ss2137302974	[T/C]	TGCTAAAAATTGAGTTCAGGTGTGGTTGGAAGGGCACCGAGGCAACCTCTAATGCTGGACAAGGTTTGTTTTGTTGGCAGTCAACACAGGGAGAAGGCT[T/C]ACCCCATTCTTTTCACTTGCAGTGGATTTATTTGCAATCTACTGAAGATTGTAATAGGATGAGGGGGGTTGTCAATAAATTACAAAACTATGGTGCATAG	204	240	Mapped	3	148	178	15.4	0	166.1	0	153	0	175.1	0	156.2	0	161.9	0	147.8
68407_276	ss2137305354	[T/G]	CGTGTGAGGGGAACTCAGATGCTCCGATGACACGGATTTCCCGTGAGGGGAACTCAGATGCTCCGATGACACGGATTTCCCATCTTCATCCACTCGTTT[T/G]GGATTTGATGGTCTTCTCTTCATGCACGCCTCGCACTGCAGTCTCCACGGAAGATTTATCAATGTGCAGGTTTCACAGACCCATTTCAGTTTGCGCTCAT	204	69	Placed by LODE	3		179		0	166.1	0	153	0	175.1	0	156.2	0	161.9	0	147.8
12493_739	ss2137298221	[T/C]	TGTTGACAAGATTAGCATTAACAGCAGTGAAAGTCTTAGTAGCTTGACCAGTGCGACGAGTAGTTTTGCTTACATACCCATTATGAGAAGCAAAAGTGC[T/C]GGTAACCAGAAGGAAATTTTAACTCCTTGCAGTATAAAGGAAATTTTAACTCCTTGCAGTATACAATCTCAGGCTGTTACTTCGCGCAAGTATAAACTCT	204	117	Mapped	3	149	180	4.5	0.6	166.1	0.6	153	1.8	175.1	1.7	156.2	0.3	161.9	0.3	147.8
30641_89	ss2137301208	[A/C]	GCAGATATAATTTGATTATGATGTGTACATCGTATGTGTAAGTGACATTGATTGAAAACTGCACATGTGCACACATATGTACACACTT[T/G]TACTTACACATGTAGACAGCAAGTACACAATCACTAGGGACTGCAGTAGATTATAATTTGCACATGATTTTTCC	167	240	Mapped	3	150	181	42.7	0	166.7	0	153.6	0	176.9	0	157.9	0	162.2	0	148.1
4300_2217	ss2137302905	[T/C]	TTATAAATCATACCTATTGTCTTCAAATTTGGATATTGTACGTATCTTGGTATTAAATTTGTGGGGTATCCTTAGCACGGCTTAAAGCTCCCAACAACT[T/C]ATATACATGTCTTGCATAAAGCTCTTCTCCATCTGAATAATATATTATGCAATGAAAAAAAATAATAATATGAAGATGCTAAAAATAAA	193	159	Mapped	3	151	182	3.9	0.3	166.7	0.3	153.6	0.6	176.9	0.6	157.9	0	162.2	0	148.1
21979_1844	ss2137299744	[A/C]	AGAGAAGAGGGAAATAGGTGNNNNNNNNNNNNNNNNNNNNNAGGTACCATGCTGAAAATGCAGTTGAAGAATTTTTTTTATAGATTTCTCTATTCATCT[T/G]AGGTCATAAAAGTGTTTTTGTTCACACTTGTTGTTTCTGTTCAAAAGAACTTTTTGCTCGTTTTATATTTTGG	177	68	Mapped	3	152	183	3.9	0.4	167	0.4	153.9	0.4	177.5	0.4	158.5	0	162.2	0	148.1
5989_689	ss2137304614	[T/G]	AAGTGCAAGGAGTATTTCTGTCTACCACAAGTGTCAAGCACTTTCCTCACAACCAGCGGCCGAGGAAATCACTAGTAAATGTTTATCCCGAACTGAATT[T/G]CTCATTCAGCTATGGACTCCAGTGAAGATATTTCNNNNNNNNNNNNNNNNNNNNNNNNNNNNNNNNNNNNNNNNAGGCTACACAGCTAAGCACACACTCA	204	144	Mapped	3	153	184		0	167.4	0	154.3	0	177.9	0	158.9	0	162.2	0	148.1
36199_697	ss2137302030	[A/G]	ACTTGGTTTGTATGTAGTTGGAACAGCTGGTTCAAAAGAAGGAATAGAGTTAGTACTAAGAACAGGTGCTGATGAAGTTGTTAACCATCGAGATCCCAA[A/G]TATATTGACAAGCTCTCAGTAGGGGAGAAGTTTGACATCATACTGGAGATGTTGTCAAATGTTAACCTTGGCCATGACTTAAATCTGATGAAGAGTGGTG	204	179	Mapped	4	1	1	18.1	0	0	0	0	0	0	0	0	0	0	0	0
2551_76	ss2137300350	[A/G]	GGCGGCCCAATCCCTCATGCTAGGTCTGGTCGCCCTCGTAACTGCTCCAGCCCATGTCGTCCTCGTGGGCTTGGA[T/C]TCCTCAGGCAAAACCACAGCCTTGTTCAGGCTCAAGTACGGACAGTACGTGAACGCCGTGCCCACCGTGGGCTTCAACTGCGAGAAGGTGAAGTCCGGC	179	110	Mapped	4	2	2	25.6	0	0	0	0	0	0	0	0	0	0	0	0
65608_119	ss2137305102	[A/C]	TTCGTGAATTCTCATTTGGTGTGTTGACTGAGGATACAATTTACGGTCATCAGGAGCGAAGTGTGTAATAGTGCGAAGTATACAGAATCCACGTGCATT[A/C]AAAATACGCCCACAGTGATAAAATGGGCATGGGACGTGTAGTGGAGGCGGCCCAATCCCTCATGCTAGGTCTGG	178	183	Mapped	4	3	3	22	0	0	0	0	0	0	0	0	0	0	0	0
47931_315	ss2137303446	[T/C]	NNNNNNNNNNNNNNNNNNNNNNNNGAAAGCCGAGAGGGCGATTCGAAGGCCCGAATCGCAGTGAAAATGTGCGTCTAGTGCAGCGCTATGGATGAATCT[A/G]TTAAATTAATTCAGGATTAAGTCCCGGCCATCGTAAGAGCAGTGCGTGGAGCCCCAGCCGGC	166	99	Mapped	4	4	4	6.9	0	0	0	0	0	0	0	0	0	0	0	0
28073_408	ss2137300813	[T/C]	TTAATTAGTGGTTGCTTTCTTGTATGTTGCTATAGAGGCAGAGACTCCCTAGAAAAGCACAGTTTGTTCAGTGGTAGTCAAAAGGCAAAATGCCAAGGA[T/C]AACATGTCACCATGTAAGCATGTTTGTGTGCTGCTCTTTATTTACCTTTTCAATTTTTTCTGTCCCCAGCAAACCGCCATCGATTGCCAGCTTCAGGGTG	204	91	Mapped	4	5	5	15.4	0	0	0	0	6.1	0	5.7	0	0	0	0	0
63154_242	ss2137304893	[T/C]	CGGGAGACCGGAAGTCGGAACGATCAATCTTTCCCAGNNNNNNNNNNNNNNCGGAACGATCAATCTTTCCCAGTCTCCTTGCATGCTTTGACGGCGAAG[A/G]AAATTCAAAGCATAAAACGGACGGAAATAAGACGTCCTTATCACCGTAAACGTCGTTCTTGTATTTTGGGCTGTTGCAAGCTCGCGAGTGTAGGTGAACC	204	135	Mapped	4	6	6	18.4	0	0	0	0	0	6.1	0	5.7	0	0	0	0
40216_432	ss2137302553	[T/C]	AACCCTTGGCTGTGCTTCAACAAATATTGCAAACAACACCCAAGTTGATCAGGGATTAAGAAATGCTGGAGAAGTTCCGCATACCAAGTTCGAAGAGAG[T/C]ATTGAGAAGTTCTATACACTATGTGACCAGATAGAGATAAATTTGCAAACCGCCATCGATTGCCAGCTTCAGGGTGCCGCCTCCCAGAAATATACCCCAA	204	138	Mapped	4	7	7	33.4	0	0	0	0	0	6.1	0	5.7	0	0	0	0
45057_672	ss2137303133	[T/C]	CAACACCATGCTGAGCAATACGCAGGGAAGGCGTTGCCTTTCCTCAGAGTCTGGAGTCAAGTCATGCCACGACCCCATTCATTGCAACATTCATTATAA[T/C]CATCAGTCCAGTAATTCGCTTCGGCG	130	127	Mapped	4	8	8	3.6	3.8	0	3.7	0	0.4	6.1	0.4	5.7	1.8	0	1.7	0
36031_234	ss2137302010	[A/G]	TGTTGGCATCATTAGACTGCTGGATGATCCATTTGTATTACTTCCTACTATCTGTCACACACACGCAAACAAACAAAAATGTTGTAATAACATTTACAA[T/C]TCAGTTTTCATCAACTGTGAACCTTTCATTAAAATCTTGTGACCAGAACAGGTAACAGTTTTAGTAAATCCCCAATATCTGGTTCTGCATCAAAAATCTT	204	198	Mapped	4	9	9	14.1	0	3.8	0	3.7	0	6.5	0	6.1	0	1.8	0	1.7
SYG116	rs142459240	[A/G]	CGGCAACGAATATAACATGCAGGAACACCGCGACGGGGAGAAGACCGAAGGATTCTACAACGTT[T/C]TGCTTCCCGACACGCGAGTCCAGAGGGTCTCTTACACTGTCGACGGCGACTCCGGTTTCGTGGCTGAAGTTACTTACGAAGGAGAGGCGAAGGAACCTACAAACAGACAGACTTATCTGCCGC	192	106	Mapped	4	10	10	1.5	34.4	3.8	27.3	3.7	25.9	6.5	21.5	6.1	50.3	1.8	29.2	1.7
212_86	ss2137299608	[A/G]	TGGTATATCTGTACTGCATTCATGGTTGGACTAGTGGTGAGACACTAACTGTACTGTGTGAGGTTCGCTGGACTGGAATGGTGAC[A/G]TTGGTTTACATTAATGGTTACAACAGGAAGGANNNNNNNNNNNNNNNNNNNNNNNGTGGTTACCTAAATTACAGTATGTTATACACGTTTTGGCATAGCA	190	204	Mapped	4	11	11	12	0	38.2	0	31	0.6	32.4	0.6	27.6	0	52.1	0	30.9
2368_13	ss2137300048	[A/G]	GCAGATGAGGTT[T/C]CTTTCAATAATCTTTGGCTATCATGTAAAAAATAGTCTTTAAACAGAGACAAAAAGAGTAGGGAAAGAACGCTTCAGTTCGGATTAATGATGCCTAACTT	117	132	Mapped	4	12	12	10.3	4.4	38.3	4.2	31	4.7	33	4.5	28.2	0	52.1	0	30.9
54991_255	ss2137304145	[T/C]	TCCCTATCATCATTTTTTTTCAGTTTTCAATTTAGCTCCTTCACCGAAGTTTAAAAAAAGAGAAAGTTCCCGCCAATTCTTTCGGTCCCTAAGTCGTCT[T/C]CAATCAGCGTTCGCATAGGGAGATGTGCCGACCTCCATTTGCTTTCCATTTTCGATGTGTGCAAAAATTTTCTCGCCAAAATAAGCCTGCGTTTGGGACT	204	150	Mapped	4	13	13	7.8	1.3	42.7	1.3	35.2	0	37.7	0	32.7	4.7	52.1	4.5	30.9
SYG171	rs142459292	[A/G]	GCCAAGGCTATTGCCAAGTCTGTAGGTATCATCTCTGAAGGAAACGAGACTGTTGAGGACATTGCACAGAGGTTGAACATTCCCATCAAGGAGGTTGACCCCACTGAAGCAAAGGCTGCTGT[A/G]GTTCACGGTTCTGAACTTCGTGACATGACATCCGAGCAGTTGGATGATGTCCTCCTCCACCACACTGAAATCGTG	202	218	Mapped	4	14	14	25.6	0	44	0	36.5	0	37.7	0	32.7	0	56.8	0	35.4
6781_791	ss2137305316	[A/G]	TTTATTGATGATATTTAGGGGTGATCACCCACTCTAGTATTTTGAGCAAAAAGGAAGATGCAGAAATCTGTTGGACATGTCTCTTAGCAGTTCATCTAG[A/G]TGTAAACAGTACACTTTAAGGTCATCAGATGTATTGATACTGGAGATATGATGATACAACTCCTGACCCAAGCCATTAAGAAGGCTGATTAGATCGGGAA	204	223	Mapped	4	15	15	29.5	0	44	0	36.5	0	37.7	0	32.7	0	56.8	0	35.4
55113_3998	ss2137304161	[T/C]	CCTATCATACAGGGACTCTCCTTCTTGTACATTTTCAAGGAGTTTGGTGTGGATTTTGGTCACAGCCTGACTCTGAAGGAACACATTCCCCGAGTTGAT[T/C]TTTTGCTCGTAGTCTTCCATCTCCTCCTCTTCTCG	139	267	Mapped	4	16	16	31	0	44	0	36.5	0	37.7	0	32.7	0	56.8	0	35.4
48111_925	ss2137303459	[T/G]	CAACCCAGATGCTGGAGAATCTCAGTGATCAAACCCTTGCATGAATGTTCTCTAGCGGATGCAGATCCTGAGTATGTACAAGCATCAGCTGTGCTTGCT[A/C]CTAAAAACGAACCATACAAGGACAAAGTCCAAGCAGTCAGGAACTAGAACAAGAAGCANNNNNNNNNNNNNNNNNNNNNNNNNNNNNNNNNNNNNNNNNN	204	113	Mapped	4	17	17	5.7	0	44	0	36.5	0	37.7	0	32.7	0	56.8	0	35.4
52408_719	ss2137303901	[T/G]	GTAATCAGAAATCTGTTTTGCAACCAAAAACATCAACTCAAACTCAAGGCTTTAGCACCGTGTCATTTTAGAGTGAAATCGTTTCTTCCTCCAGTGCTC[T/G]TGTTTCTTCAATGCTGATATTTAGGGGTGATCACCCACTCTAGTATTTTGAGCAAAAAGGAAGATGCAGAAATCTGTTGGACATGTCTCTTAGCAGTTCA	204	115	Mapped	4	18	18	3.6	6.3	44	5.9	36.5	7.9	37.7	7.4	32.7	3.5	56.8	3.3	35.4
38645_127	ss2137302365	[T/C]	TGTAACCCTATCAGTACTTGGAATAACAGGTCTGGTTGGTCCCTCTCCATTTAGTGTAAATTTCATGACAGGTGTGTCTGGGATTTTGGCCTTGTACTC[T/C]TTCACTGGCGGGAGTGGTCGGATCTTTCTGCCATTGTAGCCAGNNNNNNNNNNNNNNNNNNNNNNNNNNNNNNNNNNNNNNNNNNNNNNNNNNNNNNNNN	204	129	Mapped	4	19	19	19	0	50.3	0	42.4	0	45.6	0	40.1	0	60.3	0	38.7
1295_1060	ss2137298298	[A/C]	ATCAAATCGACTCGCCTTGTTATCGTTATCTGATCCAAACGATAGAACTCTCGGATATTAACAACGCACTGACTCTTAACCAAGAGCTGGTGTATGCAA[A/C]AATCTCGAAATGCTGTTGTGAAATGCTGACCGATGTNNNNNNNNNNNNNNNNNNNNNNNNNNNNNNNNNNNNNNNNNNNNNNNNNNNNNNNNNNNNNNNN	204	87	Mapped	4	20	20	5.7	5.4	50.3	5.2	42.4	4	45.6	3.9	40.1	6.2	60.3	5.9	38.7
71269_529	ss2137305602	[A/G]	TTTTATCGTATCATCAGACAATCAATTCAGGAAACTGCCTTTTATCTTATCATCAGACAATCAATTCAGGAAACTGCAGGCAACATACAACAGAAAGAA[A/G]CTAGAAAATCACACAAGCACAAGTCACAGTCTCGTATGCAACAAATACATGTCAATACCTCAAAATTCACATATAAAACAAGCTTTATAAACTTAGTTC	203	122	Mapped	4	21	21	6.3	0	55.7	0	47.6	0	49.6	0	44	0	66.5	0	44.6
49158_726	ss2137303570	[A/G]	GTCACCGTGATCGAGGACACCGACCAGGGGAAGATCGTGGGCTCTGCGACGCTGGCCTGCGAGCTCAAGTTCATCCGCGACTGTGCGAAGAGAGGACGA[T/C]TGGAAGACGTTGTGGTAAATAATGAATACAGAGGAAAGCAACTTGGAAAACTGATCGTATCAACTGTCACTCTCTTGGCTCATCAAGTTGGCTGCTACAA	204	137	Mapped	4	22	22	6.7	7.8	55.7	7.2	47.6	4.4	49.6	4.2	44	22.9	66.5	19.3	44.6
LV0640	rs159816082	[A/G]	GGAGTACCTGGACGGGCTGCTGGAGGGCGGAGGGCAGCCCCACAGCAACCCCATCCTCCCGAACCCCAATAAGGATGCRGAGGCGCCGGCCACGTACCCT[T/C]TGGGGGGCCCTCACCTCCTCCTCGACGCCGCCGACGACCACGACCACCACGCCCGCGCCCATCAACAAGCCCATGTTC	183	144	Mapped	4	23	23	5.4	2.2	63.5	2.1	54.8	0	54	0	48.2	4.1	89.4	3.9	63.9
17384_479	ss2137298997	[T/G]	TACGAAAAGAAGAAAGGGAAGAGGGGAAGAGAAAGGAGGCGGAGGAACAAGAAACATCAACAGAAGGAGAAGGAGGAAGAGGCAAAAGATAGGAAAGCT[T/G]TAAATATAATGGGGGGACGAAAGCCCGGGAGAGA	138	165	Mapped	4	24	24	10.8	0	65.6	0	56.9	0	54	0	48.2	0	93.5	0	67.8
39795_273	ss2137302505	[A/C]	CGAGCAAAGTCTTCCCAAACACCCGAAAAAAACTTTGGGACTCGACCTACAAAATCATATAAAGCGGCAAAAAATTCCAATGACTCATTCACACACACT[A/C]ATTCACCCACTCATATTTNNNNNNNNNNNNNNNNNNNNNNNNNNNNNNNNNNATTCCTTC	164	128	Mapped	4	25	25	10.8	0	65.6	0	56.9	0	54	0	48.2	0	93.5	0	67.8
8256_293	ss2137306186	[T/C]	CGTTTTCTCTGCCAACTTCTTCGTTCTCACTTTCGTCTCCGTTTTCGTCTTTTCCGTCTTCATCTTCGTTCTCGCGTTCGTCTTTCCCTTCGTGTTCGC[T/C]TTCCTTCTCACCTTCGTCTTCGTCTTTGTCTCCGCCTTCGTCTTCGTCCTCACGTTTGCCTCTGTCTCTGTCTTCATCTTCGTCTTCGCCTTCCTTCTCA	204	110	Placed by LODE	4		26		0	65.6	0	56.9	0	54	0	48.2	0	93.5	0	67.8
7485_31	ss2137305916	[A/G]	CAGCAGTATTACTGTTACAATTATCAGTAT[T/C]ATTATTAGCAGCAATATCACAACTCAAGTAAATGCACTGCAGCTAAATATGGCCTTGTGTACCACCAGGGCAAACCGAACTCAGTTGTCCGTACATACAA	135	89	Mapped	4	26	27	3.2	9.1	65.6	8.4	56.9	6.4	54	6	48.2	11.2	93.5	10.2	67.8
8057_133	ss2137306155	[T/C]	CTTCGCCAATTACCTTTTGATGTGTTTTCTTCATACGGTTTCTTCGGTAGAGAACGAAACCCAGAGCGGCGAAGAGACTGAGAACCACCAAGGAACCCA[A/G]GACACCCAAGACGATCACGAGAGTGTAATCTCCATTATCATGCAGTTTTGCCAGCTTGTCTTCCGTGTGCTTGAGGGCTTCGGTTGTGGTATTTTCCACC	204	123	Mapped	4	27	28	21.4	0	74.7	0	65.3	0	60.4	0	54.2	0	104.7	0	78
27982_67	ss2137300794	[A/G]	GTGAATCATGCTCTTGGGGGGTGGGGGGGGGATGGAGCAATATGAAAATCGTAACCGAAATAAACT[A/G]AATTTTGTCTTAGTTTATTCCTACAGGTAAATAACTATCATATAACAATGAACTGGGATCTTTCCATACAGTGTTCTTGTCCTAAAGATATTAACACCAT	171	222	Mapped	4	28	29	12	0	74.7	0	65.3	0	60.4	0	54.2	0	104.7	0	78
67014_2723	ss2137305242	[T/C]	TTGCTCTCTCTAAAATATTTGGCTTGTGTTTTGTCTTTTACGTTGATAATCATCAATGTTTCATTTTTGAGGCTTAGTGACTGGCGCAAGAAGGATCCT[A/G]AAATATTAGATTAATTGACCCAGTAGCATTTTGTGATTTTTGCCTCGGTGCTGGACGTATCACATTTTCCCAGTGCTGGAAATATATTCAAAATGAACTA	204	145	Mapped	4	29	30	2.4	0	74.7	0	65.3	0	60.4	0	54.2	0	104.7	0	78
30295_1159	ss2137301150	[T/C]	TGGGTTGCGAGTGATGAGATCTCGCTACACTTGAGGTCGCAGCGTTGTTCCTTATTATGAGGCGACACAACGCTCACTTGACGTCATCCACTTTCCCTT[T/C]TAATAAAAAAACGAAGCTGC	124	110	Mapped	4	30	31	27.7	0	74.7	0	65.3	0	60.4	0	54.2	0	104.7	0	78
1532_340	ss2137298656	[A/G]	GGCAGAATAAAAGAAAAGAAGCACCTATGAGTAATTTAATCTTCACAGATCTTCTTGCACTTGCTAATGATGCCTAACTTAGATGTTTTTAGACGGTGC[A/G]AAATTACGAAAGGAAGACTGACAGGGGAAGCTGGGATAAGGAAGAAATGAACATGTCCTTATTGCCGTTTAGAAAAATGTCTCCGAAAGGCTACAGAATC	204	30	Placed by LODE	4		32		0	74.7	0	65.3	0	60.4	0	54.2	0	104.7	0	78
13066_257	ss2137298318	[A/G]	GTTGTGTACTGATATGAATAACCTATTATACCATCCTTTAGAATGTAACTATACTTGCACACATGTCTTCAAGAATCAGTATTATGCAGGTTGTTTATG[A/G]TAGTGTGAACAAAAAGATCTAGAATTTTTTTATCGTCAATGGTATTTTAAGGATGTGTAACATTTTATAGATAAAGAATCAATTTTACTTCTTTTCTTTA	204	220	Mapped	4	31	33	1.2	2.5	74.7	2.5	65.3	3.8	60.4	3.7	54.2	0	104.7	0	78
29292_415	ss2137301002	[A/G]	CAGATACCACAGACAAACCAACACTAACAGGAAAAGAACTGTTTATACGTACTGAAGAAGTCCTTGGCGACATTGACCAATCTCTGAACATATTACAAG[A/G]GCTTTTCCTAGAATTGAGAGAAAAGCTGCATTCTGGCCCGCTGCACCACATCAGGTCAAAGGTCAACCGGTCATTTAGCCGGAAGGACGTCGAGACGAAA	204	55	Mapped	4	32	34	16.3	0	77.3	0	67.8	0	64.2	0	57.9	0	104.7	0	78
30705_128	ss2137301222	[T/C]	GCTCTAGTGACCTCAGCACCAGCCCAGTGAAAATAAAACAAGAGACAAAAGTGAATTGACTGAAGGGAAAGCCGCCAGTGAGGTCAGCAAGATGGGGGT[T/C]CCAGAAGCGCCTTATGCCAAGGTCAAGACGCCGAGGCCGGTCACGGAAGGAAGAAGGATCCGCAAGCCCATCATGGAGAAGAAGCGACGCGACCGCATCA	204	209	Mapped	4	33	35	9.9	1.7	77.3	1.7	67.8	0	64.2	0	57.9	3.8	104.7	3.7	78
20116_56	ss2137299413	[A/G]	TAATGAGAGAAAATATATATTTCTTTTTATGTCTTTCTCTCTATGAGTTTGAATT[T/C]AACGATGAATTAATAATTACACGATTTTTTTAAATAGTTAATTTTCGCCGTTTTTGCCTCATTATCCATTTACAAACAAATGCCATACTAATGTAATGAA	160	217	Mapped	4	34	36	14.7	0	79	0	69.5	1.9	64.2	1.8	57.9	0	108.5	0	81.7
LV0814	rs159816083	[T/C]	AATTAAACTATATGTAAGATAATTATACATTTAGAYACTACAATTCAGAAGATAATTACACAATGCTGAATTAACGGAACCGGCACGTCACATCTAAATA[T/C]TCTTGGAAAGAACCCATGACGCGACGTGTTAGTGMCGTGYTTTTTTAATACGCTCATTTGTTTACCTAGAAGACATTTAAACGTGGCGG	194	191	Mapped	4	35	37	0	1.1	79	1.1	69.5	0	66.1	0	59.7	0.3	108.5	0.3	81.7
64525_145	ss2137305011	[T/C]	ACACATACATAAACACACAAACATGCAAACCAAAATTGCAAAGAAATAAACACACATATCCACACAAACACACACACAGACCGACGAAAGATAAACCCC[T/C]CCTCTCTCAGTTTTTATGCGGACGATGCTAGAACTGTAGCAGCATGTTATCAATATCCTAGCATAGTCCCCCTCCGC	181	135	Mapped	4	36	38	15.7	0	80.1	0	70.6	0	66.1	0	59.7	0.1	108.8	0.1	82
26806_465	ss2137300593	[A/G]	NNNNNNNNNNNNNNNNNNNNNNNNNNNNNNNNNNNNNNNNNNNNNNNATCGCACTGTAAAGCAAAAAGGCAGGCCAAGGAAGAGTTCAAAGGATAATGA[A/G]GAAAGAGGAGAGACGATTGCTTTTGAGACAGTGTATGATTGTGTCAAGAGAAGAGGCAGGGCAAGGAAGAGNNNNNNNNNNNNNNNNNNNNNNNNNNNNN	204	153	Mapped	4	37	39	4.2	0	80.1	0	70.6	0	66.1	0	59.7	0	108.9	0	82.1
24297_483	ss2137300149	[T/C]	GGATTATGTGCTTGGAAGTGACATAGCAGGGATCAGGGAAGGTGTATTTCTTATCAGTATTAGATGGAATGAATACCACGACATTCAGTGTGTTTATAT[T/C]ATGTACAAAAAGGCTAGCTTTAAAAAAAAACACTCATATTCAAAGACACTTCAGATACTTAATATAGAAGGCTGGCCCAGGATTTTGCATCCGTCAGCCA	204	163	Mapped	4	38	40	6.3	0	80.1	0	70.6	0	66.1	0	59.7	0	108.9	0	82.1
24785_637	ss2137300236	[T/C]	GGGTCTTCGGTCAATACGCTATGCACATGAAGTTGGTGGTGTGGTGGAGATTGTGGCTAATGATTTCTCAAAGCAAGCAGTGGAGTGCATAGAACGTAA[T/C]ATCACCCACAATAAGGTGGAAGACATTGTTACGTCTAGTTACAGTGATGCCTCTATGGCGATGTACAAGAGTTACGAGCAAGGAAAAAGATTTCACGCCA	204	119	Mapped	4	39	41	16.9	0	80.1	0	70.6	0	66.1	0	59.7	0	108.9	0	82.1
59984_129	ss2137304622	[A/G]	TTCTAACAGTTCAAAGAAATAGCTTGTGCATATGACCCAATCACCAGATAACAGACTGCAAAATCAATAATACATACTACCAACAAAGCAAGCAACAAT[A/G]AGATAAAGCATGAAAATAACTGAAGAAAGATAANNNNNNNNNNNNNNNNNNNNNNNNNNNNNNNNNNNNNNNNNNNNNNNNNNNNNNNNNNNNNNNNNNN	204	224	Mapped	4	40	42	15.7	0	80.1	0	70.6	0	66.1	0	59.7	1.3	108.9	1.3	82.1
70109_1098	ss2137305501	[T/C]	NNNNNNNNNNNNNNNNNNNNNNNNNNNNNNNNNNNNNNNNNNNNNNNNNNNNNNNNNNNNNNNNNNNNNCACAAAGTTAATCTTCAGTGCACATAATGT[A/G]AATAATTTTCCAAACTGGCTTGATTAATTAGGATTTACAGGGATTAAGGAGGGGGGAAGGGACAGGTAAACAATAGAACATATTAGTTTAAAAATATAAG	204	172	Mapped	4	41	43	29.2	0	80.1	0	70.6	0	66.1	0	59.7	1.3	110.2	1.3	83.4
LV0418	rs159816084	[A/T]	AAGTACTTATATARACCTTGTTCACACCATTYATCATGTCACGTCAYCATTCCATGAGCAACTTCGTCCAACTCTAAAATGAAAAAGATGTGGGTATATA[A/T]AATCCTGAGGAAAAGAAAACGGAATTTCAAGTGTTACGATTAAAATTAAACTATATGTAAGATAATTATACATTTAGAYACTACAATTCAGAAGATAATT	205	177	Mapped	4	42	44	6.3	0	80.1	0	70.6	0	66.1	0	59.7	0	111.5	0	84.7
33217_198	ss2137301605	[T/C]	ATTGACAGAATTGACCCTGACACCGCGCCCTGCCACCTCCAAGGCCAGGGATCGTGTCATGTGGTCAATGGCAGCTTTGCTCATGTTGTAGGCGAAGTA[T/C]TGCGGGACCGGTTTGATAGCCAGCGACGAGGAAATGTTGACAATGTTCCCTTTGACCTCAATCAGACGCGGAAGACACAGCTTGGACATGAGGACCATTG	204	148	Mapped	4	43	45	17.8	0	80.1	0	70.6	0	66.1	0	59.7	0	111.5	0	84.7
46145_80	ss2137303251	[T/C]	GCTATTTTCAGCTTGTGCACAAAGGACAGTATACAGAAGAGAGGGAGAAAGAAGTGAAGTGGTGTGGAGGACATGAGAA[T/C]AAAAGAAAAGGGTTNNNNNNNNNNNNNNNNNNNNNNNNNNNNNNNNNNNNNNNNNNNNNNNNNNNNNNNNNNGAGAA	161	138	Mapped	4	44	46	0	1.1	80.1	1	70.6	0.8	66.1	0.8	59.7	4.2	111.5	4	84.7
39865_108	ss2137302514	[T/C]	TAGAGCAAGTAGCCATCTACATACAGTTACCTTTATTTACACATTTTCTATGAAAAAGTGTAATCCCTTCATGCTGAAGCAAATCATGTGGAACCTGGA[T/C]TCCTCTTCAGGCTTTCATGCAATTATATATAAAAATAAAACTNNNNNNNNNNNNNNNNNNNNNNNNNNNNNNNNNNNNNNNNNNNNNNNNNNNNNNNNNN	204	58	Mapped	4	45	47	5.7	0	81.2	0	71.6	0	66.9	0	60.5	0	115.7	0	88.7
10191_26	ss2137297857	[T/C]	TTGCAGTCACAGAGACCCAGCGAGT[A/G]AATGAGGTTGTAACAGTAGCCGGCCCTGTTTCTACAGTTTACCGCACACAAACCGTCGACAACCCTGTCGTTTCCACAGTCTATTTTACTAACAACGTGG	130	53	Placed by LODE	4		48		0	81.2	0	71.6	0	66.9	0	60.5	0	115.7	0	88.7
26149_1728	ss2137300466	[A/G]	TATGTCCGAAGTGGATATGTGACACTTTTTCTTTAAGTGCTGCTCAACATCAGCACCATTTTCAAATGAAGGTTCTGGTCTCTCATTTTCCTTCTCCTT[A/G]ACAATGTCATATGCTCCTGTAACAGATACATTGGTGTCTAATATCATTAATCTCTGTAAGTTCTTCCACTTCTCAATCAGAATTGAGACATTTGAATCAT	204	66	Placed by LODE	4		49		0	81.2	0	71.6	0	66.9	0	60.5	0	115.7	0	88.7
14634_166	ss2137298564	[A/G]	AAACACAAGAAAGCAGAGGGAGGAGAAGGGAGAAAAGGAATCGGAAGGAAGGGAGGATATTAAAGAGGAGAAAAGTAGATGAATGCCAAAGGCAGAAAG[A/G]TCCTTAGCAATGGCAAGTGACCCCCACAACCGCTCCCGGACGCCCCGTGATGAGGATGACGACGAGGAGGACCCGGTGGAGGCGATGATTGCCAAGACGG	204	149	Mapped	4	46	50	2.6	2.6	81.2	2.5	71.6	1.7	66.9	1.7	60.5	0	115.7	0	88.7
SYG311	rs142459427	[T/C]	TTTTTATCMCATCGCTAATACTTGTTTTGTGACAATCAARTGGTTWATTTCKGTAAWTTCTAAATGAAGTCTGAAAGCACAATGATAATACATCTAATAATCAGGTGAAATTAAAGAATAACAACAATGCTAATTATCATGACACAGATAAGATAAAAGAAAATAACGTATCTGGAAGAACGAGTTAGACTAAGATCTTTCCCGTATTAACCAAGGCAAACGCCATTCCTTAACGCTTCTCTCTCGTCTTCAGTTCTTCAGCAGAAACCAGCGCTTAAGGCCAGCCCGTCGCCAGCCCTACGT[T/C]ATGGACGACTTCTTGGGAGGCAGATAGAGAGGCCGAAGGATGAGTCTARTCTGCTGAGGAGATGAGTCTGGCTTGCCGAGGAGATGG	395	135	Mapped	4	47	51	7.2	0	83.7	0	74.1	0	68.6	0	62.2	0	115.7	0	88.7
34577_70	ss2137301799	[A/G]	CCTCCAGAAAGCACCCCTTCCTCTCTCCCAACATTCTCCTCTCCATCTCCTACTACACAGTCCTCTTGT[A/G]TCTACACCCTCTTCCTTTATTACTACTATTCATACTTATTTTTCTCCTCCCCAAAGAACTACTCCACTCCACACCACCCCATCTTCCTCTTGCCCTCATC	174	174	Mapped	4	48	52	29.5	0	83.7	0	74.1	0	68.6	0	62.2	0	115.7	0	88.7
40706_651	ss2137302628	[T/C]	TTTTTCCTTTTTCTCTAAGTCNNNNNNNNNNNNNNNNNNNNNNNNNNNNNNNNNNNNNNNNNNNNNNNNNNNNNNNNNTAATTCTTTCATAAACTTTTC[A/G]TTCTCTTTCTCCAGCTTCCTTTTCTCTCTCTCTTCTTTACTCTTCTTCTTGAGAGTCCCTTTATTACTTACACTGTCTTCTAATTCGCCAATTTTGCTTT	204	160	Mapped	4	49	53	38.8	0	83.7	0	74.1	0	68.6	0	62.2	0	115.7	0	88.7
30221_719	ss2137301140	[T/G]	AATAAGGTTCTTGATAATAAATGATGAACATCGTAGTGAGGAGATAAATGTCAATGAATATTATAAACATGATTGATAATATAATACTAAGGATGTCTC[A/C]TACCAGTAAAGATAACCTACGCTGGTAATTATTCATGGCTTTCAATGTCAATTAACATAAATAAAAGCTATGATTTTTTTCATTATCATCAAAGAAAAGA	204	178	Mapped	4	50	54	19	0.2	83.7	0.2	74.1	0	68.6	0	62.2	2.2	115.7	2.1	88.7
LV0764	rs159816086	[A/G]	TTTTTTTWTGTTTTTATCMCATCGCTAATACTTGTTTTGTGACAATCAARTGGTTWATTTCKGTAAWTTCTAAATGAAGTCTGAAAGCACAATGATAATACATCTAATAATCAGGTGAAATTAAAGAATAACAACAATGCTAATTATCATGACACAGATAAGATAAAAGAAAATAACGTATCTGGAAGAA[T/C]GAGTTAGACTAAGATCTTTCCCGTATTAACCAAGGCAAACGCCATCCTAACG	247	148	Mapped	4	51	55	5.7	0	83.9	0	74.3	0	68.6	0	62.2	0	117.9	0	90.8
34348_267	ss2137301756	[T/C]	ACCTATAAGGACACCAGTAAAGCCGAAAGTCACTGACCAGAAGAAACGAGATGCCGTCCTCAAGCAAGGCTTTAGTGAGGACAAAGTGCCAGCAGACTT[A/G]GATGCCATAGTTGTGGGCAGTGGTATTGGAGGAATGTCAACAGCAGCCATTATGGCCAAAGCAGGAAAGCGAGTGTTGGTTCTGGAGCAGCATGACCAGG	204	106	Mapped	4	52	56	12	1.1	83.9	1.1	74.3	0.3	68.6	0.3	62.2	0	117.9	0	90.8
54967_4163	ss2137304142	[T/C]	GGCCATGTGGGGTGGATAAATTAGAGGCTGTGGTGGAGTAGGTCCAGGTGTAGGAGGCTGTGTTGGCATGTTTGGAGGCCCACCACCTCCTCCTGGATT[T/C]TGCGGAGTTGGTGGTTGCGCTNNNNNNNNNNCCTGGATTTTGCGGAGTTGGTGGTTGCGCTGGTTGTGGGCCAGGACCTGGAGTGTGAGTAGGATGTGGC	204	119	Mapped	4	53	57	10.5	0	85	0	75.4	1	68.9	1	62.5	0	117.9	0	90.8
26802_904	ss2137300591	[T/C]	TCCNNNNNNNNNNNNNNNNNNNNNNNNNNNNNNNNNNNNGGTTTTGTCAACAGCCAATATATACGTGTGGCATATGAATTTAGATATTAAAGAATAAAT[A/G]TTAAATGCAAATATTCGTTTTTTTCCTTGGTTTCTTCTTTCGAATATCTTTAAATACTGTCATTACTTAATCATTAAAAAAAATGTACTGAGAAAAAAAC	204	94	Mapped	4	54	58	5.4	0	85	0	75.4	0	69.9	0	63.5	0	117.9	0	90.8
LV0353	rs159816085	[T/A]	TTTTTTTWTGTTTTTATCMCATCGCTAATACTTGTTTTGTGACAATCAARTGGTTWATTTCKGTAA[A/T]TTCTAAATGAAGTCTGAAAGCACAATGATAATACATCTAATAATCAGGTGAAATTAAAGAATAACAACAATGCTAATTATCATGACACAGATAAGATAAAAGAAAATAACGTATCTGGAAGAAYGAGTTAGACTAAGATCTTTCCCGTATTAACCAAGGCAAACGCCATCCTAACG	247	183	Mapped	4	55	59	34	0	85	0	75.4	0	69.9	0	63.5	0	117.9	0	90.8
36522_579	ss2137302082	[A/C]	AAGATAAGCATTTGTTCACTGCTGAGAAGTATTTTCAGTAATGATTTTAAAAATGTTATAAAAATAGCAATGACAATATTTTATACATAAAAATCCTCT[T/G]GATACTTGGTAAATTATATTACTATTCAGATATACAGACAGTTTGAAGAAAGACATTACTATATGTGCATATGTGCACATTACTGAATGTAGCTTATATG	204	222	Mapped	4	56	60	27.4	0	85	0	75.4	0	69.9	0	63.5	0	117.9	0	90.8
10581_252	ss2137297923	[T/G]	TTTCGTTACCCAAGTTTGATTTTAAATTAGCGAAAAATGAGTGTTTAGAGACAGAAATAAAGTTATAGACATTTTCTGTTTATGTCTCACGAAGACAAT[A/C]ATTTTACCATTGATAAAAATGGGGTTTAAGAAGAGTGAGGCATCGGGACAGAAGAGAGGTTGGTCGCGATGGTGGCACCTGGTGGCGTTGGGAGCCATGA	204	200	Mapped	4	57	61	14.7	0	85.1	0	75.4	0	69.9	0	63.5	0	117.9	0	90.8
25480_806	ss2137300343	[T/C]	TGGACCAATTGGCAACTCCTCACAGCTTTCACTACTGATTTACAACCTTTAAACATGACTTTCCCAATGAAATATGAACTCCTCCAGAATATCCTTCTG[T/C]ACATTATTTATTCTTTCTTAAACTGTTTAACAATTTCATTGTGATGAATTATGCAGCTATTAATGTTAATAAAAACTGATATCTTCAGTTACCTAGCATT	204	100	Mapped	4	58	62	7.2	0	85.1	0	75.4	0.5	69.9	0.5	63.5	0	117.9	0	90.8
6279_329	ss2137304859	[T/C]	GAGGCTCACAATCGTCCCTTTTATTAAAGAAAGCGGTGAAACTTCCAGGGATGACTTAATCAATCACGATATCGGCTTATCGCTTGAATGTCAGAAATG[T/C]AATGTAAATCACCCAAATTTAGAGGTATACTGCAATGTAAAAGGAAGGGATCAACATGAAAAGTTGTTACCTAGAATGGATTATAACAAAATGATATGGA	204	82	Mapped	4	59	63	1.2	2.6	85.1	2.6	75.4	0.9	70.4	0.9	64	3.8	117.9	3.7	90.8
49813_189	ss2137303637	[A/G]	CAACCTGGTTTTAACAGAGCTTCAAGCCAACGGCTGAACAACATGGTTAGGATAGAATTTCTTGCTATTTTTGTGGTACAGGCGGTTCACGGTGCTTAT[A/G]AACTGGTCCCATTTTGTCTGCCACATCAGCATGAGGTTAGCTTTGTGGTCTTCGTCCAAGCTGCTGTACTTGATGGAGTTGATGGCCAGCTGCTTGAGGA	204	185	Mapped	4	60	64	19.1	5.3	87.7	5	78	7.9	71.3	7.4	64.9	0	121.7	0	94.5
LV0475	rs159816087	[T/C]	TACGAGAGTGCCTTACAGTTCTTGGCCTCAAGGAATGTGTAGCTGTACTGGACCAGGCGTAAGAAGTGACATACATTTCATTAACCTGAAATGTGCATAT[T/C]ATAAGTGCAGAACAATTTTGGTTATTGAGTTCTTACTGTTAGATTTTCATTCTTACCATGTACAAACTTAAACTTTTATATGGGGGTTCACATATTGGGA	205	133	Mapped	4	61	65	13.2	0	93	0	83	0	79.2	0	72.3	2.3	121.7	2.3	94.5
12240_462	ss2137298175	[A/C]	AAAAAAAAACAAAAAAAAAAACACTTTCTTCTAATATCCTGATGCCATCTTTTTCTTAGCAGCAGCAATGATTCTTGAGTGATTCAGTGCCGTTGTATT[A/C]CGCATCTTAAAACAGTTGTTGCAAAAGCGTTCATTTTCATACATTGTAGAGCAGCCTTCACGGTGAATATATTTAGGGCAGTTTGAGCAGCGTACCATAC	204	185	Mapped	4	62	66	10.2	0	93	0	83	0	79.2	0	72.3	0	124	0	96.8
29089_353	ss2137300968	[A/G]	GCCTTGGCTGGTAGCAGGAGCAGTAGGGGCTTTGTCAGGCTTTGTTGCCTACTGTAATGTTCCTCTGGCTTGGAAGGGGACACCTCAGAAAGCTACACT[A/G]GAATGGCTGTCAAAGGCTCCATTACAGCAGCTCCATGGATCAGGGGCATCCTTGATAGCCTCAGATTTGTGGAATAAGAACGGAGCTGTGATTATGGCTG	204	96	Mapped	4	63	67	14.1	0	93	0	83	0	79.2	0	72.3	0	124	0	96.8
22814_272	ss2137299887	[T/G]	AATACATACATCAACTAAAATCTTCCAATAAGGCAGAAACCTTTCTTTAAATCTGATATACAGACTAGAATTCTATGTGACATGGGAGTCATTGGAGTC[T/G]TCGGAGCATCGCCTGGTCCAAAGAGCACTACTTGCGCGAGGAAGAGCAAAGTAAAATGAGCATTTTATCTTGTACAAAGTCACATACGCCATTGCTAGGT	204	128	Mapped	4	64	68	15.6	1.3	93	1.2	83	1.2	79.2	1.2	72.3	0	124	0	96.8
16082_197	ss2137298770	[T/C]	GCAGGCATGGAAGGCCCTTTCTTTATGATTATTTTATATGCAAATGAAGTACTGAAGTAGGATGGTCGTTTGATTGCGTTCCTTGTATTATTTCATTGG[T/C]ATTGATATGATTGTTAATTAGTATTAATAATGCCCTGAATTGCCACTACAACGAAGCATTGAAGTACATGCTGACATTGATATGATATTTGTGATTCTTG	204	113	Mapped	4	65	69	19.9	0	94.2	0	84.2	0	80.4	0	73.5	0.9	124	0.9	96.8
30607_515	ss2137301202	[T/C]	ATCACAGCAGGCATGGAAATACCTCACAGAATATGCCTCAGAGGAAGATGCAGTGCAAGGTCTCGTCACACAATTTAACAATGAGAGCTGGTTGGAGGT[A/G]AAGCGTATGTCAGACTTCTTCCATTGTGATGGTGAGGTTATGACAGATATCTCATTCAAGGCTGTGTATAGGAAAGATGATACACGCATTAGTTATTATC	204	214	Mapped	4	66	70	6.4	1.4	94.2	1.4	84.2	2.6	80.4	2.6	73.5	0	124.9	0	97.7
53600_84	ss2137304005	[T/C]	AGGGGGGAGGGGTTATGAAGTACACAGGTTACACACGCAGTACAGTTGGTACCATTGCGTGCATCCACACATAAAGAAACACT[T/C]NNNNNNNNNNNNNNNNNNNNNNNNNNNNNNNNNNNNNNNAAATGGAAAATGGGAATAGCACCTTAGGAAGGCGAAGTCAACCTTTACAATTTGGCGATGG	188	164	Mapped	4	67	71	2.6	1.6	95.7	1.6	85.6	1.8	83	1.7	76.1	2.3	124.9	2.2	97.7
5201_2404	ss2137303861	[A/G]	CCTCCAGGAGCAGCCCGCACCAGGAGCAGCCCGCAGGCAGGAGCGCCTCGATGGAACACGGCAGGAGGGAGTCAAGTCAGAGCAACTGCAGACAAGTGC[A/G]CGCTCTCTCAGCACCGAAAACCTCCCCTACAAGAGCAATCAGGGCACAGCACAGGGCACGGCACAGAGCTTGGCCAACCGGCAGAGAACTGTCTCAGCAA	204	83	Mapped	4	68	72	15.4	0	97.3	0	87.2	0	84.8	0	77.8	0	127.2	0	99.9
8106_138	ss2137306162	[A/G]	AATATGAATACTATGTCATTCATTTGCATAATTTTTATTACCTGTCAGATCTACATATAAAAATCTTAGGGTTGGTATACTCATGCAATCAAAACTTTA[T/C]GAACTCATAGCATTTGGATTTTGTTTTTATGTACATGTAGGGAAGGAAAAG	155	173	Mapped	4	69	73	22	0.9	97.3	0.9	87.2	1.7	84.8	1.6	77.8	0	127.2	0	99.9
4871_330	ss2137303518	[A/G]	TCAAGATATGAGGAATTTGACAATGGTGTAAGAAAGATACAGCTTACTAGCTTGAACCTCTCTGGGTGCTGGAGAGTGACAGATGAGGGTCTCTTTGCT[T/C]TGCTGGACAGTGGCATAGTGGTGGACATTTCGCATTTAGATGTTAGTGGATGCTTCCAGCTCACTGGAGANNNNNNNNNNNNNNNNNNNNNNNNNNNNNN	204	132	Mapped	4	70	74	6	4	98.2	3.8	88.1	4.9	86.5	4.7	79.4	1.2	127.2	1.2	99.9
20960_1718	ss2137299566	[A/G]	ATGAAGTTCGTCCTCGTCGTCTGTTCGTTTCCTCTCTCCCTTTACATACACGCTGTCGAAAAAAAGGACCCAATTGCAAATTTCTTCGTGGCTGCGTGA[A/G]AGCCACTTGAGAGAGAGAGCAAGGTCGTAAGTGAAAAAATTTTGCGATGGGAGCTCTGACTTTCCTGTCCTCCACGTACTACCCTCGCAAAATTTTTTCA	204	88	Mapped	4	71	75	23.8	0	102.2	0	91.9	0	91.4	0	84.1	0	128.4	0	101.1
14423_495	ss2137298524	[T/C]	GGATGAGTTTGAATACAATGACACAGATGAAGAGGAAGAGGAAGGAGAGGATGATGGGGAGCAGGAAGAGGAAAATGAAAGTGAAGACGAGGATGAGCT[A/G]TACATGGATGACGACATTGAAGATGAAGATGAAGAGAGGTTGCCTGATGACAGGGCTTGGGGCAACAAAAAGTGGAGGTACATCGGCACCGACACAAGCG	204	223	Mapped	4	72	76	10.5	0	102.2	0	91.9	0	91.4	0	84.1	0	128.4	0	101.1
63375_105	ss2137304911	[T/C]	TGAGATTATGGTGGATTCTTGGGTCTTCATTTCTGTGTAAAAAAAAAAAAATAAAGAATATGAATGGACCNNNNNNNNNNNNNNNNNNNNNNNGAATGG[A/G]CCGTTGGATGAGAGAAACAAAATGAATAAACAGATTATGAATGAAAAAAATAAAAGAAATGATCTGTCAGTAGGTAATGACATTCATATATACAAAAAAA	204	155	Mapped	4	73	77	34.3	0	102.2	0	91.9	0	91.4	0	84.1	0	128.4	0	101.1
59392_1247	ss2137304572	[A/G]	TCTTCTGCTACAGGAGTACCTTTCATCTGCTGATATTGCAGAAGCAACTAGATGTTTGTTAGAATTGGAGGTTCCTCATTTCCACCATGAATTGGTGTA[T/C]GAAGCGATTATCATGACCATAGAAAAAATGGATGACCGTACATCCGCAATGATGTGTGAGCTTTTGGGTTCCCTGCACAGAGCAATCATCATTACACCCT	204	196	Mapped	4	74	78	15.1	0	102.2	0	91.9	0	91.4	0	84.1	0	128.4	0	101.1
58502_278	ss2137304489	[T/C]	CACTCTTTCTCCACTTGCCTCTCGACTCCAGCCCTTACAGACGTCTATACACACACGTAGGAACTCATGCGTATGTACATACTTATGCACAAATGCATA[A/G]ACACATACACATGTTTACACATTTGCCCACATTTATACACATTTACCCACATCTACGTACATACAAACTATNNNNNNNNNNNNNNNNNNNNNNNNGGGAC	204	190	Mapped	4	75	79	20.8	0	102.2	0	91.9	0	91.4	0	84.1	0	128.4	0	101.1
10279_67	ss2137297875	[T/C]	GTTTTATAGGAGATGATGTTTGGTTTGTGGTATTTAAAGAAGTAGTTGAATAAGCCAAATGAGGTT[T/C]AGTGGTTGTAGGTTGTAATAAAAAAAATACTTTAAGTTAATAGGTAAACTATTTTAGAATGTTCCAAATGAATTTTCTTGGGTGAACTCATGATGAAATT	171	70	Mapped	4	76	80	0	0	102.2	0	91.9	0	91.4	0	84.1	0	128.4	0	101.1
6352_1843	ss2137304930	[T/C]	NNNNNNNNNNNNNNNNNNNNNNNNNNNNNNNNNNNNNNNNNNNNNNNNNNNNNNNNNNNNNNNNNNATGAACAATTTCATAAGTAATTGTTAAATCTTT[A/G]TTATTTCTCTTGAACTTGGTTTTGTACAGGATAGGTTTTAACAGTACCTAGTTCCTTTATCAAAGTAAATCATGGAGTTATAGGTAAGGACAAACTTTTA	204	144	Mapped	4	77	81	19.9	0	102.2	0	91.9	0	91.4	0	84.1	0	128.4	0	101.1
46713_103	ss2137303313	[T/C]	ACTTTTTGCATGTAGCCATTGATTTTTTTTTTATCAGCATGAAAGTATACAAGTTGTAAAGAAGACCAGTGCATATTATTCTTTATCTTTGTATGCGTT[A/G]GCATTTTATGAAACGAGGTTGGAAATGATATTAGTTTGTGCTCCTGATATATTTAAGC	162	227	Mapped	4	78	82	36.4	0	102.2	0	91.9	0	91.4	0	84.1	0	128.4	0	101.1
44255_290	ss2137303055	[T/C]	CCAATCTATTTCACTTCTTTCTTCTCATTTTAGGGAATAATCGTCGAATGGAAAGCCAATGACTCGACAGAACACACGTTCTTTCCTCTCTTTCACTTT[T/C]TTCTTTTCTATCTTAAGGAATAATCGTCGAGTGGAAAGCCAAGGACTCGATGGAGCACTCGTTGGTTCCTCTCCTGATCCTGAAGANNNNNNNNNNNNNN	204	146	Mapped	4	79	83	13.2	0	102.2	0	91.9	0.1	91.4	0.1	84.1	0	128.4	0	101.1
11734_437	ss2137298097	[A/C]	CATGCTATATATTACACTAACAAAATTTTTATCAAAATAACTTTAAGGAAGACATTTCTACTAATATATCTAAAAAAAATTAACTCCTTGGTCAAAAAA[T/G]AAAAAAAATGCAGGTACATGCCTTCAAATATTATGACAACATATAGTGATACGTAATGTAATGAGTAGATAACAGGAAAATATGGCCCTTTATAATTATT	204	150	Mapped	4	80	84	24.1	0	102.2	0	91.9	0	91.5	0	84.2	0	128.4	0	101.1
64568_3793	ss2137305016	[T/C]	CATCAGTCGGAGGACATTGAGGCCGGAGATGACTGCCGCTTCCAAAACTGCACGGCGCTCAGCATCAGTAAAGTAGCATGGAACCCCAATAACAACATC[A/G]TTAACCTTGATGCCAAGGGCCTGTTCTGCTGTTAGTTTTAACTTCGTGAAAAGCATTGACGTAACTTGTAAGGCTGAAAATGTCTGTTCTTCATTTAAGT	204	107	Mapped	4	81	85	5.7	0.4	102.2	0.4	91.9	0.7	91.5	0.7	84.2	0	128.4	0	101.1
13219_179	ss2137298340	[A/G]	NNNNNNNNNNNNNNNNNNNNNNNNNNNNNNNNNNNNNNNNNNNNNNNNNNNNNNNNNNNNNNNNCTTGCAGTGATCCACTCTCTCGTTCATATGTGCTT[T/C]CTTTTCACGCGCTCTTCCAATCTCTCTCTCTCTCCTTCCCTCACTCATTCTCCTTCTTCCTCGATTCACTCTCTCGGTCTGCATGTCCGTCCGTCTCTCT	204	123	Mapped	4	82	86	37	0	102.6	0	92.3	0.1	92.2	0.1	84.9	0	128.4	0	101.1
6329_4954	ss2137304900	[T/C]	TTAAGTAAGGCGGTTGTGCTTGTGGTGATCTTGAGCCGACCTGAAGACTGCTTGCGGTGCTTTGATGGCTCTCGCAAGGGGGGGGGGATGCCACCTTCG[A/G]AATCGAAGTCTCAGCCAAGTTTTTTTTCTTTCATCAAATTTGTGAAACTACGTATTGATGGAAATGATTCAGCGAGTATTTAGAAATTGAAACTAGGAAT	204	186	Mapped	4	83	87	3.3	0	102.7	0	92.3	0	92.3	0	85	0	128.4	0	101.1
18225_140	ss2137299118	[A/G]	TGTGTTTGTGGTGTACGTATGTATGTGTGTGTGTGGAGGGGGGAGGTGCATGGATGTAATGGCAGATAGTTAGATGGATGTGTGCAAATTGTACGAAAT[A/G]TGTCTGNNNNNNNNNNNNNNNNNNNNNNNNNNNNNNNNNNNNNNNNNNNNNNNNNNNNNNNNNNAAAGGGGATCAATGCATAAAGCTCGACAAAAGGGAT	204	99	Mapped	4	84	88	8.4	0.9	102.7	0.9	92.3	0.8	92.3	0.8	85	0	128.4	0	101.1
53628_2823	ss2137304011	[T/C]	CAAGCTTCATTTTGAGCTTGGAGCTAATGGCTATAATCAGGTATTTGTGGATCAGGTGACAGAGCACGTGGTTACAGTAACACGTCACAATCCTGTTAC[A/G]CATCAGAGTGTTGTGTTGGTTGCCTACACTTCCTTCCGACCTCCAGCAGAGGCTCGTGAATCTCACATCAGGCCACTGAAAGTACAGGGACACCTTGAGG	204	257	Mapped	4	85	89	22.6	0.7	103.6	0.7	93.2	0.7	93.1	0.7	85.8	0	128.4	0	101.1
21598_238	ss2137299677	[A/C]	CGACAGCAAATAAAAACCTTGTGTGTGTTCAGTTGCGGTTAAAATCCTTGTCTCGCGACTTGAGCCTCGAGACACCAGTTCGAAATCAAAATTCAAGAC[A/C]TAATATTTTGAAATGTCATTCGGCGTGACCGCTGTAGTATATTTTCAGCTCATTTGAAACGCCATAAATTGTGGTGTTCTATCATTTCACAACCAAGTAA	204	169	Mapped	4	86	90	26.8	0	104.3	0	93.9	0	93.8	0	86.5	0	128.4	0	101.1
984_86	ss2137306443	[A/G]	NNNNNNNNNNNNNNNNNNNNNNNNNNNNNNNNNCTCCCAAAATGAATGAAAAAGGAAAGGAACATTGGGTTTGGAAGGGTAGTCA[A/G]AGCTTTTAAGATGCTTTTATATTTCAACAGTGACCTGGGACGATGAAGTTACGAAACTCCGATAATTCTGTGCTCAGTTATAACGAAGATTTCATGTTTT	190	150	Mapped	4	87	91	39.1	0	104.3	0	93.9	0	93.8	0	86.5	0	128.4	0	101.1
63242_704	ss2137304898	[T/C]	AACCAACGAGTGCTCCATCGAGTCCATGGCCGTTGACATTACAGCCATCCCTTGAGCTCATGTGATTGACAGAGATCTTCGTATTAAAAGAACGTATGC[T/C]TAGNNNNNNNNNNNNNNNNNNNNNNNNNNNNNNNNNNNNNNNNNNNNNN	153	178	Mapped	4	88	92	43	0	104.3	0	93.9	0	93.8	0	86.5	0	128.4	0	101.1
47453_15	ss2137303394	[A/G]	AAAAGAACGTATGC[T/C]TAGAAAAAGAACGTTGTTTTATTGGCAATGGAAGTGTATATCAACTGGAACAAGTTGGACGATTTNNNNNNNNNNNNNNNNNNNNNNNTTGTGATGATAA	119	143	Mapped	4	89	93	0	0.7	104.3	0.7	93.9	0	93.8	0	86.5	2	128.4	2	101.1
21431_558	ss2137299643	[A/G]	ACTGCTGTTAGCTTCCTCAGTTTGAAAAAAAGTACTAGTTGCATGGTTGTTTGTTTCAATTATAGATCAGTATCTGCATGGCCTCTTTTATGATTTTTT[A/G]AGCTAAATNNNNNNNNNNNNNNNNNNNNNNNNNNNNNNNNNNNNNNNNNN	154	66	Mapped	4	90	94	0	1.4	105	1.4	94.6	0	93.8	0	86.5	9.9	130.4	9.1	103.1
247_1537	ss2137300218	[A/G]	GATCGCAACTTACGTGCCAAGCGGTCAAAGGCTTGGATGGCTGAAGTTGTTGCTTCTTCCCCTGTTCCATACTCTTCCTTCACGGAACTTTCAGGCACG[T/C]GCAAAAGACTTTCCATCTGGCCTGCTACATAGAGAACTTTCTTCTTTGGAATCCCATAATGAAGACTGAGTACCTGCTTGACAACTTCCCCTGGAATGAG	204	183	Mapped	4	91	95	5.7	2.4	106.5	2.4	96	1.6	93.8	1.6	86.5	0	140.3	0	112.2
13990_136	ss2137298463	[A/G]	TTATAACAAGGGAGCATCAAGGAGAGCATTCAATTCCTCTTCAGTAATGTCATCTAAGTCTTCGCACTCTTCCTCAGCTTCTGGATCATAGTTGATTTC[A/G]TTGACCTTTACAACAGGATTATCCCATGCAGGGTCATAGACATAAATATCTTCCTGTGTTGTGTCTACCTCAACAGTAATTTTACCATTTCCTAGTATAA	204	63	Mapped	4	92	96	12.3	0	108.9	0	98.4	0	95.4	0	88.1	0	140.3	0	112.2
52546_1769	ss2137303912	[A/G]	NNNNNNNNNNNNNNNNNNNNNNNNNNNNNNNNNNNNNNNNNNNNNNNNNNNNNNNNNNNNNNNNNNNNNNNNNNNNCCTCATTCTCTTGCTAACTCACA[T/C]ATTCTCTCTTGTTCTCTCTCTTGCTTGTATTTGTTCTCTTCCTTGCTCTTTATCGCTCTCTTTCTCTTACTTGTTCTCTCTCCATTTCTTGCTCTCACCC	204	229	Mapped	4	93	97	9.6	0	108.9	0	98.4	0	95.4	0	88.1	0	140.3	0	112.2
64456_1327	ss2137305003	[A/G]	AAAATGTTCAGAAAGCTTGCAAGGGTTTGGATTTTTGAAACTACACTATATATTTGGACAATTTGCCTAGGCGAGTTTAAGATGTAGTACAGATGAATC[A/G]ACATTGTTTAACAACCAATATTGCAAAGAATATTCTAAGTAAAAGCTTGAGTAATTTTCAGCTTGAGCAAAAATTTGAAACAGTCCGTGATGCTACAGTT	204	146	Mapped	4	94	98	2.7	2.4	108.9	2.4	98.4	2.2	95.4	2.1	88.1	0	140.3	0	112.2
33581_96	ss2137301648	[A/G]	AAGATATATACACATTCATCTATCTATCTGGTTATTATGCGTCTAGACTGGTATATGTGTATTAATTTCTGTGTGTATGCAAGTCCGTATACTGA[A/G]TATTTTATTTATTGGGCAAGAAATATGCAAACCATAATTGAGAGCAAAATAACGTTTCTCTGCCTAAATCATTATTGA	178	106	Mapped	4	95	99	1.8	0	111.3	0	100.8	0	97.6	0	90.2	0.1	140.3	0.1	112.2
16165_797	ss2137298784	[A/C]	TACATACATTTGGGTAGTACACATAATGACACTTATAGTAAGAGTACATAAGGAAGAGATAGTAGAGGATAGGATAACGTATAGGAGAAACAGGAAGGA[A/C]GTGTGATAAGTAGATAGATAGAGAGAAAAGGCGAAATAGTAGGCCATATAGAGGGAAGAGATATGTACATAGACAACGAAAGGAGGGAAGAGATAGTCTA	204	65	Placed by LODE	4		100		0	111.3	0	100.8	0	97.6	0	90.2	0	140.4	0	112.3
41778_101	ss2137302764	[A/G]	NNNNNNNNNNNNNNNNNNNNNNNNNNNNNNNNNNNNNTAACACTGAAGGATGAAGAAAAGGAATAGTGAGACACAAACTTCACAAATTTCTTATCATTG[T/C]ATTTCGTCTTTCAAAACGTTCGCTCATTTTGTCTCAAATGGTTGCAGAAAGGATGCACGAGTATGCTCAGTGATGTTTATTTCCGGTTGACCGTGTATGC	204	152	Mapped	4	96	101	7.1	4.9	111.3	4.7	100.8	2.4	97.6	2.3	90.2	15.2	140.4	13.4	112.3
73154_79	ss2137305769	[A/G]	CGGCGGCGTTCGGTGCTGGCTTCTTCGCGCTGGTTATTATAGAAAAAGATAATTCCTGGGATTTGGAAAGGGCTTAAT[T/C]AAACAGACTAATAATGAGACCCACTGCGAGTGCTGAAATAGAAATGAAATAGTGTCCCCGCGCCGTTCTCTTTCATTTCACAGAAAATGGACCAGGAATG	183	139	Mapped	4	97	102	17.2	0	116.2	0	105.5	0	100	0	92.5	0	155.6	0	125.7
9163_1904	ss2137306321	[A/G]	CAGGGGTGCTGGCAAACTTTTTGAAAAAAGAAAGAGCTGATAATTGTTCCTTATCAAAGGAAAACGCCTAGAAGGTGAAATTAGTTGCACTGAAACACT[T/C]AGAAGGGGCCAGAAATGCCAGCCTCGTATATCATCAAATGCACCAATGACCTAGCTAGTGGTGCCAGGTCGTGAGAGTGCCAGAGATGAGAATTTTGGAA	204	143	Mapped	4	98	103	8.7	0	116.2	0	105.5	0	100	0	92.5	0	155.6	0	125.7
31752_4754	ss2137301374	[A/C]	AGCTATGATAAATTGTACAAAACAGGGTGTCAAATTTCTTTACCAAAGGGGCCCACAATTCACCTTAATTTACGATGCGACGAAACGGCCATACGGTTG[A/C]CGTAAAATCGGAGGCTATTCCACTCATAAAAGAAATAGAAGTTAATGAAAATGGAAGCAAGAGTAAGCGATCACCGTAAAAGATGAAGGAATGCCTTAAT	204	64	Placed by LODE	4		104		0	116.2	0	105.5	0	100	0	92.5	0	155.6	0	125.7
44208_824	ss2137303048	[T/C]	GCGCCCCTCGCCGGCCTGTACAAAGCTTCTCTCCTTTCGGACTCCTCTATCTCCTTTTTTATTCTCCATTTTTTTATCGAAGTTCCTCCTCTCCGTTGA[T/C]GATGTTTCTCTCGTTTTCTTCACTTCCCGTTTTCTACACNNNNNNNNNNNNNNNNNNNNNNNNNNNNNCTTTTTTGTATAGGTCGATATATCACAGACAC	204	66	Mapped	4	99	105	0	1.7	116.2	1.7	105.5	4.4	100	4.2	92.5	0	155.6	0	125.7
33806_41	ss2137301680	[T/C]	CCCCGTCGTCCACACCAAGACCTTCACCCTCAGCTTCCCC[A/G]ACACTGTCATGGACGAGCTCGGGAACGAAGGAACGTGGACTATGATTTCGAGTCAAGGATTTGAGGTGAATATCAACGGGAGGTCCTACTTCGCCTTCTC	145	89	Mapped	4	100	106	6.3	9.8	117.9	9	107.2	8.1	104.4	7.5	96.7	8.9	155.6	8.3	125.7
36431_556	ss2137302064	[T/C]	TGACGGAGAAAGCGAACTGCACCAGCGCAAGGGAGCCTATGGAGGAGATGTGAGTGCGGATGACTTCCAAAGAAAGATGCTGAATGATGAGCAGAAGCG[T/C]GAGAAGATGGTGGAGGACATGATCACCATGACGAGGGAGTGGAAGGAGCAGTCAAGGATCGCCAACAAGATTATCAAGAAAGACATTGACACACTGGATA	204	151	Mapped	4	101	107	4.2	7.4	127.7	6.9	116.2	6.5	112.5	6.1	104.2	6.1	164.5	5.8	134
24705_766	ss2137300220	[T/C]	AAAAATAAAAATAAAAGTTTCCATAGCAGTGGCTGTGTAGTTCATAGCACATTTTTGCATCAAGTCTTCGTACACCTATTTTTGAGGCCACAGTTACAC[T/C]TTCCTTACTCTCTTGTTCTCCAGACATCATATTCCTATTACTGTTTGTTTCAGTAAAGGGAAGTCCACATTTCTTGAGCTCCAACCATCATGTGCAACAT	204	103	Mapped	4	102	108	9	0	135.2	0	123.1	0	119	0	110.3	1.4	170.6	1.3	139.8
12409_1524	ss2137298207	[T/C]	CAAAATAGCTTTATCTATTGGTTTTAGGCCCTCAGGGAATGGGTATAGTTCCACTGCCTTGGCCCACCAATCTTTCAGCCAAGAATCAACCACAAAATC[T/C]GGCCCAAGATCATGCTGGTCATCCCCTAATCCAATCTTCTGGAGAGGCTGCAATCTTCTGGAGAGGCTGCCCACCCAGATACAAGAGCAGATTATTGAGC	204	89	Placed by LODE	4		109		0	135.2	0	123.1	0	119	0	110.3	0	172	0	141.1
16497_186	ss2137298835	[T/C]	CTTTCAGCAGAAGCAATATCAGCAGCAGCAACAGTGGGCTGAGGCACAGAAGAAGGCGGCAGAAGAGCAGAAGAAGATGTACGAGCAGATCATGAAGCA[A/G]AGGCAGTTCGATGAGCAGAAAATGCGACTCCAAGCATTCAGCAGTTCAAAAAAGATGCCTGTCAGTGCAGACTCCATGATCGAAAACATCCTCGGCACCA	204	107	Mapped	4	103	110	0.9	2.4	135.2	2.3	123.1	4.1	119	3.9	110.3	0	172	0	141.1
56322_244	ss2137304294	[T/C]	AGCCAACTTCTGGAAGTGGATTTTAAGTACTGGAGACATCTTACTTTATATCTGCCCAGAAACTACACCCTTCTTTCCTGGCTAAGAAGTTGATTGGTC[T/C]GTATAAAACGGGTGCACCAATTATGGCAGCCNNNNNNNNNNNNNNNNNNNNNNNNNNNNNNNNNNNNNNNNNNNNNNNNNNNNNNNNNNNNNNNNNNNNN	204	176	Mapped	4	104	111	13.5	0.8	137.5	0.8	125.4	0	123.1	0	114.2	1.8	172	1.7	141.1
46778_315	ss2137303323	[A/G]	CTTCAGCTCGTACCTGCAGTTCTTTGATGGCAAGTTTGAGACCCCTGCTATTGGCCTCATCATCTTGGGCACCATCATCCTGGTAGTTTCCTTCTTTGG[A/G]TGCTGCGGAGCCAAGAAGGAGAATGTCTGCATGCTGCGTACGTTCTCCATGCTGATGGTAATGGTGCTGCTGTGTGAGATTGCTGCTGGTATTACTGTGG	204	116	Mapped	4	105	112	13.8	0	138.4	0	126.2	0	123.1	0	114.2	0	173.8	0	142.8
32785_215	ss2137301538	[T/C]	CAGATTCACNNNNNNNNNNNNNNNNNNNNNNNNNNNNNNNNNNNNNNNNNNNNNNNNNNTTCCTTATAACCACAGGTCGGGTTCTTGTATAAATAAACA[A/G]GGTCAATTCAAGCTTAAACAACCCGGGTATGTGTCCGCTCTACTATGACATATTCAACACCGGATGTGATATGGACATGTATCTACAATACGAAATAATT	204	262	Mapped	4	106	113	13.5	0	138.4	0	126.2	0	123.1	0	114.2	0	173.8	0	142.8
22463_571	ss2137299829	[A/G]	AGTTCTTCTGATTGACCAGGGAAGGCATGCCGTTATCTCAAAACAGGACCTATTTAAGTTACCCAGCAGCTTGACAGACATCCACCCTCTGGCAATGCA[A/G]ATTTACCTTCCAGTAAAAGTAGCTCCTGGAAGGGAGTCCGGTGCTGTCATCGCAGTAGCTGAGGTAGCCCACCAGTTGAAGTGTGTGTGTCTGGACCTGG	204	141	Placed by LODE	4		114		0	138.4	0	126.2	0	123.1	0	114.2	0	173.8	0	142.8
LV0992	rs159816089	[A/G]	TCTTCAGCTCGTACCTGCAGTTCTTTGATGGCAAGTTTGAGACCCCTGCTATTGGCCTCATCATCTTGGGCACCATCATCCTGGTAGTTTCCTTCTTTGG[A/G]TGCTGCGGAGCCAAGAAGGAGAATGTCTGCATGCTGCGTACGTTCTCCATGCTGATGGTAATGGTGCTGCTGTGTGAGATTGCTGCTGGTATTACTGTGG	205	115	Mapped	4	107	115	3.7	3.6	138.4	3.5	126.2	3.8	123.1	3.6	114.2	3.1	173.8	3	142.8
42831_1418	ss2137302888	[A/T]	GTCAGCGCCTTCTTCAGCTGCTGCACGAGACCCGGGCGCGTCGACCCCCTGGCCAGCCGGAGGTCAATCACAGGCAACACCTTCTCGGACATGGCGCTA[A/T]GTATTTTCTTCCCGGTCTCCTCCCTG	130	97	Mapped	4	108	116	13.8	0	142	0	129.7	0	126.9	0	117.8	2.5	176.9	2.4	145.8
10218_205	ss2137297864	[T/C]	TAGCCATCAACTTCACNNNNNNNNNNCATCAACTTCACACGGTTTTACGACCCTTTCCAAATTCAGTGCAATGGGAATGTTCGACAGGCTAGCATTTTT[T/C]CTTGGCCTTAAGAAACGTGAAGCTAGTGTATTGGTCATTGGGCTGGATAACTCGGGCAAATCAACCATGCTGAACCATTTCAAAACGGAAGATCAGAAGA	204	139	Mapped	4	109	117	3.2	7	142	6.6	129.7	10.6	126.9	9.6	117.8	0	179.4	0	148.2
52765_66	ss2137303930	[T/C]	TTCTAATTATAGGATTTCGATGATGCAATCTTCTTCAGCTGGTTTTTGCTGTAAATAATTTCCTT[A/G]ACCGAAAGAATTCCGCAATGATGGCATCAGATCTCAAAAGGGTATGTCCATTTTTTGTCACAGGGTCCATCTTTCCTCTTCGAGATGGATCGATCCCAGC	170	188	Mapped	4	110	118	8.5	2	149	1.9	136.3	3.6	137.5	3.4	127.4	0	179.4	0	148.2
38670_122	ss2137302368	[T/C]	AGTAATCGCAGTCATGGCCGAGTTATTCAGGAATTTGACCCTTCTTCTCATGACGGAGAAGTGTTTCGACAAATTTTTCATGGAAAATGAATTCTTGGA[T/C]GGTCCATGTCTGGCTGCACTCCTCAGCACCTGCCTGGGATATGGCATCACCGTGGGGGCCATGATGGTCAAACTCCCACAGATCATCAAAATCATGGTTG	204	93	Mapped	4	111	119	10.5	0	150.9	0	138.2	0	141.1	0	130.8	0	179.4	0	148.2
1698_114	ss2137298930	[A/G]	CACGCTTCTGCCCCCTCCCTCTCCCAGTCAAATTCTTTTGTCATTCTAAATCCAGACACTCCAATCTCAACTTTTCTGGTACCTACCCCTCTTCCTCCT[T/C]ATGACCCAAGATAACTTGCCTACTCCTCATTCTTCCTTCAGTCTCTTTGCCCATATTCCCTCCATTCAAAGTAACTGCTGACATCCATCCGTCTCCTACT	204	148	Mapped	4	112	120	15.1	2.6	151	2.5	138.2	2.7	141.1	2.6	130.8	1.6	179.4	1.5	148.2
38533_139	ss2137302349	[T/C]	TATAAGCATATATACACATGTACATGCAGCATATGCATATATATAAATGTATTCAAATATATAAAGTGAGTTATTGTCTAATATATAACTATCAGACAG[A/G]CATATGCATGAATGAAAAGCCTATTCATTTCCTGTTGTATGAGGTAATGCGATGTATATTTTTTGTACATAGACTATTTACCTATTACT	193	278	Mapped	4	113	121	1.8	0.5	153.5	0.5	140.7	0.2	143.8	0.2	133.4	3.2	181	3.1	149.7
64682_1180	ss2137305025	[T/C]	CCTGGAGCGCGAACCACCCGTCCACCCCTTCCCAGCCGCCCTGCCCATTGACACCGAACTGACGTCATGGGAGAAGAAGGAAATTAAGAGGGAACGCAT[T/C]GGGGCCGGGAAATATTATGATCTGTATAGGGGTTCAAACAGGCCNNNNNNNNNNNNNNNNNNNNNNNNNNNNNNNNNNNNNNNNNNNNNNNNNNNNNNNN	204	50	Mapped	4	114	122	11.1	0	154	0	141.2	0	144	0	133.6	0	184.2	0	152.8
46214_220	ss2137303260	[A/G]	CTTAGGGTTTTCAATATTAAACACCTGTAATACCAAAAGTTGTTTTCTTTATTGATTGGTGGCCATTGATAATGAAATAATAAAAAAAAACTTCCGAGT[T/C]GACATCAGTAGCGGCATTACTTGGCAGGAACAATCGGTGCCGAGACAATAGCCTGCATAGATTCCTTGACCATGCCGAGCTGCAACTTCCAGCCAGTGAG	204	191	Mapped	4	115	123	4.5	3.8	154	3.6	141.2	2.6	144	2.5	133.6	5	184.2	4.7	152.8
2621_345	ss2137300480	[T/C]	GCCCACCTCGCAGTTCCTCTCCCACCTCCTCGAGAGAGTCGAGCAGGACCCGAGGACGACCTTCTTCGCCGAGTATCTCAACTACACTAACTTGGCTTA[T/C]CTTCTGCCCGGCAGCGACGACAACCTGGACCCCCTCAAGTACACGGCCTTCGTGCCCAGCAACAACGCCCTCGCGGGCATGCTCTACGCCGATGCCCCAG	204	138	Mapped	4	116	124	12.3	0	157.8	0	144.8	0	146.6	0	136.1	0.1	189.2	0.1	157.5
73096_741	ss2137305765	[A/G]	CAACTTGAGTATTTGAATATTGTATACAGTGTACTCTTGTGCCTCTTTCAATTCTGAATTATCATTAAGAGAAATGTAATAAAATAATGATGTCAGGGT[T/C]TCACAATTATATTACAGGTACTTGCTAATGGACTCTGTAACTGCTGACTGGGTACTTGCTAATGGACTCTGTAACTGCTGACAGCATTATATAATAGTAT	204	97	Placed by LODE	4		125		0	157.8	0	144.8	0	146.6	0	136.1	0	189.3	0	157.6
23107_1263	ss2137299946	[A/G]	GTACTTGTCATAGGATATCAGGAGGTTGACTATGATGGTGCCGCGATACTGGATTTCTGGGTCTTTGTGCGAAAGGAGGAATTCCAGAATCTCTTCCCA[A/G]TCTTTGGCATCAAACACCTTCTTCAAGCAGATCGGAGACACCGACATGACCATGCAAAGAGCTCCACTGGCAGCCTTGATGATCTCCACATCTTCATCCG	204	138	Mapped	4	117	126	18.1	2	157.8	1.9	144.8	1.5	146.6	1.5	136.1	0	189.3	0	157.6
LV1171	rs159816091	[A/G]	GGGCTGTCTCCTTGGTGCTGGTGTTCTAGGAATTTATGCGTACTCCATCTACTCTGTCAAGCAAGAGAAATTCCTGGACGAGTTGGAGTGACACTTAACC[A/G]CTTGCGAAACTAGAGCCATGGGGTTGTACTTTCCATTTCAGAGCACCTAGCGAGGCAGTGGTTGGTCATTCTATGTGGTCACTTGACTGTCTTTCTTTGG	205	165	Mapped	4	118	127	8	3.2	159.7	3.1	146.7	3.2	148.1	3.1	137.6	1	189.3	1	157.6
23161_96	ss2137299955	[A/G]	CAAACAGTTTGAATATTTGAATAATCTGATTTTTTTTCTTTGTACTAGTTCGTCATGGAAATAGTAGTAGAAGTACAAGTAGATACACTCAATGC[A/G]CACTTAGAATAGAGATTAGATTTGTGCACGAAGCTTCAGATAAAGTGACAGGTATTATTATATAGATTTAC	171	132	Mapped	4	119	128	4.5	0	162.9	0	149.8	0	151.3	0	140.7	6	190.3	5.7	158.6
51709_542	ss2137303827	[A/G]	ATTCTGGAACGGCTATTCGAGACATGAACCAGAACGAGACAAATTTGAAACCCAAAATACCAAACTTTCCACATCATAAGGTTCTATTCGTTATTGAAT[A/G]TTTTGACACCCCTCCTAA	122	125	Mapped	4	120	129	11.1	0	162.9	0	149.8	0	151.3	0	140.7	0	196.3	0	164.3
75155_1657	ss2137305935	[T/C]	CGGCGAGACCCGCGAACAGGTGCAGAACTCTGCTTTCGTTGAGAGGTCCGCCTCAGGGGATGAGATGTCCTCCCTGAAAGAGTACATCTCCCGCATGAA[A/G]GAGAACCAGAAAGTCATCTATTACATCACCGGCGAGACCCGCGAACAGGTGCAGAACTCTGCTTTCGTCGAGAGGGTTAAGAAGCGCGGCTTCGAGGTCA	204	29	Placed by LODE	4		130		0	162.9	0	149.8	0	151.3	0	140.7	0	196.3	0	164.3
SYG18	rs142459143	[A/G]	TGACAAGAACGACAAATCTGTGAAGGATCTTGTGATGCTTCTTTTCGAGAGCTCCCTTCTGTCGTCCGGRTTCAGCCTCGAAGACCCAGGTGTCCACGCCAGCCGCATTTACAGGTAGGTTAAAGTTCAATCGCAGCTATTCATTTTKTGGACAATGATGACAAACAACCGCTGATTATATGAATTATTGTGATTATTTCTTTCCCTGATACCTAKTATCTAYGGTCGATAAAGAAAATGCTTACCGTATAAAATTCTAACYATCCAATTTCT[T/C]GACTTCAGAATGATCAAGCTTGGCCTGGGTATTGACGAGGAGGATGCCCCGATGGAGGAGGCCGAGACCTTGGAGGARGACATGCCWCCACTCGAGGGCGACGACGAGGATGCCTCTCG	397	90	Mapped	4	121	131		0	162.9	0	149.8	0	151.3	0	140.7	0	196.3	0	164.3
14422_186	ss2137298523	[A/G]	ATTTACACACATATTGTCATTCTTTTCCTGAAAGGCAATTCACACCCTTATATCTGAATATGAATTTGCTTGCCCCCCAAATTCATCTTAAAAAGTCTG[T/C]CCACACAAAACAGTTACCAATCCAGGCACATGGGTTTGTTCAAATGTTTTCCCCTGCCCTAGAACTAGACCTCATTGGTAACAAGCCAGACAGACAACTT	204	103	Mapped	5	1	1	8.4	0	0	0	0	0	0	0	0	0	0	0	0
9287_77	ss2137306346	[T/C]	CAATCATGGCTGTGATATACTAGTTTAGCACAGTACCAATTTTAGCCTCAAGGCCACCTTTGTCTTGCAGGAAAAT[A/G]ACACGACTTTTGCATAAGGGCATTATAAGTTTCAACTGTCAAGAACACTTTTTATTATTTTCTGAAATAATACACAGCG	160	165	Mapped	5	2	2	15.1	1.6	0	1.6	0	0	0	0	0	1.1	0	1.1	0
43429_266	ss2137302960	[T/C]	CGAGGCTACAAGCAAATAAGCAAGCACCTGCAAGGNNNNNNNNNNCAAGCAAATAAGCAAGCACCTGCAAGGTTCAGAACCTCACCTGGCTAAGATGCT[T/C]TCAGAGGCGTATGTCGCATATAGAGGGTTGAAAGCAGATGGCCGTGCAAATATACTGAGGGAGGCGGAGTCGTTCTGTAATAGGAACCAGTACCTCCAGC	204	189	Mapped	5	3	3	19.9	0	1.6	0	1.6	0	0	0	0	0	1.1	0	1.1
24226_3799	ss2137300139	[T/C]	TTCGGACACCTTAGACACAGCCTTCAGACGAGCAACCTCCTCATTCAGGGAATCGACCTGTTCCTCGAGAGATCGCTTCTTGCTCTCGCCATCCTTCAT[A/G]GACTGCGAGAGGCTCTTCATCTTAGCTTCGTGTTGAGTGATCAGCAGTTTGCATTCATTCAGTTCTTTCTCACGCTCGTCGATCTGCCCACGGAAGGTGG	204	136	Mapped	5	4	4	15.1	0	1.6	0	1.6	0	0	0	0	0	1.1	0	1.1
16092_150	ss2137298772	[T/C]	CTGAACGGTGACTGCCTGAGCCCGTCCATGGCCTCCCACTGGCTGCTGGTTCTTTGCTATTTCCCTTATCAGGTCAGAGATGTTATCTGATGCAGCGCC[T/C]CGCCCTGCTCCTCCGTACGCCAGGTGCATCAACTGCGACGAATTCAGCTGCGTAATACGGGCTTTGCCGGCCGCCTGCGA	184	134	Mapped	5	5	5	0	1.2	1.6	1.2	1.6	4.3	0	4.1	0	0	1.1	0	1.1
26456_134	ss2137300533	[T/C]	AAGCAGTGGTGCAAGGGACGATTCTTGCGCGCCAGTTAAATAGATCTGAAAAGGATAAGGGCATTTTCTGGGTCACAGCCTTTCGAGGTCGATTAGCTG[T/C]CGGACGCCTATTGCTGGACGCCCTTGCGAGCTTCGGCTCAAGCCGCGATTGTCAAGCTTCGTGTCATTCCGAGCACTTCGCGCCGCGTCCGTCAACAGCC	204	65	Mapped	5	6	6	0	0	2.9	0	2.8	0.9	4.3	0.9	4.1	0	1.1	0	1.1
5182_1100	ss2137303838	[T/C]	CGGTTTACAGAGCCTTTGCAGTATCTTAAACAATCCCTCGGAGGCAATGTCTCCTTTCTTCTCTCTTTCCAGTGAACAGAGGAGGTTTTTCCTCGGCTC[T/C]CGCGGTTCGTACAGTCGACAGCTGCT	130	86	Mapped	5	7	7	5.7	0	2.9	0	2.8	0.4	5.2	0.4	5	0	1.1	0	1.1
54267_565	ss2137304069	[A/G]	GTTCGCAGAGAGTCTGCTAGCACAGGAATTCCCCCGAGTTTGTACACTGCACAAGGGAGTGGAGGTGTTCCGAGCATCAGGAGCACTAATGGTTCCATC[A/G]TAAGGCTCTGCTGGATAGATGATATGATTGCTGGTTATATATGACNNNNNNNNNNNNNNNNNNNNN	170	166	Mapped	5	8	8	25.9	0	2.9	0	2.8	0	5.6	0	5.4	0	1.1	0	1.1
5872_213	ss2137304505	[T/C]	GACACAGGCCAATCAAGACCTGGTTATGGATGCTGTGTCTGTTGTTGAATTGAAGTCCGAGAAATGCCCGAGAGTTTGTGGTGCAGATATACTTGAACT[T/C]CTTGCCCAGAAGAGAAGTCGCAGTGGACGAGCAAAAGTTCTAGTAGTTGATGTTCGCACATCGGAAGAATATGCTAGAGGAACCTTATCGGAAGCCATAA	204	174	Mapped	5	9	9	19.6	0	2.9	0	2.8	0	5.6	0	5.4	0	1.1	0	1.1
28479_153	ss2137300865	[T/C]	AACGAATGATGAGCAAATGGAGGTAGACATCACAGGCAGCGAAGGGAGCAGCGAGAAGTCAGGCCAGAAATCGAACGAGTCATCCAAGCCTTTAGATGC[T/C]AGCTCTGAAGTCCAAGAAGAGAGTGACAAAAGCGAAGTGGCAGCAGAGACTAAAATAGAAGGAGTAAATGAAGAGTCCGCAAAAGTCGAAGAAACCTCCT	204	161	Placed by LODE	5		10		0	2.9	0	2.8	0	5.6	0	5.4	0	1.1	0	1.1
73895_438	ss2137305832	[T/C]	NNNNNNNNNNNNNNNNNNNNNNNNNNNNNNNNNNNNNNNNNNCAACTCTTCCTTGGCTTGATCTACTGCACACTGCTTCTGGTAAAGTGATCCCTTCTG[T/C]GTCTTCCGAGCCTCCAGGATTTGCTGGTCTATTCGGTCGCTCTCCACCTGCATCTCCTTTTCCTCAGCTGTAATTTCATTTTTCGTCATTAAAATTTCCT	204	188	Mapped	5	10	11	10.6	6	2.9	5.7	2.8	7.8	5.6	7.3	5.4	2.4	1.1	2.3	1.1
21274_2015	ss2137299622	[T/C]	TTATCAAGCACGAGTAATGTTACTGATAATACTGAAAGCCTCTGAGCCGGGGATGAAAGCAAAGGAGATACACACTGTCGCCGAGACGGGGAATATTTC[T/C]AAACAAGAGCGAAGTAAATACGGACAATGAATAACTGTAACGAACTGGAAAATAACAGTTAGAGCGGCTACGTTGCGGATTAATAACGCGCTGAGATCAC	204	149	Mapped	5	11	12	42.2	1	8.9	1	8.5	1.3	13.4	1.3	12.7	0	3.5	0	3.4
7696_229	ss2137306096	[T/C]	CCCCTTGAACTGACAGAGCAGAGCATGGGGGTAAAAAGGGGACATACTGCGAACTGGGATGCCGAAGAGAAGTAAAGTTAAAAACATCAATTGGAGGAA[T/C]CATGGAGGATAGCATGCATGAGTAAAATAATCAGAACAAGATAGGGGTAAGTATCAAAATACTGTACAGAGAGAGAGATAGAGGCAGAGATGTGGGGGTT	204	181	Mapped	5	12	13	7.8	2.3	9.8	2.3	9.5	1.4	14.7	1.4	14	0	3.5	0	3.4
69795_773	ss2137305471	[T/C]	CTCTGCAGGAGCTGGACCTACTACCCTCGAGAAAGTCCTTCCAGGCTTTCCCTTGCCTCTCGCTCTCCTCCTCGCCGCTCTGTCCTCTCTTTTTTCCTC[A/G]ACGACACAAAAATTACACTCTCTGGTCCTTTTTTTTTTCTTTTTTTTCAATTAAAAGTGCTTACAACTTTC	175	99	Mapped	5	13	14	16.9	0	12.2	0	11.8	0	16.1	0	15.4	1.9	3.5	1.8	3.4
26270_1230	ss2137300492	[A/G]	CGACTGCCACTTATATGCTCTCACAACTGAGGAAGGAGCATTACTACCTCCAGGGAGTCGTGTGCTGGTGCGTGGGGATCATGTGGGCACTGTGTTGTA[T/C]CTTGGGCATGACAAGTATCCCACAAAACAGATGAAAAGTTACTTCTGCCCGTCTCAAGATCCATCTGAGAACAGCAAGCGCCAAGTTATATCAGAAGAGA	204	233	Mapped	5	14	15	21.4	0	12.2	0	11.8	0	16.1	0	15.4	0	5.4	0	5.2
53966_31	ss2137304040	[A/C]	GATACCAACTTAGGCGACCATTGGGCTCAG[T/G]TCTCGATCAATGGACGAAGTGAAGGTCGCATGGTGGCACGAGGCATCATCTGCAGCAGCATCCTGGAACCTGCCGGAGGAATCTTCAGGAGACCTCTCCG	135	36	Placed by LODE	5		16		0	12.2	0	11.8	0	16.1	0	15.4	0	5.4	0	5.2
687_650	ss2137305383	[T/C]	TGCCAATGTTTCCATAACATCGCCATCCTCATCCATCAACTTAATGATGGGATCTGCACCTCTTACATACTTAATGGTAAGATTTGGGAAAGCCGCAGG[T/C]CGGTCACTCTTTACAAATGCCTGAACCTGCGGGAATGCTCCCAGTCGTCATCCACAGACCTCGAGGATGGCCCGCGGGTACTTCGTTGGGGTGGCATTTA	204	206	Mapped	5	15	17	2.4	1.3	12.2	1.3	11.8	0	16.1	0	15.4	2.9	5.4	2.9	5.2
SYG452	rs142459563	[T/C]	TTCCTGCGTATTATGATTCCTTCTTCAATACACGGATATTGATAATCCATCGATGACATGCTATAAACGTTATATTGTTAGGTTCCWRTGACAAATAGBAGTAATAAATGTCAGACGCTGCTAATGTC[A/G]TTAAAGGAAAAGTTAGGAGTAGCAGTTCAGGGAAATCTTACGCAAAGTCTTGGCGAATCCGAGGCCAGACCTTTATTACAA	214	129	Mapped	5	16	18	15.4	0	13.5	0	13.1	0.9	16.1	0.9	15.4	0	8.3	0	8.1
36475_692	ss2137302073	[A/G]	NNNNNNNNNNNNNNNNNNNNNNNNNNNNNNNNNNNNNNNNCTGTGTATCATCTGAGAACAGCCTCACCACAGTATGCATGCTGTGTGAATGGTTGCATA[T/C]AAGTTTGATTTTCAGTGTGAAATTTGCACTCACTGATGATGAATTGCATTGTTTTTCTATAATTGG	170	129	Mapped	5	17	19	4.5	0.1	13.5	0.1	13.1	0	17	0	16.3	0	8.3	0	8.1
26384_170	ss2137300517	[T/C]	ATTAACCTAATATCACTGTTTGCCAAGGCAACACTCAATAGCACCATAGAATCAAAATGCTTCATTATTCATTCATTCTGCTGCACAGAATTGTATCCA[T/C]AAATAAAAATCAATAATAATCNNNNNNNNNNNNNNNNNNNNNNNNNNNNNATTCAACTGATTCCTAACTGAAAGTACAATATGACAATTGTCTTTATAAT	204	200	Mapped	5	18	20	30.6	0.8	13.7	0.7	13.2	0.9	17	0.9	16.3	0	8.3	0	8.1
8650_335	ss2137306243	[T/C]	TGTTAAGACCTCCATAACTATAAGCAACAAGTTAGCTCAAAAACTTAAAGAGAATAAACCCAAGAGGGCAAATAACAGAGAAAAGAAGCCTGTGAAAAA[T/C]GCCAGAACACCCAACGTCAAGAACGCCAGAACACCCAAAGTCAAGGTTACAAAGAAA	161	264	Mapped	5	19	21	26.8	0	14.4	0	13.9	0	17.9	0	17.2	0	8.3	0	8.1
13114_2351	ss2137298327	[T/C]	TACTATTTCAAATTCACGAGATAAAGACAAGCGAAACAGTTGGAATCCTTTCAAGCGTTCATCTTCTCGAGACAAGCTTAAAGCAGACTCCCTTATTGA[T/C]TGCAATGTTATTTTGCGATAAGTTCTTCAAATTGCCTTTTCATTTTGAAGTATTCAGTCTTTTTAACGGTTTCTTTTCCTCTTCATATAAACTTGTTTTA	204	189	Mapped	5	20	22	17.2	0.6	14.4	0.6	13.9	1.2	17.9	1.2	17.2	0	8.3	0	8.1
19689_1931	ss2137299345	[A/G]	ACCCATGAAGCTGCTCATCATGTTCTGCATATTTGGGTCTGACATAAGTTGTGTCGCCATGTTCATGAGGGCTGGGTTGTTCAGCAAGTTACTCAAGTC[A/G]GGCCCACCTGGACCACCCAGGCCAGCTAAACTGCCTAGACCACCAAGTCCTGCAAATGGGTTTGGTGGAGCTTGTGGTTCTGAACGAAGCTTCTCTTCAG	204	234	Mapped	5	21	23	19	1.7	15	1.7	14.5	0.6	19.1	0.6	18.4	3	8.3	2.9	8.1
36862_419	ss2137302130	[T/C]	NNNNNNNNNNNNNNNNNNNNNNNNNNNNNNNNNNNNNNNNNNNNNNNNNNNNNNNNNTTTTTCATAATAAAATATCACACAAGTGTTGGGATAAGCATA[A/G]GTAGGTATAGTGAATGCAAGCAACCTGACTTTTACAGATTGTAATTAGATTTTGCCATAAAATTCACATATGCATTTGATGGTTAATGGTTAATGCTTTG	204	144	Mapped	5	22	24	6.6	2.7	16.8	2.6	16.2	4.9	19.7	4.7	19	0	11.3	0	11
68530_957	ss2137305365	[T/C]	TTTTGCAAAGAATTGAGACAAGATAAACTAAAGAGTTTATGATTTCTAAATTCCATTAAATTAAACTTTCGGTAACCATAAAAATAACAATATAAACGA[A/G]GACAAGAAGAAAATCATGGTAGAAACAGACTAAAATATAAAAAAGAAAGANNNNNNNNNNNNNNNNNNNNNNNNNNNNNNNNNNNNNNNNNNNNNNNNNN	204	176	Mapped	5	23	25	23.8	0	19.4	0	18.8	0	24.6	0	23.7	0	11.3	0	11
10196_2082	ss2137297859	[T/C]	GCCGAGCGCCTGTGGACGAACCCGAGCCACAACTGGGAGCCGGCCGAGACCCGCCTCATCCACCAGCGGCAGCGCATGTGAGATTGCCGCCAACCTGAC[A/G]GGAAATACCTACACTAACAGCATCTTGGGAGGTGAAGCTGCTCTGTGGTCAGAACAGGTCGACGAAACTTCGCTTGACTCAAGACTGTGGCCGCGCGGAG	204	255	Placed by LODE	5		26		0	19.4	0	18.8	0	24.6	0	23.7	0	11.3	0	11
52725_97	ss2137303924	[A/G]	AAGATTTTCATAAACAATTAATTATATATATTTCCATCTGTCTGATCTAATGCTTCTTTTTAAATAAGTCTTACTGTGGCATTGTGTACAAGCAGG[A/G]CTCTGTAATTGAATGGATATGTTTAGCGTGTCAAAATATATTTGCCTGTAGATACTACACTTTAAATATATCTTGGGTTCATACTTTTTATCAACTCTTT	201	171	Mapped	5	24	27	6.9	4	19.4	3.9	18.8	6.7	24.6	6.3	23.7	2.3	11.3	2.2	11
75525_46	ss2137305971	[T/G]	GTGNNNNNNNNNNNNNNNNNNNNNNNNNNNNTGGTTTCTTGTCTC[A/C]CTAGCTGATGCCTCAGCTGAGATCTCATCGCCTGTACTTGCCACTACCTCCAGTCTTCGCTTTCTTTGCTGCTCCAGGCTTTTCGTTTGACTTGCGCTTA	150	199	Placed by LODE	5		28		0	23.4	0	22.7	0	31.3	0	30	0	13.6	0	13.2
34150_668	ss2137301730	[T/C]	TGGGGATGGCAGAACCTTGAAGAAGGAATCTAGTCGTCCCTGTGTTGTGGTGTTGCGAGCTTTGGTCAGCTTCTTGCACCCATTGCGTATTCTGTCCTC[A/G]GCAAAGCCCTTCTCTTCACACATGTACTTTATCAGCTCCTCTTCATTTGGTTCATTCCACTTGAGCTCCACTTCCTCTGCAGCTTTCACCTCAGGCTCAA	204	138	Mapped	5	25	29	1.8	2.4	23.4	2.3	22.7	1.6	31.3	1.6	30	3.1	13.6	3	13.2
62689_750	ss2137304845	[A/G]	ATGGTATAATTGATGCTTTGGATAGAGTAATAAGATTTATGTAAAACCAGGTAAATTAAAGTACAGGTGAAAAGTGTGCATGACAAGTCGGGGAGAATT[A/G]TGTAAAAAACAGAGTGAAGAAACATGATGAAGAAATATAAAGAAAATAATGTAGTGAAAAAAGAATGAAGATTTACATAATGGACAGAATGAGAGAGAGA	204	105	Mapped	5	26	30	20.5	0	25.8	0	25	0	32.9	0	31.6	0	16.7	0	16.2
13321_43	ss2137298357	[T/G]	CGAGCTCACTCTCACACGACAGCTGCTCGCACACTCCAGGAT[A/C]TCTTTACTTCTACTCTTTTATTCTCTCACACTTCTGCTGATCCACACTTCTGTTTCCTTACGTTTCTACACTTCCACACTTCATCACAGTTTTCACTTCT	147	138	Mapped	5	27	31	0	6.2	25.8	5.8	25	0	32.9	0	31.6	13.6	16.7	12.2	16.2
12191_348	ss2137298166	[A/G]	ACAGGTGTTACACACAGAGGAACGGATCGGTGTACCCAAAGCTGTTTCTATAGCACAATCTATTACTGCACTGAATAAGGATGTTGAAGTGTTACCTTA[T/C]GACTTTGTGCTAACAAGTGAAGTAGCATTACAATTGATATCAAAATATGATCTCATTCTCGATTGTACAGACAACGTTGCCACACGATACCTACTCAATG	204	146	Mapped	5	28	32	16.1	0.8	32	0.8	30.8	2.7	32.9	2.6	31.6	0	30.3	0	28.4
14127_297	ss2137298483	[T/G]	GCCAGATGGGGGTAAACTGTTATGAACGGAAGGCTTTAACGTTTTCCCAACAACCAAATATTTCGGTGGTTTATGCGCACGGGAGATGACTGCGAGCGT[T/G]TCTGTGTGGAGTTTTATGTTCGTGGAATGAGTATGTTGTGATCNNNNNNNNNNNNNNNNNNNNNNNNNNNNNNNNNNNNNNNNNNNNNNNNNNNNNNNNN	204	189	Mapped	5	29	33	21.1	0.6	32.8	0.6	31.6	0	35.6	0	34.2	0.7	30.3	0.7	28.4
21122_317	ss2137299591	[T/C]	ACATGAATCATATCTTTGAAATATATTTTTCCTATTTTATTCTCTAACCATTTTGCGTTCCCTGCATTCTCTTCTCGTGTCACTGATATATTTCATTAT[T/C]CTCATTATAATTTAATCAATTTTTTCCTATTCGATTTTTAACCGTTTTTTCGTGTTCTGCATGCTCTTCTTCCTATATTTTTTATTGTTCTCTTATTCTT	204	149	Mapped	5	30	34	3.9	0	33.4	0	32.2	0	35.6	0	34.2	0	31	0	29.1
19710_642	ss2137299350	[T/C]	TTTCTAAAACGTGTTTCTAAAGACCTTTTTATTTCACATTTCAAATACATTTTTCTGGCTTTAAAAGAAAATATTTTGTGCACTACTTTTCCTCCATAT[A/G]TATTTTGAAGTATATTTTTATGCATAAGCATGGTTGTGATACCAAAGCAGGGTCCTGTTGACCTATTCCCCAGTGTCAAAGCTTCTTCTCCGTGCCCAGG	204	228	Placed by LODE	5		35		0	33.4	0	32.2	0	35.6	0	34.2	0	31	0	29.1
37487_292	ss2137302219	[A/G]	AGGAGAAAAAACATTTTTGGGAGGACACACGTAGAGTCAGAGAAAATCAGTTTCGTTATACATTTCAAAACAATGATTTCACGAGTGCTTAATACACAG[A/G]AAATTAATAAAAATACAGAGAACTCACCCGTAAACGAATATTAAAACCTATGACTAAACACAGTTCACTTACAGACAAACTTGTGTATTCAGGAAAGCCA	204	53	Mapped	5	31	36	0	0.1	33.4	0.1	32.2	0	35.6	0	34.2	0	31	0	29.1
26531_146	ss2137300543	[T/C]	ATAAGAATATAGAAAACGAAAATTCGACAATTAAAAATAATAAAAAAAGTTTCCCTTGCGTTCTACTCACGTTTTCTTTAATGGCAGAATCTCCGTCAC[T/C]CTTTTCTTCAGGATTTTGTATCATTCTACCGTAATTATAGCTTTTCGAGACTATTTCCATATTTTGCTTTTTTGTTTTTTGTTACCTCTTCTTCTTCTTT	204	11	Mapped	5	32	37	3.3	0	33.5	0	32.3	0	35.6	0	34.2	0	31	0	29.1
25751_272	ss2137300397	[A/G]	ACGGGAATGAAAATGAGAAAGTGAGAGAGCGAAATAGAGGGCGAGAGGGAGACTTAAGCGAAAAGTGACGATGAGAGTGAAAACAAGAACTAAAAAAAA[A/G]AAAAAAGAAAAGTAAAATCAAGTTGATGACCACGATTCGAAAAGGAGAAAGAGAGTGGCAGAAAAAAGGAGAGAAAAAGAAAGAAAGAAAAAGAAGAAGA	204	140	Mapped	5	33	38	15.1	0	33.5	0	32.3	0	35.6	0	34.2	0	31	0	29.1
63534_481	ss2137304931	[A/G]	AGTGAAAGGTATTAACAATAAAGTGGGTAAAGCAGAGTATAGAGTTAAAGAGAATGAAAATTGAGTGAAAGTTCAAAATGACACATTGGGTAGAGAGTA[A/G]TTAAAGGCAGTGATTATATTAAAAGTCAGGAAAGAAATTTTAGGCGAAAGGTATGGACAAGCTGGGAATAATAAAATAAGGAAAATGAGTTTTAATTGGT	204	172	Mapped	5	34	39	15.7	0	33.5	0	32.3	0	35.6	0	34.2	0	31	0	29.1
11215_595	ss2137298011	[A/G]	AACAATTGCAGTTACTTTATATTTCAGTCTAATTTACAGAAAAATAAGCCTTTCAATTATTTACTAATTTAGTCAGCATAAATACTTACCTAACAAAGG[T/C]AGTCTTGCTTAATTTATTCGACCACGTAAATGTCAGGCATCCAGTAAAGCATGAAAATAAAGAGCTAAGCAAACATGGTTCCAGTGAATTAAGAATATCT	204	231	Mapped	5	35	40	31.6	0	33.5	0	32.3	0	35.6	0	34.2	0	31	0	29.1
32844_84	ss2137301550	[T/G]	CGATTATTGTTGATGGAAATTTCCCTTTTTATTGCTCGTTGTGATCATTAATTTAGAGAGAAAGTGGATGAATTTTTGCATGA[T/G]GGTTATGTGGAAGGANNNNNNNNNNNNNNNNNNNNNNNNNNNNNNNNNNNNNNNNNNNNNNNNNNNNNNNTAGGTGAAGGAGGA	172	202	Mapped	5	36	41	17.8	0	33.5	0	32.3	0	35.6	0	34.2	0	31	0	29.1
9114_88	ss2137306312	[A/G]	AAAAAGGGATGTTATTCTAGAGTGATATATTTCTTAATAAAACGAAGATGGAATAAGAATATTTGATAATAGAATAGAAGGGATACA[T/C]ACACACAGCCGGATGAATGAGGTAGAAGGATTAATTGCTAAATTAGATTTTCTCGCCTCTTCTTAACTTCCTAAAAATAATTTAAGAAAAACGAAAG	189	144	Mapped	5	37	42	8.7	0	33.5	0	32.3	0	35.6	0	34.2	0	31	0	29.1
46107_151	ss2137303248	[T/C]	TTCTATCAACCGAACCTGCTACAGTACGACCATAGTGCTACCTCTTTCACCAACCAAACACTGCTTCTACCATTTCTTTTACCTTCCATAATGTTACCA[T/C]TGATAGCAATCAAACCTTTTCATGCTGAAACATTTTTTTTAATCAAAAC	153	105	Mapped	5	38	43	3.9	0	33.5	0	32.3	0	35.6	0	34.2	0	31	0	29.1
60270_904	ss2137304644	[A/G]	TATACGAAACGCCTCCTTCAGTTCTGCTTTTAAGGATTCCTCATCCTCCTCGATCAGGAACTTGGCAGCGAGAGCGCAGAACTCCTCGAACTCAAGCTC[A/G]CCGGATCCGTCCTCGTCCACCTCGGCGATGATCTCCTGCAGGTTCTTCTCCGAGACCTTCACGCCCATCATCCTCAAGATGGTGCTGATCGTCTCCACGT	204	124	Mapped	5	39	44	0	0	33.5	0	32.3	0	35.6	0	34.2	0.3	31	0.3	29.1
18648_73	ss2137299183	[T/G]	CATAATCATTGTAATTTAACAAGAGAGGAAGAAACATTTATTGATAATATACACATTCATTAAATTGGTCAA[A/C]ACAGAAAATAATTATACTTTGTACTACATTTATGACACGTGAGGATTTTGATGACATTGGTTTCTGTCATGCAAATGTCATGCTTAAAAGAAATGTCATG	177	32	Placed by LODE	5		45		0	33.5	0	32.3	0	35.6	0	34.2	0	31.3	0	29.4
29932_154	ss2137301087	[T/C]	TTCATAATGCTACCATTCTTATTAACAAACCCTCTCACGCTACCATTTAGATCAGCCTTTCTGAATACTTTCTTGTTATGGAAACCTTTCATAATACTA[T/C]CATGAGTCTATNNNNNNNNNNNNNNNNNNNNNNNNNNNNNNNNNNNNNNNNNNNNNNNNNNNNNNNNTATCAACCAAACATAGTCTCTACCATTTTTCGT	204	0	Placed by LODE	5		46		0	33.5	0	32.3	0	35.6	0	34.2	0	31.3	0	29.4
52652_514	ss2137303918	[A/G]	AACAGAAAAGTATAAAAGAGACAAAGAAGTGTGGGTGTTGGGGTAAGAAGAGTGTGAAGAGAACTGAAGTTAAGAGAGGGAGAAGTGTGAGGCAATGAA[A/G]TGTAGAAACAAAAGAAATGTGGGTGTGAGGGGAGGCTGGAGTATATAATATGGAGAAGGAAGTGTGAGGAGGGCGACGAGGACGAGGAAGAAG	197	11	Placed by LODE	5		47		0	33.5	0	32.3	0	35.6	0	34.2	0	31.3	0	29.4
64023_71	ss2137304968	[A/G]	CAACGGCCATCACACTTTTTCCTGTACACTTCAACGGCCATCACACTTTTCCCTCTCGCACGCTCAGCCT[T/C]GCCCACAAGCTCGCTTCATTTCCCCCGCACTCCTTATTTTGCCCACACTTCCCTACACTTCTCGCTCCCCTACCTCCTCTAGTCCCAACTT	166	0	Placed by LODE	5		48		0	33.5	0	32.3	0	35.6	0	34.2	0	31.3	0	29.4
6338_222	ss2137304915	[A/G]	CATACGCAAATAATTCTATAATTGACCTTATCATGGAATGTTGTTATTTAATCTAACACATTTCATATACAAGCCTTGAGACTGCCTTCTTTGGTAGAC[A/G]TGCGTGTCAAATTCATTTAAACCACATGATGACGGGNNNNNNNNNNGATGGCGGGGATGGCATGTGCATACATGCCATGCCCACTGTGTGTAATTTAGTA	204	148	Mapped	5	40	49	19.6	0.4	33.5	0.4	32.3	0.5	35.6	0.5	34.2	0	31.3	0	29.4
12585_717	ss2137298238	[T/C]	NNNNNNNNNNNNNNNNNNNNNNNNNNNNGCAATCAAAAAGACACCATTTTTTCCTCATAACTGTATCGAGGAATTTACTTACATACACTGATGTAGATA[T/C]AGNNNNNNNNNNNNNNNNNNNNNNNNNNNNNNNNNNNNNNNNNNNNNNNNNNNNNNNNNNNNNNNNNNN	173	211	Mapped	5	41	50	22	0	33.9	0	32.7	0	36.1	0	34.7	0	31.3	0	29.4
10283_61	ss2137297877	[A/G]	AATACTTTTCAAGTAACGTACTCAACATCCAGTCGGTGCTGCTGTGTGGACAACCTGCTC[A/G]CGTCCAGTCTAAACCTCATTCAGATCAGCTGACTGTGCGTTGGGCTTCCATCTGTCATGGGACGATCGATCTGTGTCTTGGAGTCCCGTGTTATATTCCC	165	73	Mapped	5	42	51	9.6	0	33.9	0	32.7	0	36.1	0	34.7	0.4	31.3	0.4	29.4
20343_362	ss2137299455	[A/G]	AGCTAAAAACACATTTCCGCAATGGCCATNNNNNNNNNNTCCGCAATAGCCATAACCGTTCTCTTCTCAGCTTAGTTTAATCCTGATGTAATTCTCCTC[A/G]GGCGTTACGTTGATGGCATGAACTATATAATTTTTAACATATCGTAAAGGCAATGAACTAAAATTCGTTTCGTGTGATGGCGACCTTGAACCTTGGAGAC	204	22	Placed by LODE	5		52		0	33.9	0	32.7	0	36.1	0	34.7	0	31.7	0	29.8
14324_96	ss2137298509	[T/C]	CGGGGCGCCTTCGAGCAGCTCGGAACCGTGGTGTTCGTGGCCTTTGATGGGAATACGAAGGAATATGGAACCAGCCACCCAGGCAAGCAAGGCTC[A/G]TACCACTTTCTGCACCAATGGCTCTGGAATTACCTCGGCCAATCAGCTGATCGCTTCGGTGGCGCCATCATC	172	168	Mapped	5	43	53	3.5	1.6	33.9	1.6	32.7	2.1	36.1	2.1	34.7	0.3	31.7	0.3	29.8
2259_843	ss2137299848	[A/G]	TGAGCAATATCAACCAAGTTTAAAGAGAGATCCATCCTATAGAGAGTATTTAGACAGAATTGGACAGCTATTTTTCAATCTTCCTGCTCCACGTCCCCA[A/G]CAAGGACCAGGGGGCATATTTGGTAATTTGATCCAGGGTCTACTTGGTGGAGGGCTTGGTGATGATGACTCCGACGATGATGGAATCTCGAGTGGTCCTT	204	109	Mapped	5	44	54	17.8	0	35.5	0	34.3	0	38.2	0	36.8	0	32	0	30.1
7141_844	ss2137305613	[A/C]	TTTTCTCTCCTTTTCTCAGGCTTTTTAGATAGTTATCTATATGCACTATCCAAATCTTGCTATGAATACCATTCAGACAAAATCCAGAATAGTTCTTTC[A/C]CTCTTATTCAATCACTGAAATTACACAAACAATAAATTCATAAAAATTATCCTAACAAAAGATAACAGTTATTAAAAAATTAATGATCACAGCAGAAAAA	204	120	Mapped	5	45	55	11.1	0	35.5	0	34.3	0	38.2	0	36.8	0	32	0	30.1
33238_241	ss2137301608	[T/C]	TTCATATGAACATAGAAGGAAGATGTCCTTTAGAATGAGTGATAGATTTAATGGAGCAATCGACGTGCTTTACAAATTTTAATTGGTACAAGGAATAAA[A/G]CTAAAAGGAGGGTTTGAAATAGGCCCGTTTCAATCTTCATGGTCAAATGGAATTAGAACAAAAAATACACAAAACTGGTTAGCTTGATGTCTGTGGAGTT	204	207	Mapped	5	46	56	23.5	0	35.5	0	34.3	0	38.2	0	36.8	0	32	0	30.1
31374_1020	ss2137301313	[A/G]	CTTCGTCACTGGAACATCTGAATCCCTTGTAAGTGGGGGAGTAAAACCCGTTGGCGCTGCTGGGGTTTGTACTTCCTCCTCCTCTTCCTCCACAGCCTT[A/G]CGTGCTCGCTTCTTCGCCATGTTGTCTCTACTGACC	140	258	Mapped	5	47	57	20.5	0	35.5	0	34.3	0	38.2	0	36.8	0	32	0	30.1
14146_835	ss2137298486	[A/G]	NNNNNNNNNNNNNNNNNNNNNNNNNNNNNNNNNNNNNNNNNNNNNNNNNNNNGGCAAAAGTCATGGCTTCTTTGAAATCTTTGGTTTCTTTATGTTTCT[T/C]ACATTACAAGATAACAATGCAACCATTTTCTGGACAAAATGTGAATGCAGTAACATCCCACTATATTAAAAAAAGCTAAATAGGGGAAAAGAGAG	199	218	Mapped	5	48	58	19.3	0	35.5	0	34.3	0	38.2	0	36.8	0	32	0	30.1
2956_81	ss2137301041	[T/G]	AACACACAAACTACCAATATTTTCCCCCGTAAGAAGGGTGGCAGATTGCATTATGATCACGAGGACTTTTTGAACTGCTT[T/G]GTCGAAACTAGAAGTGTCGGATTAGCGTTTCTTCTTACGGGGGAAAATATTGGTAGTTTGTGTGTTTAGTTTACCGTGAGTGAAGAGAGAGGAAAAAAAT	185	123	Mapped	5	49	59	2.1	0	35.5	0	34.3	0	38.2	0	36.8	0	32	0	30.1
31767_113	ss2137301376	[A/G]	GGAAGACGTATGGAGGTTATGTGTCGTGTTACAGTAATGATAAATGGTGTAGATCATTTCTTATCGTCTGCTATCTACATTTTTTATGTATATTTACAA[A/G]ATATCTATTTACAAGTATGGATATAGTTTATGCATATATTCATGGGTAAGGTGTGTTTNNNNNNNNNNNNNNNNNNNNNNNNNNNNNNNN	194	211	Mapped	5	50	60	19.3	1.4	35.5	1.3	34.3	0	38.2	0	36.8	2.9	32	2.8	30.1
1770_269	ss2137299042	[A/C]	TTAAGTTTAAAAAAAGACAGTAGCACTAACTAGAAGCAAACCATTTCATTAAGATTTACATGGCTGGAAAGAGGAGCGTATGGCATGCACTTTCTAAGG[A/C]TTTCCTGGCCCACACTTGCATAAAGATCTTTGGAACTGTAAATACATAACAAACCACAGAAAATTTAGAAATTATACAATTCAATTCATCCAAAAATGTT	204	221	Mapped	5	51	61	25.9	0.9	36.9	0.9	35.6	1	38.2	1	36.8	0	34.9	0	32.9
29747_303	ss2137301067	[T/G]	NNNNNNNNNNNNNNNNNNNTTAATTTTCATTTTCTGGCATCGAATGTTTTTTTCTCTCTCTTTCAGGAATCATATTTTCCGTTTTCATATTCTGGCATC[T/G]ATTTTATTTTTCTCTTTTCAGGAATCATATTTTCGTTTCCATGTTTTTTCATCGAATTATTATTTTTCCAGGAATGGTTAGTTTTTGTGGGTCAGTTTGT	204	121	Mapped	5	52	62	25.6	1.4	37.7	1.4	36.5	1.9	39.2	1.9	37.8	0	34.9	0	32.9
2729_830	ss2137300668	[A/G]	TTCTCATTATCTTCTTAGTATATAGAATACTAAGTGGACATTCTTTTACTTGTTCAAAAACAATGACAAATAACCATCAGCCATTGGATTACATTTGAC[A/G]GATAAAAATACCTGAAATTTTACTCTGGAATATGTTGTATAACATTTTGTTCTGCCTGTTATATACATTAAAGTGTTTGAGTACATTTTTTTTTCAACTG	204	216	Mapped	5	53	63	13.8	0	39.1	0	37.9	0	41.1	0	39.7	0	34.9	0	32.9
SYG368	rs142459484	[T/C]	CACGAACATTATATTCCAGAAATATACCAACGATGACTGGCCACGTGATGCTCACT[T/C]CRGCATCTCCGCAGTCACAYACTTCTTTATCTTGCTTAAATTCACAGGAYCTGAAGTTAAA	122	98	Mapped	5	54	64	0	0.1	39.1	0.1	37.9	0	41.1	0	39.7	2.6	34.9	2.5	32.9
7474_256	ss2137305913	[T/C]	CGAGACGTCTAACAACTTCGCTGGTGCTATTATTCTCGACTCCATCAGCAAGTTTAGCACCAAGAGCAACTCTCAGTACGTTGTCCAGGAGTTCAGTGA[T/C]GCGTTCCCGAAAGCATCCTCGGCCATCGCTAATTCACACAACACGGGAGATTTCCTGGCCATGTTCACCAGGGAGGACTCGCGCAGCATCGGTTTGGCCA	204	186	Mapped	5	55	65	11.4	0	39.3	0	38	0	41.1	0	39.7	0	37.5	0	35.4
8271_2110	ss2137306188	[A/G]	TATCATTCATCTTACTAGTCTTTGTACTGGAAATTCAAAACCTGTTAGTTTTAAAAAACAAGAACATTAGTGTCATAAAAGTACTTCTCACTGCCTTCA[A/G]TTTCTAAAAAAAAAAAATCAACATTCAAGGCAGTTCATAGATATTAAAATCACAAAAATTTTGCAACAACCATTTTTATATTGAAGCATCACATATATTC	204	212	Mapped	5	56	66	16.9	4.6	39.3	4.5	38	1.8	41.1	1.8	39.7	8.5	37.5	7.9	35.4
58070_67	ss2137304455	[A/G]	TACATCACTAGCAATAATTGACAAGCACTAAAATTGCTCATTTACTCACCACAAGTAAAAAATAAT[A/G]TATGTTTATTTTCCAACAAGTACCCTGGTTAATTCAAAAAATATATATCCGGATAATATTACACGTCTGAGCTTTTGGTAATTATTTCAAATAGTACTTC	171	81	Placed by LODE	5		67		0	43.9	0	42.5	0	42.9	0	41.5	0	46	0	43.3
27587_494	ss2137300727	[A/G]	ACGTGTAGGTAAAAGGAAATTACGATACAAAGATCTTTAGTTTGGAATACTTTACTTTCCCATTTGAATAGCCATTAACTAGGGCCCAGTTAACAAGAC[A/G]TTTGCCTTAATTTTTAATAAGACCATCTTGTGGGTTGTGGATGATGGTGCCTCATTGCAGTGTGTTGGAAAAATGTCTTCAGATATTTTTTTTAGTCTTT	204	178	Mapped	5	57	68	6.8	1	43.9	1	42.5	1.4	42.9	1.4	41.5	0	46	0	43.3
6651_355	ss2137305194	[T/C]	CGTTTTCAAGGTGTCGCACACGCACACACGCACGCGCTGCCCATCCTGTGTAGCCGTATCTTAACATGTGTTCATTCCCGGGTCCTCTGGTGTCTCAAA[T/C]GCTGCGAGTGATTAAAAAAAAGAAAAGCTGGTTGAAGGGTTGGGGGGAGGGAGTGTGGGGGGGTAGACGCCATTCCCCTCCCACTCCCCGTCCCTCTTCC	204	126	Mapped	5	58	69	3	1.4	44.9	1.4	43.5	0	44.3	0	42.9	0.4	46	0.4	43.3
6622_202	ss2137305165	[A/G]	CTGTTCACCNNNNNNNNNNNNNNNNNNNNNNNNNNNNNNNGACACATTCACAAAACTGGAACCAAATCTTCGCAGGTGACCTGGGGGGAGGCACGACAC[T/C]TGTGCCAGTTTATCGGAGGCGATCTGATCACTTTCAGGAACGTCAGCCATTTTGCTTCCGTCATCCAGCACTTGAAGGAGACGAAGTTGACTGCGGACTT	204	155	Mapped	5	59	70	12.6	1	46.3	0.9	44.9	0	44.3	0	42.9	9.2	46.4	8.5	43.7
1970_438	ss2137299347	[A/G]	TTTGCTGGGCTTCATGGTAGGGTCCTTCCTCGACAACCTAGAGACAAATAGAATGACCATGTTCAGGGACAAATCAGCACTCTACGGAAGAGAACTGGC[T/C]GAGGGAGAGAAACCATCATGGCCCTGAAATCAATAGATAGGATTGTATTTTACCACACTGGTAATTTATTGTAATAAAGTATGGTAAATAGACTACTTTA	204	105	Mapped	5	60	71	1.2	4.2	47.3	4.1	45.8	7.5	44.3	7.1	42.9	0	55.6	0	52.2
6855_933	ss2137305368	[A/G]	GCTCATATTAGAAGGATCTCATCAGTGATAAAAGAAAATCTGTAATTTCATTTTAATTCTGTTTGGTGTAGGAATTTCAAGTACACAATTTTAGAACAT[A/G]GCGTATGTTCTGTTTAACACTTAATAGGTATAAGAATATTCTTCANNNNNNNNNNNNNNNNNNNNNNNNNNNNNNNNNNNNNNNNNNNNNNAATATCTTG	204	124	Mapped	5	61	72	12.3	0	51.5	0	49.9	0	51.8	0	50	0	55.6	0	52.2
17333_631	ss2137298987	[A/G]	CCCAGCTAGAATGAGTATTAGAACCATAAAGGCATTTCCTGATTTTGCTGTGAGGCCAGAGTCAAGCAAAAAGATAAAGAGCAAGTTTGCAAAGCTGCT[A/G]AAGCAAGCCATTAAGAGAGGAGATGTGAAGGGTGAAGAGAGATTCGTAGTTGCCATTAGCCGAGGAGGCCACCATCAGAATCACCTGAATGAAGTGGATG	204	182	Mapped	5	62	73	3.9	0	51.5	0	49.9	0	51.8	0	50	0	55.6	0	52.2
1653_211	ss2137298843	[A/G]	ATGACTGGCCCCTGTCCTTCAGGTTCTGAGCCCGTAAAAGGAGCGTCACCTCGTTTTCCTGGGATAACGTGCAGTGCGAGTGTTTTTCCTTAAAGGAAT[A/G]ATATAAGAAAAAGAAAACATTTAAGCCTGTAGCAACNNNNNNNNNNNNNNNNNNNNNNNNNNNNNNNNTGTGGAAAACATTTACAATTAATGGCTTGGTG	204	93	Mapped	5	63	74	0	8.5	51.6	7.9	49.9	8.4	51.8	7.8	50	4.2	55.6	4	52.2
54913_315	ss2137304134	[A/G]	NNNNNNNNNGGACAAGGCCAAAGAAGCCCTACGGAAGGACCAAGGTGTCACCATGGCGGGCCAGACGAGGCCGACGCCCCACAAGCCGTCGAACAAACT[T/C]AGCGAGGAGGAGAATCAGGCGGTCTTCAAGATGCTCGACCTGCGGTGTCTGGCACAAGCAACGGCTGTGGTGCAGATGTACGGGACGGAGCC	196	89	Mapped	5	64	75	2.4	0	60.1	0	57.8	0	60.2	0	57.8	0	59.8	0	56.2
65408_1931	ss2137305084	[T/C]	CTGAAAGCAAGTGAGAATTTTGGCTTTTTGTTAAAGAAATCCTTTGCTATACAAAAAGAAAATGTTAAAAACTTTAGTGCCATGCCTTGAAATGAAAAA[A/G]TGAGTTTCTACTTCCATTCTTGCTTTTCTCTTATTGTGTAAATGCAAGTACAGCTAATTCGTGGGTGTTTGCATAAACATAATTTTGACGATCTCTCAGA	204	92	Placed by LODE	5		76		0	60.1	0	57.8	0	60.2	0	57.8	0	59.8	0	56.2
16192_291	ss2137298787	[A/G]	NNNNNNNNNNNAGGGAGTCCTCTTAGAGCTTGTCTCAGAACCTGTCAGACAATACCTTCGTGGACGAGAGGACACTGTAAGGTACATTGTAACCAGCTT[A/G]ACAGATGAGAGTTGTTCAGAATTGTCTGAGGAGCTGCTTGTGGCTGCCNNNNNNNNNNNNNNNNNNNGAAGTTGAGAGCCTGGGTGGGGAAATATCGGAC	204	79	Mapped	5	65	77	0	0.2	60.1	0.2	57.8	1.8	60.2	1.8	57.8	0	59.8	0	56.2
9243_279	ss2137306336	[T/C]	GAAAGTTTTTTTTCTCAGATATCGACAACAATTGCACATATGTAAAGCAAAACAAACAAACAAAAAAATCTGTCTTTCCAGAACAGCAACAGTTTGGTG[T/C]CTCTTTTATGTTTTGTTTTCCGTTTCGCACAAGAAATGGTATCACTTTTTCGTTTTCTTTTCAGGTGTAGAAGGTGTTTGGAGGTGGAACTCTTATATAA	204	104	Mapped	5	66	78	26.8	0	60.3	0	58	0	62	0	59.6	0	59.8	0	56.2
41651_1357	ss2137302749	[A/G]	GGCCCACTCATCCATTCGGTTTGGCATAGGACGATTTACCACAGAGAAAGAAGTTCAATACACAGCTGATAAGTGTGTGGAGCATGTGAAAAGACTAAG[A/G]GAAATGAGTCCTCTGTGGGAAATGGTTCAAGAAGGCATCGATCTGAAGAGCATCCAGTGGTCACAGCATTAGCACACATAACAAAAGTGTTTGCTTGTAA	204	195	Mapped	5	67	79	32.5	0	60.3	0	58	0	62	0	59.6	0	59.8	0	56.2
34525_195	ss2137301791	[A/G]	GTTCGGTTTGGCTGATATGTAGTGAGGGGACGAAGGCACTCTTCTGTGTCGCCGTCGGACACATACGTGGTACGTCGCAAGGGACCCTAGAAGGGCTCC[T/C]AGCAGCAGGCACGCCAGACAGGATCCTACGAGCGTTTGGACTGATACTCCGCTTGAATTGGATTCTCCACTGGCACTCAACACAGCTGCCTCCACAACTG	204	108	Mapped	5	68	80	25	1.1	60.3	1.1	58	1.6	62	1.5	59.6	0	59.8	0	56.2
2862_1248	ss2137300891	[A/G]	TAAGAAAGCAGTAGAACAACACAAGGAAAGCCTCGACCCGAACAATCCTAGAGATTTTATAGATATTTACCTCAATGAGATCAACAACGAACTCAACAA[T/C]AACAGCAAAACGAGCTCCACTTTCTCTGAGAAGCAGCTGATTGCAGTTTGCACAGACGTGTTCAGCGCTGGCGCCGAGACCGGATCCGCCACGGTGGCGT	204	157	Mapped	5	69	81	19.3	0	61.4	0	59.1	0	63.6	0	61.1	0	59.8	0	56.2
SYG49	rs142459174	[A/G]	CAAGGTTATCAACATCACTCTCATTGTATAGTCGACAATACAATTATCACACGATAACCTCAACATTAGAGATCCTAACGACATTAACACAGCCACTATTGCATCAACTATGATTGATTCGTAGCGTCGCGTAGCGTAGCTTCCGTCGGAGACACCAAATTAATTTGTAATTAATTCAGCGCTTGTCTGCGAAACTGTCTTGATTTGGCAATGTCT[A/G]CAGGAGTTCGCTTCCTCATTCCACAGGATCAGCAGATTTTGCACGGCACGTTCGCTTGAAAATAATTATTTTTTTGAAAATTGCGTCTATGGTAAAGAAAAAGTCAGTGATAATGCAAGTTCAACTTAATTTCACGTTGGTTTC	365	99	Mapped	5	70	82	12.9	0.3	61.4	0.3	59.1	0.6	63.6	0.6	61.1	0	59.8	0	56.2
13075_788	ss2137298321	[T/C]	CCGCCTGAAAAGGTCAGCCAGACCGCCGCCCCCGACATGAGGGTCTCGAGGGTGAGCCCCGACGCCGCGTCTGGCGGAGAGGCCCCCTACAACCCAGCC[A/G]CTGATAAGAAGGTCATACACTGTATCGTCTCCGAAGGGCCGGTCGTACACACCGTCACCTCTTATGTTATCAGCTCAGCGTGTTCCGCAGGCGAGACTCA	204	143	Mapped	5	71	83	17.5	0	61.7	0	59.4	0	64.2	0	61.7	0	59.8	0	56.2
50781_106	ss2137303735	[T/C]	AGTAGTGTGTGTGTGCGTGTTTAGGTGTGTGCACGTGTTTCGCAGCCTTCCGTGGAGTTGCTCCATTAGTTTACCACACCGCGCCGACAACGAGAAGGA[A/G]GGGAAGGAATGGTCTAAGTGGAGACACTGAAACATAAGTGGAATTATTTGCTATTAAGTGATCAGTCTCAATTTTGAGATGAAAAAAGTGATACCCACAG	204	131	Mapped	5	72	84	7.2	0	61.7	0	59.4	0	64.2	0	61.7	0	59.8	0	56.2
4196_37	ss2137302788	[A/G]	AGAGAGAGCTTCAGCAGCGAAATGTCAAGGTGCTTC[T/C]AAAGACGCCTCTACAAATGGAAGACGAGCGAGGCTAATGTACGAGTAGGAGGATNNNNNNNNNNNNNNNNNNNNNNNNNNNNNNNNNNNNNNNNCAAAGG	141	10	Placed by LODE	5		85		0	61.7	0	59.4	0	64.2	0	61.7	0	59.8	0	56.2
7606_620	ss2137306027	[T/C]	ACCATCAAAGCTTCACCAGGTTAACGCCAGTCGATACAGTGCTCATCACCAGGTGAAGAGCGCTCTGGCAATGACAACTATGGAGAAAGTCAGCCTTTG[A/G]TACCGATGAGGGATATTTTTGAAGAGGAAGCCCTTCGCGAAATGAGCCGTTTTTGAAAGAAAACCTTTTCTTCCACAAATCTGTTTAGTGTCAAGTGCCA	204	95	Mapped	5	73	86	13.1	9.1	61.7	8.4	59.4	1.7	64.2	1.6	61.7	25.1	59.8	20.8	56.2
43612_1574	ss2137302982	[T/C]	GCGACGAAGCACCGGCGCCGCCCGAAGCAGAGCCAGCACTCGACTCCCCAGCAAGAGAACCAGAAGAGCCGACGAGTCCCTCCAAACCCGAGGAAGAGC[T/C]CTTCGACTCGTCACTCCCGGACGCGNNNNNNNNNNNNNNNNNNNNNNNNCGTCACTCCCGGACGCGTCGCCGTCTCCACGAGCAGACGAATCCAGATCTT	204	188	Mapped	5	74	87	27.7	0	70.8	0	67.8	0	65.9	0	63.3	0	84.9	0	77
48448_69	ss2137303492	[A/G]	TACACCACATATATATCATTGCCTCTTCTATCTCGCCAGCCCTCCAACAAGCACATAAGGCAGTGATA[T/C]TTAACCTTTGCCTGATGGTCCCTTTAAGTCAATAGAAGCTAAACCAGTTTGGTTAAAGGTTCAGCCACCTTTCCTTTACTCCTCTGGAAGTGGACCTTCC	173	271	Mapped	5	75	88	5.7	0	70.8	0	67.8	0	65.9	0	63.3	0	84.9	0	77
9200_196	ss2137306326	[A/G]	GGCCCAGACGAATGGTAAAGAGGATGATGCTGGAGAGGGAAGTGTTGAAGTTATGTCACGAGTGGCAACAGCAGTTAGTGAGCTGTATGATAGTGCTGG[A/G]TCTTTTGTGCCACAGATTAACAGGTGTGAAATGCTGTGTGAGCAGTCGGGAGCTAAGTTTGAGGATTGCATTCCTGGGGGATTGATGGAGCATTTCAAAT	204	139	Mapped	5	76	89	16.5	1.6	70.8	1.6	67.8	2.4	65.9	2.4	63.3	0	84.9	0	77
22988_298	ss2137299917	[T/C]	GGAAGATCCCAAAACCATACCAAACAAGACGTCAGGGTGCACACAATCAACTGCTTGAGGGGAAAATCAGAAGCAAAGGAAACAAAATTAACGTGCTCT[T/C]TATATTCTTGGGTTTGGCATAAATGCTTTTGTAGGTACTGAGGATAAAAAGCAGCTTAAACTCTACTTTTGAAGGGATATTTCTCCTATATAATTACAGG	204	240	Mapped	5	77	90	19.6	0.5	72.4	0.5	69.4	0	68.3	0	65.7	0.6	84.9	0.6	77
4332_1331	ss2137302948	[T/G]	CCATGTAAAGGAAAGTTTATCCAAAGGGATATGAGGATCTTAAATGCTAAAAATTCCAAAACAGATATAAGTTCATACCCTTCTGATATGTAATTAAAC[A/C]TCAGATTACCAAGTTCACTTTATTTCATTTGTCCTGCAAAGGATTCGGATTTGCTGTGTATTTCAGATATAATATTAAAAAAAATTCCCCTTTATATTTG	204	247	Mapped	5	78	91	11.7	0	72.8	0	69.9	0	68.3	0	65.7	0	85.5	0	77.6
21162_248	ss2137299601	[A/G]	TCTCTAAGTATCATACTTCTGTACGTGGAAAAAACTGATTTTTCACTATAAAAGTAAAAAATATGTTAAAAATAACCATTTTGAACAAAAAACATGAAG[T/C]GATAGGGAAGAGTACATGACCTTGACAGTTTACTTTGCTAGGAGACTAGAGAGAATTGTCATCTATTATCATGATTCTAAAGAAGCTAATCATAGTAAGC	204	89	Mapped	5	79	92	2.1	0	72.8	0	69.9	0	68.3	0	65.7	0	85.5	0	77.6
39777_118	ss2137302504	[A/G]	GAGAGAGAAAGAGAGGGGGGATAAGGGAATAAAATGGACCTGCATCTTCTTTATTACAAGACCGGAGACCTAAATACTAAAATATTTGGTTTGACTTTC[A/G]CCAATGTATTTCCTTGATATGAGAAGTAAGGGCGAGTCACCTNNNNNNNNNNNNNNNNNNNNNNNNNNNNNNNNNNNNNNNNNNNNNNNNNNNNNNNTAA	204	69	Mapped	5	80	93	4.5	0	72.8	0	69.9	0.3	68.3	0.3	65.7	0	85.5	0	77.6
1280_249	ss2137298270	[T/C]	CCTACCCTTGGTTCTACCGAGCAGAAAACTTCGAGATCAACCCTGCGGGCTCGGGGAACTTTGACTGGCTGCTGGGGTCGTGGTCTCAGGAGTACACCG[T/C]GGCGCAGTGCTTTCCCCTGTGGTCGTACCTCCTCGCTCTCAACACGACGACGGTGGACTTCTTTTCTCTAGACACCCAAGGGGGTGAGTGGGACATCTTG	204	142	Mapped	5	81	94	0	0	72.8	0	69.9	0.3	68.6	0.3	66	0	85.5	0	77.6
57497_1967	ss2137304404	[T/C]	TTTTGGATGTTACTTGATATGTAATTTGATATTTTGAGTCCAAGTTTTGAATTATTTCAAAGAAACTTCATTTAACCCCCATTTTTAAACATAATACCA[A/G]TTGATTTTTCTGGGAAACTTTTTATGTTTACAGATGCACATTGTTATATTTGTTTACTGTATTCATGATACCTGCTTCATTTTATGGCAGTACAATCACT	204	158	Mapped	5	82	95	24.7	0	72.9	0	69.9	0	68.9	0	66.3	0	85.5	0	77.6
3617_183	ss2137302028	[A/G]	GGGGAGAGTAAATCATCCCAAATGCGGTAACTGTGCATTGCAAGGATGAAAAATATGTTTCCTTTGATATGGTGTGTCCAGTTTCTAGAGGTCGCCAGA[A/G]TTACGTGTCCATCGTGTGTTTCCTTTCCGACGAGTGTTAACACATTTGACTGGATCTTACAGAGCTCAATTATTTTACTACTTGAGTTAGTTTTGTGTCA	204	223	Mapped	5	83	96	19.9	0	72.9	0	69.9	0	68.9	0	66.3	0	85.5	0	77.6
12808_63	ss2137298273	[A/G]	NNNNNNNNNNNNNNNNNNNNNNNNNNNNNNNAGAAACTTTGCATGCTTAACTAAAAACTTGG[T/C]ATGTCCACTAAAATTTGGATGGCTGTAGAATAAAAAAAATAATAGAAGTTTTGTCCTGCTTCTAGAATGTCCAACATGAACAATGTTAAGGTGCAGTCAC	167	226	Mapped	5	84	97	34.2	0.5	72.9	0.5	69.9	1.6	68.9	1.5	66.3	0	85.5	0	77.6
21652_5325	ss2137299688	[T/C]	GCTTGTGNNNNNNNNNNNNNNNNNNNNNNNNNNNNNNNNNNNNNNNNNNNNNNNNNNNNNNNNNNNNNNNNNNNNNNNNNNNNNNNGCGGTGGGGCACC[A/G]TAAGTTGGTGGTGCTGCATATGGGGCCTGGCCCTGTGAGTATCCCTGTGGAGGTGGAGCTGAGTACCCACCATACTGTGGCTGTGGAGGATAGGAGGTCG	204	193	Mapped	5	85	98	29.8	0	73.4	0	70.4	0	70.5	0	67.8	0	85.5	0	77.6
58479_2419	ss2137304486	[T/G]	ATATCAGCCGCTACCTCAAGTCTTTTGTATTCATTCAGGAAGCCTTGGGGAAAACCCAGCCTATTTTCATATTGATTTGGTAGGTAAGCTTCACTGGGC[T/G]CTACTGGTATGAGTCTTGATGTAATATGATCCAGTTCGTGAACATAATNNNNNNNNNNNNNNNNNNNNNNNNNNNNNNNNNNNNNNNNNNNNNNNNNNNN	204	151	Mapped	5	86	99	11.1	1.1	73.4	1.1	70.4	0	70.5	0	67.8	0	85.5	0	77.6
29822_65	ss2137301075	[A/G]	AAAAAAAAAAAAAAGTGAAAAAAGGAATACCATTGCTATACCAGAGGGGTAAACTTGTAAACCT[A/G]TGAAATCCATATAAAAATAAGCTACATAAAATAGTAAAATATCCTACAATCTCTTGTGCTGTTTTCACAACTTGAAAAGAAATGTATTTGAATTCTACAA	169	259	Mapped	5	87	100	69.2	0	74.5	0	71.5	0	70.5	0	67.8	0	85.5	0	77.6
45617_220	ss2137303191	[A/G]	CTGGGGTTTGGGAAGATCTTGAACAGTGTCTGCAAGAAATAGAGATTCAAGGCAGCTCCAGTATAAGACAATGCAAGTGAACCATCGCTCTACATAGTG[A/G]ATACAGACAGACAGAGGCAGACAGACACACAAAGGAAGGGAGGAATATTGAAGAGCAATGTACGAAAACAATATATAGAGAGAACACAACAATCAGTAAT	204	232	Mapped	5	88	101	12.3	0.8	74.5	0.8	71.5	0	70.5	0	67.8	4	85.5	3.9	77.6
29590_1587	ss2137301044	[T/C]	TCTTTGTGCTCTGAAGAAGGATATTGATGAAGGAAATGTGTGAGCTCAGGTTTTTAGTGAACTTCCTTTTCAGTCTTGCTTCCTTGTGGGTCACGGCCT[T/C]AATAAAGGGGGATGTGGCAACAGAAATTCATAATTTTGTAAAAGAGACCAATGTTTTTTATTGGTTTAAATTTAGATTTTTCATTTGAAAGATCAATAAT	204	119	Mapped	5	89	102	7.5	0.3	75.3	0.3	72.3	1.2	70.5	1.1	67.8	0	89.5	0	81.5
56542_542	ss2137304315	[T/C]	TTTCTTAATCCTAGCATAAACGTTCAGACGAACCTTTGACACTTTCAGAAGAATCGTTGTTTCAAGATCCAACATGGCGAGAGGAATCTAATCTATCCA[T/C]ACACAGCGAAGAAATCATGCATTAGAATATCACACTATTGTTATCATCATTCCCGCTATANNNNNNNNNNNNNNNNNNNNNNNNNNNNNNNNNNNNNNNN	204	154	Mapped	5	90	103	14.7	0.1	75.6	0.1	72.6	0	71.7	0	68.9	0	89.5	0	81.5
9685_2865	ss2137306404	[T/C]	GAAATTGCAAGAGGTTCAATGTCTCTGTGACTCGAGCAAAGGCCCTTCTTATTGTTGTTGGCTGTCCGGAGATCCTCAGCTTGGATGAGCACTGGGGAA[A/G]ACTGCTCAATTTCATAATAGACAAAGGAGGCTACTGTGGGAAGGAATATTTCCCAGATGGCAACAAACGCATAGACCAGAGCATCCTTGACAATTTTAAC	204	139	Mapped	5	91	104	24.1	0.2	75.7	0.2	72.7	0	71.7	0	68.9	0	89.5	0	81.5
29085_587	ss2137300967	[T/C]	GCCCGCGGAGGCCTACAAGTCTGGCATTGCGCACTATTTCAGCTGCAAAAAGGCGGAGCTGATGTTTGGTTATAGGCCTACGCGACCGAATGACCAAAC[A/G]CAGGCTGTGGAGTATTATGTCAGGAAAGGTTATGTTAGGTCCAGTCCAAAAGGGATGTCGACTTTGGCAGTTATTTTAGTGGCAGTGTTATGTTTACTTT	204	137	Mapped	5	92	105	14.1	0.5	76	0.5	72.9	0.1	71.7	0.1	68.9	0	89.5	0	81.5
59761_826	ss2137304601	[A/G]	GTAAAAAATCTCAACAAGACAGAGGAAATTTTATATCAAAGAAAATTAATGAGATCCTATTCTAAAAACCTAAATTACAGAAGGTTTCCTTAGATGAAA[A/G]CAAATATTAATGTAAAAAAAACATTAGATCATAACCTGGCAATACACTTCTTATCTAAGAGATGCTGACAAACAGATTACACTGCAGAGCCATAGAGAAC	204	199	Mapped	5	93	106	15.3	1.4	76.5	1.4	73.4	1.8	71.8	1.8	69	0	89.5	0	81.5
32829_681	ss2137301544	[T/G]	AAACTAATTCGGAATTTTGGGGGTTAAAAAGCTATATAAAAAGTAAAATAATCTCTGTGGAGCCGCTTGCGATACCGATGGTCACTTGTAGGTCCTAGT[A/C]AAAAGTTGTTACATGTAGTACCGTAGAGGCGACGCCACCGTGATAAAAATCTAGAAATTACCAGCTTTGTGCGCCTACAAGCCATTCCGCCAGTCAGCCA	204	113	Mapped	5	94	107	0	2.6	77.9	2.6	74.8	2.4	73.6	2.3	70.8	2.4	89.5	2.4	81.5
36362_3343	ss2137302055	[T/C]	ACCAATAGCACACGATGTTACAATTTTGAAGTTGCTCTCTCCTTATAGGTCCACTGCAGCTGCATAACAATTGTATATTGGATAGTGAGCCAAGGCCTA[T/C]CGCAGTGGTTTATCAAATATTTTACTTATTTTCTAAAGTGTAGTACTACAGCACCAAGGATTTCGCAAGCAACGATTCTTATGCCCTTCTTGATCTACAT	204	72	Mapped	5	95	108	18.4	0	80.6	0	77.4	0	76	0	73.1	0	91.9	0	83.9
10335_354	ss2137297883	[T/C]	TGTACTTGGTAACCACCTATTAGTTCCCCAACCTCCTCGTAACCGCTGTCGATGTCGCCTTGCACTTCGGGGTCTTCCATCGGCAACTTTTTCTCCAAA[A/G]ACGTTTCTTCTGAGTTGTCTTCCTCGGAGCTCTCTTCTGAGCTCTCTTGAGATACCTCCTTAGACGTCTGCTTGGAATCCCCACTGTAGAATAAGCTCCC	204	332	Mapped	5	96	109	62.6	0	80.6	0	77.4	0	76	0	73.1	0	91.9	0	83.9
37964_216	ss2137302275	[T/G]	CGCTTGGTGCAAGAACGCAATTCATTATCTACACAAGTATGAGAGTGTATAGTTATTAATATACCTGGTACAAAAGCTCAGTTTAGTCTCTGTATTTCA[T/G]TATAGTATTATGCTTCAGATAAAGGCAAATTTTACGCCTACATTTAGCATTAGAAATATGAGAAAACACAAGAGAATCTAATGTCCCCATATACATATTC	204	288	Mapped	5	97	110	9.6	0	80.6	0	77.4	0	76	0	73.1	0	91.9	0	83.9
SYG210	rs142459330	[A/G]	ATAGAAGTTGTCGGTTAAATAGTAATGATGCTTAGGGTAATAATGATGACTGGTCAAGAATACGAATCATGAAATGACATGTCCCCCTTTTTCGCTGCTTCTAGGTATGGTTTATGGGTATTCTCCATGGATGGCTACTTTCCAAAATCCAATGAATGCTGGGGTAGCAATTTGGTACGTATGCAATTGCTGCGTGTGACCACAGTGAAACGATAGTAGTTACACATCTCATTGTCGATTTTGGACTGCAATTAGCAGTTCTCGCAGTGCAACGTTCTTTATTCGTTCTTCATAATTTCTGTAGGTTGCCAAATGGGAC[A/G]GGTTTACCACGTGGAGGAATGAGCGCGGGGCGGAGATCGTGTTTGGAGGACAATTGCAGTTCCACAACTTCGTGG…	414	43	Placed by LODE	5		111		0	80.6	0	77.4	0	76	0	73.1	0	91.9	0	83.9
74281_750	ss2137305862	[A/G]	CTAAAGGGTATAAGCACATCAATTTGGGAACCTCTGGTCTGAAGGCTTTCAGAGGACGGCCAGAACAAAGACTTTGGCTGCCTACGTACACTGTGCTAT[A/G]CTGACGAAGAACTATTATATCATTAATGAATTCACCCCATTATTATTTGCAATGCCGTTTGGATTTGTTTGGAATTTCTTAATAATAGAATTAAGACGAG	204	54	Mapped	5	98	112	9	0.6	80.6	0.6	77.4	0	76	0	73.1	3.6	91.9	3.5	83.9
14799_2960	ss2137298583	[T/C]	TTAAAGTCAAAGTAGTGCTTGGGGGCATTGAAATCAAAGCAGTCATCGTCCAAGCTGGCCATCTTGCTGTCAAAACTTCCTTCGCTCTACCGCTCCTTC[A/G]AAAGCCTTTTGTTCGTTCCTCCTCCTTTCCTTTCCTTCTCTGAAATATCCTCGGCGAATTGCTCTCCTCCTTCCCCCTAACGACACCAAAATAAAAGCCA	204	163	Mapped	5	99	113	21.4	0	81.2	0	78	0	76	0	73.1	0	95.5	0	87.4
1898_296	ss2137299228	[T/C]	TCACATGCAGACCTATGAGGTTGATCTCAACACCTGTGGTCCCATGATACTGGATGCTCTGCTAAAGATTAAGAACGAGATCGACCCTTCCCTGACCTT[T/C]AGAAGATCATGCCGAGAGGGAATCTGCGGATCTTGCTCCATGAACATTGGTGGTGTTAATACATTGGCCTGCATCAGCAAAATCGATACAAACTTGAACA	204	41	Placed by LODE	5		114		0	81.2	0	78	0	76	0	73.1	0	95.5	0	87.4
SYG509	rs142459617	[A/G]	ATTGGTCATGTGGCCCATGGCAAATCTACTGTGGTGAAGGCCATCTCTGGCGTCCAGACTGTCAGATTTAAGAATGAATTGGAAAGGAATATTACTATCAAGTTGGGTAAGTGAAGTCAGTGGGTGTGAAAGATGTATTTCAGCATTTGATTATTCTGTGCTTGTTTTTCGTTTTCATTATAGTAACGATACCAATRTGACTATTATTTATGGTCAGCAAGTTGCATTAGGGTA[T/C]TTAAAAAGTCATATGAAACCTTAAATCCCATACCTATACTTATTGAGAATTAACTTCGACTTTGAAAATAATTACAGGTTATGCTAATGCAAAAATCTACAAATGTGACAATGCTAAGTGTCCCCGGCCTTCCTGCTTCACATCAGCCAGTTCTCATAAA…	419	163	Mapped	5	100	115	18.9	1.6	81.2	1.6	78	0.7	76	0.7	73.1	5.4	95.5	5.1	87.4
41231_532	ss2137302693	[T/C]	TGGTGCAATCGTTACTAAACGAAATGTATATAGCACTTGTAAACAGAATTAAACGCTATTCAACGTATATTCATTATCTGTTTGGCTCACCTAGCTAGC[T/C]AATAAGTCGTACACTTTAACATTNNNNNNNNNNNNNNNNNNNNNNNNNNNNNNNNNNNNNNNNNNNNNNNNNNNNNNNNNNNNNNNNNNNNNNNNNNNNN	204	107	Mapped	5	101	116	0	4.2	82.8	4.1	79.6	4	76.7	3.9	73.8	0.1	100.9	0.1	92.5
28885_424	ss2137300936	[A/G]	GTGTTGTCACCTTGTCTATGGTACGCTAAATCTCCGTCATCCTTCATGGGTTTTGGCTAATCAGGTTTCATAATTGTACTTTATATTGATCCATTTTTC[T/C]TTTTCCACCATGCTTCATTGCGTGTCTCTGCAGCACATGCACCGCACTCACTACGCCCTCGCGCTGAACAGTTGCGGCCGCATTGGAGTCCCTCGCGCG	203	83	Mapped	5	102	117	7.2	0	87	0	83.7	0	80.7	0	77.7	0.3	101	0.3	92.6
31743_287	ss2137301372	[T/C]	GCCGGTGATACAACTGCATGATAATCTGTTGATTGACGAACATGCCAAATGGTAGTCACAATAAATACAGGAATATGTGTTACGGAATAGCATGCTGGT[T/C]ACTTTACAACAAATAATAACTAGTGGAAGTGGACGCAGTAACAACAATTTCAATAATATGAAAGACGTCGTTACCAATAATAATATAAATATGAAAATGA	204	95	Mapped	5	103	118	6.3	4.2	87	4.1	83.7	2.2	80.7	2.2	77.7	14.1	101.3	12.6	92.9
56874_1649	ss2137304356	[T/C]	ACTACTACTAATAAAGAGAATAAAAATGGGAGTCAGAGAAGCCTAGCTAACCTTGAGGGATCCTTGCTTCTTTCGGGAAAACACAAGACAGTGGTATGT[T/C]TGGCTACCATTAACTTATCAATGCATATTCCTCCATTCTTAAACCTAGAAATATGCAAAGGTTACAGTGCACAGAATAGCCTTGGCATACAGTGCTTTGT	204	93	Mapped	5	104	119	8.4	0	91.3	0	87.8	0	82.9	0	79.9	0	115.4	0	105.5
53744_407	ss2137304020	[A/G]	CATCACCTACAACGAACACATGCTTCATGAGGACAAGAATCATGACAAGAAGGAGGAGGAATCAGAAGAGGAGGAGGAGGAGAAAGTGACGACCACCTG[T/C]GGCAATGCTACCGTGGAAATCAGCTCCATGAACTTAGCCTCCGCTAACTTCTTCATGAACCCACTGGAAGCAATCAAGAAGAACCAGATAAAAAGTACAA	204	166	Mapped	5	105	120	13.2	0	91.3	0	87.8	0	82.9	0	79.9	0	115.4	0	105.5
37096_93	ss2137302172	[T/G]	TGCGGGTGTGCTCCGTTGGTCAGTAAGGAGTGCATCGGGTCCGTTTCCAATCCTAAATCGAGCGAAGGAAGATTCTGTAAGACATTTGTCCT[T/G]AGGGATACGTGCCTAAGTTTTCCAAAGACAATGGATAAGATGGGAGATTTCATACCAATGGATGAACTGATTACAGGGATGCCAAGTAATCACGACGGAG	197	224	Mapped	5	106	121	7.2	0.7	91.3	0.7	87.8	0.7	82.9	0.7	79.9	5.1	115.4	4.9	105.5
7459_360	ss2137305893	[A/G]	TTTCAAAATTAATCTCGAACGCTAAATGGCAAGTCACACTCACACGCGCACGTTAATTCCCTTCTATGCACCGACTCTGTTTTCCACTGTCAGGATTCC[A/G]ATAAAAATCACGGAGTTTCTTCTGGTTCCAAAATTTCCTTGAGCACTGTGTCTTCTAGGCAGTGTGGGAGACGCGGCTGCCGACTAACTGCAGGTGGGAA	204	105	Mapped	5	107	122	0.9	1.3	92	1.2	88.5	0	83.6	0	80.6	8.4	120.5	7.8	110.4
17542_177	ss2137299015	[A/G]	GACCCAAGACGTACCCACAGCTGGATCTCAGGGCACCCGGCACCAGTGCCACCAGTGCGACCGGTCTTTCCCGACGGCATCGCTACTCGCAGAGCACAG[T/C]CGAGTCCATCAGCAGCACCAGCAGTCCCGGATGCCTTTCAAGTGCCATTTGTGTACGGCGGGATTTTCAACGCAGAAGGGCCAGCAGCACCACTACCAGC	204	78	Mapped	5	108	123	4.8	0	93.2	0	89.7	0	83.6	0	80.6	0	128.9	0	118.2
29479_98	ss2137301030	[A/G]	CCACAGACTTCAAATATACAAAGACAATTTTTTCTCTAATAATGAAAAGTGACAGAAATGAATCCAGAGTGATGCTAAAAGATTACCCTAATATATA[A/G]AATAAAAGGGAATAATAAAAAGAGAAATGTACATAGTCATAATTTGTGTACCTGGTCCAAAATGGCTAACCATTTTTATGATAAAGAAATAGTTTTGAAT	202	83	Mapped	5	109	124	2.1	0	93.2	0	89.7	0	83.6	0	80.6	0	128.9	0	118.2
13451_228	ss2137298376	[T/C]	TGCCTTATCACTATAACATCTGAATCACAAGCATTACCAACCTTGACTGACTTCACTGGCAAACCCCTTTCTGNNNNNNNNNNNNNNNNNNTTTCTGCC[A/G]AGCCTCATCCATCCCTCAATACTTGTAGCAGATCTATCTCCATCTCCCCAACAAACTGCCCTGTCTACAAGGATTGGTCAGATTGTGGAGAAGACCTACT	204	100	Mapped	5	110	125	4.5	0	93.2	0	89.7	0	83.6	0	80.6	0	128.9	0	118.2
11366_34	ss2137298037	[T/C]	CTCTGGTATTGTCCATTCTATAGGCTCAAAATC[A/G]TCGGTCTGTAACCCTAGTGCACTGGAATTTTCACTTAATTTTCTGTGCTCTATCAACATTCCCTGTGTTATTTTCATAGGGTCATCATCTNNNNNNNNNN	138	118	Mapped	5	111	126	13.2	0	93.2	0	89.7	0	83.6	0	80.6	0	128.9	0	118.2
46283_461	ss2137303266	[T/C]	TTGATCACAAATTGCTCTTAGAGAGATACTTTCCAAATATTGTTAGTACAAAGAACAGCTGAAATATGTTTGTGTATCTCTGTCTCAGTTTCTGTCTAT[T/C]TCCCTCTCCCCCTCCCCCNNNNNNNNNNNNNNNNNNNNNNNNNNNNNNNNNNNNNNNNNNNNNNNNNNNNNNNNNNNNNNNNNNNNNCATCACTCTCTCT	204	79	Mapped	5	112	127	0	0	93.2	0	89.7	0	83.6	0	80.6	0	128.9	0	118.2
41888_408	ss2137302780	[A/G]	GGATTTCCTATGGTGTATTAGAAGAGAGACCTTCTAATAGACCAGGAAACTACACTGGAGTCACAGATTATGAGAGAAAATCAAAAGACAGTGGAGGCA[A/G]ATTCATGATGTTGGCCATGCTGTATGTTCGGATCAAGGCAGGGGGAAGGGAAAGACACAAACAACAAGGTGCGTAAGGAGCTTCACCTACAAGATATAAG	204	145	Mapped	5	113	128	4.8	0	93.3	0	89.7	0	83.6	0	80.6	0	128.9	0	118.2
897_528	ss2137306290	[A/G]	CTAAATTACACTAGGTTCTCAAAAAAGGAGTGCTTAAATGAAATTTATATATTGTTCAAAATAGAAAAACGTCACAGAATTTAATTGAAACAAGGAAGA[T/C]CATGGTGACTGAAAAGAACTGATTGAACATACTAACTTGAGTAGATTCAAAGTGAATATTCAACTAATATGACCTGTTATCGCGAGCAGCAATTGGGCAC	204	216	Mapped	5	114	129	35.1	0.9	93.3	0.9	89.7	1.2	83.6	1.2	80.6	0	128.9	0	118.2
59865_3335	ss2137304611	[A/G]	TTATTTTTTTGATCTCTCCAGAGGCGCTCGTATTCACAAACTTTGCCTCAGACAGATCCCACTCGCGGGAAGAAGAAAAAAATCAAGCGACCAGAAATA[A/G]AATTACACGAACACGGTCTGGCTCAAAATAGAAAAGAAAAACGAAAAAAAACCCTAAGCCACTCCGGCAGACAGACACTGTGGATCCTCGAGTTTGGAAA	204	286	Mapped	5	115	130	12.3	3.4	94.2	3.3	90.6	0.6	84.8	0.6	81.8	0	128.9	0	118.2
9324_353	ss2137306357	[T/C]	AGTTCCAGAGGTGAAACCTCTACTTGTATGGATGTGATCAAGTAACTTCTTTATAACTTGCTTTCTCTGTGCTCTTCCTGAATTAGACCACCAAAAGTG[A/G]ACAAGCTGATGCTCATCCAAAAAGTTGTGAAATTCCTCTAGGGTGAGAACATTTTTGTACTTCTCTCGAGAAGGAGAGACAGCCAGCACCAGTCCATTTA	204	122	Mapped	5	116	131	15.1	0	97.6	0	93.9	3.6	85.4	3.5	82.4	0	128.9	0	118.2
33489_334	ss2137301635	[A/G]	CACGACAAAAAGACAAAAATTAGAAGTCAGAAAAATTGAAAAAACATGAAATATCTGTATGAACTTATTGTTCTGATGAGATACAGCTTGTGAGTTTAA[T/C]CATTTATCCATTACAATGAATGACCTTATCAGGGCAATGAAGCATTTACATTCTCATTCGATAATGGTGGCAACAAAAGAACAAATAATAAATAAAAAAA	204	194	Mapped	5	117	132	6.6	3.7	97.6	3.6	93.9	0	89	0	85.9	9.1	128.9	8.4	118.2
64928_128	ss2137305050	[A/C]	AGAAAAAATACACTGCCTCAGAAGCACATGAGTGTCCTCGGAGAAACTGGAAAGCTACCAAATGAAAATACAAATGAGGAAGGAAAAAAAATGAAATGC[A/C]GTGACTAAACTTTACATAAGACTACCCCTATAAAAATATTTATCTAATTCATGACTATCACAATAACTATACTGCTAAATAACTCCAGGCATAAAACGGT	204	178	Mapped	5	118	133	7.5	0	101.4	0	97.5	0	89	0	85.9	0	138	0	126.6
8335_240	ss2137306196	[T/C]	GCAAGATAAGAATCACCGAAGTTTCTCGAGGAAGGTCAACATGGGTCACGGAGGAGGTCATGGCTACGGGCGAGGGCGAGGGGGCAAAGGTGAAGGGTC[A/G]ACGGCCGAGTTCCTGATGAAGGTCATCATGCTGTTCAACCTTTTCTTTATTATCATGGGCGCCGCCATGGTCGCCGTGGGCTTCTGGATCACCCTGGACA	204	158	Mapped	5	119	134	6.9	3.3	101.4	3.2	97.5	9	89	8.3	85.9	0	138	0	126.6
5431_148	ss2137304071	[A/G]	AAGACAAACTTCAAAATCTAATAAAGCCCCTTGATAAACCTTTTAATTCTCTTAGGCTAAAAAAGGAAAATATACAAGGAACTGCTTATGCTGGGGGTC[A/G]CAGATGTGATGGTTTGAGAAAGGGAACCACTGGTTTAAAGTCTTCATACTGTCATGGACATTTTAAAACTGCAAAAGGAATATTATCATGACAATAACCT	204	81	Mapped	5	120	135	1.5	15.1	104.7	13.3	100.7	6.6	98	6.3	94.2	11	138	10	126.6
7012_1073	ss2137305502	[A/G]	TCTTTGGTTTTTGGAAAGATTGCACTTTATTCTTTTATTGCTGTTAGTATTTTAATGTCATTATAATAATCATAATGCAAATAATAATAATAACATCAT[T/C]AACATCAATGGCATTAGAAAAAAAAAACCCTGAAAATTTAAGGAATGGAGGAATCAGGTAAGGTAATATTAATTGTATAAGAAGAAAATCTCTAAAAAAT	204	184	Mapped	5	121	136	8.1	6.8	119.8	6.4	114	16.7	104.6	14.6	100.5	0	149	0	136.6
30776_1787	ss2137301236	[A/G]	AAGCTAGAGCACTGGCTTAAGTCTGGGTTCAACAAGGATGTCAAGAGTCCTTTGTTATTAGCAGGTAAAAGGGAAGATAACTTAGAAAAGGATGTTGTG[T/C]GTGAATCTTTAAAGCTCTGAGGAATGGTAGTCAGAGAAGGTGAGATGGCAGTGGTGGGGGAACACTCGATTGAGTTGCAAGGCAGGCTGGTTATATGGAT	204	132	Mapped	5	122	137	10.6	2.4	126.6	2.4	120.4	1.1	121.3	1	115.1	0	149	0	136.6
21452_485	ss2137299648	[A/G]	GAGATTTCTTTGACTTCTTGTTAATTTTCGTGTTTGGCTTTTCAGTGGTCTTTGGCTTAGGCTCTTGAGGTTTAAAAGAAACTTTTGAGCCTTGCTCTA[A/G]GTCTTCTAATCTAACTGAAAGCAAGGAAAGCAAGGGAACTTTTCTTTTTGATGGAAATTTATCATTCTCATAATTTCTGAATAGTTGTTGCTGTACAGTT	204	150	Mapped	5	123	138	10.5	0.5	129	0.5	122.8	0	122.4	0	116.1	7.3	149	6.8	136.6
13610_1306	ss2137298409	[A/G]	TCCAATGCCTTCAGGCTCACAAGATATTGGGAGAAAAGACAACCAAGAAGGCGGGTTAAGAGGAAGACCAAAATCAAGCAAAGGATTAACTCGAACATC[A/G]TCAAAGGACAGTAATTCTCCCTCAAGGAGTACAAGAGGAAGAAGCCCCACTCTCACAGGTTCTGCCAGTAACAAGCCTGCTAAACCTAAAACACGTGAAA	204	194	Mapped	5	124	139	19	1.1	129.5	1.1	123.3	1.5	122.4	1.5	116.1	0	156.3	0	143.4
72276_746	ss2137305683	[T/C]	CCCAGGTGAATTCATGATCACCGGCAAAACAAATTGCAGAATGATCAGACTCTCGAAATCCGTTGCATTGTTGTTTCATCAACTCATTGATGAACCCGC[T/C]GGACACGAAATAAATGACAAAAACAATGTCAATTACACAGTAAATGGCTGTAATGGAGGCTATGGTGAAGCCAGCTGTCCTCCTGCTGATTCCACAGCAT	204	236	Mapped	5	125	140	14.1	0	130.6	0	124.4	0	123.9	0	117.6	0	156.3	0	143.4
39799_5363	ss2137302506	[T/C]	AATACAGAGAGGGATATGCCAATGAACACGTTAAGTAAAATTGTAGAGAAAGCAGTGATTCTGAGTTGTGGAAAGGAGTTTCCATTGTTTCTCCATCTC[T/C]TGGTGCAAGTGGGAGGCCAGAAGGTCAATCAAGAACTGGAAGTGTGTTGGGCATCGCCCTTGCATTACGCCGCTCTGAAGAACAACATTTCTGCAGCCAG	204	89	Mapped	5	126	141	3.3	6.7	130.6	6.3	124.4	10.2	123.9	9.4	117.6	0	156.3	0	143.4
35582_77	ss2137301944	[T/C]	GTGGTACCGAGGGGCAGCGTTGTGTCACTGGTCTCAGGTCACCCGCCGATCTGCCAGCCTCCCTTCAGGTCACCAA[A/G]GCAAATACAACATTCTACCTTGCCTTCTCCTCCAAGCAAATTCACAACGAGAATTTCTACTCCATTCTCCTCTACGACATCTATGAAGAGACCG	175	232	Mapped	5	127	142	16.3	0	137.4	0	130.7	0	134.1	0	127	0	156.3	0	143.4
22569_89	ss2137299845	[T/C]	TAAATGAGAATGTGAAATTAATAAAAAATAAGTGACGCGTCCCTATTACACCATCATTTACCTCCTTGAGTACGACAGTTACATGTCA[T/C]ACTCCTGTTTCCCTGTTTCCTGTTTCTGTTTATTTTTTNNNNNNNNNNNNNNNNNNNNNNNNNNNNNNNNNNNNNNNNNNNNNNNNNNNNNNNNNNNNNN	193	142	Mapped	5	128	143	26.8	0	137.4	0	130.7	3.4	134.1	3.3	127	0	156.3	0	143.4
30760_153	ss2137301231	[A/C]	TTTTGGTATTAATAAAGTGCAGTCCTTCTCTTCTGCCGTTGTAAATTCACTCGATTCTCCTGAAGTTAACGCGACAGTTACCAACAAGGAACACATAAG[A/C]GTCAGCTGGAGGCGAGAGGGGCCGTGGAACAATGCGAGAACCTTCTACGTCGACTTCGAAGCCGGTGGGGAAAGGCCTACTGGGAGTCCCTGTACAGGCC	204	138	Mapped	5	129	144	3	2.6	137.4	2.6	130.7	0.1	137.5	0.1	130.3	3.8	156.3	3.7	143.4
7545_122	ss2137305966	[A/C]	GTACGAGTTGGCAGCCAGTCGCGGGACTTGTAACTGACATATACACGGAGTATCCACAGCCTTCAGGATGGTTTGGGCACCTTCAACGTGTTGTGGTAT[A/C]GGCAGGAGGACAGCCAGTTACATCATAGCCTCCATTACAGCCATTTACTGTACATGGGACTTGGTTATGTCCATTCACTACATCTCCAACGGCCGGTTCG	204	198	Mapped	5	130	145	11.4	0	140	0	133.3	0	137.6	0	130.4	0	160.1	0	147.1
34319_337	ss2137301749	[A/G]	GCTAGGTAAGTAGTTTAGCGCATACGTCAGTGGGTGGGGTGGTAGATAGTCGCTAAGTAGGTAGACTTGGGTGGGTATGTACATATATATATGTGTAAG[T/C]TTGTATGTAGGTGGGAAGGTAGGTAAGTGGTTGGGTAGGTTAATGGGTAGGAAGGCAAACTGTAAGCAAATGAATGTGTTGGGAAATAGGTGGTGGGTAG	204	122	Mapped	5	131	146	9.9	0	140	0	133.3	0	137.6	0	130.4	0	160.1	0	147.1
38552_3335	ss2137302355	[A/G]	CAGCATCAGGGATAAGGGATGTTTTAAGAGAAATTTGATGTTCAAGAGTAACTCTACTGAAGAGGATAGGATTTTATATTAATTCATTTTAGAGAAAGC[T/C]AAATCCTGTGGAGACAGTAGACAAACCTCTCCAATAGATACACTTGTGTCATTGGTTGCTTGGGCTAACACCTGTACCCTGACCAGTACCTTCAGTCTTG	204	200	Mapped	5	132	147	43.3	0	140	0	133.3	0	137.6	0	130.4	0	160.1	0	147.1
19753_968	ss2137299355	[T/C]	TCATGAAGCCTCGCAGTCTCTCCGTCCCGATGTCCGTGCTCATCCGGGACTGCAAGAGTCCGTGCTCTTGCAGTCCCGAATGAGCGCTGCAACCTCGGC[A/G]TGAGACTGCTTGAACTGCTTCATGAAGATGTTCACGTTGAGAGATCTCTTCGGGTCGAGCAGAGTGATCTCCGTCGATTTCTTCTTCTCGGTCTTCTGGA	204	216	Mapped	5	133	148	19.6	1.2	140	1.2	133.3	2	137.6	1.9	130.4	0	160.1	0	147.1
35931_1179	ss2137301995	[T/C]	CCTCAGATTTGCGCAATCCATGAAAGTGCGGCTGAAACCTGATGAACTGCAGAGGTTCCTGAACCTTCTAAACCATCATAAACGCCCTGCTCCACTCAC[T/C]GTCCTTAGGTTAAAGTATGGCCGGGCACCTCCTGAAGCTCCGTCAGTGCCCAGAGCACCTAAGTTTGAATATAAATTCTAGCAATGATATGCAGGA	200	152	Mapped	5	134	149	22.3	0	141.3	0	134.5	0	139.6	0	132.3	0	160.1	0	147.1
7303_952	ss2137305756	[T/C]	GCTAGAAGAGGAGGAAGAGAAACAACTGCGACTGACTTGTGTAGCACTTTATGTGGAAACACTTCTTAAGTTCCTAAGGCTTAAAGATAGAGAACTGAA[A/G]AATGCTCTCCAGGATTGTGCAGCAAAAGTCCGCAGGCACATCTTTCATAAATACACGGAGATGATTAATCAGAAAAGAATGCGAAACCGAGAGGCAACAG	204	224	Mapped	5	135	150	6.3	6.4	141.3	6	134.5	6	139.6	5.7	132.3	3.4	160.1	3.3	147.1
38512_94	ss2137302348	[A/G]	GCCTGCGTGACGGAGGCGAGGGGTGTGGGGGCACGAGCGTCGCAGCCAGGACTGATGGGCACTTGAGCGGCAGTTATCAGCTGTGAGGGAGGG[A/G]CAGGGGAGGAGGGCACCGGAGTGGTGCTCGGGGACGGCCTGGAGGGCGGCTGCGGCGCCTGGCGCTTGGGGCCCGATCGCCGGAGACGCTCCTTCTGTGA	198	160	Mapped	5	136	151	47.6	0	147.7	0	140.5	0	145.6	0	138	0	163.5	0	150.4
61830_123	ss2137304754	[T/C]	AAGGTCTCCTTATACATAGAATACGGTAAAAAAAAGTAACATGAGATATTGGGGCCAATTATTGAATATACATTTAGTACTGTAATGAGTGAACTATGT[T/C]TGCTACTATCACAGAGAAATGGATATCATA	134	215	Mapped	5	137	152	4.3	8.7	147.7	8.1	140.5	15.5	145.6	13.7	138	0	163.5	0	150.4
15443_233	ss2137298669	[T/C]	AGCCATATCTCGTGGAGTTCATCAGGCAAATGTTGTTTATCCATTCATGTTAGGTAAACGATGGTTTTCAAGCAAAGGATGGATACTGCCAGAAGGCTA[T/C]GATACAGGAATAACCATTTACAATAGTGCAGTTAAAGAAAAGGTCCCATTAAAGACTCTGCAGCCAGGTCTCCTAACGTGGTATTCTTGCGGCCCAACTG	204	173	Mapped	5	138	153	14.1	0	156.4	0	148.6	0	161.1	0	151.7	3.4	163.5	3.3	150.4
63471_1647	ss2137304928	[A/G]	AGTTATAATGTATTTGAAAAAATGGCTTATTTCCCAAGGATGCTTTTAATTAACTCGACGTTTAGTTATTTCAAACAACGGACTATTTCTCAGACATGA[A/G]GGACCTACAAGTTACAGTTGCCTTCCAGGGGTGTCTCACGGGGACGAGCTCTTCTACCTCTTCCAAGGAGGTCCGCTGCTTGCCCCGCTGGAGGACGAGG	204	145	Mapped	5	139	154	33.1	0	156.4	0	148.6	0	161.1	0	151.7	0	166.9	0	153.7
64809_1228	ss2137305040	[T/C]	GATTGATTTTGAATTATTTAATTATTCTATCGATGATTATTTGTTTTACGTGAAACCGTCTTAGTATATGATGTAGATAAGTAGCTTTAGACAGGGAGT[T/C]ATACGCACAGTTTATATACTCGTACAGAAAACAATGTGCCTTGGATAC	152	224	Mapped	5	140	155	28	0	156.4	0	148.6	0	161.1	0	151.7	0	166.9	0	153.7
15444_674	ss2137298670	[A/C]	GAGACGGACAGCAGTGACAGTGACAGCAGCTANNNNNNNNNNNNNNNACAGTGACAGCAGCTACGACGACTGTGACAGTGATAGTGAGAGTGACATCAC[A/C]GATGTGTCCCCCTTGATCTCTGCCACGGCGAGTCCCCTGGGCCTGTCCCCCGTCCTGCCCCGCCGC	170	112	Mapped	5	141	156		0	156.4	0	148.6	0	161.1	0	151.7	0	166.9	0	153.7
16666_706	ss2137298864	[A/C]	CGCGTCAGTGAATGAAGAATCTCTATCAAAACTAAAATTGTTGCAAGGGCTGGCAGAAGTGAATAGAAGCCTGGAAGAGGGCACACCCCAGGAGACTCT[T/G]AAGTATTTGAAATCTTTGGGGCCAAGCATACCTACCTTGCTTGATTTTGGCGCTCCTTTGTATCATGAAGAGATGGCTG	183	156	Mapped	6	1	1	25.9	0	0	0	0	0	0	0	0	0	0	0	0
22537_2011	ss2137299839	[A/G]	CTTCGCTCTGTCTCGTATTGGTGTTCCACCAGGTGATCTAGCCACACGTTTTAATTTAACTTTGTTCAGGCCTTTAAGAACATCTGCCATGGATACTGC[T/C]CCAGAGTTGCTGCTCTGATTAACAGGAATATCCACAGGTTCTGTGTGTTTGTTGATGCTGCCTTTGTTCTGTGCAATAAGTTCTGCGAAGGATAGCTTGC	204	140	Mapped	6	2	2	12.3	0	0	0	0	0	0	0	0	0	0	0	0
4497_109	ss2137303124	[A/C]	GAGTGTGTCGCGTTTTGAAGAAGGAAAAGGGAATAGAAAGAGGAAAAATGCAGAAAACCACGAAAGGAAAGGCCAAAAACATGTGAAAGCAAATTCAAA[A/C]GGCGAAACATTCCATCCCTTTACAAAGCTGGATACGGGGNNNNNNNNNNNNNNNNNNNNNNNNNNNNNNNNCGCAATGAAGGAAAAGGAAGAGAAAGAAG	204	89	Mapped	6	3	3	14.6	4.9	0	4.7	0	6.8	0	6.4	0	0	0	0	0
63857_458	ss2137304957	[T/C]	AAATGATGTGCAAGCAATGGTTGAAAACCACCTGAAGCAGATGATTCTCAAAACTTTTGATCCAAAGAAAGCTGATACAATTTTCACAGAGGAGGGAGA[T/C]GCCCCAGCATGGTTGACAGAGTTGATAGAGCACAGCACGTGGCGATCAGTGGTATACAAGTTAGCAGAAGAGTTTCCCGACTGCCTTATGTTGAACTTCA	204	274	Mapped	6	4	4	12	1.2	4.9	1.2	4.7	0	6.8	0	6.4	1.6	0	1.6	0
10496_3607	ss2137297912	[A/G]	ACTGCACTTGCACAAATGTCTAATATTTGCTCATTCTCCTTCATAATTCCAGTGTTTATTTCGACTAATTCCTTCCCACTTTCATCAACACTTGATTCA[A/G]CTACAAACTCTTTATTACCTTTTATCATCCCTGTTTCATTATTCTTCACACGTTNNNNNNNNNNNNNNNNNNNNNNNNNNNNNNNNNNNNNNNNNNNNNN	204	78	Mapped	6	5	5	11.1	0	6.1	0	5.9	0	6.8	0	6.4	3.1	1.6	3	1.6
20880_361	ss2137299547	[T/C]	GAAATGGAAAAACATGCCTTCACATCCAGCACATGATAGCTGCGCAGGAAGAAGGGAAAGAAGATGCAAGAGACAGATCCAGCAGCAGCGAGGAAGAAG[T/C]CCTATCGTCCTCCGACACTGCGAGCTCCCCCGAGGATTCCGAGTCCGACGCGCCCCTGCAAAACCGGGAAGAAGGACGAGACTTTCCAGCGGTCGAGGTA	204	155	Mapped	6	6	6	15.4	0	6.1	0	5.9	0	6.8	0	6.4	0.2	4.7	0.2	4.6
56739_589	ss2137304336	[A/G]	NNNNNNNGGATGGGTCGTCCACGTCGTCTTCCTGCCGGTCAGCCCCCTCATCAGACTCGTCCGAGCAGGAATGTTCGGAATGGCGGAGAAAGACAATCG[A/G]GAAAATGGCTTAAGATTCGTGGACGAGCTCCTCACGGCTGCTGTCCTGAGGCTGTTCGACGTGCNNNNNNNNNNNNNNNNNNNNNNNNNNNNNNNNNNNN	204	154	Mapped	6	7	7	2.4	0	6.1	0	5.9	0	6.8	0	6.4	0	4.9	0	4.8
31598_83	ss2137301351	[A/G]	ACAGCTGAGTGTCGACGCAAGTGTACCAGCATTGGTCCATGCACTGATACCGAGGCCCTGAGGACACCGGCGTGAAGAAATT[A/G]CTGACGAAGAGGGCGTCCCTCCACCAGAACTTCGCACAGCTGGCCTGAATCGAGGGGATGACGTCATNNNNNNNNNNNNNNNNNNNNNNNNNNNNNNNNN	187	35	Placed by LODE	6		8		0	6.1	0	5.9	0	6.8	0	6.4	0	4.9	0	4.8
72215_257	ss2137305676	[A/G]	CAAGCTGATTTCAGATGCAGGTTTCCAAGGAGAAATTACAAGTATATCGACTGCAGCACAACAAATTGAAGTGTTCTCCAGAATTCTCAAGACTTCTAC[A/G]TCCACTTTCCTTCAGTCCCCAGAAGACACGAGACACAAAGCTGTCGTGGAATTTGCTAAAATGGTGTGTCACGGTCAGCATACATACATCTACGCACAGG	204	107	Mapped	6	8	9	2.4	1.3	6.1	1.3	5.9	1.4	6.8	1.4	6.4	0	4.9	0	4.8
18184_336	ss2137299112	[A/G]	TTTCATATAGTGTAACATCATTTCATACTCCCTATGGAAAAAGTAAACATCACTAAAACCTGTAAATGTGCTAAATGAAAATTACACACATTTGTATGT[T/C]GTGTTATTTGAATCAAGCAACCCTAAAGAAAGTGAGTATGTGAAACCTCTCATGCAATACTATAAAATTACTTGGAATGGTGCTTCAACTGTGTACTCTG	204	140	Mapped	6	9	10	15.4	0	7.4	0	7.2	0	8.2	0	7.8	0	4.9	0	4.8
4944_296	ss2137303594	[A/G]	GCCCTGTGAACTGTTTTCTTCAATAGACTATTTGACTCCATCTTATTCCCGCTCAATAAGGGAGATAATTCACCGTTCACATTCAAACAATACGTGATA[A/G]ACTGTATTCGAATCCGTTAAAAGAAGATCCAAGCGTATGTTGGAGAAGAATGCATAGAATCAAATCCTATATCCGCTCTTTTCTCAAACCCG	196	79	Placed by LODE	6		11		0	7.4	0	7.2	0	8.2	0	7.8	0	4.9	0	4.8
1149_1572	ss2137298056	[T/C]	TTACCCCATCCTAAGTGACCTAACGTTTACAGTACCGGCTGGAAAGAAAATTGCCATTGTCGGTGGTTCGGGTTCTGGAAAATCGACAGTCATCCGTCT[A/G]TTGTATCGCTTTTACGAACCAAAGACTGGGACCATCACAATAAATGGACAAGATATTAATTCAGTTGACTTGGACAGCCTGAGGAAGAGCATTGCGGTGG	204	193	Mapped	6	10	12	0	0.4	7.4	0.4	7.2	0	8.2	0	7.8	0	4.9	0	4.8
26211_1055	ss2137300481	[A/G]	TGAGGAGGGAATAGTCGTTGGTTTTGAAGGTGACTTGATCCACATGTTCAACAAAAATGAGAACGCCATCCACTCATCAGACTATTTTGACAAATTGAC[T/C]GGGCGGAACAATGTGATCCTTCTTGGGGACTCTTTAGGGGATATTAAGATGGCCGTTGGAGTTCCGCAGCCAAGTAATGTATTGAAGATTGGCTTTCTGA	204	81	Mapped	6	11	13	16	0	7.8	0	7.6	0	8.2	0	7.8	0	4.9	0	4.8
16543_1858	ss2137298846	[A/G]	AACCACATGGTATAGGCTGGTATATTCAGAGTACTAAGGTATTGTGATGGTTGTATTTGATGATAGTGAGGTGCTTCCTGTTGCAACCGCGGAAAGGAC[A/G]TAAGCAACAAAGGAGAAAATGGTTGCATTATGTAAGGTATTCTTTTGAGATGTCAGGGTATTATAGCACACAAGTTACAGACATATACAAGTAACTCGCA	204	138	Mapped	6	12	14	5.1	0	7.8	0	7.6	0	8.2	0	7.8	0	4.9	0	4.8
3450_1162	ss2137301782	[T/C]	CTTCGTGCAGATCCTCTCGATGACGGGGGCAGCCGGGTACAAGCGCAGGGTCTCACTCACAACGGCGTCGAGATAAGGTAATTCCATGATCTGGTCGTG[T/C]GTCAGCTCTCCTCCACACCCCAACTTAGCGAAGGCGATTTCCCTCCTCAGCGTCGCCTGCTTGTCCGGGTGATGTGCTAGGAGGAAGAGTGCCAATGACA	204	93	Mapped	6	13	15	12.6	0	7.8	0	7.6	0	8.2	0	7.8	0	4.9	0	4.8
16882_2284	ss2137298911	[A/C]	NNNNNNNNNNNNNNNNTTCCCATCATCATTGTTAGTTGCGAGCCATCTCTCTCCCGTGACCTGATTACAGAAATAAACCCTCTGCGTGAAGTTGTCAAA[A/C]TTCTTGCTCCAGCCTCTGGGCGGGCTCATCTTGTATAGCGTGTCCAGCAGGGCAACGTTCTGGTCATCTGGGACATCTGGGGTGGTGGGGGTGGTAGGGG	204	221	Mapped	6	14	16	5.1	0	7.8	0	7.6	0	8.2	0	7.8	0	4.9	0	4.8
28992_976	ss2137300955	[A/G]	TGATGTACACTGTCTGTGGTATATAGATCTTAACCCATCNNNNNNNNNNNNNNNNNNNNNNNGGATACATATGTAAAAAAAAATATGATTTGAGTCTTC[T/C]CAGATTGAAAGGTGGAGGATACTAACCAAACAATGTTTTTCTTTTCTTATATAGCCTTACTATCTTAAGTCCAACAAACTTCCTTGTATGTTCACTGCAA	204	77	Mapped	6	15	17	16.6	0	7.8	0	7.6	0	8.2	0	7.8	0	4.9	0	4.8
61372_684	ss2137304730	[A/G]	TGGTCTTGTGGTTGATTTCCCTAATTCGAGCAAGGCAAAGAAGATTTATCTTGTTTTAATGACTGGAGGAAATGCCCAGTTACCGAAAGGACTCGAGGA[A/G]GAAGGAGCTAGCAAGACACAGGCACTTTTCCAGCGGAGGGAACGCATG	152	119	Mapped	6	16	18	0.6	0	7.8	0	7.6	0	8.2	0	7.8	1.1	4.9	1.1	4.8
10998_858	ss2137297983	[T/C]	GGCGTGCTCCGGGCTGCTGCGACCTGATGTAGTGTGGTTTGGTGAAGGCCTAGACCCTGCAGTGTTGGCAAAGACAGACAGAGAACTGGACTCCTGTGA[T/C]CTTTGCTTGGTGGTGGGTACCTCGTCTGTCGTCTATCCAGCTGCCATGTTCCAGCTGCCATGTTTGCGCCCAGTGTTGCTAGCCGAGGTGTTCCCGTGGC	204	101	Placed by LODE	6		19		0	7.8	0	7.6	0	8.2	0	7.8	0	6	0	5.9
22600_739	ss2137299850	[A/G]	AACGGCAACGACATCACCACCGAAGACTGGCGAATCTCCGACTTGGCCATAAGGCGAATTTCCACCACATACAGCTGCTGTCCTGAGCCTTATGTCAGC[A/G]TCACCATCACCTTACTTGCCACGAGGACCGCCCCTGCCTTCGCGTGGATCGTCAAGACACCTGTCATATGCATGAGCCTCCTGACGCTGGTGGTGTTCCT	204	5	Placed by LODE	6		20		0	7.8	0	7.6	0	8.2	0	7.8	0	6	0	5.9
27327_1407	ss2137300678	[A/G]	TGAGACGTGGTTTTCAGAAACTCGTCCAGCCACCAACTACACCCTCGACGGATACAAAATGTTTAATGATGACAGAGAGAGCAGAGGTGGGGGTGTGGC[T/C]GTGTATGTTCTTGAGTGCCTTCACCCAAATGAAGTAAAACTTGATGCTCCCCCAGAACTAGAGTGTGTCTGGGTTGAGGTGGATAGAAAGCTGGTAATAT	204	4	Placed by LODE	6		21		0	7.8	0	7.6	0	8.2	0	7.8	0	6	0	5.9
75431_1311	ss2137305962	[A/G]	TTCCCATGAGGGGAAAAGCTCAAGAGAAGGCATAGTATGCTGCCCCATCTGGAAACTTGTATCTCATTCATGGGAGTAAAAAGGCATAAATACCCCCTT[A/G]AAGGCTGTCATAAGCAGTGCTTGGCTTGGGCTCATGGGCTCTGCTCAAACCTGTGTAGCTCACGTGGGNNNNNNNNNNNNNNNNNNNNNNNNGGTTTACT	204	225	Mapped	6	17	22	12.3	0.4	7.9	0.4	7.6	0	8.2	0	7.8	1.7	6	1.7	5.9
18647_747	ss2137299182	[T/G]	TATTTCAAGAGGTTTCTTTGTTTTAATTTGAGAAGAAATAAACTTTTTTTTTTTAAAGATCCATTTGTCATCATCGCCACTAGCTTTATAATCATCATC[T/G]TCATAATCATAATTATTGTCATTCATCATCCTTGTCATCAGTACTGCATTCACTGTAGTTCGAAATATAATTATCATCATTGTACATTCATCATTAAAAC	204	253	Mapped	6	18	23	14.7	0	8.3	0	8	0	8.2	0	7.8	0	7.7	0	7.6
34928_931	ss2137301850	[T/C]	TTAACTTCCATACAAGACCAGTTAGGAAAAGAATTGACCAAAAACGCCGCAGATCTACAGAAGCACTCGAAAAGGCAAGCACACCATCCAGAAAGACTT[T/C]CGTGCCTATGACTTGTGCCGGCTAAGAACAGGAAGAAAGGGTATGAAACAACACTTAAGTACTAGGAGAGATACAGCCTGAACAATATCGGGGAATTTCA	204	97	Mapped	6	19	24	5.4	0	8.3	0	8	0	8.2	0	7.8	0	7.7	0	7.6
14399_1231	ss2137298520	[T/C]	TAAAATTTGAGTAACAGCACTAAGTATAGAAAGGTTGGGAACATTTCTAGAGCGGAGAACTAGAAGGGCCAATTTCCTAAAGGTTAATGTTGAGAAAAA[T/C]GCCTTTGAATGATTGCTCCATTAATTGAAANNNNNNNNNNNNNNNNNNNNNNNNNNNNNNNNNNNNNNNNNNTTTTGTGACCAATCAATCTCTGTTGCAT	204	174	Mapped	6	20	25	18.7	1.2	8.3	1.2	8	1.3	8.2	1.3	7.8	0	7.7	0	7.6
6546_399	ss2137305092	[T/C]	TTTAGACTTAAGATTTCTCTAAAATGCAAGACAGATTGACATTAATTTTGGAAAAGGGAAAAAATCCGGATAAACAGAATTGACGTCACTGACAGCTGA[T/C]AGATAACCGAATTTTTGTCACCGAGTAAAAACAGTTTAATATTTGGTTCAAGTGAGAGAATATAAATACACTGTCATTATATATTAACTGAAGAAATATA	204	239	Mapped	6	21	26	8.9	1.4	9.5	1.4	9.2	1.5	9.5	1.4	9.1	0	7.7	0	7.6
33750_551	ss2137301672	[T/C]	CCGCTTCTCCTGTTTCTTCTTCTCCACAATGGAGATATCAGCACACATAGTGGCAGTCGTCGACACACAGGGCTCAGAAACATCCTCGGGACAGAAATT[T/C]TGAATCAGCATCCACAAGAGCGTGCACCTCTCACAGGTCACATCCTGAGGGACCTCCAAGGGAATCGTGTAGTCATCAGTCTTCGGGATCTTAGCCAGGT	204	125	Mapped	6	22	27	6.4	15.9	10.9	14	10.6	14.5	11	12.9	10.5	21.8	7.7	18.4	7.6
371_186	ss2137302174	[T/C]	CTCCCTGGCCCTCCACCTGGCCATCTGCACTCCTTCTTACTTCAACAACGAGAATGATGAAGTTCTGCGCAAGTGGAACCAGCTGCAGGCCTTCTGGGG[T/C]GCAGGAAAAGGCTATTACGCCCCAAACATGCCTCCGGTGGAGTTCACTCCTGAAAACCCATACTGCCGCTTCAAGGCNNNNNNNNNNNNNNNNNNNNNNN	204	171	Mapped	6	23	28	15.6	0.5	26.8	0.5	24.6	0.6	25.5	0.6	23.4	0	29.5	0	26
46015_502	ss2137303237	[A/G]	GAAAATATAAAATAGAATTGTGGCACNNNNNNNNNNNNNNNNNNNNNNNNNNNNNAAGATAACATATACAAAAGCAAAACAAAACAAGATTTTTGCATT[T/C]TTTGACTAAAATACAATACACAAAAAATCTCTCACTCGGGAATGCTTTGTGATTACAAGAAAATTAACCTGATTTCTTGCTTCATTCTCAGCTATGCCTT	204	176	Mapped	6	24	29	19.3	0	27.3	0	25.1	0	26.1	0	24	1.3	29.5	1.2	26
53653_1940	ss2137304013	[T/C]	CCCCACTGCCTCCTCCTCCTCTGCCGGATGTGTAGCTGCCTCCTCTACCACCTCCCATGCCATTTCGGCCGCCTAGATTTGGTTCATAGCTGTTCTGGC[T/C]CCCTTGCCTGTTACTGTAGGATTCGTACCGGGGATTGTACTGGTTGGAGCTGCTTCGACTTCCCTGCATATCCTTGTAGCCTGAGCTGTAGGAACTGTCA	204	133	Mapped	6	25	30	16.6	0	27.3	0	25.1	0	26.1	0	24	0	30.8	0	27.2
10641_140	ss2137297928	[T/C]	CGTGCTCCTGTCGCTCCCTAGGCCGTTCCAGGTCATCCAGCACGTGTTAAGGCGAGCAACCCCGCAATCTCTCTCAACACAAGTACAAGACTTTGCTTC[T/C]AAGATCGACGCCAGTNNNNNNNNNNNNNNNNNNNNNNNNNNNNNNNNNNNNNNNNNNNNNNNNNNNNNNNNNNNNNNNNNNNNNNNNNNNNNNNNNNNNN	204	186	Mapped	6	26	31	9.9	0	27.3	0	25.1	0	26.1	0	24	0.2	30.8	0.2	27.2
10809_137	ss2137297951	[A/G]	CACAGACTTGTCGAAGGTCATGATGTTGCAGCGGGACATTTTGAGAGTGGTGAGTTCAGTGAGGACAAAGCCCTCTCGTGCAGGAGAAGTCAGGAAAAA[A/G]TGGGCAAGGATGGGAGAACCGGACACGTCAAAAACATGCACAGATGGGAGTGCAAGTCGGGACCGCACACTGACACTGGTCTTNNNNNNNNNNNNNNNNN	204	147	Mapped	6	27	32	32.5	0	27.3	0	25.1	0	26.1	0	24	0	31	0	27.4
41869_781	ss2137302778	[T/G]	CAGCACATCCAAAGCTGAGGCAGAGAGTTGTTATGCTGCTATTGAGGAGCTGAGCTTTGGTTTCCTGAAGAATCGTCCAGTGAAGAACATGCTCAAGTC[T/G]ATGATAGAACCAAGTGAAGTTGCCGTTTAAAATGCATATGGGACGGTCTTTGGTTTTCTCCTTCTTCTCCTTTCCCTTTTTGTACATATTTTCAGGATTC	204	110	Mapped	6	28	33	27.1	0	27.3	0	25.1	0	26.1	0	24	0	31	0	27.4
16291_2028	ss2137298800	[A/G]	CACCATCACAGTCTAATAACACTGTATCAATTTCAGAAAGTAACTGTATCAGGGAATCCCTATCCATAGACATAGGCAGCGTTTCCATTGTGTTGGCTT[A/G]TGCGAACTCGGGGNNNNNNNNNNNNNNNNNNNNNNNNNNNNNNNNNNNNNNNNNNNNNNNNNNNNNNNNNNN	176	111	Placed by LODE	6		34		0	27.3	0	25.1	0	26.1	0	24	0	31	0	27.4
21512_1012	ss2137299659	[T/C]	NNNNNNNNNNNNNNNNNNNNNNNNNNNNNNNNCGGCCATCCATTACGTCGCATCCATTGGTTTTGTCACTGGAGTATTCCTCTTCCAAATAGATCTTCC[T/C]CTGGTCGCAGCGGTCCTCGTGCGGCTTCTTGACGTGGCATGCAATGTGGACCAGCTTGAGGTTGCCTTCCGGATCCTCACCTTCCTTCTCGCGCTTGTGC	204	162	Mapped	6	29	35	6.9	0.3	27.3	0.3	25.1	0	26.1	0	24	0	31	0	27.4
22981_53	ss2137299915	[A/G]	TATTTTAATACTGGGGAAATTTCCAAGGCCTGACATATTGCCTGTGAAGTTT[A/G]GTTTTGGAAAACTACCATTATAGAAAAAGTATAATAAAGTGAGNNNNNNNNNNNNNNNNNNNNNNNNNNNNNNNNNNNNNNNNNNNNNNNNNNNTGCGCG	157	204	Mapped	6	30	36	25.9	0	27.7	0	25.4	0	26.1	0	24	0	31	0	27.4
48162_229	ss2137303461	[A/G]	TCGCACCCNNNNNNNNNNNNNNNNNNNNNNNNNNNNNNNNNNNNNNNNNNNNNNNNNNNNCTTTGACTGGCGCTACTACTGGAGCTACCAGTGTCCTGA[T/C]CCCTACGACAAATGCGTCAAGGTCATTGAGCAAAAAGGCGCTGAGGAGCTGATGGTGACCCGTGACTGCCTGAGCAATCTGGAGGGCCACAGGAG	199	171	Mapped	6	31	37	28.6	0	27.7	0	25.4	0	26.1	0	24	0	31	0	27.4
49941_549	ss2137303658	[A/C]	ATTCACAGTTTACAAGAAAGCGAAAGTTCATTTACTTATTATTTAGAGTAAATGGCCATCGCCTCACCCTCAGGACGTCATTAAAAAAACTAATGAACA[A/C]TATCACTCAAAATACCCAAAGAGAAATGCCTGAAATGAGACCCGTCAACATTTCACTTACTCAAAGGATATTCAAACTGAAGAGAAAATTATAATAATTT	204	235	Mapped	6	32	38	12.3	0	27.7	0	25.4	0	26.1	0	24	0	31	0	27.4
41658_410	ss2137302751	[T/G]	CTCCTCCATCAGCTCTTTGCTCTCGAAGTAGCTCCTGTTGCTGGTGGGGGTGTTCTTCTCCTCCCCAGGAGCGGGCCAGTTCTCTGATGCTAAGTCTGG[T/G]GGTGTTGACCTTCCATTGACAGCTCCTCCACGTGACAGCATCNNNNNNNNNNNNNNNNNNNNNNNNNNNNNNNNNNNNNNNNNNNNNNGACCACCACGAC	204	96	Mapped	6	33	39	2.4	3.7	27.7	3.6	25.4	4.4	26.1	4.2	24	3	31	2.9	27.4
24093_6059	ss2137300114	[A/G]	TCTCCTCTGTGCAGCCTTCTCCATCCTCTCAAACGCCTTCATGTATGCAGCAATCTTCCTTTCCTCACGTGTCATCTTCTGCTGCTGCTGTTTGTCCAT[A/G]GCCTTGGGGGTCTCTGGTGTCACAGCCAGGGTAGGGGGTGCGCTCACTACCGTGTCCTTGCTTAGCTCTTCAGGTGAACTGGAGGCTGATACACAAGGGG	204	55	Mapped	6	34	40	7.5	0	31.4	0	29	0	30.5	0	28.2	0	34	0	30.3
4582_2192	ss2137303215	[T/C]	AGTTCACGTCTACAAGCTTGATGGACAGGCCCCAGAAATGTGTGTCGTCTGTGATCGTGATGAGATGTTTGTACCAGTGCCTGGAGGAGTTCTCTGTAG[T/C]CCTCAGGAGGCTGCAGATAACATTGATAAATTAATGGAAAGTATTCCAGACAACTTCAAGGCCACACGTGAGACCTCGGGTGCCCTTGGCTGTGCCATTC	204	180	Mapped	6	35	41	8.7	3.8	31.4	3.7	29	3.1	30.5	3	28.2	0.8	34	0.8	30.3
34028_299	ss2137301713	[T/C]	NNNNNNNNNNNNNNNNNNNNNNAGACCTTGGAGGCGGCATTAGAAAGTCTTATCAAGTGACTGGATTGGCGTAACGAGTGTGAGGGGATCGGTGACTGG[T/C]TTTTGACTGGGTGGATCTGTGGGATAAGAGGGACTGGGTGACTGGGTGACTGGCTGTAGG	164	91	Mapped	6	36	42	12.3	0.9	35.2	0.8	32.7	0	33.6	0	31.2	6.3	34.8	5.9	31.1
48819_825	ss2137303528	[T/C]	AGTTGCCACCATAGGTCCCCTGTGGTAGTTGCCACCATAGCCACCACCTCCTCCCCCACTTCTGTTGCCTCCCGAGTTGTAGCCTCCTCGGGAGTTGTA[A/G]TTGTTGCCTCCACTCGTGAAGTAACCCTGGTTGTTGTTATTTCCTCCTGAATTGTAGTTTTGCCTTTGATTGCTGTTGTATCCTCCTCCATAGTTTCTAT	204	213	Mapped	6	37	43	8.4	0	36.1	0	33.5	0	33.6	0	31.2	0.1	41.1	0.1	37
21714_1057	ss2137299705	[A/G]	ACTGCAAGATGCACACTGGTTCAGCCGGGACGAGATCACAGCCGCCATTGAGAGAATCCAAACAAACCCACTGCTGAGACTGCGAGGCAATCCCTCTGG[T/C]GAACTTTTCATCCCTCCCCCAGGTGCCATAGCTTACCATCTCATAGCACACTGGATTAAGC	165	122	Mapped	6	38	44	22.9	0	36.1	0	33.5	0	33.6	0	31.2	0	41.2	0	37.1
56430_432	ss2137304304	[T/C]	TCGCCACTGACCCCCGCACCTCTCGGACCTTTTACAGGACCTTTATAACAATACATGTATATGCGGTGGCAAGGTCCGAGAGCGCGCAGTCGGCCTTCC[A/G]CGCGCCGTCTCAATCGGAAAGGTTTTCAAGGAAGTGTCTCGATTTGGCGAGGTTCTCTCCAGTCCCTCGCCTCGTGAATCAGCCTGTCTGAGATAACAGC	204	65	Placed by LODE	6		45		0	36.1	0	33.5	0	33.6	0	31.2	0	41.2	0	37.1
6867_720	ss2137305380	[T/C]	GGAAACCCCAGAAGAGAACCCANNNNNNNNNNNNNNNNNNNNNNNNNNNNNNNNNNNNNNNNCTGAGATTGAAGAAAATATGGAGGAAGAAGTCAGCAT[A/G]AAGCCTCCCAAAAAGAAAAAGCACAAGAGACAAAGTCTGCTGAATGAAGAAGCATAAATTGTTTATCTTTTATCCTCTTTCCCTTCTCCATAATTGTTCT	204	0	Placed by LODE	6		46		0	36.1	0	33.5	0	33.6	0	31.2	0	41.2	0	37.1
62050_148	ss2137304788	[A/G]	CATGATAACCTTTATATCCACATTAATTATTTTTTTGAAGTTATATAGTCTCTCTTAACAATCATAGTATTTCCAATGATTATTGCTAATGCTACGTCA[A/G]TATCATCATTCTTATGTTCTATTATTATCTCATCAATAGGAAAATTGCGTTCTAAGCTTGGATTTAATCAGATAATAGAACTATGATACATATATAGACA	204	140	Mapped	6	39	47	6	1.6	36.1	1.6	33.5	1.9	33.6	1.9	31.2	0	41.2	0	37.1
35813_1660	ss2137301980	[A/G]	TGCTTCAAAACAGCCTATCGTCATAGTTACCACAGGTGCTCAGTAACTTGTCCGCGAACTAAGAGTGAAATGGTACAAGTTTAACTCTAAGTATTTCAT[T/C]TGTTGATCTTTTTGGATATTCTAGAGGCCCATATAGGACGGACAAAATCCAGTACATGAAGCTTTCTATAACAGCCGTTGCTACTGAGTTTACCTGCAAT	204	110	Mapped	6	40	48	9.3	5	37.7	4.8	35.1	5.6	35.5	5.3	33.1	4.8	41.2	4.6	37.1
41977_338	ss2137302789	[A/G]	NNNNNNNNNNNNNNNNNNNNNNNNNNNNNNNNNNNNCCTTATTGAATTTTATGCCTGCGTCTTGTAGATGATCTTTATATGCAAGAGTTTACCGGAGGA[A/G]AATCCATGCCGAGTTATTGTTGGGTGTCAAACATGTTTCTCCCCCCTGATATGGAATCTGCATTAGCTTTGCTCATAATGTAGTGCTACTGTGTCTTTAG	204	129	Mapped	6	41	49	8.7	0	42.7	0	39.9	0	41.1	0	38.4	0	46	0	41.7
43979_782	ss2137303025	[T/C]	TAAATTTTGTTGTTTAAAACCATGCCAAATTTCAAAGCTTGGGTTTAACCTAATTTTGTGCTAAGGAAATGCACACTTTCTCACTGAGGTTGTATTTTA[T/C]TTATTTAGTTTTATTATTTTTTTTAAGGATAACCTGTCATTCCTTATTTTAGTTTATTACCTTTTTATGTTCAAGCCTATTTCAGAATTTTAAATTTCAT	204	216	Mapped	6	42	50	18.4	0	42.7	0	39.9	0	41.1	0	38.4	0	46	0	41.7
14254_4469	ss2137298503	[T/G]	NNNNNNNNCCTGCATGCGACACTCGACCCGCGCATCTTCGCCGAGATCGTAAGCGACTTTGTTGGCCTTGTGGACGGTGATTGGGGAATGTTCGATCCT[A/C]AGCAGCTGTGAGCTAGAGACTTCTCGTACATCGTTCTTGAAGACACACTGGTAAGTTCCTCTGTCAAT	172	144	Placed by LODE	6		51		0	42.7	0	39.9	0	41.1	0	38.4	0	46	0	41.7
21174_1450	ss2137299604	[A/G]	CATGGCCCCTATGACACTGTCTGTAGCTAAAGTTGCTTTCAGTGGTTCAGACTCCAACCAGCGATCAAGAATTTTAGAAGCTGGAGCAGTCATCAGTTC[A/G]TATAACTGAGGGATATCTTTTCCTAAAACAGAAGCAGTCCTTATGAGAGGCATATAATTGGGTAAATGCTTTATTCTGTTCAAAATTCCAGAAGAGTAAA	204	124	Placed by LODE	6		52		0	42.7	0	39.9	0	41.1	0	38.4	0	46	0	41.7
53253_620	ss2137303969	[A/G]	CTCCTTATATCTCTTCTCAGCAGCCTCCTGCCTATTTTCAGCTGTGACATATTCCGGTCTAGCCTTCATTAGAGCACGGGGATCAGAAGCTCCGGTGCG[T/C]AAAGCATAGTCGGTGTTGAGAGCCAGTGTGTTCACCCAGTGGCCATGTCCTTGAAGTGTTCTGCACATGACACCATCAGCTGCTCTCCACACTTTGATAG	204	209	Placed by LODE	6		53		0	42.7	0	39.9	0	41.1	0	38.4	0	46	0	41.7
17380_697	ss2137298994	[A/G]	CGCCGTACGGATCATTGCTCGGTAAATCGCAGACATTGTTCCTCTGTGCGGTTTCTAAGAGACAAATGCAATAAACACTCTTGATCTGTATAGTCGCGA[T/C]TTCCAGCATTACTCATTTTGTTTAGAACGCCACACTATTCAGATCAAGAGTGTTTATTGCATTTGTCTCTTAGAAACCGCACAGAGGAACAATGTCTGCG	204	105	Mapped	6	43	54	1.2	0.8	42.7	0.8	39.9	0.1	41.1	0.1	38.4	1.9	46	1.8	41.7
SYG378	rs142459494	[C/G]	ACGCGACGCCCTTGAAAAACGCTCGAGTCCGCGCAGAACTCATCATCAGTCCCTTGTGTGATTTCCAGTGGCATTGTAATTTCCCCGACTCAGAAACGTTTTTATTATGTCGTGCGTTTCT[C/G]TGTTTTGTCCAGCTGTTACACATTCTCTCTTTATCTGAATTTATATCTTAGTCCTGTTGCCAAGGCCTGATGCCGATTTGCTTAA	211	200	Mapped	6	44	55	17.8	0	43.5	0	40.7	0	41.2	0	38.5	0	47.9	0	43.5
35987_501	ss2137302004	[A/G]	TACTAAACAGTAAATCTCTGCCGCAAACACCTGAGTGTTTATCGTATAATCCGGAAGACATTTTTCGAAAGGCTTTTTGGTACTTGAGATTCAAGCGAA[A/G]TTAAATTTCGACTTTTCACGTTCATGGGGTACTTCTCTCTAAATTTGATTTTCTATTCTTGTGGCTGGGAATGATGCGAGTTAAGGTATTTGCTATTAAA	204	132	Mapped	6	45	56	13.2	0	43.5	0	40.7	0.6	41.2	0.6	38.5	0	47.9	0	43.5
42588_299	ss2137302853	[A/G]	CGCTGTAGTTGGCTACTTGGCTCTGGTCTGAATGGAAGAAATGACGATAAGACAAAATGATGATGACAGGAGATGCAAGGAGGAAAATAGTTGCCTGGG[A/G]TCACGATAACGTTAATAAGACAGCGAAATTTCGACCTAATTTCCTCGCTGTAGTCTTAATGGAAGTGTTATTTCTCCTCCGTCATTCGGTGTTCATGTGG	204	183	Placed by LODE	6		57		0	43.5	0	40.7	0	41.8	0	39.1	0	47.9	0	43.5
28814_71	ss2137300923	[A/C]	CTGAGGTAGGGAATTATCAGTTATAGGGAGGGACAAAGATAAGATTAATTTAGGAATGTTTGATAAGCCG[A/C]CGAAAATTATATTAACAAAGATAATCGAATGAAAAAAACGAAAGATAGGCAAAANNNNNNNNNNNNNNNNNNNNNNNNNNNNNNNNNNNNNNNNNNNNNN	175	91	Mapped	6	46	58	7.2	1.3	43.5	1.3	40.7	1.3	41.8	1.2	39.1	0.4	47.9	0.4	43.5
70710_1629	ss2137305555	[A/G]	TATGTGAGAATGTTACCAGTGAAGGTTGTAGTTGTGAAAGTAGATAAGGTAAATAATTGCACTGATAATTTAGAGATATCTGCTTTGAAACCAACTCGA[T/C]GTGTACTGTCTTCCACATTTCAGGAGGATTTTTGTTGTGATTTATTGGATATTATTAGAAGATGGGCTCTTGCTGGTATACTGACAAGTCATAGCAATAT	204	168	Mapped	6	47	59	24.1	0.8	44.8	0.8	42	0.6	43.1	0.6	40.3	1.8	48.3	1.8	43.9
72030_51	ss2137305659	[T/C]	AAAAAAAGGATAATTGGACTAATATAGTTTAACAAGACTGAGAGGATTGA[A/G]AGGACTGTCATCGTCGACTTGATCACGTGTTTTCTTCCTCGCTCCTAATTGGACAGATCGCAATGGGCGGGCGACAGACACTATTCCTCGCAGCTGTGGT	155	239	Mapped	6	48	60	10.2	0	45.6	0	42.8	0	43.7	0	40.9	0	50.1	0	45.7
3870_91	ss2137302373	[T/C]	AAAGGCAGCATGTCCTGTCAAGGCAGAGATCAAAAGGGAAAGTTGTACAGTGAAGTTCTCAAACTCGGATTACATTCTGAATCTTCATAC[A/G]CTACACACGGAAAAATATTACAATGTCTCAGGCTCAAAAGCCAAATACGAACTTAATTTCTGCGGCCCAGTCACNNNNNNNNNNNNNNNNNNNNNNNNNN	195	73	Mapped	6	49	61	6.3	0.8	45.6	0.8	42.8	1	43.7	1	40.9	0	50.1	0	45.7
56919_699	ss2137304362	[A/G]	TGATATGCTTGAAAATTATGACGAGACTAAGGATGGTGATCTTGTGCGAGAGGAGCCAGACAGTCATGACTTGCCACCAGAATGGTTCATGAAGGCTGG[T/C]CAGAGCAAGCGTATTTGGAATGAGCTGTACAAGGTGATTGACTCATCAGATGTAGTGATACAGGTTCTGGATGCCCGAGACCCCATGGGAACAAGGTCCA	204	134	Mapped	6	50	62	19	0.9	46.4	0.9	43.6	1.2	44.7	1.1	41.9	0	50.1	0	45.7
6052_3767	ss2137304667	[T/C]	TGATGAGCAGCATTTTTGCAAGAGGCATGACACATGACTTCACCAATCCAGTCGACTCACACTAGAAAAAGAGGTGGTCTGCTGCTTGTACCGATGTTG[A/G]GATGAACAACAGGTTTGATCACAGTGAGTGTAAGACAAGCACCCATGTACTAAGGAAGGTGAACAGCCAGACTACAGTAGCAGCAATAGGACCTGCATCT	204	163	Mapped	6	51	63	13.1	1.8	47.3	1.7	44.5	2.3	45.9	2.2	43	0	50.1	0	45.7
31367_1583	ss2137301312	[A/C]	CCCGCGCCCACGCTCTTGCCCCACGCCTCCAGGACCTGTTGCTTCTTCTCAAGGTCGGCTTCCTTCTCCCAGTCCTCCGGCATCTGCCCCGATTTGCGA[T/G]CTGAACTTCTTTGCTGAAGACAAGTACTCCTTTCTCTACAGTGTCATAGGAAACACACCGCTTTCACGTCCTGATTCGAAGACGAGCGATTCGGCGGACG	204	182	Mapped	6	52	64	7.5	0.6	49.1	0.6	46.2	0	48.2	0	45.2	0.5	50.1	0.5	45.7
23070_202	ss2137299934	[T/C]	AATGAAGAACATCACGATCTCAAATGACGGGGATGCGCCCCCTGAGGGTAATAGTGACAATCTGATCCCCAGTGACTGTCCGGATGATTTTAGCAACTT[T/C]TTCCGGAGCCAATCGCCATCGACAGCCAACGACGGCTTCCATCACCACGCCNNNNNNNNNNCGGCTTCCATCACCACGCCGATAATTCACGCCTTAACAA	204	94	Mapped	6	53	65	28.3	0	49.7	0	46.8	0	48.2	0	45.2	0.2	50.6	0.2	46.2
27463_267	ss2137300703	[T/C]	NNNNNNNNNNNNNNNNNNNNNNNNNNNNNNNNNNNNNNNNNNNNNNNNNNNNNNNNNNNNNNNNNNNNNNNNNNNNNNNNNNNNNNNCCACTCCAACAG[A/G]ATCCATAACAATTGACACTATGTCCTTCTCGCCTTGCTCACATACCTTGTTTTTTTAATCCCCTTTGTAACCTTTATGTATTGTAATACATCTTCTGCAG	204	131	Mapped	6	54	66	5.1	0	49.7	0	46.8	0	48.2	0	45.2	0.5	50.8	0.5	46.4
29001_71	ss2137300956	[T/C]	TGTTTTGTTTGCATGATCCCACCTGTCACTCTGACTGTCCATCCAGCTATACATATCTGAATGCCTTCCT[T/C]TCTGTTTACCTGTTTGCAAGTCTGTCACTTTATCTATCGTGTCTATTTCTTCCACTATGTATCCCTGCATTTCCTTGTCGAGTTTTAGATACGACGTAGG	175	121	Mapped	6	55	67	1.8	0	49.7	0	46.8	0	48.2	0	45.2	0.7	51.3	0.7	46.9
14326_1990	ss2137298510	[T/G]	AGAGATCACTACCTGAGGTTGTTCATGGCCANNNNNNNNNNNNNNNNNNNNNNNNNNNNNNNNNNNNNNNNCTGACCCTGAAAACTGTGAGCAGTTGAT[A/C]AGCATAGAACCAAGAATGCTCTGTGCTGTCAAATGCAAGGAAAAGTGGGCAAGAGGACAAATTGTAGAAGTTGATTACTCAAGACATATTGCCATGAGTG	204	61	Mapped	6	56	68	7.5	0	49.7	0	46.8	0	48.2	0	45.2	0.1	52	0.1	47.6
3995_318	ss2137302523	[A/G]	CTTTTCGCCTTGCTTTATGCTGTCCTTTTGTCCTTCGCTGCAGACTTGTCCTCGCCAACTCAAAAATATTGCGCTGGCTTCCTCTTCGGTCTCCTTCCT[T/C]CTTCCTTCTCACTTTTATTCGCTTCTTTCCCGTGCATGTTTTCTCTCCCTCTGTTACTTCCCATCCACAACCTATTGTACATACATAAATATATACAAAT	204	229	Mapped	6	57	69	26.5	0	49.7	0	46.8	0	48.2	0	45.2	0	52.1	0	47.7
29281_345	ss2137301000	[T/C]	GATGTTAACGCAACAGTGGCTGGTGATGTTCGTTACTTTTCTGGAGTGCACTTAAGGCATGCTGCCTTAGAGAGGAATAGACGTTGTCTTCTGGCATAT[T/C]TGTACAACAGATTAGAGAGAGTGCGTGACATGAGATGGGAGTTTGGTAGTATCCTGCCTGCAGATATCAGAGCTAATATGTGCGAACCTGAGATTATATG	204	224	Mapped	6	58	70	4.8	0	49.7	0	46.8	0	48.2	0	45.2	0	52.1	0	47.7
19677_141	ss2137299340	[A/C]	TTAGCAAAACTGGCCCATCCACCTCCTAGTAGATCTATGACACCAAGCACCAATGTGTAGAATACTTCAACTAACAATTAGAAGTTACAGTTAATTACC[A/C]TTTTGTTCTCATTAGTACCTTCCATGTTCATTTTGTAATTCCTTTCTTTCTAATTTCTGTGCAATAGATGTGTAGGAAAATGTTAATTTTTTTGAAAAGC	204	146	Mapped	6	59	71	5.1	0	49.7	0	46.8	0	48.2	0	45.2	0	52.1	0	47.7
44963_414	ss2137303122	[T/C]	GATAAAAACAGGGGCTTGAGAAGTAAAATTTAATCAAGAAGAAGAAGAGGAGGAGGAAAAGAAGAGGCATGGGGAGAGAGGGAACGAGAACGAGGAGGA[A/G]GTCACGGAAGTTGAAAAAGAAGAAAGTCAACTGAGCTCGACTCTAAGTATTTAAGATTCATCAGCCATCAGAGGATTGGCTTCAACTCGTCGGGTCATTA	204	192	Mapped	6	60	72	0	0	49.7	0	46.8	0	48.2	0	45.2	0	52.1	0	47.7
SYG11	rs142459138	[T/C]	ACTGGCTTGAGGGCTGGGTGATGTAAACATGGC[A/G]TCATGGGAAGAAATGGCCTGGTGATGTGAACTTGCCATGTGCGAAAACCAAGAAGCCGGGAAGACTTGTTACAAGTGCATAAACCTCTTGGAGAATGACTAGACTCTTTTGGCACTTAGAAATGGGCTTTTGCATTATTCCCATCCATAAACGTGTGTGGAATGAAAAGTATGTGAGCTTTGATTGGAAAAGTGCTGGCTACATAGAGTATGCTATTACCATGCTCAGCTTCTTATTTCTGGCCGCTGTGACTGGAGCTGCAGGTTGTATTACGGATAATTGAATATTACCC	330	57	Mapped	6	61	73	5.4	0	49.7	0	46.8	0	48.2	0	45.2	0	52.1	0	47.7
24552_431	ss2137300193	[T/C]	GCTTCTGATGTATCGACATCATTATCTACGCTTATCTCTCTCCGGAAGCTATTCCTAAAGCACAAATACCCCTCACGTTCGAAATTCCCTTTGTCCACT[T/C]GAAAAGCAAGGCTAAATCATCCATCCGGTAGACACTGTCACACTGTCACCCGCACGCCAGCCGGTCTTGCCCCGTGCCCCTCCCAGGATCGACCGAGCGA	204	73	Mapped	6	62	74	4.2	0	49.7	0	46.8	0	48.2	0	45.2	0.4	52.1	0.4	47.7
23230_377	ss2137299967	[A/C]	AAAGTTTGGAAGTAATGCAATTGCCTAAATCTATATGATGTATATGCATAGTCTGTTGAGTCAGGCGTTGTCGCGAGGCAGACCGCGCCCTCTGCTGTG[T/G]ATGGTGATTATTTCTCCACTCTAAAATAACCTCTGAATGTCAAATTTATCACAAATGATAATGACACTTAACAGCAAGTGAAATAAGACTCGC	197	130	Mapped	6	63	75	8.7	0	49.7	0	46.8	0	48.2	0	45.2	0.4	52.5	0.4	48.1
27393_1034	ss2137300691	[T/C]	AATCCTGTTGTTGATTATGCTTGCTGACATGTATGGAATCATAATGAATTTTTTATACACATTTTGATCTTCCAAGATGATTGACACCATTTACGATAA[A/G]CAATTAATTTTTGAACAAGAATGCTTGTTAGGGATATCTGTTAGTGCCTTATATTGTTTTGTTATAAAATAGTTCCTAAATTTTCAGTGAGGAAGCATTC	204	159	Mapped	6	64	76	5.1	0	49.7	0	46.8	0	48.2	0	45.2	0	52.9	0	48.5
6067_1072	ss2137304683	[A/G]	GTCANNNNNNNNNNNNNNNNNNNNNNNNNNNNNNNNNNNNNNNNNNNNNNNNNNNNCATGCCCTGTTCTCTGTATGATAAGCAAAGTGTGCCTTTCATG[T/C]TATAGGGACAAAATGGATCTAACAGAAAAAACAGCACTTGAAAATGAAAGGGTTTTAGCACATCAATAAAGCNNNNNNNNNNNNNNNNNNNNNNNNNNNN	204	66	Mapped	6	65	77	0	0	49.7	0	46.8	0	48.2	0	45.2	0	52.9	0	48.5
10262_2464	ss2137297873	[T/C]	TCATTGTGCCAACAAGATATTGTTGTGCTGAAGCTTGCAGATGGTGGCACCAGCAAACCTCATCTCCTGCTGCCTCTTCATGATCATATAGACCCAGAG[A/G]TGCCAATTGCTGCCCCACAATTAAGTCTCATGCACAAGGAGGAAGTGTCTGACAGTACACAAGATGAGGAAGTTACCCAAGCAAGTATAACCACACTCCC	204	97	Placed by LODE	6		78		0	49.7	0	46.8	0	48.2	0	45.2	0	52.9	0	48.5
21150_556	ss2137299597	[T/G]	GTGGAGTAATCATTAGTTGGTCAATCAGAAATTCTGTTCAGAAGAAATGGACAATGATAAACAGCTGGGATGTTTGCTGTGCATTTTCTATGAATAAAC[A/C]ATAAATGCATTGAGAAAGGCTGTATCGTATCACACAATCTCGTACAGTACTATATTGAATATACAAGAATATGGACTAA	183	137	Mapped	6	66	79	17.8	0.5	49.7	0.5	46.8	0.7	48.2	0.7	45.2	0	52.9	0	48.5
75430_2306	ss2137305961	[T/C]	NNNNNNNNNNNNNNNNNNNNNNNNNNNNNNNNNNNNNNNNNNNNNNNCTCGCCTGTACGGCTGAAGAAGACGACGTAATTCCCCGCATTCATTTAATCG[T/C]TCGATCTGCTCAGCATCCCCCAAATACTGCCCCTCGAGGAAGACGTGAGGCACCGTGACCCCGCGGGCATGGAGGCGGTCGAGGAGCTGTATCTGGGTAT	204	175	Mapped	6	67	80	12	0.8	50.2	0.8	47.3	1.1	48.9	1.1	45.9	0	52.9	0	48.5
22078_1012	ss2137299762	[A/G]	GCAAGCCCGATATTAAGAATCTGAATGTTAAATTGGAACCAGCAATGACAGTTGGTGATCTTTCACACAAACACAAACAAAGATCAGAAGTAATTTCTG[T/C]AGTTGATAGAATAGCTACAGCAGAAGCAGTCAAAATTGAAACTGGGAAGAATAATCCAGTGGCAGTTGAGCATGTTTTAGCAAATCTTCAGACCATTGTC	204	166	Mapped	6	68	81	21.1	0	51.1	0	48.1	0	50	0	47	0	52.9	0	48.5
72286_249	ss2137305685	[A/G]	CTTAGTATCTAGAGTTTAGTGTGCTTAGTAGAGTCCGGGGCTGACCTCGGCCTGTGCAGTCACTTGCAAGAGGAGTTCCTGTTCAGCCGGCGACGGAGT[A/G]GCATCAGGAGGTGGTTCAGCCCCACTCTGCGAGCATCAGGTCACAGCCCTACTGTACAAATTCTCCGGTCACCGCCGTAGTGCTTGCTGCCTGCTGACAC	204	113	Mapped	6	69	82	12	0	51.1	0	48.1	0	50	0	47	0	52.9	0	48.5
10078_1345	ss2137297841	[T/C]	AGCCTCGGTGCGAGAGGAGAAAAGGCCCGGAAGAATTTCACAGTATTAAGTCTCCTTAAAGAACACGTTGACAGACACTGTTGGAGCGAGACTTTTTCT[T/C]TATGAATAGTCTTCATTTTACATATTTCTCAACAGCTTTTTATCTTTTTTCTACAACTTTTTAGAATCTTGAATAGCCAAGAGACCTGACAATATGCACT	204	216	Mapped	6	70	83	23.8	0	51.1	0	48.1	0	50	0	47	0	52.9	0	48.5
21713_404	ss2137299704	[A/G]	NNNNNNNNNNNNNNNNNNNNNNTCTTGTGTCACGTTTTCGCTGCACAGAAACCGACGGAACTTCGCCCTTAACAGAACGCCTTAATATGTAGAATCTTT[A/G]TGTGAATCANNNNNNNNNNNNNNNNNNNNNNNNNNNNNNNNNNNNNNNNNNNNNNNNNNNNNNAA	169	140	Mapped	6	71	84	0	0.8	51.1	0.8	48.1	1.2	50	1.2	47	0	52.9	0	48.5
26562_467	ss2137300550	[T/G]	NNNNNNNNNNNNNNNNNNNNNNNNNNNNNNNNNNNNNNNNNNGGAACCTCCAACAGCCCTTGCTCTGACATCTACCACGGTAAGTGTTTCTGGATGAAT[A/C]TCTACGTCGCAGGTTGTCTGGCTTTTGAGATGCAGTAACCCAACTGATTTCTTTGAGATTCGTTAAAGGAATGCCACTACCTTCCCACTCTTTCTTTTTT	204	116	Mapped	6	72	85	12.9	0	51.9	0	48.9	0	51.2	0	48.2	0	52.9	0	48.5
39181_444	ss2137302442	[A/G]	TTTGGTAATAATTTCTGCCCTAAGTGTTTGCAAATGTCCATAAATGACTGATGAACTGAATTTTGTGGACCCTCATATCTTTCAAAATGCCAAAAAGGA[A/G]CACACTTAATTACAAACAGGATAATAACAATTAGAGTTGGGATTGATGGGTTGGATAAATGGATGNNNNNNNNNNNNNNNNNNNNNNNNNNNNNNNNNNN	204	89	Mapped	6	73	86	18.1	0	51.9	0	48.9	0	51.2	0	48.2	0	52.9	0	48.5
75808_1562	ss2137305998	[A/G]	GATGTCCACGGGAACTCCGGGGGCGCGCGGGTCCGTCCATTGGTCCAGGTTGAGTGCGTCGACAGCCCTTCGTATTACGGTAGCGTCCTCGGCTGTTCT[A/G]GGAACGACGCTCACCACTTTGTACCTGTGGTACTCGGAGGCAGAGGCCAGGGCTGCCAACCCGAGCAGGGCGATTACGACGGCGGACCTCATGGCTAAGG	204	184	Mapped	6	74	87	53.9	0	51.9	0	48.9	0	51.2	0	48.2	0	52.9	0	48.5
47673_98	ss2137303419	[T/G]	CGCGGCTATGCGCCCCCGTCGGCGTTAGCTCCGGAAGATGATGATGATAACGGTGTGTTTTGATATAATATGCTGATATCCACCACAGTAAAGTACT[A/C]CAAAAGTGCATCAGTAATGATAGTATTACTCAAACGTCACTTCTAATATCATTCACAGTTATAGTAATGCAAATCACAAAACCCTAAATGTTAGCTCACC	202	328	Mapped	6	75	88	52.1	0	51.9	0	48.9	0	51.2	0	48.2	0	52.9	0	48.5
35543_399	ss2137301936	[A/G]	GAAATATAAACATTTAAGTTTTCTCAAATTCTGCAGTCTTTTCTCGCTTTTCGATGTATATGGTAATACCTTGAAACACATCTTATGCGCACGGGAACT[A/G]CCAAAGGAAAATCATGGAAAACTCATTCAAAACACATAAATCCGAAGATTCTTTTCAACTTTATTCCACTGAGGAAATTCCAGAAAGAACTTTTCTTGAC	204	218	Mapped	6	76	89	49.7	0	51.9	0	48.9	0	51.2	0	48.2	0	52.9	0	48.5
54803_1586	ss2137304120	[T/C]	GCTCTCGCCAGCCTCATCGTGACCTCGACTGCTCTCGCCAGCCTCATCGCGGACTCGACTGCTCTCGTCAGTCTGATCGGGGACTCGCTGCTCTCGCCA[A/G]CCTGATCGTAGACTCGACTGCTCTCGCCAGCCTCATCGCGGAATCGACTGCTCTCGTCAGTCTGATCGGGGACTCGACTGCTCTCGCCAGCCTGATCGTA	204	199	Mapped	6	77	90	6.3	0	51.9	0	48.9	0	51.2	0	48.2	1	52.9	1	48.5
8434_244	ss2137306212	[T/C]	CGAGGAAATACTTTTGTGCAGGTTGACTGTCGTGCTGCAGCGAGGGCGATGGCTGGGTCGAAAATCAATTGTTATTTTTCTCGGGTTTCGGACTCTTAA[T/C]GAACGGAATAAAAACTTTTTGTTGTCAATAATAGNNNNNNNNNNNNNNNNNNNNNNNNNNNNNNNNNNNNNNNNNNNNNNNNNNNNNNNNNNNNNNNNNN	204	72	Placed by LODE	6		91		0	51.9	0	48.9	0	51.2	0	48.2	0	53.9	0	49.5
33879_2160	ss2137301690	[T/C]	ACTTTTGATATTTTTTAGTTACCTTTAGGAAATTGTTTATGGAATGATATTAATTTCTTTTTGGGTTAGCCGTACTACTTACTACCTACAGAATTAGAC[T/C]GATTCTCCTTATAGTATTTGCATATTTTTGTACATGGGTTAATTTTTAACTATTATATCCCCACTTCTTTGATTTACCTTGG	186	153	Mapped	6	78	92	20.6	1.7	51.9	1.6	48.9	2.2	51.2	2.1	48.2	0	53.9	0	49.5
10548_819	ss2137297920	[A/G]	AGGCAGTGTCACAGAAAATTTGGTTGTGAAAGTGAAAGAGAATTATGCTGATCACCCATTAGTTCTTGGTCCAAGATACCAACCAAAGGATATCAAACT[A/G]GCATGGGCCCATCAGTTGGATAAGAACATCTCAGGAGTTTGCATTTTGGGTGTGAATAGTGGCACAAAAGGTACACACAAAGTAAGGGAATCACAGTTGA	204	226	Mapped	6	79	93	21.4	0	53.6	0	50.5	0	53.4	0	50.3	0	53.9	0	49.5
24410_1689	ss2137300169	[A/G]	GNNNNNNNNNNNNNNNNNNNNNNNNNNNNNNNNNNNNNNNNNNNNNNNNNNNNNNNNNNNNCATTCCCACGCCCGGAATCTCTTAAGACACTTCCTGCT[T/C]AGAATGTAGTTATTTTCCACTCAGCAAGAGAGTACGGAACGTCACACTCGAGAGACTCTTCGCATGACGTAGACTCG	181	106	Mapped	6	80	94	9	0	53.6	0	50.5	0	53.4	0	50.3	0	53.9	0	49.5
24710_41	ss2137300221	[T/C]	CGTAGCAAGAGTACTGACATCCCTGAGGGAATCACGCAAT[A/G]TCTGTCTATTTCTACCGAATTTTGCGAATATTTTAGGACCGGGCAGTAGAACAAATTCAAGAAGCATGGGAAAGTCCAGTAAGGCGAAGGGAAGCAAGGG	145	83	Mapped	6	81	95	4.2	0	53.6	0	50.5	0	53.4	0	50.3	0	53.9	0	49.5
LV0527	rs159816118	[A/G]	TGCCATGTCGAGGACTAGCGAGTTGTGAGCTGCAAGAAGATAGTTTTGGACAAGTAAATCACCCGGCAGTCCAACATTTTGTTTTGTCGCGCGGCAGAGTGCAGACCTGCCACCCAGGTAATGTCCTTGTAAATCTTGTCACATTCTTGAAGATTTACTGAGTCTTCTAAAMCATATCCTACAGCGTTTTTAGAGCGCTCTCAACA[T/C]TTATTGAATTTTCATTCTTTTATCTACCATTTGTAAGAATCTGTAGCAGTGTTCTCAACCCCGTAACGAAATTCGGACGTGAAGAATAGCATCTCGCTTGCATAGTCTACGCGTGACCAAGGCTTTTCGCGCGGTGACCGAGAGCGCTGGAAGAGTCTTGTGGAATTCCCGTCATGTTGGGAGACTTA…	406	151	Mapped	6	82	96	18.7	0.7	53.6	0.7	50.5	1.2	53.4	1.2	50.3	0	53.9	0	49.5
27582_435	ss2137300725	[T/G]	CAGCTAGCGCCACTGGCTAGCCTCATGTGGGAAGCGAGCAGCCCAGTATAAGTTGTTCTATACATCATCATGGGCTTCTGTAATTGCCTCCTCATGGTT[T/G]CCTTGTGGACTAAATTTACTGGAGTCTTGGAGTATCATAGATTTTTTTTTATATGAGGATTAACGTGCGTGAATTACAAT	184	131	Mapped	6	83	97	10.8	0	54.3	0	51.2	0	54.6	0	51.5	0	53.9	0	49.5
48569_988	ss2137303503	[A/G]	AATGAGATTTTGATCGAAAGAAATGCTGATATGAAAGACAATGAATGTCGGAAAATCAGACTGTAGTGAAACAGCACCGTCAGCGGGATGCTCACCATC[T/C]ACGCCCACATCACTCTGAACCTCCTCATCATACAATAACAGACAAAGATAATATACATTGATTGCACCATTTTCTTGTTTGCATATGTCTATGTAGGTTT	204	88	Mapped	6	84	98	4.8	0	54.3	0	51.2	0	54.6	0	51.5	0.8	53.9	0.8	49.5
LV1068	rs159816119	[A/G]	ATACCGTCGTAGAACCCTACAACGCAACCCTCTCAATCCATCAGCTCGTAGAAAACACCGATGAAACTTACTGTATCGATAATGAAGCTCTATACGATAT[T/C]TGCTTCAGAACGTTGAAGTTGGCCAACCCCACCTATGGTGACCTTAACCATCTCGTTTCCCTCACAATGTCCGGTGTCACCACCTGCTTCAGATTCCCAG	205	87	Placed by LODE	6		99		0	54.3	0	51.2	0	54.6	0	51.5	0	54.7	0	50.3
63031_92	ss2137304882	[A/G]	GTCGGGTCTTGTTGATCAGACCTTTTCTGGTTTGTTCTTGTTTATGTCTCACACGCTATACTACACCAGTGACGGTTGCACAAGTGTATTT[A/G]TAAGCTCTACGTGTTTGGTGACAGGTATACTTTGTATCACATTTGAAATTCATCAAANNNNNNNNNNNNNNNNNNNNNNNNNNNNNNNNNNNNNNNNNNN	196	73	Mapped	6	85	100	0	0.9	54.3	0.9	51.2	1	54.6	1	51.5	0	54.7	0	50.3
54821_125	ss2137304121	[T/C]	AATAATTCATACAAACGTCCACCACAGATACTCACCAATCACTAATACGTCTCAATTGAAATCTTACATACATGCACACACTACATCCTACGAAACACC[T/C]AACAGGCAACAAAGCCCTCCAAAGAAGCAGGGGCGCGGCCGATTCCAGGTTGCAGGTCGTNNNNNNNNNNNNNNNNNNNNNNNNNNNNNNNNNNNNNNNN	204	120	Mapped	6	86	101	25.6	1.1	55.2	1	52.1	2.1	55.6	2.1	52.5	0	54.7	0	50.3
25174_877	ss2137300294	[T/C]	TTCCAACCCTCCACCACGGCATGTGCTANNNNNNNNNNNNNNNNNNNNNNNNNNNNNNNNNATACCCTGTTAAATATTTTTTCTATGGTGGGAGAGAAA[A/G]AAATCGACTGACACCTCGAGAGCTCTAATTATCGCAGCCAGTATCATGACAATAGTTTGTTTCCATGACTAAATATGCTCTATCTTTATAATAGATATGA	204	175	Mapped	6	87	102	10.2	0.1	56.3	0.1	53.1	0.2	57.7	0.2	54.6	0	54.7	0	50.3
1293_343	ss2137298294	[A/G]	TCAGGGCTAACAACGCCAGAGTCGAACTGCTGAAAGGGTGAGAGGAGGTAAGGTAGAATACGACTGTGCAGATCACCTCTTGGAGACAAAAAAGGAAGG[A/G]AAAAGGAAAAGATGAAGATAAAGAAAAACTGACCAAATACACCGGTTGTGCAGAAGAGCCAATAAAAACGCCGCTTGAATGCGCAGAGTTTACTTATGTC	204	118	Mapped	6	88	103	11.4	0.8	56.4	0.8	53.2	0.6	57.9	0.6	54.8	0	54.7	0	50.3
163_307	ss2137298803	[A/G]	AATGTTTATAACTGGGACAACACTAACACACGAGAAAATGAATGATTACAGTACAAAAAGCAGTAAAATTCCAAAAAATAAACCAAAATGCACTAAACA[A/G]ACAACAGCAACCCTCCCAGAACACCACAGGGGGAGAGACATCAGCGGCCGACGGAACCGAGCACAAGAATCAGGGACATGGGCCGGTTCAGGGGCGGTCC	204	256	Mapped	6	89	104	49.4	0	57.2	0	54	0	58.5	0	55.4	0	54.7	0	50.3
30188_404	ss2137301135	[A/G]	CAGTGGTTCCTGTCGTCCCTGGAGAGCAGCTCCGGCGACCCNNNNNNNNNNNNNNNNNNNNNNNNNNNNNNNNNNNNNNNNNNNNNNNTGGTTCCATTA[T/C]CGGAGACGGTCAGCCTCGAATGCGCGGATTCAAATGTTTGCCTTACACGAACGCAGCGCTCTCGATCCGTCGACGCCCTCGAATGTCTCTCTCTCTTCGG	204	178	Mapped	6	90	105	50	0	57.2	0	54	0	58.5	0	55.4	0	54.7	0	50.3
46235_1617	ss2137303262	[T/G]	TCCGTCTTAGGTACAAAACCCAAATTTCCTCTCAAAAGAAATTCGAAAACAGAAAAAATAGCATGATAGAGAATATAATTGCTGTTCTCTGTACCGTTA[A/C]ATTGCTAAATTAATTTGTATATCACGACCCTTTGAGATTTCGATGGTGCAAGAGCAAAGGG	165	262	Placed by LODE	6		106		0	57.2	0	54	0	58.5	0	55.4	0	54.7	0	50.3
5810_151	ss2137304459	[A/G]	AGAAGAGCCCTTAAGATTGTGGGTCAACCAAACTTTTAATTTACAGAAAGGACAAAATGGAAAAACAATCGAAGCTCAGCTGAGAAATAAAAACAATTA[T/C]CCAGAAACAAATGGGCAAAATACAGAGTGTACAGCTGGAGTATTAAGAAAATGGCTTAAAACAAATTTTATGGCGTCAAGCACTAATGTAACAGAACAAA	204	127	Placed by LODE	6		107		0	57.2	0	54	0	58.5	0	55.4	0	54.7	0	50.3
76759_1511	ss2137306083	[T/C]	CTAGCCATGCTTGTGTTCTTTTGCACTCCTCCACAGTTAGGTACGCAAGCACATATTGTTCCTCCGACTGTATGAGGGACACCCTGTCCTCTCTCATGG[T/C]TTCAACGACCTTGACAATGTTGCTCAGGCCTCCCCGACTCTCCTGGTCAATCATGTGCCACGCAGCGATCAGGGTCCCAGTTCGACCAGACCCGGCGCTG	204	215	Mapped	6	91	108	19.3	0.1	57.2	0.1	54	0	58.5	0	55.4	0	54.7	0	50.3
6453_188	ss2137305013	[A/C]	AAAAACAAAAAAGAAAAAAGAGACAAGAAAAGAATAGGGCGTNNNNNNNNNNNAAAAAATAGGGCGTAGAGGGAAAAAGGAAGAAAAATATTTTACACA[T/G]TAACAACAACAATAAGAAAATCAAGTCAACGCGGACTAGAAGAGATGAAACACGCGAAGCGGCAAAAACTCTCTTATATTTCATTTCAACACCGATTTAT	204	75	Mapped	6	92	109	2.7	0.6	57.3	0.6	54.1	1	58.5	1	55.4	0	54.7	0	50.3
55380_517	ss2137304191	[T/C]	CACCGGGACTGTGTAGGCCTCGTCCAGTGATTATTCGCGTGAGGCCGTGTCCACATTGCCTAAAGCAGTAATTCATCCAATCCAGAGCTTGCCGCCGTC[T/C]CATGCCGTGCAGGTCGAGGACTGGGGTGCCGTTGGGTTGGTACCTGAGCACTTGATTTAGCTCACGGCCTTTAGGGAGTGCAGGGTGCCTTGTGGGAGGG	204	210	Mapped	6	93	110	11.7	0	57.9	0	54.7	0	59.5	0	56.4	0	54.7	0	50.3
22190_2370	ss2137299784	[T/C]	CGGATCCTCTGGACGGGATCCAAGACCTGGATCCTATCCAGCAGGAGGCGCGATGGACTCAGTTCTCGCAGAACTTGGCCACCATCACCCACTTCATCA[A/G]TACGGCATCTAAGGTCCTCTCAGACGATCTATGGTAGAGTGACCTTCCATGCGGGATTTCACGAGGTCAATGAAGAAATAAGTGTATGGCCGTATAGGTT	204	148	Mapped	6	94	111	18.1	0	57.9	0	54.7	0	59.5	0	56.4	0	54.7	0	50.3
16634_1410	ss2137298861	[A/G]	TCGTGCTTAGCCTAGCGAAAGAAGAAATATATAATTTTGATTATACATTATGATTATAGTTGAGCGTGGGTCGTCTGCCTAAGCCAGCCACGCCAACGC[T/C]CTTGAAGAAATTTCTCGAAGCTTCCGCAGATTCCAGGAAAGTCCTGTGCACCTCCGCGCCTTCTCCGGCGGCCTCCTCCCGCCCTTGCGGCCTCGTCCTC	204	109	Mapped	6	95	112	9.9	1.5	57.9	1.5	54.7	4.4	59.5	4.2	56.4	0	54.7	0	50.3
LV0542	rs159816117	[A/G]	ATCGGTGAAACTCAAATTCGACCTCTTCTCTTTCTTCCTCGTCATCTTATTCAGTCTAAGTCACATTTGCCGTCTTATTCTTATGCTCATTTTATCATGA[T/C]TATCCAACTGGTTTATCATTGCATGTTACCTATTCTTCATTCGGCATTTTTTTTTT	161	173	Mapped	6	96	113	9.3	1	59.4	1	56.2	0	63.9	0	60.6	0	54.7	0	50.3
6957_363	ss2137305452	[A/G]	TTTGTATTTATCTTGAAAGGCGACTGAAGCCCTTACACTCTCGGGTGTAAGAATAGTTCAGAGTGGAATTGTAATTGAATCAAACTTGGTAAAACTTCG[T/C]GGATATTCGCTAATCGCTGTGCGAAGGGATTCATGGAAGGTCATTTACAAGAGTAAAGGAAGATATCCAGACGAGGGCGGCCGTGGGGACAGTAGTTTCT	204	153	Mapped	6	97	114	26.8	0	60.4	0	57.2	0	63.9	0	60.6	0	54.7	0	50.3
13904_2225	ss2137298450	[A/G]	TGTGAGAAAATACAATACGCTCTGGTGGTGGCAACCTGCTCCAAAAACAGGAGTCAAGGTTAAAACTCACCATTAAAAGGGAGAGAAAATGATGGAATG[A/G]TATAGCAGCATATTCACTGTTAATTTTACAGTCATACATATTCTACTTCCAATGATCTTGTTATATAAAAAGATCTATTTTCAGTGATGTGAAGGTGTTG	204	144	Mapped	6	98	115	1.8	0	60.4	0	57.2	0	63.9	0	60.6	0	54.7	0	50.3
20159_2523	ss2137299421	[T/C]	TGCACCATTCTGTTATTATTTATAAATGTGATTTTGTTGTCATCTGGGTAGGTTAGGACGACTCCACACTGTAATATGAGTTGAGATGTCAACAGAGCA[T/C]AGCTCATATGGCATGAGCACATGTACTAGTCTCCAGGGGATAGCAGGGAGAAGGGATGAAGAAGCAGGACCACATCTATCTATTCATAATGATGCTTCTT	204	175	Mapped	6	99	116	50	0	60.4	0	57.2	0	63.9	0	60.6	0	54.7	0	50.3
22167_2439	ss2137299777	[T/C]	TTTAGAATTCAAGGTCCACACCGTACTATCAAAGATGATTTCAGAGAAGCTTCTAAATGTGTCAGTACTCTTATTAAAAACTTTTATATGTATAGATTG[A/G]TAATGTGTTAAAGGAAAATCTTTTGCTTTTCAACAGTACAACTAAGTACACTAGGTGGATTGCAATAAACCAGTTGAATTTTGGTTTACTGAAATGAGAA	204	170	Mapped	6	100	117	7.2	0	60.4	0	57.2	0	63.9	0	60.6	0	54.7	0	50.3
76561_1127	ss2137306061	[T/C]	GAAAGCCTTTGAGTTCTTCCGCAATGGGACCGACGGCGCCATCAAGTGCATGATTTCTTGTGACTGAATTTGACGTTGGGGCAAAGGAATGCTTGCAGG[T/C]GTCTTTGCGTGCATGTGCCTGCGANNNNNNNNNNNNNNNNNNNNNNNNNNNNNNNNNNNNNNNNNNNNNNNNN	177	190	Mapped	6	101	118	22.6	0	60.4	0	57.2	0	63.9	0	60.6	0	54.7	0	50.3
27116_200	ss2137300645	[A/G]	TGTGGCTGTTTGTACATACATGCACGATCCATCCCCAATATAACCCGCGNNNNNNNNNNTCCATCCCCAATATAACCCGCACATGTGTTCATACATCTG[T/C]TATGTCTAAGTATGAAATAGCATTGGAACAAATCTGTAGTAGACATTCAAACACGAATCAGTATGTTCCTATAGTCACACGTGTTTGCGCCCATATATGG	204	125	Placed by LODE	6		119		0	60.4	0	57.2	0	63.9	0	60.6	0	54.7	0	50.3
71911_87	ss2137305646	[T/C]	NNNNNNNNNNNNNNNNNNNNNNNNNNNNNNNNNNNNCCAATGGCTTCTAATTCCTGTTCCCATTTGTGGGTTAAATAAATGAGTGA[T/C]ATATGTAGTAGGGAAGACAGAATATTTGGTAAATATGAAAGAGGAGAAAAGCTGTTAGATGTGTGCACCGAATAATTTGTGGTTGAAAAACAAACCTAGA	191	95	Mapped	6	102	120	10.8	0.8	60.4	0.8	57.2	0.9	63.9	0.9	60.6	0	54.7	0	50.3
33206_671	ss2137301601	[A/G]	CTCTAGATGAAACTGCCCACATCCTAAACTGCCTCCTTATTAAAAAAAAAAAAAAAGGATAAACACTTTTTTTCTTTACAATTGGTCAATATATGGCAC[T/C]GCAGACAAGCTACCAATGGCACCCATGCTCAGCTTGCCTCCCATGACTTTACTCACAGCAGACTGGACAGAAGAGGCAGTAACACCATCAATGGCAGCAG	204	163	Mapped	6	103	121	13.5	0	61.2	0	58	0	64.8	0	61.5	0.4	54.7	0.4	50.3
26353_73	ss2137300511	[T/G]	NNNNNNNNNNNNNNNNNNNNNNNNNNNNNNNNNNNNNNNNNNNNNNNNAAAGTGTGTATATACGAACATACA[A/C]ACAAAAACATACCCACATGTATGTGTGTATAGAGAAAGAGATAATGAATTAANNNNNNNNNNNNNNNNNNNNNNNNNNNNNNNNNNNNNNNNNNNNNNNN	177	135	Mapped	6	104	122	11.7	1.5	61.2	1.5	58	0.2	64.8	0.2	61.5	2.3	55.1	2.3	50.7
65710_526	ss2137305115	[T/C]	CTGAATAAGATGACGAGGAAGAAAGAGAAGAGGTCGAATTTGAGTTTCACGATGACGAATTGAATCTGAATATTTACAATATCTAGACCTCTCCTCTGC[A/G]TCCCTCCACCATTGCTGGCCTCATGCAAAGAGAAAGTGAGGAAAAAATAAACCGATAAAAATAAATAGCCATAATATAAACAATTATAAAAAAATCCTAA	204	145	Mapped	6	105	123	9.9	0	62.7	0	59.5	1.3	65	1.3	61.7	0	57.4	0	53
44190_973	ss2137303045	[T/G]	CCTTTAAAAAAATAGTATGATGTACAATATTCTTTTCTCAAGTGAATTACAAATATTACAAAAGGTATTACACCATTGGAGCAAAACTTTCCCTTAAAA[T/G]TTTAAAAACTTGGTAGGTTTTAACCAATGCTGCCAGAAAATGTATTCACTGTAGTATCCTTTTGTTTAATTTCTTTCCAAACAGATGGCTCCACAAGTGT	204	171	Mapped	6	106	124	8.1	0	62.7	0	59.5	0	66.3	0	63	0	57.4	0	53
12134_250	ss2137298154	[A/G]	AAGCATGTCTCACAATGCTTCAAATTGCCTCAAATTTTGCATCGCGGATTGGCCATCGCGGATGTAAGTGCGAAACTGTATTTGTGCAAAGTTGCTTGT[A/G]TAAATTTCTAAAAAATGGTAAGAGGCTGGGAAAGTGTTTTTACATACCCTAGATCAGTTAAAACCATAACTATCTACTTACAATCATGTCAATTGGTGAA	204	61	Mapped	6	107	125	8.1	0	62.7	0	59.5	0	66.3	0	63	0	57.4	0	53
16448_111	ss2137298825	[A/C]	NNNNNNNNNNNNNNNNNNNNNNNNNNNNNNNNNNNNNNNNNNNNNNNNNNNNNNNNNNNNNNNNNNNNNNNNNNNNNNNNNNTTTGCCTATAATCATTC[T/G]ACTCTCTTTCGAGCGTATCCCCTCTTTTTTCCGATTATTAATCCACAAATACCTATACCTAATTATCAATCCAGCTTTCCTTTTCTTCTTTTCCATCATT	204	207	Mapped	6	108	126	49.7	0	62.7	0	59.5	0	66.3	0	63	0	57.4	0	53
49981_219	ss2137303664	[A/G]	ATTTGTTGTGATACTTTATTAGAGTCGTTAAGTTCTAGTCTGTAGGATAATTGTGTTGGTATCACTTCTATTTTTTTTCCCCCAAGGCAGTGGAAAATA[A/G]AAAGTTCATTATTTTCTACAGTTGATTTGCAATACCTTTTAAAAGTAAAACGGGAATGACAGTAACAAAAGATGCGTTATATATGTTTTCATTTTTATTG	204	198	Mapped	6	109	127	18.7	0	62.7	0	59.5	0	66.3	0	63	0	57.4	0	53
29188_124	ss2137300987	[T/C]	AACTCAACATGAATTTAAGGCTGGCAACATAAACAAACCCTTGAGACAGTTGGAAAGATCAACGAAATTTTAGTAGGAATAGCAAACAAATAGAGAGGG[A/G]AATATGAGAGAGGTAGTAATGATGAAGAGACGAAATGATGGGGAAGATAATGATGATTGCAGAAACAGCGGCGGNNNNNNNNNNNNNNNNNNNNNNNNNN	204	146	Mapped	6	110	128	19	0	62.7	0	59.5	0	66.3	0	63	0	57.4	0	53
47937_65	ss2137303447	[A/G]	GAGGCGCGGCGGCGTAGGCGAAGGGAGAAACCGTCTTCTTTGGCCCGTTTAGTTCGTAAGGAGT[A/G]AGCTCGCCCAGCAGGCAGAGTCAGTGAGAGGAAATGTCCCTTACAGTCAACTTTGTGTTAGAGCCAAAACGTGATTATTGTGCGAGTGNNNNNNNNNNNN	169	131	Mapped	6	111	129	6.6	0	62.7	0	59.5	0	66.3	0	63	0	57.4	0	53
19886_715	ss2137299368	[T/C]	GCTCAGACTGCCTAGCTTGTTGTAGGACACGTACAGAGCCTCCAGCGCCGGGAGGTGAGCAGCCACATCGTTTTCAAAGGAGTAAAATTCCGAGTTGTG[T/C]TTGATGTAGAGGCTCTTGAGGGCTGCTGCTGTGACATCGCTGAAGGTGTTTTTGTTCAAGTACAGCAAACCTGTATCGTAGAACCGGATGGCGTCGATGA	204	168	Mapped	6	112	130	16.6	0	62.7	0	59.5	0	66.3	0	63	0	57.4	0	53
23555_324	ss2137300023	[A/C]	CCAGGACCCGCCGAACCCTGCTAATATATCAAAGCAAGTCCACGTGTTTGCAATGACCCAGGCTGGTAAGCAACGGGTAAACATAACTAGCTTGCCTGC[T/G]TTTGGTGCTCGAATCAGAGAAATCTTTCACTCTTCTATACAGTTGGCAACCGGCGTATTTTGGTGTCGGGTCAAATGTTTCTGTCGGTCCGATCTGCTCG	204	142	Mapped	6	113	131	1.5	0	62.7	0	59.5	0	66.3	0	63	0	57.4	0	53
LV0459	rs159816115	[T/G]	TTTGCATTATCATTTATRCTGAAAAATTTCARGGACTGCGATTCTAGATCTGGGAGTAGACTTATCATATTGTCGTCCATGAAAAGTGTGTCAAGCTTCA[T/G]GAAAGATGGTAGAGTTTCAAATGGAAAATCGCTAATTRAATTACCAGACAACACGAGATGTTTAAGCCTGTCGTGGGATTTTAGGAAAACATTTTCGCTA	205	78	Mapped	6	114	132	0	0	62.7	0	59.5	0	66.3	0	63	0	57.4	0	53
8126_1699	ss2137306164	[A/G]	CACTGTTGCTGGATGCCACCAGTCATCCATTCAGCTGGACTTGCTGGAGAAGTGGCTCCCTCCCCCTGAAATGGGTGAAGGAATTGGAACAGAGGAGAC[T/C]GTCACTAACTTTAAGATTACCCTTGACCCAGGATCTGTATCAGAGGATGACCCAACAGACGATGCTTCTCTCTCCAGGGTTATTTATGTTCTTCGCTGTT	204	105	Mapped	6	115	133	10.8	0.7	62.8	0.7	59.5	0	66.3	0	63	2.6	57.4	2.5	53
8191_1214	ss2137306171	[A/C]	ACTAACTGCTCATCCTGATTTACTGCAGCCACTCCTAGAACTTGGTTTGTGGTGTTCCTTAGGACACACTTTGTACACCCAGTGCCACATGGAAGGCGT[T/G]TACACACAAGCAGATTCAGGAGAAAGCAGTAATCCTTATGTTACATGGAAGTTCAGTGCTGTATTCAATGATGCCAGCATGCCCATTGAAGAGCG	199	189	Mapped	6	116	134	47	0	63.5	0	60.2	0	66.3	0	63	0	60	0	55.5
35317_68	ss2137301905	[T/C]	GGACAGGGCGGGGATCGTGGCGGGATGAATTGTCATTGTGGAAGAGAAAGGCGAAGTCTGTGTCACG[T/C]ACATGATACATTCACACATATGTGTTTATTTCTGCATACAAGTGTGCGTCTGTTTGTTGCTCTTCNNNNNNNNNNNNNNNNNNNNNNNNNNNNNNNNNNN	172	172	Mapped	6	117	135	6.3	0	63.5	0	60.2	0.4	66.3	0.4	63	0	60	0	55.5
48636_227	ss2137303509	[A/G]	TCTTCACTGCGTCACCGTCGCCTCTGCCCGCCCCGGAGAGCGTGCGGGTGGACGCCCTGAGCCCGACTGAGCTCCGAGTCTCGTGGTTCCATCCTGGCA[T/C]CCTGGAGCTGAACATCACGGAGGCTTGCCCTTTGCCCACTACTGTCACCTCTTCTCTTTCCTCTACTTCCGCTACAACTACTACTTCCGCTACTACTACT	204	75	Mapped	6	118	136	18.7	0	63.5	0	60.2	0	66.7	0	63.4	0	60	0	55.5
5521_57	ss2137304171	[T/G]	GAAAAAGGCATGCCAAAAATATAGCTGTTGAATTACGGAGAGAACCAGAAGTTGAA[T/G]ACCGCAAATTTTGAATTGCCACAGGAACAGCTTTCATAACAAGCCAAACAAAAGTAAAATCTCAAATTGTTAAAGTCAGAAGAAGAAAAGATTCCGT	158	156	Mapped	6	119	137	14.1	0.1	63.5	0.1	60.2	0	66.7	0	63.4	1.1	60	1.1	55.5
24721_1142	ss2137300226	[T/C]	TTGGAAGATAGCAATGTAGATCAAAAGGAAATTTCTTCACTGTAAACAAATTTATTAATATATCCTATGTTAAATATCTTTAATATACATTTATTATCC[A/G]AAAGATTTGAAACAACATACGTATGTTGCCCAATTTGCTTCTAGAGAGTTTGTGTAGGATTAATTGTTTTTTTCAGATCTGTCTGGTAGAAAGTGACAAG	204	182	Placed by LODE	6		138		0	63.6	0	60.3	0	66.7	0	63.4	0	61.1	0	56.6
20892_462	ss2137299551	[A/G]	TCAGTTACCCGAGTCTGCCTACATGTATGAACTTCTGGGATTGGATCTCTTGTGTCTTCTAGCTCAGAATAAAGTAGGAGAATTCCACACAGCACTGGA[A/G]CATCTTCCTGCACCAGCAGTCACTGATAATGTCTACATCAGGCATCCTGTAGCTATGGAGCAGTACCTTATGGAAGGTGCTTATAACAAGATCTACCTAG	204	162	Mapped	6	120	139	20.1	6.6	63.6	6.2	60.3	8.1	66.7	7.6	63.4	0	61.1	0	56.6
8246_126	ss2137306182	[T/C]	ACAAGAAGTAGAATCATCGTCTTGGTTTTTGGGCTTTCATCCGATGACGCCATTGTTCTGAAATACATATGAATTTGAAATATTCACTATTACATAGAT[T/C]GTTTTAGACTGATGNNNNNNNNNNNNNNNNNNNNNNNNNNNNN	147	166	Mapped	6	121	140	11.2	0.6	70.2	0.6	66.5	0.7	74.8	0.7	71	3.6	61.1	3.5	56.6
32355_349	ss2137301465	[T/C]	GCCTCGCCGTGGCCAGCTCCGCCCGTAGCTGCTGTTCGCCCAGCTGGCTCTCCATCTGCCCCAGCTGGTTGCTCCCGTCCGCCTCAGTCGCTTCTTTCA[A/G]CTCCTTCTTCGTCGCTTCCAGCTGCTCCTTCAGCATCGCGACCTCCTCCTTCAGAAGGCTCTCCTCCTTCTCCTGCTCTGGGTCCTTCGTCAGAACGGGG	204	124	Mapped	6	122	141	1.1	18.3	70.8	15.8	67.1	41.2	75.5	31.7	71.7	4.7	64.7	4.5	60.1
33035_343	ss2137301577	[T/G]	AGCCAGAGCGAGGCCGATGGCGAGTATGATAAGGGGAATCCCCAACATCAGGCCAAGAATTAGTCCGAAATCATCTTCCAGATAGTAGAGCCGGAATTC[A/C]TTACATTCCGGAATGCTCGTTGCCGCATCTAGGGTGACGGTGACGCACAAAAGAGTCGACCCTGTTCCGTTGTAACCTTGGATGACGTACTCTTTGAACG	204	121	Mapped	6	123	142	16.1	10.9	89	10	82.9	0	116.7	0	103.4	10.4	69.4	9.5	64.6
7413_276	ss2137305851	[T/G]	NNNNNNNNNNNNNNNNNNNNNNNNNNNNNNNAAGACATATCATCTTCAGCTTCTCCAGATTTTAGTAAAATGAAACCGGTGACTGATGCAGGGAATTTA[A/C]GAGAACAAAGTGAGGGCCAAAATTTGAGAGGAAATGAAGAAGTCGAAGACATGGATGTAAATGACTC	171	184	Mapped	6	124	143	5.7	0	100	0	92.9	0	116.7	0	103.4	0	79.8	0	74.1
45366_88	ss2137303160	[A/C]	AGTCTCTTTTGTAGGCTAGGGTTACTGGGTGTGAGGTAGGAGGAAAATGGGAGGGGAGAGAGATTATTAAAGTATCTGAAATAATTA[T/G]GATTAATATTGATGGGCTAACTATACTTTACTACCCTTCATTCATTTCTAAATGATCAACAAAAACATATAACTTAATATCAGGTTTCTCACATGATAAC	192	203	Mapped	6	125	144	29.5	0	100	0	92.9	0	116.7	0	103.4	0	79.8	0	74.1
7095_228	ss2137305573	[A/G]	CTGCAACTGGATTCCCCTTTGCAATATACACGTGTTCCCTGACAGGAGATATGAGCGAATTAAGTATAAATAATATGAAATTAAGAGATGATTAAATAT[T/C]AATACTTCTAGAGCAACGTTTTAAGGCTATTGATGCGGTACAAGCAATGCCTTAAACCAGGGACATCACCACCAAAGAAGCACCACCTCAGGGGCATCAC	204	242	Mapped	6	126	145	20.3	2.6	100	2.6	92.9	0.2	116.7	0.2	103.4	2.2	79.8	2.2	74.1
38582_60	ss2137302361	[T/C]	GGTTCCCGAGTTGGCCAAGGAGAAGGTCATACGCGCATTCGGGAGCAGTGCCAAAGGCA[A/G]TGCCAGTAAAAAACATAATAGTAGTGCTAATAGTGACGGTGGTGATAATGAGGATAATTTAATGATACTACTGCTGCAGTTACTGTTACTCCTTATTCTT	164	130	Mapped	6	127	146	12	0	102.6	0	95.5	2.6	116.9	2.6	103.6	0	82	0	76.3
32095_434	ss2137301428	[A/C]	GAGGCCCGTGAGCACCAAAAAGAGGCATACAGTTTAGACTGGACTCAAACTAGAGATAGCCAGTTCTTTGTCTCTTCATCTTGGGACGGCACTATAAAA[A/C]TGTGGGATCCAAATCGAGAAAAATCCTTGTTGACCATGCAGGGTCATGAAGCCTTGGTATATCAGGCTGTATGGTCACCNNNNNNNNNNNNNNNNGGTCA	204	208	Mapped	6	128	147	40	0	102.6	0	95.5	0	119.5	0	106.2	0	82	0	76.3
51899_4084	ss2137303846	[A/C]	GGGAGGAACAGACCAANNNNNNNNNNNNNNNNNNNNNNNNNNNNNNNNNNNNNAATGATTTTCCTTTGTTTCAGTCAGTGAAGTAAGGAAAAATTCATC[T/G]AAACACTACATGTACATCAGTCATATTCTCATTTGATTTCCCATCCCCATTTCTTACAATTCATAAAGCAGACTACACTTAGAAATACTCAAGAGAGACT	204	285	Mapped	6	129	148	8.4	0	102.6	0	95.5	0	119.5	0	106.2	0	82	0	76.3
8086_2291	ss2137306158	[T/C]	AATTGTATGTGCTAAGTCAAAAATAATGTTTTACTTTTCAAAAAGAGCAAAATCAGGGGTCCACAACATATATACTTGAATGTTTGATATACTTTGCTA[T/C]TCTATTAATTTATTTACGGATTTACAGTGAAAAACAACTAATGATCTAATAAATGCAGTATTCCTGGAAGATATGCAGTATATTTTATAGTGAATCACAA	204	150	Mapped	6	130	149	4.8	0	102.6	0	95.5	0	119.5	0	106.2	0	82	0	76.3
12359_649	ss2137298198	[T/C]	CTGCCAAGTGTTAGAGCAGGAGTCATTCAAGTGTTTGTCATGCAATCGTCATGGCCAGTACTCGTGCTTGAGATGCAAGACCTGTTATTGTGAAGACCA[T/C]GTGCGTAGGAAAGGTTTCAAGTATGATAACAGGCAAAAACTCCCGTGCCCAAAGTGTGGCTTTGATACGGAGGAGACAAAGGACCTTAGCATGTCTACTC	204	114	Mapped	6	131	150	17.9	3.9	102.6	3.8	95.5	2.9	119.5	2.9	106.2	0	82	0	76.3
32918_930	ss2137301559	[A/G]	CTGGAAGAACATAGCACACTGCAGTCGGGTGTTCACATGCTGCCACTCAAGGTATTCATCGACACGTGCCTGTGCCTTTGAATCACTGGGGTACCAATG[A/G]TCGGCCACTTTGTGCTCGCGGCACAAGTAACGCAAAATGGCGACGCTCTCAGTGAGGTTGAATCCATTATCGTCAATTGCTGGGACAAGCTGGAATGGGT	204	120	Mapped	6	132	151	2.7	0	106.5	0	99.3	0	122.4	0	109.1	5.8	82	5.5	76.3
43651_802	ss2137302988	[T/C]	GATAGATCGGGGTTACCAAGGCGTGATGAAGAGGTGGGGTTTCAAGGGTATGCCAGCATCTCATGGTGTAACGAAGAGTCACCGCAGGGGAGGAAGTAT[T/C]GGTTCTGGTAGAGAAAAATCCCGAGTCTGGCCGGGACAGAAGATGCCAGGACATATGGGCAGAAATCGAAGGGTTATTAGAGGACTGAAGGTATGGCGTA	204	82	Mapped	6	133	152	7.2	2.3	106.5	2.2	99.3	3.5	122.4	3.4	109.1	0	87.8	0	81.8
20487_585	ss2137299482	[A/G]	GTTGCTCTTGCAGTAGTGAAATACTCCCCCTCCCTCTTGCAGTAGTGAAATACACCCCCTCCCACCCCCTAAAACGAAAGGCAAAATGAGTAAAGGAAA[A/G]GAGAGCAAAATGGACTCGCGGGTCCTGGAGAAAAAGCTGTCGTCAGTGAGGGAG	158	114	Mapped	6	134	153	26.5	0	108.8	0	101.5	0	125.9	0	112.5	0	87.8	0	81.8
16100_339	ss2137298774	[A/G]	GGCGCTTGGATAACATAAATAAACAAATAAATAACATTGCTGAAAGGCATGTTCAATTCCTGATCTAAATTCACCAAAACCATTTATAACAAACTGCTA[T/C]ACTCACATCTCAGTTCTAATGGTTTTGTTTCATGTGTATGTGAAGGAATGGGTGTGTATGCGGAAGATTTTGTGCGTGTGCATGTGTGCGCATATGTGTG	204	200	Mapped	6	135	154	43	0	108.8	0	101.5	0	125.9	0	112.5	0	87.8	0	81.8
19431_434	ss2137299297	[A/G]	CAATAATGGCCATATAAAAAAAGGAAAAGAAAATCAAACCCAGTATAACAACCTCATACACTTCAGCAGTATAGTCTTCTTTCAAAGCTTGCAGGACAT[A/G]CACACACTTTGGCCAACTATATTACACACACACACACAAAAAAAGAAAAAAAAAG	159	195	Mapped	6	136	155	21.7	0	108.8	0	101.5	0	125.9	0	112.5	0	87.8	0	81.8
45426_3172	ss2137303167	[T/C]	CGGCAGGAGANNNNNNNNNNNNNNNNNNNNNNNNNNNNNNNNNNNNNNNNNNNNNNNNNNNNNNNNNNNNNNATGCGAGTCCTACAAAAGACCCACCGA[A/G]AAGGGGATAAAGGAGATAATCTAAAGGACCTAGTCAGCTAGTCTGCTTTCCTTGGCCGTCGTCGCCTCACTTCTGGAGAGTTTTTGGGGCTTCCTGATTC	204	72	Mapped	6	137	156	2.7	1.8	108.8	1.7	101.5	1.1	125.9	1.1	112.5	2.4	87.8	2.3	81.8
11861_97	ss2137298117	[T/C]	CTCGTACAGGGACCGCCCCACCAGCTCCTTGGGTCCGTAGCCGCAGAATTCGCCGACGTTGTCATCCACGTAAGTAAACTTCATGTCCAGGGAGTG[T/C]TTGCTGACGAAGGTCTGCTTGTCCAGCGGGAACTCGATGTTGGACGGGTGAGGCACGGGCGTCCCCAGCGCCACCAGCCACGCCTGGTCCTCCTCGTGCT	201	208	Mapped	6	138	157	15.3	1.3	110.6	1.3	103.2	0	127	0	113.6	5.6	90.2	5.3	84.1
19639_104	ss2137299331	[C/G]	ATGGAAATTTCAGTATTCTGCTGTGAATTAGGTAGTCGAGATGGGGTTCGGAGGCCGTGTTCTAGCGTGTGTTTTGGCCCTGGCTTCGGCTGGACTCGC[C/G]ATACAATGTCCCGCAGGATTCTTCGAAGCAGAAGGCGGGTGTTTCGTGGTCCACACTCAGCCTGGCAGCGACCAGACCACCCTGGACTGGGCAGGAGCAA	204	90	Mapped	6	139	158	0.9	6.4	111.9	6	104.5	7.3	127	6.8	113.6	1.9	95.8	1.8	89.4
71072_1861	ss2137305584	[A/G]	GTTCTTTGTATGGTATCCTCTCTTAACTATATAACTGATTACCTAAGACGAGAAAAACTTCCTTTGTATTAGAATCTTCAGTCAGATGTTTCATATTTG[T/C]TTGATCACCCCGATTCTTTACAAGATAGTATGGTTTTCTGTCACCCCTTGCTCAATAAAGCTTGCTCTGCCACTTCAGAGTACCAAGTTGAAGACTTCTT	204	81	Mapped	6	140	159	0	3.7	118.3	3.5	110.5	7.7	134.3	7.2	120.4	0	97.7	0	91.2
50557_50	ss2137303716	[A/C]	TGAAACACATTTTTTTTAGCACAGCATATGTACATACTTAAACGCATAC[T/G]TAGGAACATGCACACACTCTTCAACGCAACACATATACATGCTTAAACACACACTAAGACACACACACATATTCTTCACCACAACGCATGCACATATTTA	154	178	Mapped	6	141	160	22.6	0	121.9	0	114	0	142	0	127.6	0	97.7	0	91.2
9801_191	ss2137306433	[T/G]	TCTCCGTACCCTAACTCGGTTCCAAAACACTGGGATCTGCTCTTCAAATTGTCTCTCTTATTAAAGCTCTCATTATTTTCGAGTTGAGACAGTTTAAAA[T/G]GTTTAATTTTTTAAGAATTATGGATCTCGTCTGGAGGGAAAA	146	182	Mapped	6	142	161	11.7	0	121.9	0	114	0	142	0	127.6	0	97.7	0	91.2
2659_215	ss2137300554	[T/C]	ACGAAAAAAAAAACAGCGCAANNNNNNNNNNNNNNNNNNNNNNNNNNNNNNNNNNGGAAGCCCATATGTTGGCAAAGAGAAAAAAAAGTTGATTCACAT[A/G]AACCTTTGATGTTCGAATCGCTTTATTTATCTCTCTCTTTGTCTCGACCGAACCACCGAACAAGTTCAGTGCACGGAGAGCGCGTCGTCTGCCCAGCGCG	204	90	Mapped	6	143	162	4.2	5.5	121.9	5.2	114	7.9	142	7.4	127.6	2.1	97.7	2.1	91.2
6902_753	ss2137305406	[A/G]	GGAAAAGGATTGGTACTGGTTTAATGCCATTCCCAACCTCATTCAGGATTATTCTATATTATCATCTATTACCTTGAGGTTCCTCCTTCAACAACTCAA[A/G]GTAAGATGCTTGGTGGAAAAGACTAAAACACACAAAAAAAAATATATATTGAAGTCTTCACAATCACTCAATCACCTGCGCGTGTTCTTTAGCTGCCGCT	204	181	Mapped	6	144	163	21.7	0	127.4	0	119.2	0	149.9	0	135	0	99.8	0	93.3
28383_740	ss2137300854	[T/C]	TTCAGTTCACGGGGACCTGCGCGCAGTGTATGGTGAAGGGAACGCCCGTCAACGAGGCTTTTAGCTAGACGCGACGAAAACGAGGACGAAGGGGACAGA[A/G]ACGATGGATTCCCCTGGGTGTTAGGCCCATCAACGGGGTTTTTCAGTTAGGAAGCCGAAGACGAAGGGAAAAAATGATGGATTTTCCCCCGTGTGTTATT	204	194	Mapped	6	145	164	34.1	1.8	127.4	1.8	119.2	1.9	149.9	1.9	135	1.7	99.8	1.7	93.3
2004_1265	ss2137299392	[T/C]	ATAAGCAGCAGCCTCCTTCCCTAGCTCCATAGCCTCAGCCACTGTCTCTACGCCAAACTTCACCATCACAGAGTCAGTGTCGCCGTAAATGACCTCTGC[A/G]TTACTTGGGTAATTGTTCTCCAAAGTGTACTTCCCTTCAACCTGTTCCTTTGTGAACGCAATCATCATTCGTCCAAATGCTGTTACACTCTGAGATATTT	204	283	Mapped	6	146	165	15.4	1.6	129.2	1.5	121	0	151.8	0	136.9	0	101.5	0	95
22619_4264	ss2137299852	[A/G]	TTAATCCACTTATGGGAAGTACATGCAGTCCACTGTAATTTTAATTTGTCAGTTTTGTTTATACATAGGTAGCTTCACAAGCACTTAGGTCACCAAGGA[A/G]TCGGTTACTAGGCATGCCTGAGCTCACATGCTCACCATATTCTGAATATTCTTCAGAAAATTCAAGGGATTTAGTAAACATTTGAATTCAAGTTGGCTGA	204	154	Mapped	6	147	166	29.8	2.6	130.8	2.6	122.5	0	151.8	0	136.9	6.1	101.5	5.8	95
9260_4347	ss2137306339	[T/C]	ATCGATCTTGCAGCTGGATTGTCTCTGAGGGCAATGGCTGTGGTACAACATCCTAATTTCCTCTGACAGCTGTGTGATTTCTGCCTCACGTGCCTCTAA[T/C]AAATCTTGAGCTATTCTATAGTCATCCTCCAGTTTTTTCTGGTAGTCATTTAAGCTGATTATCTCCTTCTGCAAAAGGTCAATTTCAACTCTAAGGACAG	204	159	Mapped	6	148	167	7.2	7.3	133.4	6.8	125.1	14.2	151.8	12.6	136.9	0	107.6	0	100.8
13041_640	ss2137298311	[A/C]	TTCTGTCAGAATCATTGTATCTCTCAAGGCATGTGCATATCAGGGCTGTGCCATTCATAGTATCCATTGAATCCACCAGTTCCTGGAGAGGGTTTTGTG[T/G]TGCAACCAGCGGATGGCTTGATACGACAGATCTTTCTCTCTCTTCTTTCTCACGGTTGATTTATATTCTCTCTCCTTTCCTTCCTTTCTTCCGGTCAAGG	204	192	Mapped	6	149	168	16.9	6.8	140.6	6.4	131.9	1.7	166	1.7	149.5	13	107.6	11.6	100.8
9796_349	ss2137306432	[T/G]	AAAGACTCTCACTCGATGCCCAAGTGTCCCCTGTCGTCTGTGCACCTGTCTACCAGCCGTCAACAAACATTCCTTAAAGAGGCATGCACAGAAGGAAAG[T/G]TGCATTGCCATTTTATCTCCTTTTCCTTTTATCCCTAAGGATGCACATTAGCACAGGCAAAAGAAAACTAATGACTTGTGAAATGATAGCAAGGCAAAAA	204	190	Mapped	6	150	169	36.1	0	147.5	0	138.3	0	167.7	0	151.2	0	120.6	0	112.4
37069_1237	ss2137302166	[A/G]	TAGTATTAATTTGAATTGTAATTGAGGTTATCTAAGACTTTTTTTTTTATTACTATCATCATAGATATTTTTATTCCTTTTTTTTTTTTTTTTTCATCT[T/C]GGTGATTTTTATTGTAAGATTATATAAGTCGTGGCATGAATACAAGGGGATGCAAAGACAGTGAAGAGTGTCAGAGAAGAGTATTAGCAGCCCTTATTGC	204	160	Mapped	6	151	170	14.7	0	147.5	0	138.3	0	167.7	0	151.2	0	120.6	0	112.4
8397_239	ss2137306207	[A/G]	GTTTGTGCTGATGCATTGCTGTATGACAGTCCGGATACAATCATTTTGAAAAGCAGGAATTGCATGAATAAAAGCTGCAGATGCAAAATGTAACAGGCC[A/G]TATGTATGGTTTGTGTGTAGGCTATAATTTGCTTATTTATGCATGGGACTATGGCAACAAATCAAACTTCTTTTGCTTCAGNNNNNNNNNNNNNNNNNNN	204	57	Mapped	6	152	171	0	0	147.5	0	138.3	0.1	167.7	0.1	151.2	0	120.6	0	112.4
7900_1474	ss2137306126	[T/C]	CTGGAAACGCTGCACCTCAATCGCCGTAAAGGAGACCAGGAAGAAGGAGATTAGGCAAGAGCTACTGAACACCTCCAAACTAAAGACATTCTTTGAAGA[T/C]AACCCAAGGGATCTAGAAGTCCTGCGCCATGATGTGCCCAAGCACAGCCTGAAGCCAATGACTCATCTGAAGAATGTACCGGAGTACAACATCCCTGACC	204	121	Mapped	6	153	172	5.4	0	147.5	0	138.3	1.9	167.8	1.9	151.3	0	120.6	0	112.4
3047_117	ss2137301180	[T/C]	GGTCTGGGGGGAACCTAGGGATGCCTCTTCTCAGTTACACAGTTCCCAGTATCAGCAACAAAGCACTAGTCAGCAACTAACAGCTCAGCATACTCATTC[T/C]GCTCACCACTCCCTACATGCATTCCCTTCGCTTCAGCAGCAACATTCCCACCCATCGTTATCACAAATCCAGNNNNNNNNNNNNNNNNNNNNNCTGTGCA	204	152	Mapped	6	154	173	29.2	0	147.5	0	138.3	0	169.7	0	153.2	0	120.6	0	112.4
43139_802	ss2137302925	[A/G]	CCCTTATCTAGGTCTCTTCTTAACGGATTTGGTGTACATCGACATGGCTCACCCTCACTTCGGGGGCCTGGAGTCAGAGCAGAGACAACTGAAGATGAA[T/C]AACATCCTCAGAGTTCTGGCAGATTACCAGCAGTCTGATTACTCTGCCCTTCCTCACCTGCAGCATGTACAGTCGTATCTGGCTTCTGTCAGATACATTG	204	237	Mapped	6	155	174	38.2	0	147.5	0	138.3	0	169.7	0	153.2	0	120.6	0	112.4
10034_120	ss2137297831	[A/G]	AAAAAATCTCCATTAAGTATAGTCTAGTACCATACAGCTTGGAAGAAAGAAGAGGATAAGGATGAGGAACATGAAAAGGAAATGGAGCAGGAGAAAGAC[A/G]AAGAGGAAAAGCAGGAGGAAAAAAAGGAGGAGGGGGTAGAAAAGGAGGGGTAGAAAAGGAGGAAAAGGAAGGGGAGGGCTGGAGGAGGAGGAAGAACAAG	204	214	Mapped	6	156	175	29.8	0	147.5	0	138.3	0	169.7	0	153.2	0	120.6	0	112.4
17720_6530	ss2137299046	[A/G]	GTCGAAAAAACCGAATGGTCTGTCCTCTGTATATTTTGGCTCTGTCTGCGTGTAATAATCGTCTTCTGGTATGATGTCGACGCAAGATTCTCTCTTATA[A/G]AGGACTATAGACATCTTAAATTTTGTTGGTATGGCAAAGCAGGGTAGAAAAGTCTTTTTTTGTTGACACTTCTGTTG	181	190	Mapped	6	157	176	23.5	0	147.5	0	138.3	0	169.7	0	153.2	0	120.6	0	112.4
LV0330	rs159816113	[A/C]	GGTACATCGTCCTTCGGAAAGCGGAACAATAAGACGCACACTTTGTGCCGTCGATGTGGGAAGTC[T/G]TCTTACCACATTCAGAAGAAGCAGTGTGCGCAATGCGGCTACCCCAAGAAGAAGCTTAGGCGCTACAATTGGTCC	145	151	Mapped	6	158	177	11.8	2.3	147.5	2.3	138.3	2.8	169.7	2.7	153.2	0	120.6	0	112.4
37449_142	ss2137302217	[A/C]	GTATTTTTGATGATAAACAGGATTCTGTAATTTAATGAGAATCAAATATTTTGTAGGTAGAACTTCAGTTGACAGTATAGAAGGGAGGATAACAATGTT[A/C]ATAGATTTTCTTATCAAGACCTTTTGAGGGCTCGGCAATCTATTTCTTATCAAGACCTTTTGAGGGCTCGGCATCTTAAGAGCAGAGAGAAAGAATAGAA	204	131	Mapped	6	159	178	9	0.8	149.8	0.8	140.6	0.1	172.5	0.1	155.9	0	120.6	0	112.4
74721_227	ss2137305911	[A/G]	TTTTTATTTTTTTCTCCCCTTTTCCAATTGTCTGCCGAGACCTTTACAATAAAAGGCACTTGACAGTAATCCACATTTACGAAAATATATATATATATA[T/C]ATATACATATAATCAAACTATAATTTATTTTTCAGCCACATCCGAATGCTTTCTTTAGCTTCTTGGCCAAATAAATTCCTCCTTTTCTACTTCTTCCACT	204	180	Mapped	6	160	179	8.1	2	150.6	1.9	141.4	2.3	172.6	2.3	156	3.1	120.6	3	112.4
45301_303	ss2137303155	[A/C]	AATAAGGAAATTATGTAATAATTTCTTATCATTCCGATAATGTAAATTTGTTAAGGACTTTGAAATTTCCTAGTTTTTCTTGTGTATATGATTTCTGTT[A/C]AGTTTTTTTTTTTATCAGTCTTCAAATGCATTCAAGTTAAAGTTTCAAATCTATTAAACAGCCATCAATTCTGTCGTTCCATCTGTCTGAGCTAAAGTCG	204	142	Mapped	6	161	180	12.9	0	152.5	0	143.3	0	174.9	0	158.3	0	123.7	0	115.4
34622_109	ss2137301805	[T/C]	AGAAATAGAAATAGAGAGATAGTAACATNNNNNNNNNNNNNNNNNNNNNNNNNNNNNNNNNNNNNNNNNNNNNNNNNNNNNNNNNNNNNNNNNNNAAGA[A/G]AATAAAACATACCTCACATCTCACGCGCGGAGACATACCGACCGACAGACACAAAAATAAAGACACCCAGACAGACAGACGCAGAGAGAAGAAGGTGAGA	204	126	Mapped	6	162	181	8.4	0	152.5	0	143.3	0	174.9	0	158.3	0	123.7	0	115.4
32999_403	ss2137301573	[A/G]	GACAAGTACCACTCTCCTTTCCGCTACCATCAGCATAATGAAAGAACTGACAATGTAGACGAGAGATACTGCAACAGCGAAGCAATAGAAGAAGAGATA[A/G]ACACCATAATGCTCTGACTGAGGACCACTCTGAATGAGTAACACGAGGTTTTCAGCCGCATGCGTTGTCACTATCACGCCAACGATCAAGCCAACTGTTG	204	83	Mapped	6	163	182	1.2	0.7	152.5	0.7	143.3	1.1	174.9	1.1	158.3	0	123.7	0	115.4
20533_431	ss2137299487	[T/C]	GAGCCGTGACTTTAATAAATCACACCGTGGTTGGCTTTCTCTAAGTGCGCCTCAACTGCTGTTCTGGAAGACCTTTCAGACCCTGACCGTTCTTCCCCC[T/C]TGAAGCGTGACAAG	118	74	Mapped	6	164	183	8.1	0	153.2	0	144	0	176	0	159.4	0	123.7	0	115.4
54582_814	ss2137304096	[T/C]	TATAGAACATTTTAGTCACAAACATGAAGAGAGGTTGGTCGATATAAGGTTTAAAAAATCAGTGATACTTGTGTTAAATCACGTAGAAAAAAGGGTAAG[A/G]GAGTGTCTGTGCCTTGAAAGTGTTCCCTGGAGGATTTTTTAAACAAGATCTGTGAAATCATTGCTTTTATTTTTGCCACATTTTTCATTTTATTCTTCAG	204	198	Mapped	6	165	184	25.6	2.7	153.2	2.6	144	2.1	176	2	159.4	3.6	123.7	3.5	115.4
22669_294	ss2137299864	[T/C]	ATGCTTGGCAGATACAGTATTACAAAATGGGGAGACGATGCAGCTGCTTCTGAAGTCGGTGGCAGCTTGTGAGGGTAGTAGTGTGTCCATGCTCTTGGG[T/C]ACAGTAAGTGGAGAGGTCTCGGAGAAGCTGTGCCTAGGGGAGACCCTGACCGATGCCCTCTACCAGCTCCTTCTCACACTCAATGCCAAGGCCACAGCAC	204	270	Mapped	6	166	185	56.6	0	155.9	0	146.6	0	178.1	0	161.4	0	127.3	0	118.9
73308_358	ss2137305785	[A/C]	TCTGTCTGTCTGTCTGCATATGGATGAGTGTACATGTGCATGTGTTTGTATGGAACTCTTGCTGCCAAGTTTCCTCAGTCTCATAAACTGCAGTTATAC[A/C]AATAAAATTTTCCCCCTTTCCTGAAAATCACACAGAAATACACCTTGTATAACCGAAAATTTATCCTCATTTGTCTGCAGGGTTTTCTTTCCATACGGAC	204	244	Mapped	6	167	186	32.5	0	155.9	0	146.6	0	178.1	0	161.4	0	127.3	0	118.9
2361_64	ss2137300033	[A/G]	GGCTTGTTGTTTAAGGTTATTGAGTAGAGGTTACGTAAAGCGCTGCTGGCAAGGGAGATGGGA[A/G]TAAGNNNNNNNNNNNNNNNNNNNNNNNNNNNNNNNNNNNNNNNNNNNNNNNNNNNNNNNNNNNNNNNNNNNNNNNNNNNNNNNNNNNCAAATTGAGAGAG	168	202	Placed by LODE	6		187		0	155.9	0	146.6	0	178.1	0	161.4	0	127.3	0	118.9
6607_35	ss2137305154	[A/G]	TGACTAGCGGCACATTGCAAACATTTCGAAAATA[T/C]GTTTTATGAAACATTCGCTACAAACATCGTATAATGGAGTCTTTGCAAGCATTCAAATACAACATACATCATTCTTTCTTTCAAAATATCACTTAATAAC	139	198	Placed by LODE	6		188		0	155.9	0	146.6	0	178.1	0	161.4	0	127.3	0	118.9
20041_356	ss2137299393	[A/G]	NNNNNNNNNNNNNNNNNNNNNNNGTTACGCTTGCTCATTTTTGTTCCTTGATACTGTATTTATGTAAGCATGACCTTCCTTTATTCATGGTATGAATGT[T/C]AAAGGGTGATTGTGAACACATTAGTAGTTTAAGCTGACCTAGGATTCAGTGAACCTAAGACTAGATTTTTTGCTCAGCTGTCTAAGGCAGTGGCTTATTA	204	139	Mapped	6	168	189	5.1	1.1	155.9	1.1	146.6	1.4	178.1	1.4	161.4	0	127.3	0	118.9
52835_840	ss2137303936	[T/G]	ACGAATGCTGGAATTCTGTACAATGTTGCAAGTGATTTTGCATAAGTTTTCAACCTTCTATCGACGTGTGTGTCATTGAAGTGTTGCCGTGTTGCAAAC[T/G]TAGATTTTTAGCAATGCCTTCCTACGTAACTTCAAATTCCCAACATTAAAACCAGAGAGAAATAAATGACAGATAGTAAGATAGATAGATGGACAACCCG	204	139	Mapped	6	169	190		0	157	0	147.7	0	179.5	0	162.8	0	127.3	0	118.9
24208_1189	ss2137300131	[A/C]	CTTCGTAGAGCTGATGATTCAGAGTCCTTATCCTTTTTATAGAGTCTCCGTAGAGCTAATAGTATAGAGTCCCTAATCTTCTACAGAGCATTCGTAGAG[A/C]TCGTAGCATAGAGCCTCTATACCTCGATAAACTAATAGAAGAGTTGGTAGCACAGAGTCCCTATCCGTCTTAAGCAAATCAGTGGACAGAAAAACACAAA	204	136	Mapped	7	1	1	16	0	0	0	0	0	0	0	0	0	0	0	0
39929_71	ss2137302522	[T/C]	CCCAGGGCAGTCCACGCAGCAGAAGCCGGTCTCCTGCCAGTCAGAAGAGCAGGTCAGCAACTCCAGTAAA[A/G]AGTAGGTCTATGACACCTCATAGCAGGTCAGTCACACCTCAGAGAAGCAGGTCTGGCACACCGCAGAGGAGCAGGTCAGTTACTCCCCAGAGGAGCAGGT	175	168	Mapped	7	2	2	2.4	2.4	0	2.4	0	0.2	0	0.2	0	5.7	0	5.4	0
42908_327	ss2137302896	[A/G]	AGCGCAAGCGGCCGCGCAGGAAANNNNNNNNNNNNNNNNNNNNNNNNNNNNNNNNNNCCGACGGGCGCAGCTACACAAAGAGGCGCTCCTTGTGTGCTG[T/C]AGACGGGGCCAGCTGGAGTCGAGGGACGGTCGTGAAGGGGCACTAAATTTCAGGCTCAATTCCGAGCATTTTCCAGCGCGTTTGCCTCCGCCGTTCAACT	204	109	Mapped	7	3	3	4.8	1.8	2.4	1.8	2.4	2.6	0.2	2.6	0.2	0	5.7	0	5.4
56946_1182	ss2137304364	[A/G]	ATAGAGTCTTCGTAGAGCTGATGATTCAGAGTCCTTATCCTTTTTATAGAGTCTCCGTAGAGCTAATGATTCAGAGTCCTTATCCTTTTTATAGAGTCT[T/C]CGTAGAGCTAATAGTATAGAGTCCCTAATCTTCTACAGAGCATTCGTAGAGATCGTAGCATAGAGCCTCTATACCTCGATAAACTAATAGAACAGTTGGT	204	96	Mapped	7	4	4	16.3	0	4.2	0	4.2	0	2.8	0	2.8	0	5.7	0	5.4
27825_78	ss2137300770	[A/G]	GGAAAACTTTTATTGAATTCTTCAGTTGGAATTTTACAAATAATTAAATATCATTTTCCTTCTAGAACCTGCTTTAC[A/G]CTGCACTAAACAATAAAATATTCTACATTCTTTAAAACNNNNNNNNNNNNNNNNNNNNNNNNTCTGGCACAAAATAAAACATCATGTTGGTTGAAATTTG	182	192	Mapped	7	5	5	10.8	6.3	4.2	6	4.2	8.8	2.8	8.1	2.8	0	5.7	0	5.4
14417_461	ss2137298522	[T/G]	GGGTCAGCCTGAGGAGATGGGCGACACCTCCACCCTCGCTGACCCCTCCGTCGTCGAGGCGATCGTCAGCGCCCACGCGGCGTCAGCCCACGCGGCGTC[A/C]GCCACTCCCTAGCACGCCAGTCATTCCACGCTTCTTTATCCTTATCAGTCCTTTCTCCTTATCAAGAATTCTGTTTCGTATCTCTCTCCGTTTTTATCAC	204	105	Mapped	7	6	6	7.8	0	10.5	0	10.2	0	11.6	0	10.9	0	5.7	0	5.4
17175_156	ss2137298963	[T/C]	GGTCACCTTCTGCGTCTGGCCCGGTTCGTCTTGCTCCCACAGGAGGGCCACGCGATCAGGGTGGAGACGGGCGTGTCTGTCCACGCAGTTCACCGACAC[A/G]TTGAGCTGACCATCTGGGAACCACCTGAACACGTGCTTGTCGAAGTCGTGGTCAGTCACGACGCTGAAGTCCTTCTGCCACTCCAGGCGGGACCGGGCAA	204	155	Mapped	7	7	7	5.7	0	10.5	0	10.2	0	11.6	0	10.9	0	5.7	0	5.4
23895_3576	ss2137300076	[A/G]	TTCTTGCAAAAGGATATGTGGTTCCAGCGGACGCCGGGCCAGCAGGAGTCCCAGCAGAGGTCCGCGGGTCTTGCAGAGAAGCGGAAGAAAACTTTCCGC[T/C]GTCTTTCCCGTCTCCCTCGTCGCTCTGAAGCCCAGGACTCGGCTTGAGAGCAAGACCGTCCAGGCCTCACCGAGAGAACACTATGTCACCATCCTAGGCC	204	129	Mapped	7	8	8	20	1.5	10.5	1.5	10.2	0.6	11.6	0.6	10.9	0	5.7	0	5.4
37779_99	ss2137302250	[A/C]	GTTTCCTAAGTATATAAAATGTATATTTTGTAAAATAAAAAAAGGAAATGACCAAACAGAAATTAGGTCGAATATTGTATGGGCTTACTGGGGCCTAT[A/C]TCATTCTTATTCAGTCAAAGCCTAGTTCTGTATAAACATATCNNNNNNNNNNNNNNNNNNNNNNNNNNNNNNNNNNNNNNNNNNNNNNNNNNNNNNNNNN	203	125	Mapped	7	9	9	2.1	0	12.1	0	11.7	0	12.2	0	11.5	4.9	5.7	4.7	5.4
48983_306	ss2137303551	[A/G]	AGTTACAGATGATGTTATGTGTGTCCAGTATAAGACTGACAGTCAACAGGAGCTGAAGAAATTAGAGAAGCTGTTAAGCAGTCTGATGAAACACATGGC[A/G]TCTGACCAGAGATAACTTAGCTCTTTGCTCTAGAGATTCGAGGTTTTCCAATCATGTTTTCCCAAGCAATTTATTTTGTTAATATGGTTACATAATGTTT	204	207	Mapped	7	10	10	27.1	0	12.1	0	11.7	0	12.2	0	11.5	0	10.6	0	10.1
1089_71	ss2137297964	[A/G]	GTAAGACGAGAAAAACAGTGTTGTGCGAAAACGTCATTTACTCTTGCTAAAACCAAGTGTACTAAAAGTC[A/G]GAGCAAAATGCAAATAATATATGTTTCACGACTGTGTAATGCTCAAAAGTCATCCTATTACCTGTGACATAATTTGGATCCTATTGCACACTACATTTAT	175	94	Placed by LODE	7		11		0	12.1	0	11.7	0	12.2	0	11.5	0	10.6	0	10.1
39173_1496	ss2137302438	[T/C]	ATACTTGACACACCAGCTCTCTCANNNNNNNNNNNNNNNNNNNNNNNNNNNNNNNNNCAAANNNNNNNNNNNNNNNNNNNNNNNNNNNNNNAGCTTACT[A/G]TATTCAAATCACAAAGGCACAACTTAAAAAAGCAAATACACATGTGTACAGACATACATACACAGCCACACTTTCCATAATTTCTTTCATACTGACACNN	204	197	Mapped	7	11	12	7.8	1	12.1	1	11.7	1.6	12.2	1.6	11.5	0	10.6	0	10.1
24849_494	ss2137300244	[T/G]	GGAGGAACTGAGGGTGCAGGCCTATGAGGCACTCAAGAGCAATTCTTCCCATACTTATCAAACGCAGTGGAGTGAGTTACAGCAGCGTTTCAAGCAGCT[T/G]AGAGAGGCATTGAAAGTGTCCACGACAGAGGCTACACAGGCACTGAGAGAAGTGTTCCATGCCAAGGGTGCAGGGGACCAGCAGGGTCAGCAGCCAATAA	204	133	Placed by LODE	7		13		0	13.1	0	12.7	0	13.8	0	13.1	0	10.6	0	10.1
13527_544	ss2137298392	[T/C]	CAGCTTGGACTCATTAGACGCTGATGCTGATTTCTTTGAAGCAGAAGATGAAGACAGCAGTAGCAACAGCTTCTTCAGTGGTCAAAAGAAAAAAGATAC[T/C]TTGTTAGAAAAGAAAAATAATGATTTGGATCATAAAACTGGAGACAGCAAAAAAGACAAAGATGACAGTAAACCAGCACTGGATAGATCACAGTCATTCG	204	94	Mapped	7	12	14	8.1	1.5	13.1	1.5	12.7	0.2	13.8	0.2	13.1	1.2	10.6	1.2	10.1
67508_2504	ss2137305292	[A/G]	GTCATAAGCAGGGATGGTGCCCAGGGTCATTTCACTAGGATGGTTGTGCAGCGCCTTCAGCTGGTCTAACTGGTGGATCAACCGCCTCCATGCAGGTGG[T/C]GCATTCTCAGGAACCTTGGATTCCTCCCATTCCTTCTTCTCCTTTTCTTCCTTTGCCTTCTTTCTCTGCTCAAATTCATACTGCCTCCTAAGATGAAGCA	204	236	Mapped	7	13	15	9.4	6.3	14.6	6	14.2	3.4	14	3.3	13.3	18	11.8	15.6	11.3
27698_178	ss2137300753	[T/C]	CCTCATCCTTTCGTAATCTCCTTCTGCTGTTTCCTCCTTCTCTCTTTCACAATGCTTCTCCTCTTCCTCTTCTTATGTTTATTCCTCTCCCTCTACCTC[T/C]TTCTCTTTTCTTCCTCCTTCTTTATCGTCTTCTCTTCTTCTCCCATTATCATCCCCTCCTCTACTCCCTCCTTTATCACCCTCTCCTCTTCTTCTCCATC	204	122	Placed by LODE	7		16		0	21	0	20.2	0	17.4	0	16.6	0	29.8	0	26.9
24471_67	ss2137300179	[A/G]	CCCTGACTCATCTGCGCTCAAGTATAAGGATTTTCGTCTCTTTCTCAGTGGTATCACGTGATCGCA[A/G]CCTTATCAGGATCTGGGATAAGGGAGATGAGTCTTTTTTCGTCGGATGGAGGAGATAAGAGGTGCTGGGGATCGAACTGAAAGAGGGGGCTGTTTTTTGT	171	133	Mapped	7	14	17	10.1	3.5	21	3.4	20.2	4.4	17.4	4.2	16.6	0	29.8	0	26.9
17322_450	ss2137298983	[A/G]	CAACATCCCTGGCATCTAGACTAACTGCTAGGGGGTCTACCCGATACAATTGCTCAATTGGCTAAAAAGCTCATCTAAATATCATTACAAATATTTCTG[T/C]ATGTGTCCTAGGGATACTTTTCCCTATATATCAAAAGAAAAACGTATACATTAACAAAATTAACGGCTAAAACGTATACATTAACAAAATTAATGGCTAA	204	172	Mapped	7	15	18	18.7	0	24.4	0	23.6	0	21.8	0	20.8	0	29.8	0	26.9
64096_46	ss2137304974	[T/C]	TTCGCCCTTGGCCCAGTCGTCCGACCCTCCGGCAGCGGCGTACAA[A/G]ACGTTGGTAGAGGATCCGATGTCGTAGATGGTTCCGTGCACAGCTGTGAGAGCGTTCACGGCGGATTGGGCCAAGTCATCCTGCAAGGGAAGGATTAGCT	150	174	Mapped	7	16	19	12.3	0.6	24.4	0.6	23.6	1.2	21.8	1.2	20.8	0	29.8	0	26.9
50309_1051	ss2137303696	[A/C]	ACATCGATTAAGATGCTCCTGCCATTCGGGTAGCTTTTAACCGGTTGAATAACGTACTAAAACCCAGGGCCATTAGCCAGACTTCAAGGGAAAGGCCTC[A/C]ATGGGATCCCTCTCTCGCTCGATCTATCTTGGGAGGACACAAGGAGCGCCATTTCCAAACGAATAAATAAATAAATAAAAGTCTCGACTCATGAAAGTCA	204	12	Placed by LODE	7		20		0	25.1	0	24.2	0	23	0	22	0	29.8	0	26.9
13520_80	ss2137298390	[A/C]	AAACAAAAATAACGGAAAACAGAGTAGCGCCTTCGAGTTGTCAGAAAGACCTTGAACAAACCACGACAAACTGCAGAAC[A/C]AGAACACCAAGAACACTTTTATTTCTCGATTTATCTCAAGGAAGCGAGGATCTCACGTCACACTCACTCACTC	157	121	Mapped	7	17	21	10.8	0.6	25.1	0.6	24.2	1.1	23	1.1	22	0	29.8	0	26.9
36510_172	ss2137302080	[A/G]	ATTGAGGGAGAAAATGGAAAAAAGATTTATGGTAATTTTTAACGTGTCAAAGGGTATGTGTGACATTCTCAATTCCACGGGAGCTTAATGTTATATTTC[T/C]CATTAGATTCCGTAATCGTGTGTGTCAAGTCATGGGTGTCATATGCCAATTCATGATAAGTATGTACGTCACAAAAGTCACTTACGTAACAGAATAGTAT	204	132	Mapped	7	18	22	15.4	0	25.7	0	24.8	0	24.1	0	23.1	0	29.8	0	26.9
61114_1156	ss2137304711	[T/C]	GCTCCCAATGCGCTTTGCAACTGCTGCAAGATGGCTAGAAGCTGCAACATTGAGCTTCCGCGTTTCCTCATATCTATTCTCGACAGCATCTGGAGCTCT[T/C]TCGGCTGCTGCGTGGATGATGAAATCAGGCTTCTCCTTCTCTATCAAGGCCTCAACTGAGCTGCTGTCTGTCAGGTCACACTTCACCAGGCCCTGGCTAA	204	163	Mapped	7	19	23	10.5	0	25.7	0	24.8	0	24.1	0	23.1	0	29.8	0	26.9
13409_115	ss2137298372	[A/C]	ACCCTCAGCTCCCTTATATCTCCTCAAGGCCAGCTGCACTCCCATCAAATCTATTTCATCAAATTCCTACTTCAGCCTTGGAGTGTAAGGAGGTCATGC[A/C]GGAGTCATGCTACTCATGGGGTCAGACGGACTGGCACTCCACTACTACAGCCACTACTACAGCTTTTTCTATGTATATATGTATTTCTATGTATATTTTG	204	135	Placed by LODE	7		24		0	25.7	0	24.8	0	24.1	0	23.1	0	29.8	0	26.9
6117_805	ss2137304715	[T/C]	AGGCAATCCATTTCACATTGATCGTGAACAGTTAGCTCAAGACCTAGGCTTCAGGAGTATCACAGAAAACAGTCTTCAGGCTGTCAGTGATCGAGATTA[T/C]GTAGTGGAGTTTTTGTTCTGGTCCAGCTTGGTGGGTTCACACCTGAGCCGCCTGGCAGAGGATGTCATCCTGTATTCTACACGTGAATTTGGCTACATTA	204	165	Placed by LODE	7		25		0	25.7	0	24.8	0	24.1	0	23.1	0	29.8	0	26.9
20954_200	ss2137299564	[T/C]	CTATTGCAAGACATCAACTTGCAACCTTTAGCTTTTCCAACATGTACGAGAAAGTTTTCAGGCTCCTTCGGCAAAGCCCTTTTAATCTTGAGTTCTGTC[T/C]TGGTGGCGAAATGCGGGGAAATTGCAATGATTGCCGTCACGTGGACAACAACGAGACTTTTCTATTTTGGTGTTTTTGTTTTTCCTTTTTTT	196	234	Mapped	7	20	26	13.8	1.6	25.7	1.5	24.8	3.3	24.1	3.2	23.1	0	29.8	0	26.9
25797_120	ss2137300403	[A/G]	TAAATTGTATGCATAAAATAGACATTTCTTGGCCAATACTAACGTGAAGTGATCCGCTCTGAAGACATGCTTTACATTTCTTTTGCTAAAACCATCCAG[A/G]TCATCACCTTTTATGAAGACTCTTCACTACTGAAACTGTATATAAATGGTTGTGCAACTGTTTTGCAAACATTTAAATTCAACCTTATCTTGGTGTGAAT	204	91	Mapped	7	21	27	4.8	1.8	27.3	1.8	26.3	2.7	27.4	2.7	26.3	0	29.8	0	26.9
19662_243	ss2137299337	[T/C]	CTTTTGTTTGCCTGCAAGCATGCACAGGAATGTGAACATCCACACTCACAGAGACTCACCCACATACACACAGGCACACGAACACACACTTTCTCCATT[T/C]TTCTCTTCACGGATACACAGACACACACACGTACGTACGCACTCATTCA	153	196	Mapped	7	22	28	17.2	2.5	29.1	2.4	28.1	0	30.1	0	29	6.6	29.8	6.2	26.9
18336_407	ss2137299138	[T/G]	CATTGCTCTTTGCTTCTATTCGGCAATTTTTATGAGATTTGCCATCAAAGTGCAGCCAAGAAATCTGTTGCTCTTCAGTTGCCACCTCACAAATGAAAC[T/G]GCTCAAATTATACAGGGTTGTCGATTGATAAATTACGAGTATTTTGGAGGCAAAGAGGCCAAGGAGAAAGAGGAAGCAGCATCTGCAACAGCTGCTAGTG	204	225	Mapped	7	23	29	43.6	0	31.6	0	30.5	0	30.1	0	29	0	36.4	0	33.1
63225_73	ss2137304896	[A/G]	GGTAACATGAGTAATGATTATACATCACAATAATATTGATACAGAAAAAATACCACAGAGAATTTTGACACC[T/C]ATGCAGCTTCAAAAGCAGCTAGGTATGTTTTCAATATGTACTGTTGATTTAAACTATGATTATCACTGTCTACACATTTCTTCCATACATGATGTGCGTG	177	199	Mapped	7	24	30	7.8	0.7	31.6	0.7	30.5	0	30.1	0	29	1.4	36.4	1.4	33.1
20928_1856	ss2137299558	[A/G]	ACATCACCACCCTCTACAACGACAGCTTGGTCGGCCTCGTGAATCTGATCTCCCTGGACCTCTCCAACAACAAGCTGAAAGGGATCAACCGCATGGGGC[A/G]TTCTGGNNNNNNNNNNNNNNNNNNNNNNNNNNNNNNNNNNNNNNNNNNNNNNNNNNNNNNNNNNNNNNNNNNNNNNNNNNNNNNNNNNNNNNNNNNNNNN	204	126	Mapped	7	25	31	22	0	32.3	0	31.2	0	30.1	0	29	0	37.8	0	34.5
23260_130	ss2137299973	[T/C]	GGCGAAGGAGAACACGGAGCTGAACAGAAGATTAACGGAGTCTCTAAACCAAGCCATTAACACAGGCGAAGGATCAGACATTTCTAGCTACAACTTAGA[T/C]GAGATGGATGAGGCCATTCAGCGACAGGTGGCAGCACTAAGCAGGGAAAGAGCCCTTCTGCAGGAGGAAGTGGGGCGGCTTGAAGGATCTCTCGCGG	201	170	Mapped	7	26	32	14.7	0	32.3	0	31.2	0	30.1	0	29	0	37.8	0	34.5
16150_16	ss2137298782	[A/C]	CTCCCAGTTTGAATA[T/G]CATTTATTGTGGCTTTTAACACATACAGTGAGAAGTATTTTCAGGTATATCAAATAAAAGACTTCCCGAAACCCTAAATAACCTAACCCAGTGATTATAC	120	175	Mapped	7	27	33	20.8	0	32.3	0	31.2	0.7	30.1	0.7	29	0	37.8	0	34.5
23425_432	ss2137300002	[A/C]	AGCCCCGGCCAGACCAATGAAATGTCCGGATCCAATGTTGCTCGCGAATATAGAAGCTCCAACCGGCACCCAGGACATGTTCCGCGAAGCGAGAAAGTA[A/C]CCGCTCGTGGTGCTGCGTTCGGACCTCCTGGACGCCCACACACCCACTGCCAGGACGATCAGGAAATACGAAACAATGACCAACACATCAGGCCATTGCA	204	168	Mapped	7	28	34	6	0.9	32.3	0.9	31.2	1.7	30.8	1.7	29.7	0	37.8	0	34.5
251_36	ss2137300280	[T/G]	GAATGCGAAAGTGTTTATTGAAACTAGCGATAAGT[A/C]GATGGACCATTGCAGTTGTCGCCAGGGAAGGGGAACAGAGGGGCAGCCAGACCCAGGAAAGCGCTGGTGGTGAACGACGATCTCAATAATTCTTAGTTTT	140	55	Mapped	7	29	35	16.6	0	33.3	0	32.1	0	32.5	0	31.4	0	37.8	0	34.5
9372_225	ss2137306366	[T/C]	GTAGATTTATTTCGAGAAATTATGTTATAGATAAAGGTGCTACTTTTTGTTATGGAAATATATTGGAATTCTTATTGAATAATGTTAGTTTGGAGAGTG[A/G]ATGGCGCTATTATGCATGGTTTTATAGAATCTATTTTAATGGTATTGCAAGGATACTGTACATACTCACTTCGGTGAAAAAAGAACTTTCTGTTGAAAGA	204	210	Mapped	7	30	36	40.9	0	33.3	0	32.1	0	32.5	0	31.4	0	37.8	0	34.5
47516_378	ss2137303399	[A/G]	GATGTCATCTGCAAACACTGCTGGTGGACAAATAGTAATTTACCCTTGTTTCTTAGTTTACAACATATCGTTTTCGTTTCATATACTCCTTCAGTTTTT[T/C]TGTTTTTTGCCATCCAGCTTACTTCCCTTGTGTGGACATTCGGTAGTGTGTTTACAAACCTTATACCTTATACACAGTAATATGAATCAGTTGTGCATAC	204	144	Mapped	7	31	37	25.9	0	33.3	0	32.1	0	32.5	0	31.4	0	37.8	0	34.5
20058_326	ss2137299402	[A/C]	GGGGCAGAGCCCCCCATCAACCCTCCCCTCGGACAGTTGGGCATGACCAGTCACAGTAATTTAGATTGATGAATAAATTTACTGACATGGCTTTGGGGA[A/C]TGTAAAGAATCAATAGCAAAACAAATGCAGAGATAAAAGGAAAGGAGTTTGTTATTTTAGTTCCATTTCATTTAATG	181	168	Mapped	7	32	38	20.2	0	33.3	0	32.1	0	32.5	0	31.4	0	37.8	0	34.5
3909_91	ss2137302428	[A/G]	GTAGATTTTGTACTTATGGTTGATAGACATATTTCAATATAATGTTTATTGGTTCTAGTATCATTAGACATTAAATATATCAAATAAGTA[T/C]AGTTATAATCCTGGTCCTTTGGTGATCACATTGTCTTTTGTAATTAATCTGTGAGTTATTTCCAGCAAATCATCTACACTGGTATATAGATGTCGGTTCG	195	144	Mapped	7	33	39	0	5.3	33.3	5.1	32.1	2.4	32.5	2.3	31.4	7.5	37.8	7	34.5
5640_47	ss2137304300	[T/C]	TTCTAGCTTATATTTTTTGTTCCTCCGCTAGTTCTTCTTTAAAAAA[A/G]ATTATGATTTTCCTTCACACATTCGGCCATTGTTTGAGGACAGCAGCGTGCGTTCAAACAAGGCTCTTCTCGTTAGTCATTTAGCAGAAAAGCAACATTT	151	111	Mapped	7	34	40	9.6	0	38.6	0	37.2	3	34.9	3	33.7	0	45.3	0	41.5
58659_2156	ss2137304502	[A/G]	AATCTCTGGCCCTTTTGNNNNNNNNNNNNNNNNNNNNNNNNNNNNNCCATTGCCGCAGACTTAACACGTGTGTGTGTGCACGCATGTCCCTCTCCATAC[A/G]CCGTGCTTTGGACACCCTGTCATGCACTCAGTAGCCTGCCCCTGAGGTCATCCCTCACCGGACCATGCGAGTCATGCTCGTGGGAGTCCCTGGCACGCGT	204	213	Mapped	7	35	41	6.3	8	38.6	7.4	37.2	0.8	37.9	0.8	36.7	0.3	45.3	0.3	41.5
67588_854	ss2137305297	[T/C]	CTCAAATATCGTCTTTGGAACAAAGGTCTTTTCACTGAGAGGTGCAGGTGCTGCTTCCTTAGCTTCCAGGAGTTCCTTCAAAAGCCTCTCATTCCGCTG[T/C]TCTTCAATAGACGGGCGATTGGGTGGAGGGGTGCGAAAGTGCTTTTCGATGTTGTACCCCACAAACCCTATGACCGCTGCTGCAG	189	114	Mapped	7	36	42	3.3	0	46.6	0	44.6	0	38.7	0	37.5	27	45.6	22.2	41.8
60525_254	ss2137304668	[T/G]	TGAATCAAAGCTCAAAGACTAGACAATATTACATTTAACTTAATGGTGTCCGGGAATCACACTAACTTAATGGTGTCCGGGAATCACACTGTCTACTGT[A/C]GCTTTGTTTTGTGAATTTTGCGCACAGATGTTTCCACAAGTGATCCACCACCAAGGAGGCTATTAGCAAGCCTGTGTATTCTCAACTGCTTTCCCCATTT	204	147	Mapped	7	37	43	14.4	0	46.6	0	44.6	0	38.7	0	37.5	0.5	72.6	0.5	64
6228_853	ss2137304808	[T/G]	ACTTAAAACATTGATGCTCCAAAAGGGTTTTGTGGACATATTGGGAAGATACTGATTGCCAGTTGTATCACGGCTTTCATGGCTACCAGTGATGAATAT[T/G]AAGGAAAATTTGGTAGCTGAGATTCAATTTTTGTTTTTGAAATATTCCAGTATATGTATCTGACTTTCTTATCTTTGGATTGAAAGATGTATCTAAATAA	204	105	Mapped	7	38	44	11.7	0	46.6	0	44.6	0	38.7	0	37.5	0	73.1	0	64.5
602_136	ss2137304641	[T/C]	CACCTGCAGACGGACCTGCACGAACATCTGTCACGTCACGAAAACTTTTTTGAGTTCTCCCTGAAATCCCATTTTCTTCGCGGGTAGAAAACGGGAAGT[T/C]CGCGCTGCCTCGGGGATGGGCGCAAGAACCGTTCCGTTGGAGAGATGAGGTCGAGGGCGAGGTTGCTGAGGCTTCGCTGGCACTCCTTCTCGAACGTTCT	204	119	Placed by LODE	7		45		0	46.6	0	44.6	0	38.7	0	37.5	0	73.1	0	64.5
41748_2064	ss2137302762	[T/C]	TCCAAGAGGAGTTCTGCACTTGTCTAAGAGCCCAAGGAGAGTATGAGTCTTAGACACACCGCCAGAAGACTCAACACTACCAGTGATAGGCTCTACATG[T/C]AATGCCCTAACTGCTGCACTGTCAAGACGCATGTACTGGCTGAGGTCATACATAGACAGAGTATACTGGGCAAAGTTACTATCATCACCCAGAAGCTCTA	204	115	Mapped	7	39	46	8.3	0.8	46.6	0.8	44.6	0.7	38.7	0.7	37.5	0	73.1	0	64.5
28022_1038	ss2137300804	[A/G]	AGCAACACGACTTGGGTAGACGCACACTGCACCACAAGTGATACCTGCATCCTCCATACCCAAGGCCTTGATGATGTCATGGCGCACTGGACGAGCCGC[T/C]TTGTGACACAGCCGCTGGACGTTGGCATTTGTATCGTCTCCTGACAGTGTGGTCAGATCAATGCAGGTGATTGCCCGCAGAAGCCAGGCTGCCTGCCACT	204	90	Mapped	7	40	47	20.5	0	47.4	0	45.4	0	39.4	0	38.2	0	73.1	0	64.5
72673_1737	ss2137305715	[A/G]	TTTCAGGCATACCTACAGATTTCTAATTATTTATATTAAAGTATTTCTAGCAAGCCAACAGATTTTTATAGCTCATGAAAGTTTTAATTGTCTAAGCAA[A/G]TCTGTTTCATTACCAATAGCTTTTAAACATTGTTACTCCAACTGTTCTTGATTACAAATTCATATCTTGGTATAAATCTGCGTTTAATCATCTGTTGTTG	204	149	Mapped	7	41	48	0	4.4	47.4	4.2	45.4	1.3	39.4	1.2	38.2	1	73.1	1	64.5
37285_85	ss2137302194	[T/C]	GGATAAATCAATCACATCAGAGGTGAAAAATGCTGTCTTGAAGTTAAATGAGGATCTCTTAGTTGCTGTGGGCATAAAGAACCC[T/C]GTAGAAAGTACAAATGAAGCTCAACAGACAAGCTGGTTGTCAGATATAGGAAAACGACGATCTGNNNNNNNNNNNCTTCAGATCGTCGTTTTCCTGCAAG	189	107	Mapped	7	42	49	7.8	0	51.8	0	49.6	0	40.7	0	39.4	0	74.1	0	65.5
43679_107	ss2137302991	[A/G]	CTTTCTTTATTAACTTTTCCGGTGGTACCAATACATCTAATGTACGTATACATGGAAGTCAGTACACATGAACCCCATAATTCACACAAGCTCATATAT[A/G]CAGATAAATGCGCACACAAATACAAGCACACGATATACATGANNNNNNNNNNNNNNNNNNNNNNNNNNNGATCTATTGAAGATAGGATGATAAAAGCTTC	204	200	Mapped	7	43	50	5.4	0	51.8	0	49.6	1.6	40.7	1.6	39.4	0	74.1	0	65.5
70216_393	ss2137305514	[T/C]	GGGGGGGGGGGGGGGAGAACCAGATTCTTTTACAAAATTCAGTGCATTTTTTGTTTGCATTTTGTTTAAGGGTGTTGTGATTTTTATTACTTAATATTT[A/G]ATATAGTTTAAGTTTGTATTCACTTGATATTGAATAGATTCCCTTTGTAATTTTTATTGAAATTCATAATTTGTGAAAAGTTCATTGATTATTTATATTT	204	174	Mapped	7	44	51	6.3	0	51.8	0	49.6	0	42.3	0	41	0	74.1	0	65.5
66131_1200	ss2137305160	[T/C]	CGTCGCCCGACCCGTCCTCGGTGGCCTTCACGGTGTGCACCACTGCGCCTGCGCCTTCGACCTCCAGCGCCGACCAGGAACCGCTTGACGTTGGGGCGT[A/G]ACGGAGCCTTAGCGGGTTATTGAATTCATAGGCTCGCCGCACCACCTGCGCCTCCTGCAGGGTACCTGTATGAGGCATGAGGGCATATTTGAAGAAGTGG	204	176	Mapped	7	45	52	52.7	0	51.8	0	49.6	0	42.3	0	41	0	74.1	0	65.5
46254_1288	ss2137303263	[T/C]	CGTCGCCCGACCCGTCCTCGGTGGCCTTCACGGTGTGCACAACTACGCCTGCGCCTTCGACCTCCAGCGCCGACCAGGAGCCGCTTGACGTTGGGGCGT[A/G]ACGGAGCCTTAGCGGGTTATTGAATTCATAGGCTCGCCGCACCACCTGCGCCTCCTGCAGGGTACCTGTATGAGGCATGAGGGCATATTTGAAGAAGTGG	204	195	Mapped	7	46	53	9	0	51.8	0	49.6	0	42.3	0	41	0	74.1	0	65.5
35671_82	ss2137301961	[A/C]	AGGACAGTGCAAAAGGCAGCGGCGGCGGAGGAGATTGGCATCCATCTGCGCGCATTCCTCGTTCACCCTTTCTTCGCCTTA[A/C]TCATGCTCCTCACTTTCTCCGTCTTGCAGTGGATTCTTCANNNNNNNNNNNNNNNNNNNNNNNNNNNNNNNNNNNNNNNNNNNNNNNNNNNNNNNNNNNN	186	186	Mapped	7	47	54	4.5	0	51.8	0	49.6	0	42.3	0	41	0	74.1	0	65.5
43035_72	ss2137302909	[A/G]	GTAATAGTTTACGGCAGACAAATGAAGAAGCCACATAGGAGTCAGCAACCTTACGGCATGCGTTTACAGGA[A/G]GAAGATTTCTGCTAAAGTCTTATGTCCTCCAGGTACCCTGCAGGAGGCGCAGGTGGTGCGGCGAGCCTATGNNNNNNNNNNNNNNNNNNNNNNNNNNNNN	176	163	Mapped	7	48	55	7.8	0	51.8	0	49.6	0	42.3	0	41	0	74.1	0	65.5
29121_844	ss2137300972	[T/C]	ACGCTGCGTGAAGGACCTCATCCTCTCGCTGCAAGTCCTGGCGCCACAGGATGCAACGGGACTCTTGGATAAGATAGAGAAAACGGAACTTTCCAAGAC[T/C]AAAGTTTGGTGGGCGGAAGAACTAGACTCCCCTCTCTTCTCCCCCGTTGATTTCCGATTACGTAATCTGCTCCACAAGGTTCTGCATTTCCTCGATCACT	204	148	Placed by LODE	7		56		0	51.8	0	49.6	0	42.3	0	41	0	74.1	0	65.5
53879_485	ss2137304032	[T/C]	CTCGCCTTTGGATGATCTTGCAGAGTATGCTATCAAACACACGGACTTTGAATACTTCGAGGCAGGGCTGTCCAATGACTCGTACTACGGCATTCCTCA[T/C]AAACAGGATTCCGTCGAGTCCTTCCCAGCCTCCGCCGCCNNNNNNNNNNNNNNNNNNNNNNNNNNNNNNNNNNNNNNNNNNNNNNNNNNNNNNNNNNNNN	204	129	Mapped	7	49	57	0	0.9	51.8	0.9	49.6	0.3	42.3	0.3	41	0	74.1	0	65.5
36095_380	ss2137302020	[T/C]	TGCACCTTTTTCTACATTACTTGTTTGTTCCTGATTTTTTCGTTCAGTGTCTTCCACTTGTAGTTCTTTTTCCTTTAGTCGGCACTTTGCTTCTGCCAG[T/C]TTCTTATCTACAGTCTCCTTTTCATGAATCTTTTCATCTATATCCATGTTAATCTGCTCCAGTTCTTGTCTCAGATGCTGAAATTCTCGACCTGCTCTGT	204	60	Mapped	7	50	58	4.8	0	52.7	0	50.5	0.2	42.6	0.2	41.3	0	74.1	0	65.5
42211_833	ss2137302820	[T/C]	GTTTCTCCATGACCAAGGTGTGAAACCGGAGGATCTGGGACGCTGGCTGACCATAAATCCTCTTATATTTCGGGAGAAAATAGAAGATCTTGACGCTCG[T/C]ATCAACTATCTAAAGGCGGTGAAATTTACCAGTGATGAAATTGCGCGTTTGATATCACGCAATCCGCATTGGTTGTTGTTCAGCACTGTCAGAATCGACA	204	230	Mapped	7	51	59	35.8	0	52.7	0	50.5	0	42.8	0	41.5	0.9	74.1	0.9	65.5
25036_409	ss2137300269	[T/C]	ACGTTTGCACACCGAGGACGAGCGCTCAGCCCAAATTACTCTCCCCCCAAATCGAAGACAAGTTTAGATAGTGTGGAAAATATTCAGTCCTAAAGAATG[T/C]TCCTGTATTGTTGAGAATGTATTACTTATTTGTGTATTATCGGTATTATCATTATGACTAAGGATGCGATGTTTAGTTTGTTCTACTTGTATGATTTAGT	204	230	Mapped	7	52	60	16.3	0	52.7	0	50.5	0	42.8	0	41.5	0	75	0	66.4
48845_944	ss2137303530	[A/G]	AGTGGAACAAGTTCAAGATAACATAAACAGCATTAATGCAGAGATTACTGAACTGCAGGTTAATGCTAAAGCTTCTCTTAAATCAGGCTCCAGGGTTCA[A/G]GCACTCTCATGTCTAAGGAAGAAAAAGAGGCTCGAGAAATCACTCTGCAAGCAATTAGGAGCCATGGAGAATGTTTCATCTTGTCTTCAGCAGTTACAGG	204	160	Mapped	7	53	61	16	0	52.7	0	50.5	0	42.8	0	41.5	0	75	0	66.4
67110_2118	ss2137305252	[A/G]	GCAGAGGAACTGCGGGCTAAAGGTAGAGCAAAGGCAGGGTGATGGTGTGGGAAACGAGGAGGAAAGGCAGGGTGATGATGTGGGAAACGAATGGCAGAA[T/C]AGTGATGAAAGGGAAGAATGGTAGAGGGATGGTGATGGCGTGTTGGAGGAATGGTGGGCTGATGGGGTGGTCGAGGGAAGGAAGAGGAATGGCGTGGCTC	204	31	Placed by LODE	7		62		0	52.7	0	50.5	0	42.8	0	41.5	0	75	0	66.4
2646_302	ss2137300534	[T/C]	TCTTACAAGTGACACTTTCTTGTTGTCTCCTAAATATAAATTTCCTTCAGGACCTCCTATTTATTTTCCAGCCAAGTATTATGAAAGAAGCCGAAGGTT[T/C]AGAGCTTTTGTCACAAAAACAGTTTTAAAGNNNNNNNNNNNNNNNNNNNNNNNNNNNNNNNNNNNTCTGTAATGATTTCAGTCAGTTTTTCCTTCAAAAG	204	202	Mapped	7	54	63	24.4	1.5	52.7	1.5	50.5	2.2	42.8	2.2	41.5	0	75	0	66.4
22637_55	ss2137299857	[T/C]	TCTCCTTATGTTTCCCTCGCTCTCTTTCTTTTTCGTCCTCTATCTCTTCCTCAT[T/C]CCTTCCCTATTCCCGTTTTCAGCGATTCATTCTCTCTCCTATAATGTCGCTATAATATGATATCAAAGTAAATCAGCGCCGATATTCCTCGTGGTAAAGC	159	208	Mapped	7	55	64	33	0.5	54.2	0.5	52	0.8	45	0.7	43.7	0	75	0	66.4
15224_89	ss2137298641	[T/C]	CACCAGCCAGTGAATACAGCCATTCTATTCCCATAACTCTGGTATTGAGATACAATGTTATTTCTATTTAAGCAATTATATTCATTTC[T/C]TAATCTTTGCACTCTTCATAATAGANNNNNNNNNNNNNNNNNNNNNNNNNNNNNNNNNNNNNNNNNNNNNNNNNNNNNNNNNNNNNNNNNNNNNNNNNNN	193	181	Mapped	7	56	65	23.2	0	54.7	0	52.5	0	45.8	0	44.4	0	75	0	66.4
29470_800	ss2137301027	[A/G]	CTGTTATCAGCTCTGCTATTGCTTTTATCATTGGATGTATGGGATATATATTGTTCAGTAGTAAGAGATTAAAAAGATATTTGTGTCTGTTAAACAAAC[A/G]TTTGTTGATTGAAGGATATACATATGTTAAATTGATATGACCATCATGAAATTTAGCCTCAGTGAGGTGTCAGGCAGATATTTACTAGGTATGAGGAATT	204	230	Mapped	7	57	66	18.7	0	54.7	0	52.5	0	45.8	0	44.4	0	75	0	66.4
45777_6822	ss2137303209	[T/C]	AGAAAATCTGTTGTTGTTTTTCTGTTGAGTTGAAATTATAATATTGTAGTTGGTATATATATATTGAGCTATTCTTCCGTTGTGAAAATATTGGTATAC[A/G]TTAACCACGGAGAAGGAGCGTTGCCTTTTCCAATAAAGTTTAAAGTAGAGCCCCAGTCAGTCCAAGTTTTGCCTGAACTGAGAGTCACGTCAACAAAAGA	204	140	Mapped	7	58	67	14.4	1	54.7	1	52.5	0.9	45.8	0.9	44.4	3.3	75	3.2	66.4
8387_2836	ss2137306206	[T/C]	CACAATAATGCATATATTTGATGGATAAGGATTCTTCTTATGTACAGAAGTTTGTTCATAAACAGGGTTTATTTAACCATTTTATTTTCTCTTTGCACA[A/G]CTCTTAGGTTGAGAACCACTTTTCTACACTGAGTGCCTGTTTCTGACTGACCTCATGTGCCTTCTAAGTGCATGATACTCTTGTATGTCTATTAGTAAAG	204	285	Mapped	7	59	68	27.4	0.9	55.7	0.9	53.5	1.2	46.7	1.1	45.3	0	78.3	0	69.6
36641_269	ss2137302099	[T/C]	CAGAACCTGTTGAGTCTTCTGTTCACAAGTCCTTCGTTCGCCCGCCTCGGNNNNNNNNNNNNNNNNNNNNNNNNNNNCCCGCAACTGCCTTGAAATACA[A/G]CAGAAAGGCAAAGCAACCAGTGACGGCGTCTACATCATATATCCCTACGACAGGAGTCCTCAGCGTCCTGTGGCCGTATTTTGCGACATGGCGACGGAAG	204	180	Mapped	7	60	69	7.1	1.1	56.7	1	54.4	1.5	47.9	1.5	46.4	0	78.3	0	69.6
2882_700	ss2137300925	[A/C]	AAGGAAGAAGGTGGAAGATGAGACCGGAAGAAGGTGGAAGACGAGACCGGGGGAGGAAGTGAGATGCTGAATGGCGTAGTAGAGCCAAGACGAAGGGAA[T/G]ACGTGAGCGAGAGTCATGAAATGAAGTGCGGGAAGCGCAAAAGGGGTCAACGATCCTGAATTAGCACACGTTTGTCTCAACATTAAGAGAACAGTCATGA	204	120	Mapped	7	61	70	3.3	0.7	57.7	0.7	55.4	0	49.4	0	47.9	0	78.3	0	69.6
32517_451	ss2137301491	[A/G]	CCCTGCCATCATGGTTATGTATGCAGCACAGGCAAAGCGCAAGTAACGCCCCCATGTGACACCAGCTGGCATTTTTATTTATAGAACTTGTGATGTTTA[T/C]GTTTCAAAGTTGCAGAGGATCTTAGGGAGACTGCGTGTCTGGTTTTGTTTAAGTCAGGATTCTGTGTTCTGGTTTTTACTGTGGTAACAATCCTTCGTCT	204	166	Mapped	7	62	71	10.5	3.8	58.4	3.7	56.1	9.1	49.4	8.4	47.9	0	78.3	0	69.6
46558_1081	ss2137303293	[T/C]	AATCAATCTGATCATAAATCTTTTAGGAACACCAAATGACAACATATGGCCCGACTTTTCACAATTACCAGCAATAGAAAATTTCACTTTGAAACCACA[A/G]CCCTACAACAATTTGAAGACCAAGTTTCCTATGCTGTCATCCTCAGGGCACCGTCTTCTAAACTTTTTATTTATGTATGACCCAAAGCGAAGAGCAACAG	204	103	Mapped	7	63	72	2.4	1.5	62.2	1.5	59.8	0	58.5	0	56.3	0	78.3	0	69.6
1946_1078	ss2137299301	[T/C]	GGCTTCTATTATCAACTTGACGCCCACGCAGGTGAAGATCTGGTTCCAGAATCACCGCTACAAGACGAAGAAACAGCGGACGGATCGCAGCGTGGAACT[T/C]GGCCCCCTCACCTCGCCCCGCCGCGTACCCGTGCCCGTGCTGGTACGTGACGGAAAGCCCGTACCCGTGCACCACCCTCCACCGCCCCAGTTCAACACCA	204	169	Mapped	7	64	73	18.7	0	63.7	0	61.3	0	58.5	0	56.3	0	78.3	0	69.6
37198_1206	ss2137302181	[T/C]	NTTTCATCACAAAAGCAGCTTTGTTATATTTGGTGACCCACATCAAAAAGTTCATAGTTTTATTAGGCAAATTTGAGTAAGTATCTTGAAATGGCAATA[T/C]CAAAAGATCTTGGTTCTTATTCTGTTCTTCTACAATATTTTTNNNNNNNNNNNNNNNNNNNNNNNNNNNNNNNNNNNNNNNNNNNNNNNNNNNNNNNNNN	204	96	Mapped	7	65	74	4.5	0	63.7	0	61.3	0	58.5	0	56.3	0	78.3	0	69.6
22181_663	ss2137299781	[A/G]	TGATAAAAAGGTAGTACCATTGAAACAGCCTGTCTCGTTCATGTCTGCTCTAAAGAAGCTGTTCATGAGATGAAGGTGGTAAGCTGCTGGGGTAGCAAC[T/C]GTCCCATCTGTTTATTTGGTTCTAAATTACCACGTGTGCAAGGAAGAGCCGGGGACACCATCCACTATTAGCACATGGCATTAAACGCAGGTCAGCAAGA	204	79	Mapped	7	66	75	9	0.3	63.7	0.3	61.3	0	58.5	0	56.3	1.7	78.3	1.7	69.6
65344_1517	ss2137305078	[A/G]	CTGACTGTGATTTCTCTGCATCTTCACACCTGCACACTCTCACCATCCAACCATTCTTTGGAAACCAGTCCAACACATGGGCTACAATGTGTTCCTGTA[A/G]GAGGGTCACACACACATATCTTCCACCAACACGGAGAATTCTACCCAGTTCAGAAAAATACTTGTTGATCATTTCTACTACTTCTGGGGAGGCATCTGTC	204	156	Mapped	7	67	76	17.8	0.4	64	0.4	61.6	0	58.5	0	56.3	2.1	80	2.1	71.3
50707_521	ss2137303729	[T/C]	NNNNNNNNNNNNNNNNNNNNNNNNNNNNNNNNNNNNNNNNATCAAAACGTTATTTATTCTTATAAAGGTACTCATTGGAATGAACAAGGACATGAGAGT[T/C]CAGGTGAGAAAATGGTTTTGAAATTCAACCAACATTTTGCCATTTAAATTCACACTGATTGGTTATATAAACCTTTTTGCAACTTCTGCAAACATAAAAT	204	200	Mapped	7	68	77	10.2	1.9	64.4	1.9	62	1.2	58.5	1.2	56.3	0	82.1	0	73.4
54318_868	ss2137304072	[A/G]	CCCACTTCTCAGCCACCTACAAAAATTGAGGATTCTTCCATCTCCTGAAGCTGAAGTTTGCTGCTCTAAAGTTCATGACTGGAGATAATCTCACTGTTA[T/C]CACAGAGTTCACTTCTAAACCCCCAACACTTAAAAATATGGAGAATCATTATAACCTGAAACTTAGTACACTGCAAATCAATACTGTGACAATTACTGCT	204	175	Mapped	7	69	78	13.5	0.1	66.4	0.1	63.9	1.5	59.7	1.5	57.5	0	82.1	0	73.4
25853_271	ss2137300415	[A/C]	TATAGCCAAAGACAAATTACATGTTTATCTTCAGCAACCATTTCGTGAGTAAATGTTTGACGATGGAAACCACTAGAATAATTGTGATTTTTTTCACCT[T/G]AGGTTTTATTCCTTCATAACTACTCTGTGTACAATGTATCATGGTTATTGTAAATAATAGATCACTTCATAATAGTTCACAAAAGGCACTATGATCAAAG	204	117	Mapped	7	70	79	13.8	0.3	66.5	0.3	64	0	61.2	0	59	6	82.1	5.7	73.4
36515_101	ss2137302081	[T/C]	GAAAAACAAAAGACCAACGCCATCTTTTGCTAAAAAAAACAACAACACCCTCTCTTCCCTCCCCACACTGCTGCCATCGCCCGATCACCAATATTCCCC[A/G]TCTTGGAGAGCCTGGAAGAAGCTGAAGACGACGCACGAGAAGTAGATCCACGTCATGGAGATGGCCAAGACGATGAAGCCGACGATGATGTTGGCCGCGT	204	125	Mapped	7	71	80	5.1	0	66.7	0	64.3	0.5	61.2	0.5	59	0	88.1	0	79.1
66440_116	ss2137305188	[A/G]	ATAAATGTCAAATATCTATTAATAATATACTTCCTTCAACAGCAAAATATCATGAAATAAAGCGTAAATACAGTAGTGATCCCACGGAAACTAATGGAA[A/G]ACGGGACGGCCACCCCCGCAGCCAACGCCAAGAGGAGCTCGCTTCAAGAAATGCTCAACAGAAACTATAATCACAAAAAAAGAGAAAAAAAAGAATGAAA	204	97	Mapped	7	72	81	0	6.6	66.7	6.2	64.3	13.3	61.7	11.9	59.5	0	88.1	0	79.1
2552_62	ss2137300351	[T/G]	NNNNNNNNNNNNNNNNNNNNNNNNNNNNNNNCATCTATATCTTCATCTCAATCTCTCTCTA[A/C]TTATAAATCAGCCTTTCTCTCTCTTCCTCTCCTTCCCAATCACTCATTTCATCGCACTCTCTCACGCTTCCCTTCTCGCTAACGGCCAAATTTTCCGTTT	166	129	Mapped	7	73	82	16.6	0	73.3	0	70.5	0	75	0	71.4	0	88.1	0	79.1
16820_520	ss2137298895	[A/C]	NNNNNNNNNNNNNNNNNNNNNNNNNNNNNNNNNNNNNNNNNNNNNNNNNNNNNNNNNTCACTTCATATCCTATCATTTATATGCATATATTTTGCATGT[T/G]TCTTGTTCTTGTTACAGATATTCTTTATTTCTCTACCTTATGTACATATATAATTTCCTTGGCATCCGCG	174	116	Mapped	7	74	83	0	8.9	73.3	8.2	70.5	3.6	75	3.5	71.4	6.4	88.1	6	79.1
50082_514	ss2137303673	[A/G]	AAAATGAGAAAAGAAAGATAACAAAGAAGAAGAATGAAGGAAGAACGAAAAAAATGAAAATGAGGACGAGGTGTAATGAATGTCCTAATTTCTTTTGTT[T/C]TATTTTTTAGCTAGGGTGACATTTTTCCCCCGAGAGGAAGTGAGGGATAGAGGAATGAATGAAAAAGGNNNNNNNNNNNNNNNNNNNNNNNNNNNNNNNN	204	75	Mapped	7	75	84	3.9	0	82.2	0	78.7	0	78.6	0	74.9	0	94.5	0	85.1
26783_90	ss2137300583	[A/G]	ATGGTACACTGAAAGGCCAAAATGCGAAAGAAAATCTACTCTAAATTATAATTCACAGGAGGCAGTTACACATGGCAATAATATGACAA[A/G]TATTTTCAAGGTCTATTGTTATTAGTGTGTGGTCTTGGGGAAAATAAAGTTTGATTGCAGTTTTTTAAAAGATGTACACACAATTAGACATAAAAACAAG	194	87	Mapped	7	76	85	13.8	0	82.2	0	78.7	0	78.6	0	74.9	0	94.5	0	85.1
36505_292	ss2137302079	[T/G]	NNNNNTTTTCCCCAGTTGCAAGTGGCTCATTATTACTATTGGCCTCATCTTTCTTTCTTTCTTTTTTTGGCTAATTATTTGTGTTGACTATAATGTATT[A/C]AGGATTATAAGATATCATTCACCATCACTCCATTTTCAGTTGTAGTGTTCATGGCTATTTTACATAATAATTCACTGTTACGTGATATGTACATATACAT	204	130	Mapped	7	77	86	9	0	82.2	0	78.7	0	78.6	0	74.9	0	94.5	0	85.1
25348_153	ss2137300325	[T/C]	TTTTATAATAATCGCTTTTTATGTAATAATTTATTTTAAGTTAGAGGGACTGTAATAAGCTCCATGTGTTTACTTATAGTTGCTTCCATGTTTGTAAAG[A/G]ATTGGAGCAGTGGAATTGAATCAGATTATTGTCTTTTTGCTCTGTGACCAGCAGGTTGGTAAAAATGTGCAACTATTCACTGAAAAAATGTGCAACTATT	204	143	Mapped	7	78	87	15.1	0	82.2	0	78.7	0	78.6	0	74.9	0.1	94.5	0.1	85.1
7159_135	ss2137305624	[A/G]	CATCGGCAACTCGGACCAGGACATGCAGCAGCTCGACCTCAACGGGAAGCACTACTGCGCCGCCAAGACCCTCTACATCAGCGACTCCGACAAGCGAAA[A/G]CACTTCATGCTGACCGTGAAGAAGTTCTGGGGCAACGGCGCGGACATCGGCGTCTTCCACTCGCGCAGGATCAAGGTCATCTCCAAACCGTCCAAGAAGA	204	154	Mapped	7	79	88	8.1	0.2	82.2	0.2	78.7	0.1	78.6	0.1	74.9	0	94.6	0	85.2
7984_614	ss2137306139	[A/G]	TTTTTTTAATGAAATTCCTATGACACAGTATGTGATTGGCAAGACATCTAACTTCCCTGTCAATAAATATCATAATGACTTGATTGTCATGTTAATTCA[T/C]GTAAAAAGTAAATATTTTTTTTCTCTCTCTCATTCAACCCACTGTTGCTGGAAGTGCAAGTATACATAAACTAGCCACTGTGATTTTATCTCATTATTTT	204	46	Placed by LODE	7		89		0	82.5	0	78.9	0	78.7	0	75	0	94.6	0	85.2
404_93	ss2137302584	[A/G]	TTTTTATTATACCTTGCCTCAACTAGGTGGAATGAAGTTACACAAAGATATTTCAAATATAGTCCTTGAATAAAAACCTGACCAATTCAAAC[T/C]TGAAATCCTCTTCTCAGTCCCACCCATCAGACCTTAACTTAACTAGAACTATTTCCATGTGTCCTCTGGATAGCAAACTAGC	179	122	Mapped	7	80	90	1.5	3.4	82.5	3.3	78.9	4.7	78.7	4.5	75	0	94.6	0	85.2
25673_356	ss2137300382	[T/C]	TCTTTGAGTTCAGAATCACATCCTTCGCAACCTCTATTCTGTGGTCGCCAGAATTCAGTAGCCATATCAAGCTTCCTTTGCACAGCATAATAACAGGCA[T/C]AGGAATCAACTTGTCCACCTTAAAAAGTGTAGCCAAATTCGCCATAATGTGANNNNNNNNNNNNNNNNNNNNNNNNNNNNNNNNNNNNNNNNNNNNNNNN	204	112	Mapped	7	81	91	14.5	4.3	85.8	4.1	82.2	3.8	83.4	3.7	79.5	7.3	94.6	6.8	85.2
LV0894	rs159816229	[T/C]	AAAGTAAGTAGAAATAAGAATTTCAGATATTTCTAAAAAATTATGTTACCATTTTCCAGTTCTGTTTTATATACAAAAATGATACTCTCTATCTGCATGTAATA[T/C]AAAGCAAACATTCTACATGATCTAAGCTAATAATCTTAAAGCAAAATTGGTGCTGTATAATAAATCTAATATAATCTTTATAATATCCATATTTAAATAACACTGTGC	217	198	Mapped	7	82	92	20.2	1.6	90.1	1.6	86.3	0	87.2	0	83.2	3.1	101.9	3	92
15725_886	ss2137298708	[T/C]	GGAAGAGTTTCAGTTGCGACTGAGTATGGATATATCTGATTCCTCAACCTCATCTGACGGCCCTACGCGCACATTTTCCTCCTCATCTGAGGATTCCAC[T/C]TCCATGGATGCTTCAGAAATGCACTGAAGCTACTAACTTTGCAGCTGTTGTTATGAGCTTTATATTTTGAAAGG	178	193	Mapped	7	83	93	1.2	0.6	91.8	0.6	87.9	0	87.2	0	83.2	2.6	105	2.5	95
37297_66	ss2137302197	[A/C]	GGAGGCGGTGCCACCAAGATCGAGGTCTGCAGATGCCCCCTCCTAGCATGTGCAACTGCGTGGCT[T/G]TGGATGATACAAGTAAAGAGAGTATATTGCGGCATTAGCTTCGGAAATCATAGTAAGGAAAGTGTTCGTTTCTCTTTCTAGTCTCCGTCGAAGTCACCGT	170	92	Mapped	7	84	94	3	0.2	92.4	0.2	88.5	0	87.2	0	83.2	1.4	107.6	1.4	97.5
16320_3090	ss2137298807	[T/G]	GCCTGGGACTTATAGAAGCCCAGATTCAGCCGCGAGTTGAGCATGGCGTCGACGTCTTTCGTGGCGTAGGAACTGCGGGACAAGACAGCGGTGACGAGG[A/C]AAAGACGCCCTTACTCTCTCTCTCTCTCTCTGCAGCGGTTGCACACGACCACCCTTCTTCTGCCCCACCCTCAAGACCACCTCCTATTCTGCTTAGCGCC	204	143	Mapped	7	85	95	25.3	0	92.6	0	88.7	0	87.2	0	83.2	0	109	0	98.9
4156_224	ss2137302738	[T/C]	CCTTAGTTATAGTAATATTGTGCGAATCTTTTGTCAGTCCCATCTGCAGCTGCTCACGGCTGATGAATGTGTTCATTATATTTGTGATGCCACCATTGT[T/C]ATTCTTTTATTGAGTTTTCAAGTGCAAAAAATGGCTTTATTTGAATCTCACATGCTTTTAACAACTGTCCATAGCATGCATTTCGATACTTGTGCTGCTT	204	85	Mapped	7	86	96	7.5	0.4	92.6	0.4	88.7	0	87.2	0	83.2	0	109	0	98.9
25467_79	ss2137300339	[A/G]	GTACAGCAGCTGGGTCTCCCTGAGCTCAGCTCTTTAAAATGTTTTAATATATTGTTATTGTAAAATATAATGTTATGC[T/C]ATCACTCAAAAGTTTGTGGTATGAGGCTGTCAAGATTTAGCTCATAAATAAAGAAAAAAAGAAATGCAAAAAA	156	196	Mapped	7	87	97	29.8	2.1	93	2	89.1	0	87.2	0	83.2	4.5	109	4.3	98.9
45789_2295	ss2137303210	[A/G]	ACTCACAGCATCAGGGTCATCCTCATCATCCACAGTGTCTGCATCATAGCTAGGATAACCACTGGCTGGCGGAAACATTGTGGCAAGTGCAGAATCTCC[A/G]TTGGTCTGGCCATCCTCCTCGTCATCCTCCCAGCACTCATCTTCTGATTCCTGTTCGTCATCGTCCTTCGTCAGGTTTGAATCTATGGCATTGGCAAGTT	204	179	Mapped	7	88	98	13.5	0	95.1	0	91.1	0	87.2	0	83.2	0	113.5	0	103.2
17632_510	ss2137299032	[A/G]	ATTCTCTTTGGTCATATCTTGGAAAAATTTGAATGTCTTCAAGAGTTTCTATGGCAGAGTAAAGTGCAGAGGTCTGAGAAAGGAAGGTTGCCTTATGAG[A/G]AAGAAGAGAACATAGACATCCAAGAAGCAGAGGAGATGGATGTAGCATAGAACGTGGTAGAAAATGGCGTGGAATGTTTTGATTGCTTGGTGTAACAGGC	204	157	Mapped	7	89	99	0	0.1	95.1	0.1	91.1	0	87.2	0	83.2	0.3	113.5	0.3	103.2
LV0452	rs159816255	[A/G]	CTGGCAACTTTTACATCAATGACAAGTCAACAGGATCTGTTGTAGCACAGCAGCCATTTGGAGGTGCTCGTATGTCAGGTGAGTGGCAAGATTTTAGAAT[A/G]TGTGTAATTATTATTAGATTGCATAAAGTATATTTTCATAACTTTTAAAGAAGACAGCTCCAGTAAATGATGTTTGGGTCTGTCATTTCTGCCTGTGTGG	205	102	Mapped	7	90	100	5.7	0	95.2	0	91.2	0	87.2	0	83.2	0	113.8	0	103.5
36724_225	ss2137302110	[A/G]	CGCGAGTAGCAANNNNNNNNNNNNNNNNNNNNNNNNNNNNNNNNNNNNNNNNNNNNNNNNNNNNNNNNNNNNNNNNGCCGCCGCCGAGCAGGCCCTTCG[T/C]CGTCTCGTCCTACGACGCGTCCAGGAGGCCCTCCAGATACCCGAGAATACCCCTCCCTGTTCCTAATCCTAAGCCTCCTTCAGCATGGGCATGACCTGGT	204	170	Mapped	7	91	101	18.4	0	95.2	0	91.2	0	87.2	0	83.2	0	113.8	0	103.5
22417_216	ss2137299820	[A/C]	GCACACACGCACGCACACACGCACCTACATGCACACACACACGCACCTACATGCACGCACACATGCACCAACACACACATATAAGCATCAGCACGAACA[A/C]ACACACACACAAGCACCTGTATGCGCACACACACAGAAACACACAAAAGCACCTGTATGCGAACATACACCTATGCATATTCATACACACACACACACAC	204	123	Mapped	7	92	102	14.4	0	95.2	0	91.2	0	87.2	0	83.2	0	113.8	0	103.5
17506_240	ss2137299008	[T/C]	GCGTATTGCTGGACCAGAAAAAAGTTTTCCATATTCCTTACTGCAGCCAAAGGAAGATGCAGCATTTTTAAGAGAGGATAATATGCGCAGAGATGGACG[T/C]TCAGCAGTTGATCACAGACAATTATTTATGAGTCTTGGCATTATTAGCCAGGCTAAAGGATCTTCATATGTGGAATGGGGAAACACAAAAGTTTGCTGTG	204	250	Mapped	7	93	103	30.7	0	95.2	0	91.2	0	87.2	0	83.2	0	113.8	0	103.5
44203_107	ss2137303047	[T/C]	GGAGGAATTTGTATACTGCTCTTAGTTAGATGACCATACATAAATCTGTGCCTCTCTGAAGAGAGAGGTAACATTCTTGATAAGTGCATTGTGTCTGCT[T/C]TGGATACCTCAACAACAGAAAGGACAATAGTGAGTAACAAAAACAGATGAAGTGTAGTTAATGGCGNNNNNNNNNNNNNNNNNNNNNNNNNNNNNNNNNN	204	185	Mapped	7	94	104	7.5	0	95.2	0	91.2	0	87.2	0	83.2	0.4	113.8	0.4	103.5
76011_1127	ss2137306017	[C/G]	ATAGGGTACAGTGAGCAGCTCATATGGCCGTTGGCCCTTTTCAAATTCAATATCAGTATCAAACAGCTTCCAGGTGCCATCCTTAGAGACTGTTACCAT[C/G]CGTGTACAGTCAGCATTCATGCTACAGCTATAGATACTAGCTTTGTGGCCAGTGAGGTCAAAGGCTCGCTTCACCCCTTCAAATGACTCTGATGCCCCAA	204	125	Mapped	7	95	105	8.4	0	95.2	0	91.2	0	87.2	0	83.2	0.2	114.2	0.2	103.9
SYG100	rs142459224	[T/C]	TGAGGCGACAACGTGATAGTGTCTGTCAAACAATACT[A/G]TATCGTACACTACACCCTAAGAACAAAACTACTGGTATGTCTTCTGGTGTTGGTAGGAATTATATAAACATATCTTTGACAACGGTATCTAGTAATGATGTATKAACATAAAAGCTAAGACCATGTCGTTAACTATTTATGCGAAAGTTATACTGTATTTTCGAAGACAGCTGAGGC	219	57	Mapped	7	96	106	2.1	3	95.2	2.9	91.2	4.1	87.2	4	83.2	0	114.4	0	104.1
55458_675	ss2137304205	[T/G]	GGAAGAAGAAAAGGCTTTGGAATCAGGTGAGGAGAGTGATGCATCTGATGCTGAAGACGAGAGCCTTCGCAAACGAGGCACAAATGTAGTCACTGGATC[A/C]ATGATTGCAGAATGGGAGAAAGGATTGCAAGGAGATGAGCCTCTCAACACTTTTTTGGAAGTAAGTCAGGCATTCCTCGGAGCCATTCAGAGCTTGGGGT	204	88	Mapped	7	97	107	8.7	0	98.2	0	94.1	1.8	91.3	1.7	87.2	0	114.4	0	104.1
20037_5932	ss2137299391	[A/G]	ACATTTAAACGCTGCCTGACTTGGAAGCATAGCTTGTTCAAATGTATCAGTACTTAGGTTCAAGGAATACACGACGATTCCGGTACCATGTGTAGCTAC[T/C]AAGAACAAGCGAGAGTCATGCTCAAATATGGTCATAGAGTTGGTTCCAGTAGGAGCATTGAGAGACTTCAGTCGAGGAGAAACGTTATCATCAAGGTTAG	204	165	Mapped	7	98	108	23.2	0	98.2	0	94.1	0	93.1	0	88.9	0	114.4	0	104.1
17187_145	ss2137298966	[T/C]	CTCCTGCAGCTTCTCCGTCGTCGACCTCCTCCTGAACTGCGGAGCGAACGTCACCTCCTTCAACGACGCCGGTGTGTCCATCCTTCACGACGCGTTGCT[T/C]TCCTGGGATTACTACAAGACGCACGATGTCTTCAC	139	262	Mapped	7	99	109	65.2	1.1	98.2	1.1	94.1	2.2	93.1	2.1	88.9	0	114.4	0	104.1
65175_98	ss2137305066	[A/G]	NNNNNNNNNNNNNNNNNNNNNNNNNNNNNNNNNNNNNNNNNNNNNNNNNNNNTGTCAACGAATGGAAAAACAGGGAAATGCCCAAATAGGTCAAAGA[T/C]CTTTTCTTTGTAGTGTCTCTTCATGCCTTGAAGAAACCTTACAGCTATATACGATCAACNNNNNNNNNNNNNNNNNNNNNNNNNNNNNNNNNNNNNNNNN	202	291	Mapped	7	100	110	17.3	0.6	99.3	0.6	95.2	0.9	95.3	0.8	91	0	114.4	0	104.1
LV0465	rs159816230	[T/C]	AGTCTTTGCTGTCCTTGAAGAAGTCCCAGAAGGATTTTATATCCGTGAGGAGATCCCCGAGGGAATATTTGTCCCTGAAGAAGAATCTGAAGTCGATGGC[T/C]CCGAAGACATCCCCGAAGGTATTCCTGATGGTGAAGTCCCTGAGGAWGCGTTTGATGGTCCTCAAGATGCCCCTGAAGGTTTTGATGCTCCTGAAGAAGT	205	94	Mapped	7	101	111	13.5	0	99.9	0	95.8	0	96.2	0	91.8	0	114.4	0	104.1
9924_146	ss2137306460	[A/G]	CTCCTCTTCAAAGGTCAATGAATCAAGTGGAACAGCACACGTTAAAAAGCAAATTGTGCGACCTAAGACAGCAATCAGACGTGGACAAGGTTCATCTCA[A/G]ATTGATAAGGGTGTTATAAGAAAAAGCCCAGTACAAGTCCGGGAAAAGACTCCTCAGCAAGGATTGGGCCAGAAGCCTGAATGTTTATCTCAGGAAGAAA	204	85	Mapped	7	102	112	8.1	0	99.9	0	95.8	0	96.2	0	91.8	0	114.4	0	104.1
13320_490	ss2137298356	[T/C]	TGAATTGTGTATTCTTAAATACCCTTCATATTTTTATAGCTGTGAACTGAATATTAGATATTGACGCTAAAGGCCTTGCCACATGAGCAGGGATGATCA[A/G]TGGATAAAAAGATGGGATGAATAAAGATGACATGATCGATCAGCAGGCAGCTNNNNNNNNNNAGCAGGCAGCTTGGCTAACAAGTTTCCCTGTTGTCTTG	204	138	Mapped	7	103	113	20.8	0	99.9	0	95.8	0	96.2	0	91.8	0	114.4	0	104.1
65645_796	ss2137305108	[A/G]	TCCGGGCGCTCCTTCCTGTTCGGAGACCGCCCTGGGATGAAAGACCACCCCGAATGCCCTGCTTAGGTGTTTGCAGAGAAGGGATCTGGCTGGACTGCT[A/G]GGCGGGGAGGTTAATGTATGGGTGATCAAGAAGCTTA	141	192	Placed by LODE	7		114		0	99.9	0	95.8	0	96.2	0	91.8	0	114.4	0	104.1
5626_816	ss2137304285	[T/C]	TACTTCATCAACTCAGAGAAAGACTAAACACCAGAGGTGACAGTGAAGGAAGCAACATGGTTGGCGTTCTCGAGGCATTTATTGGCATGCGAGGCAGCA[T/C]GGGTAGTGTTGGCACGGGCAACCCTGGCTTTCAAACTGATAGTGCTTCTCCTCTCTACACTACTGTCTTCCAAACACCGTCAAGCCAACCCACCTCCTAT	204	56	Placed by LODE	7		115		0	99.9	0	95.8	0	96.2	0	91.8	0	114.4	0	104.1
13768_439	ss2137298433	[A/G]	CGTGTTTGTCCTGCTCTACATAAAGCTTATATCCTCGCTATCGCTGTATAAATTTATTTGTATTGTGATTTGTCAAAGGTAGGTTAGATAAGAAGGAAC[T/C]CGGAAAATTGGGCCGAATGCACTGGCGCCTCTCGAATCCGCTAGTTCCAAACTCACCTGACGACACCAAGGGATGGCTCAGTAAGGTGACGAACTTTATT	204	212	Mapped	7	104	116	8.7	2.5	99.9	2.5	95.8	2.7	96.2	2.6	91.8	2.6	114.4	2.5	104.1
43438_2543	ss2137302962	[A/G]	TATCATTATTATAATTTTTATACTACTAAAAAAAAAAGGATCTCAGATGATTGTGGAGAGCTCAGTTTCAAGAACTTGTTTCAAGGTTATTTATAAGTC[T/C]AGCTTTGCATGCAGGTATAAGAACATTAGCACAGAGGGCATGGTTAAGCCAAGTTAATAGCTTTTAATCAGGTGTTATGAATTTGGGATTTGCATAATAT	204	134	Mapped	7	105	117	10.5	0	102.5	0	98.3	0	98.9	0	94.4	0	117	0	106.6
LV0845	rs159816228	[T/A]	AGGAGATCCCCGAGGGAATATTTGTCCCTGAAGAAGAATCTGAAGTCGATGGCYCCGAAGACATCCCCGAAGGTATTCCTGATGGTGAAGTCCCTGAGGA[A/T]GCGTTTGATGGTCCTCAAGATGCCCCTGAAGGTTTTGATGCTCCTGAAGAAGTATATCCAGAAGCTGGTCCCTTAATCCCTGAACTAGTCCCAATTAGAG	205	27	Placed by LODE	7		118		0	102.5	0	98.3	0	98.9	0	94.4	0	117	0	106.6
SYG208	rs142459328	[T/A]	TATTTGTCCCTGAAGAAGAATCTGAAGTCGATGGCYCCGAAGACATCCCCGAAGGTATTCCTGATGGTGAAGTCCCTGAGGA[A/T]GCGTTTGATGGTCCTCAAGATGCCCCTGAAGGTTTTGATGCTCCTGAAGAAGTATATCCAGAAGCTGGTCCCTTAATCCCTGAACTAGTCCCAATTAGAGTGTCTTACATG	198	27	Placed by LODE	7		119		0	102.5	0	98.3	0	98.9	0	94.4	0	117	0	106.6
26087_87	ss2137300454	[T/C]	TGCAGTCTGACTCTTCACAGCGATTCAAGTATATCACAGGATCCAACAGTTGAACTCCTCTTTGTTGACTATCACGGTTTCCTTGG[T/C]CTTCCGCCAGACCAGCTCGAGACTCCTCACTCCCTCCCTAAGCNNNNNNNNNNNNNNNNNNNNNNNNNNNNNNNNNNNNNNNNNTTTAATTTTGGGCAAG	191	35	Mapped	7	106	120	1.5	1.3	102.5	1.3	98.3	1.5	98.9	1.5	94.4	0	117	0	106.6
109_880	ss2137297965	[A/C]	AGAGAATGCTAAGGTGCGCTATGAGAGGATGCAGAAGTCACGGACAGATATTGTTGAGGAGAAAAAGGCCGAGTCTGTCGTCTATATATTAATTGTGGC[A/C]ATTGTGCTCTATTGTATTAAAGTTTCATTCTCATCCACTTCAGATCATGATAAAGTAAAAGAGAAATAGCTAAAATTTTCTTTGTTGTTGAAGTTGAACT	204	176	Mapped	7	107	121	43.3	0	103.7	0	99.6	0	100.4	0	95.9	0	117	0	106.6
21290_331	ss2137299625	[T/C]	TCTGGAGGCTCTCCTTGCCGGAACGCAGGCAGTGGGTACAATGCTTTTGAATGAGGGGCTGGAGGACGTAGCTCAGAGCACCCTGGGAGAGCAGATAGC[A/G]TACTTACTTGTGGAAAGGGCAAAACTGAATGAAGAACTCACAGCTGCCCGAACTAAGCCTGCATCAGACAGGGAGAAAGAACTGACTATGCAGCTTATTA	204	183	Mapped	7	108	122	51.5	0	103.7	0	99.6	0	100.4	0	95.9	0	117	0	106.6
42138_960	ss2137302809	[A/C]	ACTGTATATTGTGGGAAGCAGAATCTCTGTGAGAAAAGAGGTGAAGTTAACAGAAGAGAATGATAAATATTTGGTAATGTTAATTCTTGCAGAAAATCA[T/G]AGGTGTCAGTGATTTATGTGACCTTATTTATTCTGTTCTTAGAAGGGAAATTTACATTATTCCCTTGGAAATTGATTTCAAGCTTCCCATGGGACTGGTA	204	214	Mapped	7	109	123	19	0	103.7	0	99.6	0.4	100.4	0.4	95.9	0	117	0	106.6
2738_158	ss2137300687	[T/C]	TGACAGACTGATGACAATAATCATTATATGCAATTGTTCATTGACTGAAAATGTGAGACCAGTTATCTAATGGAATCTATGATATATCTTTTAAATATC[A/G]TTCTCCATCATACAGAAAATTGTAAAATACAGGGATCTGGTCTGGGTTAAATGTATTATATATTCCTAATGAAAAGACATGCCCTATTTTTTTAATGATA	204	139	Mapped	7	110	124	10	6.2	103.7	5.8	99.6	4.3	100.8	4.1	96.3	8.6	117	7.9	106.6
43318_569	ss2137302947	[T/C]	TGATGAGAGAGCTGCTGAAGAAAGAAGAAAGATAGAAGAACAGAAGGCAGAGGAGGAAGCTAAGCGTCTGGAACAGGAAGAAAAAGAGCGAGAGGAAAG[A/G]AGAATCAGAGAGCATGAGGAGTACTTGAAGATGAAAGTTACGTTCGAGGTTGAGGAGGAAGGTTTTGATGACAATGTAGACGAGACCAAGGAAAAAGATC	204	183	Mapped	7	111	125	19	0	109.9	0	105.4	0.1	105.1	0.1	100.4	0	125.6	0	114.5
61375_115	ss2137304731	[A/G]	AGCCACAATTGGGCAGCGAGGCCTGTACTTTGAAACCAGATGAGCAGAGCGACCAGTGGTGGTAATAACAATAATAGCTGTGGCCATTGCTTTGAATGA[A/G]GCTTCAACAGCAGCAATAGCTGTGGTGTGTGTTGAGTCAGTAGGCAGATGGACCTGCAATTTGGCACAAGCAACTCTTCACTGAGCTGTCTCAGCAGGTC	204	179	Mapped	7	112	126	14.7	0	109.9	0	105.4	0.1	105.2	0.1	100.5	0	125.6	0	114.5
20193_503	ss2137299429	[T/C]	ATATATTAGTGAGTGTGTGAGCTCAATTAGACCAGTATTAGAGAAAGGAGAAGTCGAAAAAGTAGTGGTAGTTGTCCTATCCTCGAAGGGAGTTCCTGT[T/C]GAAAAATTTGTCTTTGAGATTGTACAGCGGCCGATAAAACCTCATGACATCAGACAGGATCCCCAGCTGACTCGCATGGAAGAAGCTCTAAGAGCCTTTT	204	58	Mapped	7	113	127	12.3	0	109.9	0	105.4	0.3	105.3	0.3	100.6	0	125.6	0	114.5
4138_345	ss2137302716	[A/G]	TCTAAAAGCAGATATTATAGCTTGCCTAGCTAGTTGGCATTGTTGGCATTTCAGTATAACTGGAAACAGTATGGAAATATAAGTGGTGGTTATTTTTAC[T/C]ATGGTGTTTTGGGTGTGCTGTTCTAAGTTTGCTGATGTGACTCAGGTATTTATTGATTGCTGGGGAATGTATATGTGCTGGTATTTTTGTGCCTGCACAA	204	139	Mapped	7	114	128	12.3	0	109.9	0	105.4	0	105.6	0	100.9	0	125.6	0	114.5
1595_275	ss2137298748	[T/G]	AGGAGAAACAGCCTCTCAAATGGAGGCTTAAGGCCTCTATTTAGCTTAATTTCCTAAATAGTAAATAAGGTCGCACTCAACAGCGTAGAGAGTAGATTA[A/C]CTTCTTGGATCTGGTTGTCACAGAAATCACAATGCCAAAAATGCAGGCAGTGGGTTATGTAAGTGGCCAGTCTCCTGGGTGTGTGGCGCGTAGGCCAGGA	204	128	Mapped	7	115	129	10.3	10	109.9	9.2	105.4	10.7	105.6	9.8	100.9	7.1	125.6	6.7	114.5
35401_1422	ss2137301918	[A/G]	GTTGAAATTTCAGGACAATCACAAATTTCCTCATTTGCACAGGCTAGTCCATTTTGAACTGCTTATCAGTGAGTCAGGTAGATTTTTGGAAAGGAACTC[A/G]AGAGCACAAAAGTAGCATGTCTTCCACCAGAATTGAAGACTTACAAGTGATTATATGCTGTGTGAAATTGAGAGTGTAAGTTCTTCTATGAAGTTATAAA	204	228	Mapped	7	116	130	26.2	0	119.9	0	114.6	0	116.3	0	110.7	0	132.7	0	121.2
11694_657	ss2137298086	[T/C]	AGGAAGACCCGCTTGTACAGGATGGCTGAATAGGGAGTCTCAGCCACGTAGATGGGCTTGGTCGGTGGTGGAGGAGCCTGCTGGCTGTCCTTTCGGAAG[T/C]AGAGTCTCTCCCTCTCACTCATCACGAATTTCTC	138	170	Mapped	7	117	131	10.2	0.3	119.9	0.3	114.6	0	116.3	0	110.7	2.2	132.7	2.2	121.2
62482_640	ss2137304819	[T/C]	TCGNNNNNNNNNNCTTCTGCTTCTTCGTCTGTGCTTCCCATCCAAATATAACCGGATCGGAAATGTTCCTGCAAGACGAAGATCCTCAGCGCGAAGAGC[T/C]GCGTCCGCATCGCCAGGTCGGCCCCCATTCCGAGGCAATGGCGGCGCGATTCATGCCACCCGAGCTTGAAGTTACTCACGAAGAAGCACTCGTCCATGGC	204	142	Mapped	7	118	132	2.7	1	120.2	1	114.9	0	116.3	0	110.7	0	134.9	0	123.4
41537_343	ss2137302734	[A/G]	AACTACATGTCATCAGTGCAGGCAGAAAACTATTGATACCAAGACAGTATGTCGTTCTGGTGAGTGTGTTGGTGTACGTGGAATGTTCTGTGGACCTTG[T/C]TTGAAGAATCGTTATGGTGAAGATGTTAGGGAAGCTCTGCTAAACCCTAAATGGATGTGTCCTCCCTGCAAGGGTCTCTGCAATTGCTCAATCTGCCGAA	204	109	Mapped	7	119	133	9.4	1.9	121.2	1.9	115.9	3.9	116.3	3.8	110.7	0	134.9	0	123.4
15327_1372	ss2137298657	[T/G]	AAAAGAAAGATATTGTTGCAATGTTTATAGTTGGATTTTAGACTTGGTTAGAGGTATTACTAGGCAATTCAGATTTGCAAATTCATTGAAATTGTATGT[T/G]TAACATTGTGGCAATATTTTCTATATCCCTATAATTTAGCTTTAAGAAGCCTTTTGCAGTATAGAGGGTGAATACTTTCAACTATGGTATTGTATGAAAA	204	252	Mapped	7	120	134	16.9	0.8	123.1	0.8	117.8	4	120.2	3.8	114.5	0	134.9	0	123.4
21083_37	ss2137299586	[A/G]	CGGCCTTCTAGTTTCAACCTGCTAATATAATTGCTG[T/C]CATAATTTACAGTGAGGTAATCACCATCTCCTTTAATTATTGTTTTGGTTCTCGAAACAGCCATTAAGGAGTCTGATTTAACAGCCATTAAGGAGTCTGA	141	118	Mapped	7	121	135	14.7	0.6	123.9	0.6	118.6	0	124.2	0	118.3	0	134.9	0	123.4
23502_217	ss2137300016	[A/G]	CTTCTCATTCTTCGGTATGACGACGATCGGCCCCTTGTAAATTGTCTCCCCCCGACAGGTAATACTGGTGTTCTCGTTGTGCCAAAGCTGAAGACCGTA[A/G]CTGGAGAAGTTGTACGGGTAAGAG	128	202	Mapped	7	122	136	30.7	0	124.5	0	119.2	0	124.2	0	118.3	0	134.9	0	123.4
4787_194	ss2137303441	[A/G]	CCACACCGAGACGGCCTTCCTCCAGTTCTCCTTCACCGTCAACACCTCGGAGGCCTGCTGCGCCAACTGCTCCAGGATGAACTTAGTGCTTTACCAGTA[T/C]GTAAATATGGACGACGCTCTCATGTGCTACTCCCTGAATTTCACACCACAAGTCGTGAGCGGACTGAGATTGGTCAACACTGACAGGAACATTACGCAGG	204	150	Mapped	7	123	137	6.9	1.5	124.5	1.5	119.2	0.2	124.2	0.2	118.3	1.5	134.9	1.5	123.4
33840_100	ss2137301685	[A/C]	TACTCAACGAGTAACGGGCCGTAAATCAAGAAAATATTCCCAACTACGGTCGCTATCTCAATTTTCTTTTACGGGGCAGTGTTTATGTCGCAAAAAAGC[A/C]GAGCATTTCGGATTGGCTTCATTCCATTTTCAGTACGCAGGCTGTGTACCCCAACTTGCTGTGGGGGATACTTGGACCCCTTCTCTTTCTCTTTCTCCCT	204	216	Mapped	7	124	138	22.3	0	126	0	120.7	2.2	124.4	2.2	118.5	0	136.4	0	124.9
20082_32	ss2137299408	[A/G]	TCTGTCTAAAAAAGACTATTAACCCTCAGCT[T/C]AGATTGATTTACAACTCAAATTGTTTGTATGATCTTGGCTATCCTGCATGTGAGGGTGTCTTGCAAAGGCAATCCCGGGTTAAGTGGGATATTATTCGGT	136	180	Mapped	7	125	139	6	2.1	126	2.1	120.7	0.2	126.6	0.2	120.7	2.3	136.4	2.3	124.9
22804_176	ss2137299884	[T/C]	TCACATTAAAGTTTTCTCTTTGACAAGTGATACTGACGGTTACATACCCTTCATATCAAAATCCTCGTTATATAACCTGAAACCACACAAAAACAGCCT[T/C]ATAAAAATGTTCTTCCTGGTCATCCTTACAAGTACTTACGATAGAAATATATCTACTTCCTTATATGCACTTATAACAGAAATATAAGTACTCATGAAAA	204	149	Mapped	7	126	140	3.6	0	128.1	0	122.8	0	126.8	0	120.9	0	138.7	0	127.2
55767_660	ss2137304240	[T/G]	CGCCTTCTGCGAGGTTCTGGCCGAAGAGGCGTGGCATCTCAGCCTGGACGAGCTCCTGAGGAAGATTCAGAAACGGTACAACACCGAGGGATTCGGAGC[A/C]GTGATCGATAAGCAGGACTTTCACTTCATGAAGCGATTCTACTTCAATCCCAGAGGCAGATGTGCCAGCTGATA	178	116	Mapped	7	127	141	6.9	0	128.1	0	122.8	0	126.8	0	120.9	0	138.7	0	127.2
33088_111	ss2137301585	[T/C]	CTTCCACAAGAGAGGAGAGAAGTCACCTGTACCCACTATCAAATCACAGGACTGTTCATGGGAAGAACATGGTTTCTCCCTCGTCAGTGAACTTTACAG[T/C]GAAGTAGCTGATATATTAGACAACAAGTTCAAGACTGCATATAACATGACTTATTACACCTGCGGCCACAAAACACACGTGGACACTTTTCTTTTCCGTC	204	151	Mapped	7	128	142	14.4	0	128.1	0	122.8	0	126.8	0	120.9	0	138.7	0	127.2
75625_163	ss2137305979	[T/C]	GCTGGCAAGTGGTCATGAAGCCGCCATCTTGGAAGGAGAAGAACGGGAAGAAATGAATAAACACTGGGAAGGTTATGGCAAAGGATTAGTTCGCCTTAC[T/C]CCCGGTAGATGGCTCTTACCAGCGCCTTTCCTTAACTTTGCCGACAAGTATTACAGTTTCAAGTTCAAGCCGAGCGACGTGGTGGTGATGACGTACTCGA	204	170	Mapped	7	129	143	11.1	0	128.1	0	122.8	0	126.8	0	120.9	1.4	138.7	1.4	127.2
3916_91	ss2137302436	[A/G]	TTTTCTTTTCCGTCAAGCAGTGTGGAATTACCTTCACTGTTTATATGGCATAAGACACGATGACTATGACTACAGCCAGATCAATCAGCT[A/G]CTGGAGAGGAACCTGAAGATGTTCCTCAAGACAGTCACTTGCTTTCCTGAGAGATTATCTTCCTTAGAGGCGTCTCCTTTCATCATGAAGGGCTTCCTTA	195	104	Mapped	7	130	144	0	1.8	128.1	1.7	122.8	0	126.8	0	120.9	1.4	140.1	1.4	128.6
31922_141	ss2137301400	[T/C]	CTCTCTATTCATTTACCGGTGTATCGTGGACATAGAGGAAAAAATAAAGGACCATGACAGTGTGTTTCATTTTTGATTTATTGGTGCCTCAGAATCCTG[T/C]CCATTTATCACGAATAATGGAATCGAAAGACGGAGAAGGANNNNNNNNNNNNNNNNNNNNNNNNNNNNNNNGAAAAAGGAAGACATGCCCATCTTAAGAC	204	141	Mapped	7	131	145	8	2.4	129.9	2.4	124.5	3.7	126.8	3.5	120.9	0	141.5	0	130
42419_250	ss2137302839	[A/G]	TTATATAACCTGAAACCCCACAAAAACAGCCTCATAAAAATGTTCTTCCTGTTCATCCTTACAAGTACTTACGATAGAAATATATCTACTTCCTTACAA[A/G]CACTTATAATAGAAATATAAGTACTTATGAAAAAAAATATGATGACCCATCTTTCTAAAAATCATTTAAACAAATTTAAAAGGAACTCCAATGTTTTTAA	204	140	Mapped	7	132	146	12.6	0	132.3	0	126.9	0	130.5	0	124.4	4.8	141.5	4.6	130
26983_721	ss2137300618	[T/G]	NNNNNNNNNNNNNNNNNNNNNNNNNNNNNNNNNNNNNNNNNNNNNNNNNNNNNNNNNNNNNTTCTGCTCCCACGTGGACCGGTGTTTCTCCTAGCATAG[A/C]TTTATAGGCAGCAGAAACGGATAAAAAAAATTGTTATACAAATTTCTCCTTTCAATCCTTGTCCTCAGAGGCAAGAAGTGCTATAGCCGATGCCAGTCTG	204	251	Mapped	7	133	147	35.7	1.1	132.3	1.1	126.9	1.2	130.5	1.2	124.4	0	146.3	0	134.6
17184_815	ss2137298965	[T/C]	CCATGTCGCGTACGTCAACTCTGCTTCACTAGCTTTATATCACTAAACAAACATACTCCCAGGTGAATTGTAGATCAAGTAGTAATCAGTGTATTAAAC[A/G]GAGGCCACAGGCGATCATAACAACCGCAGACAACAAGCACTCAACACCAACAGCCACTCACAGCAAGCACTTAGCACTCGGCGCGACCGCTAGAGTGTCA	204	235	Mapped	7	134	148	7.7	6.4	133.5	6.1	128	7.1	131.7	6.6	125.6	4.2	146.3	4	134.6
6839_60	ss2137305353	[T/C]	ACACTTCTAACAAAAATTTTCCTCGACATAACGTCAAAGTTAAAGTGTAGTTTAGACCC[A/G]AAATCTCCTTCAAGATGTTAAATTGGTTGATGAGAAGTGGAGGAATCGCCTTTTTGATATATATGGNNNNNNNNNNNNNNNNNNNNNNNNNNNNNNNNNT	164	173	Mapped	7	135	149	18.4	0	139.9	0	134.1	0	138.8	0	132.2	0	150.5	0	138.6
74679_1630	ss2137305906	[T/C]	TGACCTGAATGGACACATCATTGGCATGGGCCTCTCGCCAGACCACAGGTACTTGTATGTCAACAGTAGACCGTGGCAAGCAAACTGTGTGATTGAAAA[T/C]CCCTTAAATCCTCCTCGAATTGCGGAAGGAATTGATTTGCATGTAATAGATCTCACCACATTAACAGAGGTTGGAACAATGCTGCGATCTCACAAAGCAT	204	156	Mapped	7	136	150	10.2	0	139.9	0	134.1	0.1	138.8	0.1	132.2	0	150.5	0	138.6
54392_718	ss2137304076	[T/C]	AAAGTTGGTCAACTTCTACAGTTTCCAGGACAGACAGACGAAAATGGACCATCTTGCACAGCTTCGGAAGAAATTTGAGGAAGACAAGAAGAGGATAAC[T/C]CAAATGAGAACATCCAGAAAATTCAAACCATACTAAAGCAGTCGGCGATTATGGAGGAA	163	171	Mapped	7	137	151	5.4	0	139.9	0	134.1	0	138.9	0	132.3	0	150.5	0	138.6
50374_739	ss2137303704	[A/C]	TTGCCAGGTTGCTGCACAAGTACCGACTGGAGTGGCATTACGGTCCGCTGAACCCCATTATGCTCTTTACTCTCTTCCCAGACAAACCTCTTCGACTTA[A/C]GATGATCGACCGTAAAGTCTAAATAATCTTTTTAAAAATAATAGGCCTACATAGCACCACTCAGAAGAATGGCGGACATCAGTAAGAACAGATGATGCAA	204	134	Mapped	7	138	152	23.8	0	139.9	0	134.1	0	138.9	0	132.3	0	150.5	0	138.6
21492_339	ss2137299656	[T/C]	GAGTGAGCGGACTGGTGAAAATCATACTGAAAGTTCAAATGAACAGAGTCAGAGAGAAACACAAGGTGGCAGTGCTCGAGAGGGTGAGGCAAGTGCTGT[A/G]GGCTTAGCCAACATTGTAAAAGAAAGTGAGAACTCCAGTGTTAATGGGGAACCAGATATGGAAGTACCAGAAAGAACTGATGGAAACTCTAGCAAGGGCA	204	105	Mapped	7	139	153	10.9	6.6	139.9	6.2	134.1	8.3	138.9	7.7	132.3	5.1	150.5	4.9	138.6
4577_77	ss2137303208	[T/C]	GTTTGCCAGGACGCTGCGAGAAGACGTCCGCATATGTGAGTAGCAGCACGACGTCAGTAGAGTCTAGTAAATGGCA[T/C]AGTTCACCATGCGGGGAAGACGAGCAAGAAAAGGGGAAAGGAACTCAAGTTTCCTCCTTATTTACGTAACCTTGTATGGGAGGGCTGTTGAGCTTCTGTC	181	133	Mapped	7	140	154	20.5	0	146.5	0	140.3	0	147.2	0	140	0	155.6	0	143.5
36910_88	ss2137302138	[T/C]	CTCAACGATCGTGTAAATCTCACCTCCTTTTAATATTACTTTAATTTACATTGATAATTAAATAACTTAACTATAATTCATTTGCCA[A/G]GCCAGTTTATTTAATGAAAAGGGATCATTAATTAAATATCTTCAAGGCTGTAAGGTTAGTTTTTCGTCGATTCTTTGGTGACGCCTTTCTCCAATAATAT	192	172	Mapped	7	141	155	51.5	0	146.5	0	140.3	0	147.2	0	140	0	155.6	0	143.5
48273_60	ss2137303472	[A/G]	CCGAGGGAGCTTTAAAACGGANNNNNNNNNNNNNNNNNNNNNNNAAAGCGTCCATAACG[T/C]GACTTAAAGTATTGAACATGATTAGGCAGGCCCATAACAGCACTGTGTTTGTTGGATCTGCAATCTGTCTCATTATTATGGGTGTAACTGATTAGACCTA	164	198	Mapped	7	142	156	8.9	1.7	146.5	1.7	140.3	0.1	147.2	0.1	140	1.4	155.6	1.4	143.5
60310_128	ss2137304646	[T/C]	CTAAGCTCTCTCTTTTATCATTATATAAGCATTATGATAACAGAGGTGCATTGAGTTTCCTAGCCATCCCATTGCCAAGCCTTAGCCCATTGCAAGGGT[T/C]ATGCATGGCTCCTCCCAAGCTTAAACTCCGC	135	109	Mapped	7	143	157	6.9	0	148.2	0	142	1.5	147.3	1.5	140.1	0	157	0	144.9
31806_89	ss2137301380	[A/G]	GTACAAGATGATGAAATGCAGGGTCATGGAGAGGGCCAAGCAGCATCAGACAGCGGTTTGCGCGAGAGGGGAGCACACACTCGCTCTC[T/C]CAGCTGTTGGTTTTCCTCTGAACGTGAATTTGAGCGACGCAGATGACTTTCCCGAGGGCGGAGCTCCTGAGGTGGGCGCCGACGGTGCTGCCCTACCTCC	193	134	Mapped	7	144	158	14.1	0	148.2	0	142	0	148.8	0	141.6	0	157	0	144.9
24298_4276	ss2137300150	[T/C]	CGGCCAAAGGGAGGGAACATCGTCAAGCTCTTCCCGAGGTCGTGACGACACAAGCGCGGAGGCGAGCGAGCAAGCCTGAGTGTCGATGGGTTGGGATCT[A/G]GCTTGCATCGAAAGAAATACTCATGTATTTTGTTTATGCTCTGTGTGTATTTTTCTTGATTCGCTGATATTTTTCAACTCCGTTATTCCATACGGAAAAT	204	136	Mapped	7	145	159	3.3	5.5	148.2	5.2	142	0	148.8	0	141.6	12.1	157	10.9	144.9
52371_39	ss2137303898	[A/C]	CCGAAAAGGCCGAAGGCGCTGCCGCTCATCGGAAACTC[T/G]CTCTTCTTTTGGGGCGGCCCTGAGGTGCTCTTCAAACAACTGTACAAGGTGACCGAGTTCGGCGCCGTGGCGCGCTTCTGGCTGGGCCCGAACCCGTACT	143	154	Mapped	7	146	160	13.2	0	153.7	0	147.2	0	148.8	0	141.6	0	169.1	0	155.8
9108_2259	ss2137306311	[T/G]	TACCTTTTACAATTGCATTTTCGATGTATATACGTCTGTGCATTNNNNNNNNNNNNNNNNNNNNNNNNNATAAAATGAAAGTGATAGTCTCGTTGACTT[A/C]AAAACAACTTTTGGACTTCTGCAGGACGTGCACTTGCTCTGTCTCCTTTACAAGGCGAAAGGCATTGGCAGAACTGCATTGTAGTTACTTGTATTTACAG	204	55	Mapped	7	147	161		0	153.7	0	147.2	0	148.8	0	141.6	0	169.1	0	155.8
28633_231	ss2137300893	[A/G]	GTGACCAGTGAATGTGAAAGTACACAAGTAGATGTTAATGAATATTTGCATACTGATGCTCAGTGCTTGCAGGTAGATTGGCATAGACAACCCCACTGA[T/C]ACTGTTTTGCCTCTGATCTTCGCCTAAAGGACTATCAGTTTGGCTCACTTGAGGTGCGTAAAGAACTCCCAGGGTGTATGGATCATCGTACACATGCACA	204	75	Mapped	8	1	1	11.2	1.8	0	1.8	0	4.4	0	4.3	0	0	0	0	0
15165_843	ss2137298631	[A/G]	AAAAACTGTAGATCGGCTTCTTAAAAAGCAAGATTCTAAAATAGCAAAAATAAGCAGACAGAAATTTTCCAAGAAGGAAATTCCAGTATATTCTTACAT[T/C]AATAACACTGAGATGGTAGGACTGTCTGTACCAGTGGGCTTCCCATTTCCCTTAGAGGCACAGTGTGAGAAAGAAAAACCATTGGTCATTAGATGTGGAG	204	171	Mapped	8	2	2	2.4	4.2	1.8	4	1.8	0	4.4	0	4.3	27.8	0	22.7	0
18675_42	ss2137299186	[A/G]	NNNNNNNNNNNNNNNNNNNNNNNNNNNNNNNNNNTTAAGTT[T/C]ACATGTGTGTCTGTGCTCATATGTGTGTGCATGAGTTTGTTTATGTACATGTGCCCTCGTTAATGTGCGTGTTTCTTCGTTTGTGTGAGTGGGTTCGCCT	146	148	Mapped	8	3	3	6.6	0	6	0	5.8	0	4.4	0	4.3	0	27.8	0	22.7
5411_311	ss2137304055	[T/G]	NNNNNNNNNNNNNNNNNNNNAAATATGCCGGATGGAATCAATATTATTATTAATGATGATGAGGATGATGTTAATGTCAGGGAGCCATCTTTGTGTTTA[T/G]AGAAGAAAAAGAAAAAAAAATCCATAGTGGAATGTGCTTGGCTACATGCATTCTTAGTATCATTAGGTGAAC	176	167	Mapped	8	4	4	9.9	4.6	6	4.4	5.8	6.4	4.4	6.1	4.3	0	27.8	0	22.7
35337_282	ss2137301907	[T/C]	TATCTTTCCATTGTAGAATGGAATAAACTGTGTGATCACTTTCCAGTCTGTGATGTACACTCCAAGGGTGGCAGCTCCAGCACCAAAGACTGTCAATGA[T/C]GGTACCCAGGCTTGTAATTGCTGGAGGTGTTTGGGTCCAACGGGAAGCTTGGAGAGGATTTTCTCGATCATATTTTTAAATTAGTTGACTAAGCAGAGCC	204	160	Mapped	8	5	5	1.2	1.9	10.6	1.9	10.2	1.7	10.8	1.7	10.4	0	27.8	0	22.7
25777_356	ss2137300399	[T/C]	GTTGCTCTTGATGTCCTGCGCCTTCTCCATCTTCTCTTCTGGAGAAAACCCGCTGATGTGCAGAATCTTCATCTGTTTAATGATGGTGGTTTTGCCCGA[T/C]TCTCCCGCCCCTAATAATAATATTTTTATCGCCTTTTTATAGTCTTTCATCCATGAGGATATCTTCTTCTCCAGGTCTTTGCTCGCTCTCCTTTCGGGGG	204	89	Mapped	8	6	6	11.8	3	12.5	2.9	12.1	0	12.5	0	12.1	2	27.8	2	22.7
52675_91	ss2137303920	[T/G]	ATGGAAAGATAAGTAAGCAGATAGCTAGCTAGATAGGCAAGAATTGTACCAGACAGAGCAGTCCTCCGAAGAAATTATGAGACTGCAGTC[A/C]CTGATTATAAATTACATTCGCGTGGGATTCTTACAAGTGGTCGTCTGCCTCAGCAATATCTTTGTTTGGTCTAAAATCTGCCATGCCTTCCCTTCG	191	182	Mapped	8	7	7	13.5	0.8	15.5	0.8	15	0	12.5	0	12.1	6	29.8	5.7	24.7
18511_2019	ss2137299160	[A/G]	ATTTGCGAAGAATTTTCTCTCAGGGAAATTTGGTTGAACTTATATGCAAAATCCTCCATTGTGCGGAGTCAGACGAAGAAATCTGCAAATCTGTGTCAC[A/G]CCTTTGTAAACATCAGCCAACTCTGGTGGTGTGCGGCAAGTCTTCAGTCC	154	130	Mapped	8	8	8	2.4	0	16.2	0	15.8	0	12.5	0	12.1	0	35.8	0	30.4
26529_32	ss2137300542	[A/G]	TTCACGGTCTTTATTTTAACAATATTCCTTA[T/C]TCTAAATTAATTATAAGCGTATTGTTCGCGTCACAGACCTTAGTGATCTGCAGCCACCTGGTTTTTGTAACATGTGAGTCGTCCTGCAGAAGACAGACCT	136	79	Mapped	8	9	9	2.4	0	16.2	0	15.8	0	12.5	0	12.1	0	35.8	0	30.4
34591_187	ss2137301803	[T/C]	TAAATGCTTAATGCACAATACATGTAAATATATATACTCGTAAATATATATACTCCTAAGGGAATTTTTTTTACAAGCTTCGAGGATGGTGAACAAAAG[A/G]GCTAAGAGCTTCAACTACAATACCTCCTTGGCTTGCTCTTGATCTTGGAGCCAACTGTCTCAAGAGTTTTATGAAGTGCAGGCGTGATGCGTGGCAGTCA	204	170	Mapped	8	10	10	13.2	0	16.2	0	15.8	0	12.5	0	12.1	0	35.8	0	30.4
16261_453	ss2137298792	[A/C]	NNNNNNNNNNNNNNNNNNNAACCGGCCCTCCGCCCCCGGCAGGAGCTATGGTCTTCCTTAAACATGTTGTGTGAATACGCCCCTTCATTGTCTATGTTC[A/C]GTGTATTTATGTTGTTCGACAGTACCTCACTCCTTCATTTCTCATTTTGCATGGCATCATTTGTTGCTGGCATGTCACTG	184	230	Mapped	8	11	11	22.9	0	16.2	0	15.8	0	12.5	0	12.1	0	35.8	0	30.4
13659_247	ss2137298415	[T/C]	AGCACCGGTCGGTCCCTGAGGGGCGCCCTCCTCCTGACGCGTGATGCCGTCTCCAGTTTCAAAGTTGAAGTTGTAGTTTCCGAACTCATCGGGTCCCTC[T/C]CGGTTGTCCGAAATTATGGGAACGACAGGGCCGGAAGATCCTCCGAAGGCACCAGAACCAGATCCTGATGGCCCTCTAAATCCTCCGCCAGGGGCTCCTC	204	98	Mapped	8	12	12	8.1	1.7	16.2	1.6	15.8	1.1	12.5	1.1	12.1	0	35.8	0	30.4
11004_62	ss2137297986	[T/C]	CTTTTGCATGTGTTGCTCACGTCTATTGACACCCTGTCCAATTCTCCTGTGGGAGGAGTGT[T/C]GCCCGGGTCTTCCCAAGTCAGTCTCAAGGAACGGTCGTCTGGAGTGATCGTCAGGTTTCTTACTTTTCCTGGCTTTCCAGACGGTGTTGTTAGAGAATCG	166	156	Mapped	8	13	13	4	1.2	17.9	1.2	17.4	0.6	13.6	0.6	13.2	0	35.8	0	30.4
40090_222	ss2137302537	[A/G]	ACAAGAACACATATAAAATACAAACTCAGAGCTTTATTGTGCTTGTTAGCCACTTGAGTGTCTCTCCGTTTTTGGAAGAACAACAGTTACAAATATTTA[A/G]CGAAATTCTTTCCACTCGTCACACACATTACTTATTCATAAAAATACCTTAGTATATACTCAAAAGTTATCGTTTTCTTTCAATATCAATTAAAAGAAAA	204	188	Mapped	8	14	14	8.4	0	19.1	0	18.6	0	14.2	0	13.8	0	35.8	0	30.4
8852_442	ss2137306272	[T/C]	CTTTTGGTATTGTAATGTTGCTACAGATATTCTGTCTTCGAGAATTTAGTTCTTGCAGAAAGACACATGTTATTACTGTTTTATAAGTATTTCGAAAAC[A/G]GTTCACTAGACGTATTCTATGACTGTGTCTATGGGACAGGACACGTGTCTAGCCTACGCCCGCGCCTTGGCTCCGTCATCG	185	148	Mapped	8	15	15	21.7	0	19.1	0	18.6	0	14.2	0	13.8	0	35.8	0	30.4
6452_155	ss2137305010	[T/C]	GGCGAACAGACCCCTGCAAGTCACTTATTTGGTCTTGAAGCGCCTCCAGGCTAATGGGTTCTTTCTTGATATCATATTCTTCTTGGTCGTCTTCCATGA[T/C]GTCATTTTCTTTGTTGTGCTCGACGAAGCCGCAGGTATCGAGCAGGTTTCTCGTGTTCCTGAGGACCCATTCTGGCAGGAAGTATCCCGTCGGCACCAGC	204	157	Mapped	8	16	16	8.1	0	19.1	0	18.6	0	14.2	0	13.8	0	35.8	0	30.4
14046_208	ss2137298469	[A/G]	GTTGGGCCGCATGTCCATGTGGGTGTACCAGCCTTCGATCCAGAGCGTGACTTGGAAGATGGAGACGATGAGCTGGACCCACGGATGCTGCATCACCAG[A/G]ATCTTCACCATCCGGATCTGCGGC	128	156	Mapped	8	17	17	3.3	0	19.1	0	18.6	0.3	14.2	0.3	13.8	0	35.8	0	30.4
56258_1195	ss2137304284	[T/C]	AAGAATGGTGTCATCATTGCAGGTTACTGTGTGGAAGGCACACTGGCTAAAGAAATTCTGAAGGAACCTGAAGAAGTAACTACAATGTCAGGCCAGAGA[T/C]TGCCAATGAAGTGCTCTGTGGAGTATATATCATTTTCAGCTCACACAGACTTCGAGCAAACTTCTCACTTCATCCGCACCATACGCCCCCCAAATGTGGT	204	60	Mapped	8	18	18	10.8	0	19.1	0	18.6	0	14.5	0	14.1	0	35.8	0	30.4
71626_641	ss2137305627	[T/C]	GACGGATGATGCACTCCCAGTTATACCTGCAGAACCTCTTCTATCTTTGCCATCAGGTTTCAAAGAAAAGGTTGTCACAGAAGAAATGCTGGCTAAAAA[A/G]GCAATGAAAACACAAAAAAGAAGAGAACAAGCTCAGGAGAAGAGGGAGGAGGATAAGAAAAAAACTGTAGATCGGCTTCTTAAAAAGCAAGATTCTAAAA	204	36	Mapped	8	19	19	10.8	0	19.1	0	18.6	0	14.5	0	14.1	0	35.8	0	30.4
9684_613	ss2137306403	[A/G]	TGCCCGAAGCTGGCGCAGGACACCAAGCACATCGGACAGCCGCCGTGTCAGGAGGACACAGTCCGCTACGACATCATACTTTCCCTGCGCTGTCTGCTT[T/C]TGAAGTTCAATGCTCCCGATAAATGGTCGCGTGTGCAAGATATGGCGAGGNNNNNNNNNNNNNNNNNNNNNNNNNNGCACATGGTGGGCGTCGTCTTCGT	204	107	Mapped	8	20	20	16	2.1	19.1	2	18.6	7.2	14.5	6.8	14.1	0	35.8	0	30.4
9842_710	ss2137306445	[T/C]	ATCCTTTGTGAACACAGAAGCAGCTAGGCCATAAGAAGTATTATTTGCACGTTCAATCACCTCACTGACATCACTGAACTTCATAATCTGTTGCACTGG[T/C]CCAAAGATTTCATCTGTAGCAATACGCATGTTATCCTGCACATCTGCAAAAACTGTTGGGGCAATATAATATCCTTTTTCTCCAACACGGGCACCTCCAT	204	168	Mapped	8	21	21	21.5	4.6	21.1	4.4	20.6	0	21.7	0	20.9	6.2	35.8	5.9	30.4
45037_371	ss2137303130	[T/C]	CGGATCGCCATCGTATTCTCCGTCCAACTTCAATTCGAGCGAGTCAACAACGCCCTTCATGCCCAACGTCCTGAAAGTGTTCCTGGAAAATGGCCAAAC[T/C]AAGTCATTCAAATACGACTCCAGCACGACGGTGGGCGACGTGCTGGACTCTCTTCACCAAAAGCTGGGCATTAAGTGCCCCGAACACTTCTCTCTGGTGG	204	203	Mapped	8	22	22	21.5	1.2	25.7	1.2	25	3.7	21.7	3.6	20.9	0	42	0	36.3
69543_1067	ss2137305447	[T/C]	GCAGCCCGCAGTAGTCTGACAGAACCCACGTTTTACCTGATTACAAAAGCGAAATTACTGATCAAATGTTTTACAAGTGAGAGTGTTTGGAATATATCA[T/C]TGCAAGTATTCAGACCATATATAANNNNNNNNNNNNNNNNNNNNNNNNNNNNNNNNNNNNNNNNNNNNNNNNNNNNNNNNNNNNNNNNNNNNNNNNNNNN	204	181	Mapped	8	23	23	14.1	0.4	27	0.4	26.2	0.7	25.4	0.7	24.5	0	42	0	36.3
63428_69	ss2137304921	[T/C]	GTGGTGGCACTGGCACTGATCGTGGTCGTCCTGATGGTGAAGAACAGCAACCTGCAGGGGGAGCTCTC[A/G]CAGAACTCCATTCAGCATGACATCACTAAGAAGGATCTGCAGAACGAGCTGAACAAAGAAGTGGAGCGGTACCAGACTCTTAGAAGTGAACTCACCAGCA	173	186	Mapped	8	24	24	18.1	0	27.4	0	26.6	0	26.1	0	25.2	0	42	0	36.3
51422_419	ss2137303791	[A/G]	AAACTTAGCAAAGACAAGTCAAGCTCTCCTAGCGATTCTTCCGGATATGATAGTCTCAGATCTAATAATTCGAATGTAGCATATGAGCTAGACGCCAAA[T/C]TGGCACAGGCCTTAGAGGAAAATGACAAGATGTTCAAAAGCTTCGACACACTCAAGAGAAAACAGATGGCGAACTCAGCTGCCTCCGCTGTCAGCCCTCA	204	140	Mapped	8	25	25	21.1	0	27.4	0	26.6	0	26.1	0	25.2	0	42	0	36.3
17331_425	ss2137298986	[A/G]	AGCATCAGTGTTGTAGTCCAGGGTGCCTTTCTGATGAGTTATACCCATGAGTTGTGCAGGGTGTAATGTTGCTGCCTCAATACCTTCTACAACACTCAC[A/G]CCTGCATCATTAATGAAAACTCTGACACACTCATCCATTGTGGCCACAGAACCCGCTAGAGTGTTTGTGCCGGCCAGTACAGCACGTCTACCTTGGACCT	204	217	Mapped	8	26	26	26.2	0	27.4	0	26.6	0	26.1	0	25.2	0	42	0	36.3
20947_2905	ss2137299562	[A/G]	GACATTCTGCATGGCAAAGTCAGCTGTCATGCAAGCAACAAGGACTTCCTTCTCTTCTATTTCCTCCTCAGGCTTCAATCCAATTTTCTTCATCTTATG[T/C]TTTTTGACATTGGAGAGAGTAATCCATCCTCCAGCATCATCGTCCTCCTCTTCATCACCAGCTCCTTCTTCTGCATTAACATAATCTTCACTGATTTCTT	204	138	Mapped	8	27	27	13.8	0	27.4	0	26.6	0	26.1	0	25.2	0	42	0	36.3
5506_25	ss2137304153	[T/G]	CCTCCCTCTTTTTAACTATCTAAT[A/C]ATTCTAAAATTACATAAAGCAATGGTTCTAGGCCACTGAGAATTCTGATACAGATTAATAATATACTCATCAGTTATGGACTCACCATTACTATATGATA	129	216	Mapped	8	28	28	12.9	0	27.4	0	26.6	0	26.1	0	25.2	0	42	0	36.3
40451_162	ss2137302593	[A/G]	ACTAAGAGCAATGGTGTGGGGCAAAATGTGCACCCTACACCTTTGAGAGGCCTAATACAGAGAGAGTTGAGGCTGGGAGGTGTGTAGGAGGAACAGGCA[A/G]TTTTGTGGGAGTGGACCAAGTGAACCAAGCCCAGAATCTGTGNNNNNNNNNNNNNNNNNNNNNNNNNNNNNNNNNNNNNNNNNNNNNNNNNNNNNNNNNN	204	63	Placed by LODE	8		29		0	27.4	0	26.6	0	26.1	0	25.2	0	42	0	36.3
36562_324	ss2137302085	[T/C]	ACCCAAGATGTTATTGCGATTGGGAACCTTTGCAATGGTAGCAATGGTATCAATTGCTTTCCCAATAGTCCAATGATGGGACACAAATACTGGCTGAGA[T/C]GTAGCACTATGACTCTTTGGGAGAAGGATCATCAGATAAATTCTTTCTTCCTGTGGCAAGCTCTGCTGACCAGATGATTTCTGCTTCAGTTTCATTAACT	204	166	Mapped	8	29	30	4	1	27.4	1	26.6	0	26.1	0	25.2	2.7	42	2.6	36.3
14495_733	ss2137298540	[A/C]	GCCCTACAACGCCACCCTGTCAGTCCATCAGCTCGTAGAAAACACAGACGAAACTTACTGCATCGATAACGAAGCCCTTTACGACATTTGCTTTAGGAC[A/C]CTTAAGCTCTCGACTCCCACCTACGGCGACTTGAATCACCTCGTTTCCCTCACAATGTCTGGCGTCACCACCTGCCTGCGCTTCCCCGGCCAACTGAACG	204	167	Mapped	8	30	31	9.1	0.6	28.4	0.6	27.6	0.8	26.1	0.8	25.2	0	44.7	0	38.9
13537_1422	ss2137298396	[A/G]	TCCTGTAGTCTGGGTGATTGTAAAATGTCGCTGGTTCCAGGCTGAGTTATTTCTTGCATCCTCTTCCAGCAGTCTATCAACGTAATCTAATTCACCATC[A/G]AACAACTTAAAAGTACGCAGAACCCATTGGCGGTGTTCCCAAGCATGATAGTTCTTGGCATCTTGGCTGAAGATTATCTCAGTAAGTCTAAGTTCTTTGC	204	160	Mapped	8	31	32	12.6	1.2	29	1.2	28.2	1.4	26.9	1.4	26	0	44.7	0	38.9
32836_2156	ss2137301548	[T/C]	ACCACCAGGCCACTGCCAGAATGTGGGGTTTGCTCGCCCTTGAGTTCTCGAGTCGACCTGTTCTCCCGTTCTCCCTCAAGCAGTTCAGCGACTTCGCCA[A/G]GGAGGAGTTCAAGATCTTCAAGAACAAGTTTGGAGCGAAGTTATTGCTCCTCGGCGTAAGCACAGCTAATTTGGATGCGGCCATTAAGAGCCTCGGCAAA	204	229	Mapped	8	32	33	1.5	1.6	30.2	1.5	29.4	3.2	28.3	3.1	27.4	0	44.7	0	38.9
9893_352	ss2137306456	[A/C]	TCACGCCTATTTTATAATAGTCAAAAGAGAATTTCCCGTTTTCAATGAACCATGAAAAATGCTTCGGGACGCTTCGGTCGCGGAGTAAAGGGACGAAGC[T/G]TCATCCTTCTCTTGGAACGATTGGCGGGAAAATCATAAATAGAGGCATCGTCAG	158	157	Mapped	8	33	34	26.8	9.4	31.8	8.7	30.9	7.8	31.5	7.3	30.5	8	44.7	7.5	38.9
35807_31	ss2137301978	[A/C]	GTCTTTCTTCTTGTCTTGCCCATACACGCT[T/G]TTGTTTATATTTTCCTTTTTCTCTTCTTCTACAACTTTAATCACTCTCCCCTCCTCCCCTTCTCCTCCTCTTCGACCGCCAGAATCTATCGTAAATTATC	135	109	Mapped	8	34	35	18.8	2.6	41.2	2.5	39.6	2.3	39.3	2.2	37.8	8.9	52.7	8.2	46.4
20606_489	ss2137299498	[A/G]	AAAAATTGCTACTCTAGGAGGAGGGAGACCTTGGACCATGTCAGCTGCGTTAGATCCAGATCCACATCAAAGAGACCTGGAATTTCTGGACAAATATGC[A/G]ATGGATCGGTGGGAGAGTGTACTCCAGTTCCTTGTCCAGCCAGGGAGAGGAGCAACAGTAATTTCTAGGGATGCAATGAGAACGTTGCTCCATGCTGGTC	204	212	Mapped	8	35	36	25.3	0	43.7	0	42.1	0	41.6	0	40	0	61.6	0	54.6
SYG282	rs142459401	[T/G]	ACGTCTCTGCTGCCGAACCTGCCCGTGAAGAGG[A/C]TGAACGTCGATCGCAGTGGCTCACGACGCAGGAACTTCGTCGATGACTTCAGCGCAGACGGGAAGACAG	107	143	Mapped	8	36	37	10	3.9	43.7	3.8	42.1	4.7	41.6	4.5	40	0.9	61.6	0.9	54.6
67647_501	ss2137305303	[A/G]	CTGGAACAGCCTCGACGTCGGACCCAAGAGGGACCTCGTAGGGGATCTCGCGAAGGCCATCCGTACTAAGACTCCACACATCCACTTCGGCCTGTACCA[T/C]TCCCTCTTCGAGTGGTTCAACCCGGTGTACCTGAACGATAAGGCGAACAAGTACACCACCAGAGACTTTGTGACAACAAAGACCATGCCGGAGCTGTATG	204	180	Mapped	8	37	38	22.9	1.5	47.7	1.4	45.9	2	46.3	2	44.5	0	62.5	0	55.5
76574_884	ss2137306063	[A/C]	GCTTTGGCTGGAATCAAGCCACACCAGTGCCTGCCTATTGTTCTTGATGTTGGTACCAACCGCAAGGAACTTCTTGAAGATGAATTTTATATTGGTGCC[A/C]GACATGAGCGAGTGACAGGTGAAGCCTATGATGAATTCATTGATGAATTCATGCATGCAGTAGTTCAGCGCTACGGCCAGAACACTCTTATCCAGTTTGA	204	192	Mapped	8	38	39	7.5	2.7	49.1	2.7	47.3	0	48.3	0	46.5	7.8	62.5	7.3	55.5
18753_639	ss2137299196	[A/G]	ATTTGATCATCCTCTCCAGGCGGCACTTTGGCTGCAGCATTTTAGATCTCAAAACTCAGAATTATTGAAGACACTTCAGCTGGAAACATCCATGACTTA[T/C]ACTTGGACACGCCGTGAATCAACAGAAGCTGGATCCCCACTAATGGCTTTGGTTGAGCAAGGAGTCAATAGGGCAAGATATGCTTCTGATTGCATTATGG	204	175	Mapped	8	39	40	2.2	3.5	51.9	3.4	50	4.4	48.3	4.2	46.5	0	70.3	0	62.8
32971_2312	ss2137301570	[A/G]	GCAAGAATGTTCCAGTGATGAGGAGGATGAGGATGATGATGTTGGAAAGGATGAAGGGGAAGAATCTGAGTTCACTACTGATGAGGAACTCACAGATGA[A/G]AGTGATGAAGAGTGATGTTTCAGGGCATGTAAAGGGAAGTTGCTGGTAGTAGACAACTTCCTCTCCTCACTATGAATGACTCACAATCTCTCTCTCTCTC	204	159	Mapped	8	40	41	22.9	0	55.4	0	53.4	0	52.7	0	50.7	0	70.3	0	62.8
16432_265	ss2137298821	[T/C]	ATAANNNNNNNNNNNNNNNNNNNNNNNNNNNNNNNNNNNNNNNNNNNNNNNNNNNNNNNNNNNNNNNNNNNNNNNNNNCCGACGTTTAAATGAATACAG[A/G]CAAACACCGAATGACACAAATGAACAAACAAGCTTTATTTGAAAGAAAGACACCAAACTGCAAGACTTACCCACGCTCTCACAAAGACAACGACAAAAAC	204	132	Mapped	8	41	42	9.6	0	55.4	0	53.4	0	52.7	0	50.7	0	70.3	0	62.8
42048_164	ss2137302799	[T/G]	ATTCACCATTTTACAATTATCATACTACATAACAATGCCAGCCTACTATCCATACATTTTTTTGTTGTTTTTAATCATTCCTCTTTCCATGTATATTTA[A/C]TAAGCATAAGTTTCCAAAGCAACTCTTGAAACACTTGAATGCATTATTCCATTTAATTTGGGATTTATTCCAAACAGATATTCTCTTGTCCAATTAAAGC	204	132	Mapped	8	42	43	13.5	0	55.4	0	53.4	0	52.7	0	50.7	1.7	70.3	1.7	62.8
23659_97	ss2137300044	[T/C]	TATGTATGTATGTATAATCACTACGAAAGGAAGATACAATGCATTCGATAATTTGTGTCACATCATCTGAGAGCATCTATACATATTCCTAGAATT[A/G]CCAAGGAACAATTCTTGCCAGATGTCACGAGACCTTGAATGAAGATGTCTTTTCCGGTTTTTACACCTGGTTAACACGTCATCAGGTTTTAATATTTCTT	201	96	Mapped	8	43	44	0	2.3	55.4	2.3	53.4	3.2	52.7	3.1	50.7	0	72	0	64.5
23726_178	ss2137300054	[T/C]	GTTTATATACAGAGAGAGAGAGAGCATAGTATACGGCAAAGGGTTCGAACTCGCTCTGTGGCTACGAAGAGGACCGAACCCAGGTCTAAATAAGTCTAT[A/G]GACCTTGGACCAAACTTATGTGTGCAAAATCTTACAGTCACAGGGCTGGAATTGTACGTAAATTCCTCTGCTAAATGGAAACAAAAGGAGACCGACGGAT	204	157	Mapped	8	44	45	9.9	0	57.7	0	55.7	0	55.9	0	53.8	0	72	0	64.5
24212_392	ss2137300133	[T/C]	AATCTCCTCCTGGAGGACCTCCCGCTGTGCAGCTATGGCCTCCTGGGCTTCATCTTGGGATTTCATAATGAACACCTCACCCACCATATAAGGAACCTT[T/C]TCATCACCATCTAATGCGATCATAATTTCATCTTCAGCATCTTGTAAATTCTGTAATTCATTCTCTTTCATTTTTAGTTCCTCCTTTACGTCTCCATGGC	204	166	Mapped	8	45	46	21.5	2	57.7	2	55.7	1.4	55.9	1.4	53.8	0	72	0	64.5
9379_1351	ss2137306368	[A/G]	TCTTATAAAAAAATCTTTTGTGTGATTAGTTCAAGTCTACACGTTTTTTTTGTGTTTTTCTTCTTTCAATAAGAACCACGCATAGCTTTATTCTTACAA[A/G]TGGTATATAAATAGTATATAATAAACGGAAAAAGGACTTGTCAGTTACTTCCACAAAAAATAATAATATTACGGATAATGCAATGTTGATAAAAGTGCAT	204	269	Mapped	8	46	47	26.8	0	59.7	0	57.7	0	57.3	0	55.2	0	72	0	64.5
39556_190	ss2137302489	[A/C]	ATTTCTCCTCCCTGTTCATCTCCCGTCGTTCCTCTCTTTACCCTTCACCCCTCACCCTTCACTCCTCACCCCTCTCTCCCTCTCTCCCTCTCGCTCCTC[T/G]CCACAAACTCCCCGTCATCCTGACCTACCTGGAAATATATGTAATCCACGAAACTATTCATTCCTGCTGGCTTCAGTTCCCTTCTTAACGGTTGGCACAG	204	107	Mapped	8	47	48	9.3	0	59.7	0	57.7	0	57.3	0	55.2	10.9	72	9.9	64.5
57162_30	ss2137304376	[A/G]	AACAACTGGTGTGATAATTTACTGTATCG[T/C]ATGCATGGGGTTAGTTTCAACCCATCCCGGGCTCCACAAAACGATAGAGTGAGCTTGGACAATATGGGTATGGCATACTACAGTTATTATCAGTCAAAAT	134	76	Mapped	8	48	49	7.8	3.7	59.7	3.6	57.7	2.6	57.3	2.5	55.2	0	82.9	0	74.4
20620_1419	ss2137299501	[A/G]	CGCTTTGCTCTCCTCTGGCTTAAGAACAGGTGGTAGGGGCACACCCAACTGCTCAGCCAGGAGGCGGCTCTGTTCACGCCGGTCAGACAGGTACATCTT[T/C]AGCAGGTCCCCATACCGTTTCTCTGCCAGAGAGAGCTCTTCTAGCAACCTGAGATTCTCCGCCCTGGCTGCTTGGAACTTCTCCTCCGCCCTGGCTGCTT	204	197	Mapped	8	49	50	18.7	0	63.4	0	61.3	0	59.9	0	57.7	0	82.9	0	74.4
16894_441	ss2137298914	[T/C]	TGCTCATCAATAGGTTTAGGAAGCGATCAGAAGACAACGATCAGAAGACAACGAGCCAACTCCAGAAGAGAATATCTTCAATTTCTGGATTGACTACTT[T/C]GTGGAGGGCACCAAGACAGAGTTGGGGGATGTCATCCGCTTTCCAATTCTGATATTGGAACCAACGGGGATGTACCAGCCAAGTTATTATTTACCCAGCT	204	129	Mapped	8	50	51	0	1.6	63.4	1.6	61.3	0	59.9	0	57.7	2.5	82.9	2.4	74.4
62855_1030	ss2137304866	[A/G]	TATCTTCTGAATCAACCCTGCTGAATAAGGGTCACAGTCAGCGTAGACAGCGAAGACCACCAGACCAGCGAAATTTATGAGAGACCAAAGGACCACCAA[A/G]CCAGCGATGTTGATAGCCATCACCAGGTAGACTTGTCTGATGTTCTCGACGGACGCCCATCGCTGGTACTGGGCCTGGGACGTCCCCTGCATGCTGATGG	204	103	Mapped	8	51	52	5.7	1.4	65.1	1.4	62.9	2.2	59.9	2.2	57.7	2.5	85.4	2.5	76.8
LV1143	rs159816194	[T/C]	GACCCATACTATGATGATGATGATAAGGGCTTTGAAAAGTGCTACGAGCAGTGCCTCCGATGCAGTGAAGGATTCCTGGATTCACTGAAGTAAAGTGGTG[T/C]GGTGCAAGGAAATACTNTTGACTGCAGTATATTACAGTCAAGAATGNGGAAGAAGAACATTGTTAAATGAATCTTTCAGTAGTAGATAGATAACACANAG	205	219	Mapped	8	52	53	15.7	0	66.4	0	64.3	0	62.1	0	59.9	0	87.9	0	79.3
43768_2092	ss2137302999	[T/C]	TCGATTATTTCGAAGGATAATCAGAATGTGAGATATTGTTCTTTATCTGTGCGTGAAGCTAACAATTGTAAAATTATTTGGGACCGAATGCCGGGCCAA[T/C]TACCCTGTGACGTCACTGATAGAGGAACGAACAGTTTTCATTGTGACAAATGTAAAAAGAAAATATGGATGAGGGTAAATATCGTGTGCTCTGCGAATAT	204	187	Mapped	8	53	54	27.1	1.6	66.4	1.6	64.3	1.5	62.1	1.5	59.9	3	87.9	3	79.3
75264_4331	ss2137305942	[T/C]	GGTAAGTGCATTTAAAAAAAATCATTTTGGCTAGGTATATGTGATATATTCCTTGCTATAGAGGCACCCAAGAAGGCCTATTATGTATTTGTTTTTCCC[T/C]TTTATTTTTTTATTCCACTCGGTAAAATAGAAAATCATAAATCATTTCATTTAAAAATGTGCCCCTCATGTCCATACAAACACTTGTTCATACCACAGTA	204	209	Mapped	8	54	55	62.9	0	68.1	0	65.9	0	63.6	0	61.4	0	90.9	0	82.3
3761_303	ss2137302235	[A/G]	TACATTGTGTACTTTAAACAGCACTGCATAGCTTGGGAGTAAACTGCTTTAAGCTCTTCTTAGCCGGAAGTCTAAAAAGTACCTCGTATTTATATGGGC[A/G]TGTTGATGTACCAGAAGATAAAATGTTAAAGAGCCTGCCTGAAGTAAAACCAAAGAGCTGTCACGCAGTTACAGGTGTTTCATCTTTTCTGCGCACCTTT	204	209	Mapped	8	55	56	4.9	1.4	68.1	1.4	65.9	1.9	63.6	1.9	61.4	0	90.9	0	82.3
28606_499	ss2137300888	[A/G]	NNNNNNNNNNNNNNNNNNNNNNNNNNNNNNNNNNNNNNNNNNNNNNNNNNNNNNNNNNNNNAGGTACTCCGTCGAGGTCCAGGTGTGGGACGACGGTTA[T/C]GCTTACGTCAACAATGGATATGAGAAGTCGAATCAACAATTTCTTAAAACCCCGACCTACTGCTGCGGGAGCGTCGTGCCCGCGAG	190	115	Mapped	8	56	57	19.6	0.9	69.4	0.9	67.3	0	65.5	0	63.3	3.9	90.9	3.8	82.3
12389_1974	ss2137298202	[T/C]	CAGGAGGACATCCCGGCACTCAGCCTCACCAGCCCCGAAGAAGGGTGAGGACAAGAATGGGCGAAGGATCAAACGCACAAGAGGCTCAGATGATGCTTC[A/G]GGTCCTTCCACACCGAACAAAAGGAAAAGGAATGGGGGTGATATTTCTGGCCTTAGCTCTGAGGAGAGTTCAGATGAAGGAGATGGTGCAAGTGGAGAGC	204	143	Mapped	8	57	58	7.5	0.7	70.4	0.7	68.2	0	65.5	0	63.3	0	94.8	0	86.1
43746_55	ss2137302996	[T/C]	CGGAAGCTTTTCGTCGGGTTTCTTCTTCTGCGGAGGACGGGACGGGGGCAAAAT[A/G]GAGCTTCCTTCAGTCAAGCCTTTTATGTGTAGTTTGAAGTCCATACACACTAGCACAAAAAAGNNNNNNNNNNNNNNNNNNNNNNNNNNNNNNNNNNNNN	159	241	Mapped	8	58	59	17.8	0.9	71	0.9	68.9	0	65.5	0	63.3	0	94.8	0	86.1
18381_1976	ss2137299145	[A/G]	TGGACTCTTTGTCTTTTCAACCTTAGAGGCTTTCGGAGTACCTCGTTTCTTATTTGCAAGTTTTTCAAGGTTCTTGCGAATTGTTTCTTCATTCAAATC[A/G]TCATGAATTTCTTCTACTTCTTCTTCCTCATTACCAACACCATTTTCATTAATGGTGATNNNNNNNNNNNNNNNNNNNNNNNNNNNNNNNNNNNNNNNNN	204	191	Mapped	8	59	60	0	0	72	0	69.8	0.6	65.5	0.6	63.3	0	94.8	0	86.1
47095_400	ss2137303352	[T/C]	TGCGGCGTCTGCGGCGACAACTGGGCCGNNNNNNNNNNNNNNNNNNNNNNNNNNNNNNNNNNNNNNNNNNNNNGACAACGAGGCTGGAGGAACGTACGG[A/G]ACGGGGCTCATCGTCGCTAACTTCGCCAAGGGACAGGAAGTGGACGTCGAGATCGAACTGACGACGACCCACCAAGGCTACTTCGAGCTGCGTCTCTGCG	204	86	Mapped	8	60	61	7.8	0	72	0	69.8	0.7	66.1	0.7	63.9	0	94.8	0	86.1
58505_1875	ss2137304490	[T/C]	GAGGACAGCAACTCGGAGGACGAGTCCGAGGTTGTCTGACTGTGAGTCGGAGGAAGAATTTGTGCCCCTGGACACTTCATTGGACTCTGATGAGAATAT[T/C]ACCAAGTATGTCAAGTGCCACAGGGCTCGTACCACCCCTGGT	146	262	Mapped	8	61	62	19.6	0	72	0	69.8	0	66.8	0	64.6	0	94.8	0	86.1
28146_602	ss2137300822	[A/C]	ATCAATTACTGTGGTTATAGATAAAACTGTATTGCAAGACATGGCACAAAATGGCAAGAACTTGACATAAATAACAAAGATGGGGCTTAATGGAACTAG[A/C]CATCACTGTAAAATTATTATAAACAAGAAATTGGGAATAATATATGGTGCCGCTACATAGTATAATGAAGTATAATGTAAAGATACACTATATTTCAGGT	204	115	Mapped	8	62	63	18.1	0	72	0	69.8	0	66.8	0	64.6	0	94.8	0	86.1
74516_383	ss2137305882	[A/G]	CGTCCTGTATCTGTGTAGAAATATCTCACTATATTTCACTGCCAATTTTATCGACTGCATACGAGGGCAGAGCCTTCAGTATTCTTAAGAAAATAAATA[A/G]ATATTTAACTCCACGTTTATTTCAAAATAATTATCGTCGCTTCCTTGAGCAANNNNNNNNNNNNNNNNNNNNNNNNNNNNNNNNNTGAGCAAGTTGCCTA	204	28	Placed by LODE	8		64		0	72	0	69.8	0	66.8	0	64.6	0	94.8	0	86.1
59635_2259	ss2137304595	[A/G]	GATTTCCAGCTGCCTTTGTATCCTGCCCTTGCATCGTTCACGGTAGTCCGTCTGTGTCCGATTATACTCTGTCATCACCTCTACAAATTTACGACTCAG[T/C]GTTGAATGTTGAGTTTTCTTTATCCTTAGATCTGCACTTGCCTTACTAATGTGTTCTTCTGATTCAATGTTTTGCTCAATCACTTTAAGCTTGGCTCTGA	204	203	Mapped	8	63	65	11.5	0.4	72	0.4	69.8	1.3	66.8	1.3	64.6	0	94.8	0	86.1
28544_328	ss2137300880	[A/G]	ATTCCTTACTGATTAGTAATGAGCAGTTTTCGTATATATGGTTTTAAGAAATTCTGTGATTGATCTCAGTGTAAATTCATGAATTTAATCCGCTACCGA[T/C]TGGGCTGGCATGTACGTGCATGTCACAGTGAGCTTAGCCAAATAATTGTTTTTCCAAATAGATAGCTACACAAGTGATGAATCACCAGTGAGCCAATTTC	204	169	Mapped	8	64	66	50.6	0	72.4	0	70.2	0	68.1	0	65.9	0	94.8	0	86.1
3113_330	ss2137301276	[T/C]	ATTTAATTGGTATGACATCTATTCTAGTATGGTGTATAATGTCACAGACATTAAGTATGAAATGGCCTGCATCCTTTATAATATTGGGGCTCTGCATAC[T/C]GAACTAGGAGCCATGGATGCCAGAAATACACCAGATGGGATGNNNNNNNNNNNNNNNNNNNNNNNNNNNNNNNNNNNNNNNNNNNNNNNNNNNNNNNNNN	204	252	Mapped	8	65	67	20.8	0	72.4	0	70.2	0	68.1	0	65.9	0	94.8	0	86.1
11615_351	ss2137298074	[T/C]	CATCACCGCTAATTTCACCAAGGGACAGGTAATCACAGTCGAAATAGACTTAACCACTAGCCACATCGGACACTTCGAGTTCCGTCTCTGCGTCAACAA[T/C]GCCCCGGACAAAATCATAACGGACGAGTGTCTGGACGAGCACCTCCTCCAGCTGGCTGACGGTTCGGGACCCTTCTTCACCGTGCCAGACTTCAATGAAG	204	114	Mapped	8	66	68	1	4.9	72.4	4.7	70.2	2.5	68.1	2.4	65.9	7.8	94.8	7.2	86.1
24224_548	ss2137300138	[A/G]	GAGGCTTTGTACATTATGTTTTATACGTAAGCAAAGATCATTTACGACTTTCTTCGGGTAAATGCTTCCTTCCTATAACGAATAGAAATCAAGTGAAGA[A/G]CGCGTATTTCAGTGGCTTCAGAGACCAATTATACTGAG	142	138	Mapped	8	67	69	6.7	2.8	77.3	2.8	74.9	3.7	70.6	3.6	68.3	0	102.6	0	93.3
33383_1365	ss2137301625	[A/G]	CTCTAAGGTACTTGTAAGCTGCCAAAAAACCACTTGTAAGCTGCCAAAAAACCATAGCTAGTCTAAACATAAATGTAAGTTCTGTGACAGTTAATACTG[A/G]ACGTTAGTATATTTAGATAAATTAGGTATGAAATACTGTA	144	207	Mapped	8	68	70	29.2	0	80.1	0	77.7	0	74.3	0	71.9	0	102.6	0	93.3
30586_318	ss2137301198	[A/G]	NNNNNNNNNNNNNNNNNNNNNNNNNCTGTATATAAATTCACACTTTTAAAGGGGCACTCGGCACTCAGTGAAAATTACTGTAAACATATCATTGACTGT[A/G]TCAGTAGCAGTGATAGTAATGTACCAGAAGTACTTGAAATGTCTAAATGATTAGAGGAANNNNNNNNNNNNNNNNNNNNNNNNNNNNNNNNNNNNNNNNN	204	240	Mapped	8	69	71	17.8	3.7	80.1	3.5	77.7	0	74.3	0	71.9	8.3	102.6	7.7	93.3
LV1142	rs159816193	[T/G]	TGTTTGAGATCCTGGGCACTGCCAGGAGTGTTGGTTGTTCCATTGATCACAAAAGTCCTTTGGAGATCCAGGAAGCCATACAGGCCGGGGAGATTCAAGT[A/C]CCAGATGAGTAATCGCCTCCACATTGCAGTTTTCAAGGATTAAAAGGTAACCTGTTGCTTTGACTGTTGCTNTTTGAAAGTCTGATATGGAGTCCTTCAT	205	90	Mapped	8	70	72	0	1.2	83.8	1.2	81.2	4	74.3	3.9	71.9	0	110.9	0	101
11982_1434	ss2137298134	[A/G]	TAGGTATAAAAGCCTCATCCTATTCTCACACCTCGATGAGGTCCTCTATTGTACTACCATTTCTGAATAAAAGTAATTTCAGAAGATATTGGTGTTTCC[A/G]ATACTTTTGTGTACACACTATGGATTTGTAGCTAAACTATTATTGAAATATATACATATATGTACATATACCTAGT	180	203	Mapped	8	71	73	19.1	1.7	85	1.7	82.4	0.1	78.3	0.1	75.8	0.9	110.9	0.9	101
20158_1354	ss2137299420	[T/C]	ACTTTCTTGCAACTTTGAAAGATTGACAAGGCAGAATCTCCTCAAAAGTTTCTCGTTTCGATCTTCCGGCAAGAGGTAATTGCTATGTCTTTTCTCCTC[T/C]CAACTTCTTCCTTTCCAATATCCTTCCTGTTTTCCTGCTTCGCCTCCGAGGGCCTCCGTCTGTCACGCTCGACCTCTCAAAATACGTTTCTTTTTCACTG	204	147	Mapped	8	72	74	0	0	86.8	0	84.1	1.8	78.4	1.8	75.9	0	111.8	0	101.9
41641_89	ss2137302746	[T/C]	ATTCTTTCATAATTTATTAAAATCCTAGGTATAAAATTAAGCATATGAGATCATTTATATACACATGCAACAATATTATTAACAAAAT[A/G]TACAAAAATACATCCTTTGGACACACACAGTCTTCTTGGGCGCTTTGAGATTCCTATATCACATACATTGAGAATTCTATTTAAATACATTCAAATACCT	193	123	Mapped	8	73	75	9	0	86.8	0	84.1	0.8	80.2	0.8	77.7	0	111.8	0	101.9
2912_755	ss2137300970	[T/C]	ACTGAGCTTGAGGGGTAACGATCTCTATGAACTTAATGGAGGATACCTCAAACTTAGCCAACTTAGAAATCTTGACCTCAGCAATAACAACTTCCAGGC[T/C]GTCGGTTCATCGGCCCTGATTGACCTTCCTTTCCTTGAAACCCTTGACCTGAGTGAATGCTCCATCGAGGCAGTGCCAAAGAACTTCTTCGACAACAGCA	204	126	Mapped	8	74	76	2.1	0	86.8	0	84.1	0	81	0	78.5	0	111.8	0	101.9
44977_328	ss2137303126	[A/G]	ACACACACTTATGAATGTTAGGCAATATTCAGAGAAGCTAGAGCTAGTTACTGTGATGTAGTGCTGACTTAGGTTCAGTACCAGAGCGGAAAAGTTGCA[A/G]AAGTTGATGTTAGGAGAGACGAGAACAGCCATCTCACAACACTTTTTTGCCTCTTACGAATCTCTTAATCACTGTGTTGGTCTCCTCGTTTTGTTGATGG	204	163	Mapped	8	75	77	44.9	0	86.8	0	84.1	0	81	0	78.5	0	111.8	0	101.9
76020_311	ss2137306020	[A/G]	GTGGTTGTTAGGAGGGGAAAAAATCCGTGAACCTTACGCCGGGNNNNNNNNNNATCCGTGAACCTTACGCTGGGATCTTTGTTCATGAGAGCAAAGTGG[T/C]TCAGTTGGGTACCTGTTTTCCCCGTTAGAATGTGAACGTGTTTTTAAACTATTTATTTTTTTCCACACTCTTTGAGTTATTCCATCTCTACCTCATTAGA	204	170	Mapped	8	76	78	24.1	0	86.8	0	84.1	0	81	0	78.5	0	111.8	0	101.9
SYG112	rs142459236	[A/G]	CCCAGCGCAATGCMGTCGCTCTCTGCTAAACAACCCYTTCCGAGAACTGGCCCCGGACCGAG[T/C]CAGAGTGCCACACGTGTCTCGTCCTTTCTCACGGGCCGCGGTGGCACTGTTACGTCACTCGAGAGAAAGAGAGACGTCTGGAGGAAATGAGGAAAGAGAGGAAGGCGGGAAGGTGAGA	185	241	Mapped	8	77	79	28.6	0	86.8	0	84.1	0	81	0	78.5	0	111.8	0	101.9
2872_93	ss2137300910	[T/C]	CTTGACATCTCCGACAACCACCTCACCCACCTACCCATCGGCAGCTTGCAGGACTCGTCCCTCAGGCGCCTCAACCTGGCAGGCAACAAACT[T/C]AAGCAGATCCCAGACACCCTCTTCGTCGACGGCGTCTCGTCCCTCGAGCTCCTCAACATCTCCAACAACCCTCTGGACAGACTCGTCAACAAGCAAGTCG	197	164	Mapped	8	78	80	4.2	3.9	86.8	3.8	84.1	1.2	81	1.2	78.5	8.8	111.8	8.2	101.9
16914_269	ss2137298921	[A/G]	GAGAACGCCATTAATTCCCCGTGCAACTTCCTGATTCAAGATCTACGAAGCAAAATTCCAGAGGAGAAACCATAAGGAAGGCATAGTAGCGAAGGTCAG[A/G]AGTCTAGACGCTTTCCCACTGACATGAACCGAGAAATGTGGAAGAAGGTTCCTCGCTGATTTGCATTGCTGTTTCTGGATCAGGGGCTTCCCTTGCGGCC	204	218	Mapped	8	79	81	18.4	0	90.7	0	87.9	0	82.2	0	79.7	4.8	120.6	4.6	110.1
22889_936	ss2137299900	[A/G]	CCCCCCCCACGACCAGGCCGTCACTCGCCTGGCGTCCGCTCTGGTTAACCTGCAACGCTACCCGCAGCCTTCCATGTTCGGCGAAGGGACGGAGGCTGA[T/C]CTGCTGACTCTCATGGCGCACAAGGCATCATGGCCACACAAGCTGGTGTATGCAAACACATGGTTATTTGAGCCCCTCCTGAAGGTGATCATGTCTCGCA	204	123	Mapped	8	80	82	4.5	2.5	90.7	2.4	87.9	0	82.2	0	79.7	0	125.4	0	114.7
28684_2591	ss2137300904	[A/G]	TGAAACTGGAGGATAAACCATATTATCATGGCTGGGTTCTGCAGGATAGATCATGTCTGAGGGAATGTCAGGCATAAGCTCTGATGTACCTTTTGAGGG[A/G]AAAAAAGAAAACAAAAACGTAAATATACAGACGTAACTTAACATACATGTCTCATCAGGGACAAACTGTATTGGCATGGATAGAGATGAAATCACGTTTT	204	273	Mapped	8	81	83	16.9	0	93.2	0	90.3	0	82.2	0	79.7	0	125.4	0	114.7
46536_786	ss2137303291	[T/C]	TCCGAACCTTCACTTTCCTGAAATTATTCCCTCGAAGACGACGGGCTTTGTCGAGTCCTATTTCGACATGCTTTCAGAAGAGCAGCAGCGCGACCTCAT[T/C]GAAATATACCGGGACGATTTTGAAATATTTGGCTATCACCATANNNNNNNNNNGATTTTGAAATATTTGGCTATCACCATAGGAACCTTATTTAGATTAC	204	141	Mapped	8	82	84	5.7	1.8	93.2	1.7	90.3	3.7	82.2	3.5	79.7	0	125.4	0	114.7
17480_122	ss2137299006	[A/G]	TTCAGTGAGATATTAGAAGATGACATAATGCATAATCCTGCAGGGGAAAGGAAGCACATTAGAGGTAAGAGGAAGGAGAAAACCACAGAGATGTCGGAG[A/G]ACCCTGCTGTTGCAGCCCACACGCAGAAAAAGAACAAAGTCAGAACAAGGGAGATGAAACTCAAGAAAAGCAAACCTGAGTCTGAAAACAATGCTGAGAA	204	87	Mapped	8	83	85	9.6	0	95	0	92	0	85.9	0	83.2	0	125.4	0	114.7
2498_1310	ss2137300261	[T/C]	NNNNNNNNNNNNNNNNNNNNNNNNNNNNNNNNCCCCCCCCCTCCATAGCACTGTTTAACAAGAGGAAAATCCTGCTAGAAGCATTTTAATCATTATATT[T/C]GTTCTTTTAGTTGATTGTGGTATGACACTTTTTGTCAGTTTTATTTATTTAT	156	159	Mapped	8	84	86	12	0	95	0	92	0	85.9	0	83.2	0	125.4	0	114.7
20284_3061	ss2137299444	[T/C]	TCCTTATGAGTATAAAACTAGTAATCGCTTTAGATCAACCACTGTGAGGAGATGGTCCCCTTGAGAATGACTGTGCTAGTATTACCAATTCTCTTGTCT[T/C]TTAGTACTCACTGACACAGTAAATTATTTATCACTGTCCTTAATCTGCTTGACCTTGACACTTACAAGATTTTGCAGTGTGAAGAAAATACNNNNNNNNN	204	147	Mapped	8	85	87	4.8	0	95	0	92	0	85.9	0	83.2	0	125.4	0	114.7
45606_134	ss2137303188	[A/G]	CAGTTTACACCGAGATCAGGCGGGAGACGCGACCATCACTCCGCCACAGGGAAGTTCGGGGCAAGAAACACGCGACTTTCATTCCTTTTTTCACAGAAG[A/G]GGCGATCCGTCTGAGTTATGGTCGATTTCAACGNNNNNNNNNNNNNNNNNNNNNNNNNNNNNNNNNNNNNNNNNNNNNNNNNNNNNNNNNNNNNNNNNNC	204	161	Placed by LODE	8		88		0	95	0	92	0	85.9	0	83.2	0	125.4	0	114.7
SYG449	rs142459560	[T/G]	TGGCTGTTTATGGCATCCACAATGCCTCGCAGTGACTGCTTAATTGGGAACTTTGCAATATCCCACTGGAACTTGGTGAGATATGTAGCCAAGTCCMCTAAGAATTAGAAAATAAAACTGTTAATTGGTTAAGATTTTGAGGAAAAATTATATTCTTAAAGATATATACAGAGACAGAGAATGAATACAGAATAGCAAATGTGCACATGGCTCAAATAATCATAA[A/C]AGAATCAGGAAGAACTGTGGTAATTCGTCTTACTTTGGTTGGCTAGAAGATTTTCGGCCAGCTTGTCTCGCTGGTCCTCCANAACCTCACCCAGGTAATTGGCCATCTTTCGGGTGA	347	99	Mapped	8	86	89	0	0.2	95	0.2	92	0	85.9	0	83.2	0	125.4	0	114.7
SYG222	rs142459342	[C/G]	GGTTTGAGGTAGACAATGTTGCTGTAC[C/G]AATCTTATGTGCTCCTTGATACAGTACAACCAAGAGTTTGTAATGACTAAAAGATTAAGAATTTGAGGATCAGTTCATAAGATTCATTGCTGTGAAAAGTCTCCTGCACCTTAGAAAATAATGTTTGTTTGCTGATCTGG	172	141	Mapped	8	87	90	8.4	1.5	95.1	1.5	92.2	0	85.9	0	83.2	8.4	125.4	7.8	114.7
54208_227	ss2137304063	[A/C]	TCCACCTCCGCCTTTAGTACCTGGCTGCACCTCAGATTACAGCAGCGGGGATGCCAAGTTGAGAAAGATTGCTGATGACCTGCGAGAAATTATGCCACT[A/C]AATGCAATTCTTCCCACTGAGCAAATAACTTTTCCATCTGTCGGAGAAAATGCAGACTGTGACCCATCTCATACATTACATGTTGATGCATTCCTGTATG	204	99	Mapped	8	88	91	8.4	0.1	96.7	0.1	93.7	0	85.9	0	83.2	0	133.8	0	122.5
50710_192	ss2137303730	[T/C]	CTTGTTCCTCGGGAGGGAGAACATATACTGAAGCAATGTCTCCCAAAGGCGTTTGAAGGACAGAGAATTAGGGAGTTGGTAGTCTGCTAACATATATTT[T/C]CCCAGAACTTAATTTTATTAGATATCACAAGTTCGATCGCTGGCACGTAAATGGATCAGGTCAAAGAGAGAGCACCAAGTTTCAGNNNNNNNNNNNNNNN	204	228	Mapped	8	89	92	13.7	3.6	96.8	3.5	93.8	3.8	85.9	3.7	83.2	1.5	133.8	1.4	122.5
20431_451	ss2137299473	[T/C]	GCGGTGTAAGAAGTCATTCACGGAGGAGGGTATTGAACTGCAGTTGGGGACAAATCACATGGGACATTTCCTCCTCACGAACCTGCTTCTGGACAAGCT[T/C]AAGGCCTCTGCACCAAGTCGCATTATAAATGTCTCCAGTGTGGCGCATATGAGGGGTAGCATCAAATTTGACGATTTGAATAGTGAAAAGAACTATGATG	204	256	Mapped	8	90	93	12.3	1.5	100.4	1.5	97.3	2.4	89.7	2.3	86.9	0	135.3	0	123.9
72900_513	ss2137305743	[T/C]	TAGTCGTCGGCCATGTTACAAAGAAGCCAAACATATTATTGTTTTTTTTTTTACACATCGTATAGTTATCTTCAATTACGTCTCTCTCCTCATTCTCGT[T/C]GTATTTCAGAATTCAAAGGAAATAACCAAAAATCACTTTTACATTTTCTCGACACAGTTCAACCCTCGCCGGAATTCTGCCTTATGTAAATTGCCCAGAA	204	195	Mapped	8	91	94	31.6	0	101.9	0	98.8	0	92.1	0	89.2	0	135.3	0	123.9
66897_479	ss2137305231	[T/C]	TAGTCGTCGGCCATGTTACAAAGAAGCCAAACATATTATTGTTTTTTTTTTTACACATCGTATAGTTATCTTCAATTGCGTCTCTCTCCTCATTCTCGT[T/C]GTATTTCAGAATTCAAAGGAAATAACCAAAAATCACTTTTACATTTTCTCAACACAGTTCAACCCTCGCCGGAATTCTGCCTTATGTAAATGCCCAGAAA	204	105	Mapped	8	92	95	0	0.3	101.9	0.3	98.8	0.3	92.1	0.3	89.2	0	135.3	0	123.9
26787_39	ss2137300584	[A/G]	AACAAGTTGCGGTGTGACTTAAACGAGGCAAACCAACG[T/C]GTAGCCCTGCTGGCCCAGGAGCTTGATGACCACAATGCCCACATGGAAGCATCATCGCAACATCAGATCCAAGAGCTAGAGAGACAATATCGAGATCAAG	143	65	Mapped	8	93	96	11.2	1.9	102.2	1.9	99.1	2.2	92.4	2.2	89.5	0	135.3	0	123.9
23617_1709	ss2137300035	[A/C]	TACATTATTAGGTTGAACAATACTGGTCATGGCATCTCCCAAGCAAGAAATGTGCAATGAGAAAAGAGCACTGAATACACAAATCAAAAGTACTACTTA[A/C]AGTGTACTGTACTACTTAAAGTGTACTATAATTATAATAACCCCTTGACTGTTCAAAAAAAAAAAATTATGTTATTTTACTGTATATAACCAACCTTTAT	204	175	Mapped	8	94	97	8.7	0	104.1	0	101	0	94.6	0	91.7	0	135.3	0	123.9
72382_849	ss2137305697	[A/G]	TCAGGAAGGAGAAGCACCCAAACAGGTCAACAAGACCAAAATCTATTATGGACTTCTGAAAGAGCCAGAGCTGCCAAACTTAGCAATGGAGGAAGAAGA[A/G]GGTGAAGAAGAAGGAGATAAGCCAAAAAAAAAGAAGCCAAAGAAAGATGCCCTTCAGAAGAGCAAAAAAAATGATCCAAATGCACCACCTACCTACAGAA	204	117	Mapped	8	95	98	7.8	0	104.1	0	101	0	94.6	0	91.7	1.3	135.3	1.3	123.9
48556_815	ss2137303501	[A/G]	TGAGCCTCCAAAGGGTGTCTTGTTATTTGGGCCCCCAGGAACTGGCAAGACTCTTTGTGCTCGTGCAGTGGCTAACCGAACTGATGCCTGCTTTATTCG[T/C]GTTATCGGCTCAGAATTAGTCCAGAAATATGTTGGAGAGGGAGCTCGAATGGTGAGAGAGCTTTTTGAGATGGCCCGCAGCAAGAAGGCTTGTCTCATCT	204	82	Mapped	8	96	99	11.4	0	104.1	0	101	0	94.6	0	91.7	0	136.6	0	125.2
34231_963	ss2137301740	[T/G]	TTCTGAGGAAGTTGTGCCGTCGGTTGAGGCAGGGACTGAGTCAACCATTCAGACTAATGCAACATCGGAGAGGGAAGAATGGTGGGACTTCGTGTGGGA[T/G]ATGGGGAAATTCAAGGGCGTTCCCGTCCTGCTCCTGCTGATCGTCACCCTCATCGTCGGGCTCGTCCTCGGCGCCCTCTGCACGCTCTGCTGTGAGGTCT	204	145	Mapped	8	97	100	11.1	0	104.1	0	101	0	94.6	0	91.7	2.5	136.6	2.5	125.2
34705_277	ss2137301817	[T/G]	CAAGAACCCTAAAGAAANNNNNNNNNNNNNNNNNNNNNNNNACGAAGGTCTAGTAAATGTACCTCATTATTGTGTGAAGTTATGCATTCTTCGTTACAG[A/C]CTTTTAGAAAACTTAACGTAGCTTATTGTCCTTCTTTGTAAACCGCATGCTAATTATCAGTGGTCTGCTG	174	244	Mapped	8	98	101	16.6	1.1	104.1	1.1	101	3.1	94.6	3	91.7	0	139.1	0	127.7
9347_628	ss2137306360	[T/C]	CCAGTACGTGGTCCTGAAGAAATGCCTTCCAGAGGGTAGCTTCTGTCAACAGACGAATGCGGAGTGTCTTCCTTCAGCCGTGCAAGTTAAATGGATTCC[A/G]CTGTTTGTCCAGTCAGATGAAGCCGGATTTCTGACGTATCATCTGGAAGTGCCTGAAGACCAGTCCTGTGAATGCGTGATGCAGAGCGAACTACGAAGAA	204	140	Mapped	8	99	102	15.4	4.7	105.3	4.5	102.1	5.3	97.7	5	94.7	0	139.1	0	127.7
LV0846	rs159816191	[A/G]	GACATTACTCGGATGTCTTGGTCAAGATCAAGCAAAGAGAGAAATTAGTCACAACTTATAACATGACCTACGACTGAAATGGGAAAATACCCCTTTCGTC[A/G]WAATGATTAAGRTMAGCTGATCATCGCAGGGTCCATGGCTTACCTCAGCTAAGGGCACTTTTATGGTCCAACTCTCGATAAGAGAGTCAAAGGTCGCCGT	205	159	Mapped	8	100	103	22	0	110	0	106.6	0	103	0	99.7	0	139.1	0	127.7
45028_160	ss2137303128	[A/C]	ATACCTTGCTCTATCCTTGTAACTACAGCATAAAAGATTTTATGGGCCTACTTTTGTGTGGCTGTAACTCAATGACTGCAGGCAGGGCTAAACAAGTTA[A/C]CAAGTTGTTTAGCACACAACTTAACCCATTGGCGCCGG	142	190	Mapped	8	101	104	0.6	3.8	110	3.7	106.6	0.3	103	0.3	99.7	0.6	139.1	0.6	127.7
25497_456	ss2137300347	[T/C]	TTTACATATACAGTTATTATTTTTATTTTTAGAGGAAATAGTGTAATGTAAATTCAGAGGCCAGTAATTTGGCTGTCATTTTAGTCTAGGTCATCTTGC[T/C]TTTCACTGTCATAATCTGATTCAGTTACACAGCTTTCCATCAATCTTAATTTATTTCAAGGTAAATGAAATCTAAGGTAACAGTGGTA	192	145	Mapped	8	102	105	3.9	3.8	113.8	3.6	110.3	0	103.3	0	100	14.2	139.7	12.6	128.3
53063_382	ss2137303951	[T/C]	TCGATGTGCCTGCTCTTTGGTGGCAATCATGTTGACATTGTAAGCGATGAGGAACTTCCTGACGCCAGTCACGGTAGCGCCCCAACTGGGAACGAAATC[A/G]CGCGTTCCGTAATCAGGACCCCACTCTTCCTTTGTCAGTTTTTCCTTGAGGCCTTCATACTCTCCCG	171	93	Mapped	8	103	106	8.4	1.3	117.5	1.3	113.9	4.9	103.3	4.7	100	3.4	153.9	3.3	140.9
5330_583	ss2137303975	[T/C]	ATATAAGATCCGAATACTAAAGTGAATTGGTTTAATTCAGCGCCTTACACACCACAGCTGGCAAATCTTACAATCTATTATCTCTTTGTGATTTTGCCG[T/C]CAAGAACATTTGATCCGAATACACGAATAAATCAGTCTAATTCAACGTCTTATACATCACAGATGGCAAATGTTACTATTCATTCCTTGTGATTTGCCGC	204	189	Mapped	8	104	107	20.2	0	118.8	0	115.2	0	108.2	0	104.7	0	157.3	0	144.2
73037_1587	ss2137305758	[A/G]	TGGTAATGCAAATGAGACTGGGGAGGGATATGAAGATGAAGATGAAGAAATGGAAGAGGAAGGAGTTGAGCAGGAGGAAATGGGAGGCCAAGAGGGGGA[A/G]GAAATGGAAGGTGAGGAAGATGAAGAGCTTGAGGGTCNNNNNNNNNNNNNNNNNNNNNNNNNATTAGAAGGCCAGGAAGAAGAAGGCTTAGAGGGACAGG	204	163	Mapped	8	105	108	7.8	0	118.8	0	115.2	0	108.2	0	104.7	0	157.3	0	144.2
7962_379	ss2137306135	[T/C]	GACTGATTATTTTGGAATACTTTATCAATCAAGATTAATCTCAACTGTTCCACCCAGTCTTTATCTTTCCTGCAAGACTCTTCAGGTATTTCCGTCCCT[T/C]TCCACTCCGTCCTATCCTTGTCCTTGGCGATCCTACCCTAAAGTGTCCCTATCCCTGCCCTGTCCCTCCCCCCCTTACGTGACACCCCGGCCCATCCC	202	90	Mapped	8	106	109	23.5	0	118.8	0	115.2	0	108.2	0	104.7	0	157.3	0	144.2
59243_3104	ss2137304557	[T/C]	CGAATAGATGGTGGGACATGATTTTGTGTTGAAGCATCAGGACTGAATTTGTGGCCTGATGGTTGTCCTAGTAACCTAGACATGAGTTTAGGTTCAACT[T/C]TACCAGCAACAGGTCTCCTTGCTGAACTTGGTGACACTGGATCATCATAGGGTGCAATTTCATATGCAGTTTTAGGTTTTGCATCATAATGAGGACTCTG	204	136	Mapped	8	107	110	0	1.5	118.8	1.5	115.2	1.5	108.2	1.5	104.7	0	157.3	0	144.2
7724_122	ss2137306101	[T/C]	CACAGACGACAAAGGAAATCCTACTCGACAAGAGGGAAGCCATCGAGGAGGATCAGGAGACACATAATCTGAACACGTTTGAGGATTTGCTCGAGTTGG[T/C]TGGGACTCGAGGGCGGTGGAACGTAAGGATCTTTTT	140	63	Mapped	8	108	111	8.1	0	120.4	0	116.7	0	109.7	0	106.2	0	157.3	0	144.2
13554_50	ss2137298401	[T/C]	GACTGAAACAGAGAGATAGAAAGAGGAAGAGGAAGAAAGCGGGCGTCTA[A/G]AGGCGAAGAAATTCAAGGTGTTCGCAGGTGCAGAGAAAGCGGATTCGTGGATTCGTGGCCACGTCGGGATTTTATCGCGTTAAATATGGGAAGACGAGG	153	153	Mapped	8	109	112	15.4	0	120.4	0	116.7	0	109.7	0	106.2	2	157.3	2	144.2
27285_198	ss2137300667	[A/G]	GAGTGGTCACCATCGCCTTCGGGGAGAGCGCAGACCCGAAACTCGAAGAACTGGCGAAGAACACCAACGGGAAAACATTTACGGTGAAGGACACAGACA[A/G]CGGCAACCAGCTGAACGACGCTTTCCTTGGCGCCTTGACCTACCAGCCG	153	0	Placed by LODE	8		113		0	120.4	0	116.7	0	109.7	0	106.2	0	159.3	0	146.2
22121_120	ss2137299771	[T/C]	CTACTCTCTTTCTTCTCTCCTCTCTCCCTCTCCTTTCATGTGTCTGACGTCATGTCATTTTCTTGCTGTTCATCTCTGACCTCATTTCCCTTCCGCTGG[T/C]TGGCAATCTTGCGAGTCATTTCCAAACAGGTAAGTTCCGTGCCTCTCAGTGAGAATAATCGCATTACCGGCCCTCCTCCTCCTCCTCTTTCTTCTTCCCT	204	194	Mapped	8	110	114	9.5	13.6	120.4	12.1	116.7	12.5	109.7	11.3	106.2	13.7	159.3	12.2	146.2
34801_530	ss2137301831	[A/G]	ACAACAATCCATCTCCTTTGCTGGTTTGGGTCTATCTTGTCTGTTAGCAGAAAGGCTTGACTAGGTTATTCCTTTCAGCTCTATGTGCAACCAATACAA[A/G]AGAGTGAAAAATATGCAAGACATATCCCTTCCACTGCATCATCAAATATCACTTACTGATCTTCTCAAGACATTTCTGTTTCTCATACACTCCCTACCCT	204	118	Mapped	8	111	115	23.5	0	133.9	0	128.8	0	122.2	0	117.5	3.1	173	3	158.4
29860_1326	ss2137301081	[A/G]	ACTGCAAGAACTTGATATTGGTAGCAGTTCAGTTACAGAAGAAGGTATAATCAGCAAGTTGTGTGGCTTGCCATTTAAAACAGGTAGTGAAGTAGTTGA[A/G]GCTCTTAGAGATTATCGGTTTTCATATTCATCAACACACCTCAGTAAGTATCTACGGAGACTTAGTATGTCATTTCAGAACATCTCATCTACAGTCTATC	204	153	Mapped	8	112	116	32.1	2.2	133.9	2.1	128.8	2.1	122.2	2.1	117.5	0	176.1	0	161.4
9753_125	ss2137306420	[A/G]	AATCGGGTTTCTTTCCTGTCGCAGATATTTGTGAAATTAAAATAACAAATTACAGTCATCCTTAGTGATCGACTTCTCCCTCACGGACTACTACAAACC[A/G]CACAAGTATCCCCAAATAAAAAATACCGACAGTGCAATTATCAGAACTACATATCTTGCAATATGTTTTTTAAATCCATTGATTACAAAGAAAATAAAAA	204	254	Mapped	8	113	117	63.5	0	136.1	0	130.9	0	124.3	0	119.6	0	176.1	0	161.4
31132_268	ss2137301277	[A/G]	GTTTGCCCTTTTTTTGCATGGAGAACAGGGAGGTCCTACAAAAGTTATATGCAATATTGTAGAAGACCGTACAATCCACATGTTCCTCATAAATGATGA[T/C]GTAACACTTCAGTATTTCCTGCCAGCTGCAACCAATACATGATGTCTTTCCTTACTTGTGTATATGTGCATTAGAGCTGTATTGTTTTGATTGTAT	200	325	Mapped	8	114	118	54.5	0	136.1	0	130.9	0	124.3	0	119.6	0	176.1	0	161.4
66984_571	ss2137305238	[A/C]	TGACAATATTGGGTCTTCTTCGGATGAGGAAGAAGACGAAGAAAACACAAATAGTGCTAAGAGTGCAACTAAGGAAGAAGACAAGACGTACAAGATTCC[A/C]AAAGTCAGCCAGACTCCTTATGAGGAGCAAAACAGCCGAGAAACAGAGAAGGAGAAGGCTCGACGGCGCACCCTCAACTCAAGCATGGTACAAGAAGCTC	204	192	Mapped	8	115	119	31.6	0	136.1	0	130.9	0	124.3	0	119.6	0	176.1	0	161.4
1198_345	ss2137298133	[T/C]	ACATGCGAGGCTTGTGGTCCATGATNNNNNNNNNNCGAGGCTTGTGGTCCATGATGTGCCAGTGCAGCTGATTCCTCGTCGTCAGTGGCACCTATACCA[T/C]GAGCCAGAAATGCCCCAGTTCCAAGCTTCTGTTTACCTGCCTCCCCTCCGTCAGCT	160	202	Mapped	8	116	120	0.1	13.5	136.1	12.1	130.9	13.3	124.3	11.9	119.6	1.4	176.1	1.4	161.4
52669_353	ss2137303919	[T/C]	TAGAACTTTTCCATAAATTCTCTTCATGATCTTGGGAAGGATAAAGGCAAACTGTCGTATAGTGCCTATGTCCTGCGTGTGCCCCATCTGTTCCAGGAT[A/G]CCCTTCACTTCTTCCTCCAAAGCCTCTTGGTCCTGCTCATTCTTGGCTAACTGGCTGATGGTGTGCTTCACTCTCTCCGACCCCATCACTCGATTGAAGA	204	136	Mapped	8	117	121	20.5	0	149.7	0	143	0	137.6	0	131.5	13.6	177.5	12.1	162.8
51232_1866	ss2137303769	[A/C]	TGTCATGTGTTGGCCATTGGCACAGTTGACTAGCTCCTATAGGAATACCTATATCGTCTATTTAGTTGGGTGAATTACTGCTGTTTTAAATATCAAAGT[A/C]CTTTTTTCATTTCCAATTTTGTTTTAATAATTCTGACAATAAGGTCCTTTATAATCAATGGACAAAACTCATTTCTGTGTCACCTTAAAATGATAAATGA	204	208	Mapped	8	118	122	13.2	2.2	149.7	2.2	143	2.5	137.6	2.5	131.5	0	191.1	0	174.9
38249_2067	ss2137302309	[A/C]	CAGGAGAGTTTTATATACTGTGGGACATTGATTTAACTCTTAGATGCACTTTTCTGTTTTTGTTTTATAGGAGTCCTAATTTTTTTAGAATGGTATAGA[T/G]AGAGAATGCCATGGGGTCAGGATGATGACATAGATATTGCAGTTTTATTTATCAGCCAACATGACATTATTAATGAATAGTAATAAGATGTAGTTCTCTT	204	223	Mapped	8	119	123	14.1	0	151.9	0	145.2	0	140.1	0	134	0	191.1	0	174.9
26246_75	ss2137300489	[T/C]	ATATTCTGCAGCGACCGGAACTACGACAAAATGCTCAGGATAACTGGGAGACACTTCTGCCAGTTCCTCACCGA[A/G]ATGGACAACCTTCACTCACAGATGAAGTACGGCTTTCCGAAGATGAAGTCTCCCTCGATGGTCGTCACCGAGTACGACTCAAATGGTGCCGTTCTCCTCT	179	129	Mapped	8	120	124	4.2	0	151.9	0	145.2	0	140.1	0	134	0	191.1	0	174.9
29355_34	ss2137301008	[T/C]	GTTACACAAAGTCTCAGTTTCTCGTCTCATGAA[A/G]CCTCATTAACCATGTTCCTTATGGAAAAATCCATTTTATTTTCAGAAACAACCAAATGTGTGAAAGAACAATGACAATACTCTTGATTTTATTTTGGTGT	138	109	Mapped	8	121	125	0	0.7	151.9	0.7	145.2	1.3	140.1	1.3	134	0	191.1	0	174.9
9782_390	ss2137306428	[A/G]	TGTCCAGTATCATGCATTTTGGCCAGGTGGAGTACGGCGAGCTGACGNNNNNNNNNNNNNNNNNNNNNNNNNNNNNNNNNAGAGAGTGAAGGAGGAAGC[T/C]GGCTGCAAGACGACCGAGTTCACCAACCAGAAAATCTACGACGACAACCTGATCATACGTCTGGCAGAGGCGTGCGCGAACATCTTGGGGCAGGG	199	211	Mapped	8	122	126	39.6	1.3	152.6	1.3	145.9	1.2	141.4	1.2	135.3	0	191.1	0	174.9
16689_503	ss2137298869	[T/C]	GGCACTTGGCTGTGGCAAGTTGCACATAATGTCTGGACGCAGGAGCAAAGATCATGATGAGAGAACGCACTTGGCTACCTTGGAAGCGAATTTAAATCA[T/C]GCTGTAAGCCGGCTTTCTGCAGAGAATATTATTGGCTTAATTGAACCATTGAACCCTGTCTCTACACCTGGCTATTTTCTCAATAGTTTTGAGACTGCCC	204	170	Mapped	8	123	127	8.4	0	153.9	0	147.2	0	142.6	0	136.5	1	191.1	1	174.9
62629_315	ss2137304841	[A/G]	TTCACAAACTGTTCAGCATCATTTGTGTCAACCCCATACTGCCTCAGATACACTTCGAAGTTGTTCCTCACTTGCGTAGGTGTTGTGCCAGATTTACAC[A/G]TAGGTTCCTCGCTATTGGCCAATGATCTTAGTTGTTCGTCCGTAATCGCATGGCCAAACATGGGAGCCAGGTGAAGCGCCGTGTGATGGTAGCGGTCCTT	204	174	Mapped	8	124	128	0	0	153.9	0	147.2	0	142.6	0	136.5	0	192.1	0	175.9
8510_72	ss2137306225	[A/G]	AGGGATTCTATCTCACATAAATACCTCAGTACATCTGACATAAGATTCGAGTTTCTGAACCAATCCTATTG[T/C]TGGGTTGTGTTGTCTAAATGCTCAAGTATACTGTTCATTCTGGGTCTTGCTAGTATATTCAAGAGTGTGCGTTTGCAAGTGTGTATTTACTAATAGAAAC	176	100	Mapped	8	125	129	0	0	153.9	0	147.2	0	142.6	0	136.5	0	192.1	0	175.9
4514_22	ss2137303141	[T/C]	GGCCGTTTTCTGATCGTCGCC[A/G]CCATGGCATTGTGTTCAAAAGGTTAAACAGATCTATTTTGATTCTTCAGGAACGGATATCCTTGACTCCTTTTCCCGCTGTCGATGGTTCAATGTGCCCA	126	169	Mapped	8	126	130	11.7	0	153.9	0	147.2	0	142.6	0	136.5	0	192.1	0	175.9
5928_89	ss2137304562	[A/C]	GCAAGAGCTTCAATATATACGTTAGAATTAGTATAAGTAGCAACGGCAATGACAAAAACAGCGACATCAACTTCAACATCAATAGCAA[A/C]AATAGTAGAACGACAAACATATCGTTAACTTCGACACCAAAACCAAAATCAACAACAACTGCTCCTCCTCCTCCCA	169	50	Mapped	8	127	131		0	153.9	0	147.2	0	142.6	0	136.5	0	192.1	0	175.9
13346_434	ss2137298359	[A/G]	CGTACGTTTGCGTCCATATTTGAAAGGTTCATAATGGTATAGTAACAATCGACGTTAGAAGTCTGAGTAAATGCAGCTGATAACATATCTAAACAATTG[T/C]GAAATACATCTTTATTCGAAACATGTTCCAGTAACATATTCCAAGGGAGTGTCACAGCCATGCAGTGTGGACCTGGCCACGATGCCCGCAGCATCGCCAT	204	90	Mapped	9	1	1	11.7	0	0	0	0	0	0	0	0	0	0	0	0
57993_396	ss2137304445	[T/G]	GTTATGAGAAAATGTTCGCAGACATTTGTAATTTTATTAGCTAGTGTACGAAGAGGAGAAAATGGAGCTGAATGAAGGAGGAATCGAAAACTAAAGAGA[T/G]CTGTGATTGTTCTCCGTTGATTCCCCTTGCAAACCCCCCCTATATGCTGTTTACATCGACGTCTGATCATTACTACATCTGTTAGTTTTAAAATCAAATG	204	87	Mapped	9	2	2	0	3.9	0	3.7	0	4	0	3.8	0	3.4	0	3.3	0
25943_138	ss2137300431	[A/G]	CTCAGTAATGATTCTTTATTACCAAAAATTTTCTTACACAAGTGCTCCTGTCTATTATCAATTCATATGCTCCTCATCTTTACTAACAATAAACTATTT[T/C]AACATAAATCATTCAACTATCTATTACTCCTTCCTCATTTGGTACTCCAGAAAGCAACATAAAATGCACAAAATCAGAACTAACTTATAACAAAATAAAA	204	170	Mapped	9	3	3	8.2	4.4	3.9	4.2	3.7	3.2	4	3.1	3.8	5.6	3.4	5.3	3.3
71597_4267	ss2137305625	[T/C]	GGCCTCGGGTCCGTTCTGCTTCTTCTTGTTCTTCTTCTTGCCCGCGTCCTGCTCGTCGTCCTTGGCCTCGTCCTTGGCCTCGTCCTCCTGGGCCTTCTT[A/G]GGCGGCTCTTCCTTGGGCTTCTCCCCCTTGTACTCCATCTCCAGCTCCTGCAGCATCTTGTCCAGGTCCTCGTCGTCGTCGTAACCCTTCTTCTTTCCCT	204	187	Mapped	9	4	4	10.8	0	8.2	0	7.9	0	7.2	0	6.9	0	9	0	8.6
57625_229	ss2137304414	[A/G]	GGGACGACCAAGAACTTTCTCCATCCTCCTGGCGGCATGTCTCACCTGTCTCTTCGCCTACTACTACACCTCCGTCAAATCCACGCCCATCGGCTACAC[T/C]ATAGAGTCTTTGGACCTGAAGGAACTTGAGAATCTTTCAGCCGCCCTTCAACATGAGGCGGCCAAGGCGGACACGCAGGAAGCAGGCCCCGTCGCGCCCC	204	174	Mapped	9	5	5	1.8	0	8.2	0	7.9	0.5	7.2	0.5	6.9	0	9	0	8.6
6981_96	ss2137305474	[T/C]	GCAAGAGAGAGACTGAAGAGGGAGACTGAAGGGTGACATCCCACTACAAATGTATTTTTTATCAAGTGAAGTAAGACAGAAATGTAATCCAGTGT[A/G]CAATGAGGTGATTAAACCCATTAGAAGTGCCGGTGATGTTACAGTGTATAGCAGAGATTTGTGTATTGAGGCGGTAATTCTGTCTGGAAAATATTCCCCT	200	59	Mapped	9	6	6	13.8	0	8.2	0	7.9	0	7.7	0	7.4	0	9	0	8.6
29839_259	ss2137301076	[A/G]	ATATTTCTCCGAAAGTGANNNNNNNNNNNNNNNNNNNNNNNNNNNNNNNNNNNNNNNNNNNNNNNNNNATTAGGGTTTCCGTTTCACTTGAATTTAGAG[T/C]AAGATTTGAACAATTCATTAATGACGTGTGAATTTGAGGTAAAGAGTTTTCGTGAGGAAACCATAGATAGAAAAAAAAGCTCTGTTGAAATGATGCCTAA	204	194	Mapped	9	7	7	49.4	0	8.2	0	7.9	0	7.7	0	7.4	0	9	0	8.6
47105_455	ss2137303354	[A/G]	AGTACTAGTGGATGATGGATGAAAATGTCCTCTAATTATCCAAGGGGTGCTGTGAACAAGGTCCCTTTGGCGTGTTTGTGTGTGTATGTGCTTGTGTAC[A/G]TGGGTGTTTGGGTGAGGTTATGGTGTGTGTGTNNNNNNNNNNNNNNNNNNNNNNNNNNNNNNNNNNNNNNNNNNNNNNNNNNNNNNNNNNNNNNNNNNNN	204	75	Placed by LODE	9		8		0	8.2	0	7.9	0	7.7	0	7.4	0	9	0	8.6
43488_639	ss2137302967	[A/C]	AAAATATATTCGTTATATATATATCTGTTTTCTTTCAATTAGAGAACCGACTGCAAAAAACAAGCAGCAGAAATAGAAGCCAAGGTCATGAGAATGTTC[A/C]TTACCATTGCGCTAGTCTGACCTTGTGAACGGAGAGCAGGCGTCTTAACAAAACAACACGCTGGCGGTCTTTTAAAACTTACCAAACAATACTGCTCATC	204	252	Mapped	9	8	9	19.3	1.5	8.2	1.5	7.9	1.7	7.7	1.7	7.4	0	9	0	8.6
56440_87	ss2137304306	[A/G]	AAGCGCTTCAAGCCCGACATCGCCGGGGACCAACAGCGACCGCACTTCTACCTCAACCAGCAGCAAATGCAGATTCTACATTACCA[A/G]CAGCAGAACCAAGCAAGCCTAACACCACAGCAGCAGCAGCAGTTCCAGCAGCTCCAGCAGANNNNNNNNNNNNNNNNNNNNNNNNNNNNNNNNNNNNNNN	191	147	Mapped	9	9	10	0	0	9.7	0	9.4	0	9.4	0	9.1	0	9	0	8.6
7905_974	ss2137306127	[A/G]	ATGCAAAATGATTTGCAAACTGGTCCCACAATCACAGTTTTAGTATATTTGTATATTACTCAAAGTCAGCCTAAATCAGCTCATATTTTCCCTCTGTTC[T/C]AAACTGTACTCTTCATCTTCCATTTCTGACTCTGTGGGGATTTATGCACTTGTTTGTAGATATATATGCTTTCAGCAATTCTTTTTCAAAAGGTCTTTCT	204	39	Mapped	9	10	11	11.7	0	9.7	0	9.4	0	9.4	0	9.1	0	9	0	8.6
16312_35	ss2137298805	[A/G]	TCCCCCTTTCTCCTTCACCTTGGCCCTAATTTAT[T/C]TGTCTAATCTCCTTCCTCCTCTTTCGCATCTTCTTACCCTATTGTTTGGTCTCTATCTCCTTCGTTCTGTCTCTCNNNNNNNNNNNNNNNNNNNNNNNNN	139	35	Placed by LODE	9		12		0	9.7	0	9.4	0	9.4	0	9.1	0	9	0	8.6
20561_642	ss2137299492	[T/C]	TCTGCACATCTCCCGCAACTACACGGAAGGGAAGACGAAGCTAGCCGCGTGGTTCGTCACCAACTGCCACACCATCGGAGGCAGGGAAAGCCTCGTGTC[A/G]ACCCTCAAGAAGTGGATCGACATTGACGTGTACGGGGGCTGCGGACACCTCAAGTGCGAGAGGTCCCAGCAGTCCGAGTGCCACAGAATGCTCAATCGAA	204	160	Mapped	9	11	13	12.9	1.5	9.7	1.4	9.4	1.6	9.4	1.5	9.1	0	9	0	8.6
36638_363	ss2137302097	[T/C]	CCACAGTCTCACTAGCTGATATCAGACGATGAAGTGGCGAGAGGCAACGTTATGTTCCTATTCATGTTATGAAGCTGTTCAACTACCTAAGTAACACAC[T/C]TCATCCATCAAGCTTTCATNNNNNNNNNNNNNNNNNNNNNNNNNNNNNNNNNNNNNNNNNNNTGAAGGTTTCACCTGAAAACAAACACACTTGAAAGCTT	204	157	Mapped	9	12	14	8.1	0	11.2	0	10.8	0	11	0	10.6	0	9	0	8.6
31608_70	ss2137301355	[A/G]	CGGCCTCACACCAGCCAAAAGGCAGCAGCTGCAGAACACCGATGACATATCAGCCTTTTGCTGCATGCA[T/C]GGCATCCTGAAGAATCTTTGCTACCTCTGTAAAGGAGACCCTGACCAGCCGACCTACAAGNNNNNNNNNNNNNNNNNNNNNNNNNNNNNNNNNNNNNNNN	174	67	Placed by LODE	9		15		0	11.2	0	10.8	0	11	0	10.6	0	9	0	8.6
4080_516	ss2137302643	[A/G]	TGGGGCAAATAAGTTCATTGTGCAGTTAGTTGGCTTCTGTGAGGAAGCTCATGTGTACATTACAGAGTATCATCCTTTAGGCAATGCTGCAAACATTCA[A/G]AAGGTATTTAGTGAAAGAAATATTATGGGCCTGAAAGAGAGAGTTCAGTTATGCATAAACTATGTTAGTATACTGGAGTTCTTACACAACAGTCCTTTAG	204	88	Mapped	9	13	16	3	1.1	11.2	1.1	10.8	2.5	11	2.5	10.6	0	9	0	8.6
42535_61	ss2137302846	[A/G]	CGGCTTATATAACGCATGTGTAGTTAATGTAATCAAAGGTATGCTATTATTCATAATATT[T/C]CTAGTTACAGTCCATTTCCTAACCAACATTAAGTTAAAAAAGGGTGGGGGGGAAAAAAAAAAAAAAAAANNNNNNNNNNNNNAAAAAAAAAAAAAAATCA	165	74	Mapped	9	14	17	3.2	5.6	12.3	5.3	11.9	0	13.5	0	13.1	11.1	9	10.1	8.6
24007_403	ss2137300100	[A/G]	AATTATTTTTTCCCAGTTCAATCAATATTCTTTTGTATTTGTTTATATTTTTTATATTTAACGAAGTCCATCTTTGTCTCATTCTTTTACACATTTGAC[A/G]ACAAAATTGTTTTGCTTACACTAGTAATAATACTTGACNNNNNNNNNNNNNNNNNNNNNNNNNNNNNNNNNNNNNNNNNNNNNNNNNNNNNNNNNNNNNN	204	142	Mapped	9	15	18	0	1.5	17.9	1.5	17.2	4.7	13.5	4.5	13.1	0.9	20.1	0.9	18.7
15597_1389	ss2137298695	[A/G]	TTGGAAATGCAACCTATCTTATCTGTACAGAGCGAGCAATGGCAGAGTTTTGTCATACGAGAGGTTTCAGTTGCAAGAATAGGAGTTCAGTAAATAATG[A/G]CCTCCTCCTCCTCCTCCTCATCGTCTTTTCTCCTTTCCCTGTTTCCTCTCTCTTTCTTCACGTTTTTTTTTTTTTTTTTTTCTGTCCTGTTTTCTTCTTT	204	168	Mapped	9	16	19	0	0	19.4	0	18.7	0	18.2	0	17.6	0	21	0	19.6
72682_598	ss2137305717	[A/G]	AATTTATCACCTACAAATAAGTGCCTTAACCCTTTACCAAATGGAAGTATGAATTTGCCAAGATGCTTTTATAATGCTTTTGTGGAAAACAAGGCTTTA[A/G]TATTCCGAAAATGATGTTTTCACAAAGATAATCNNNNNNNNNNNNNNNNNNNNNNNNTAATCCATACATAAATGATTGCCTTGTAGTGAAATACAGAGTA	204	83	Mapped	9	17	20	3	0	19.4	0	18.7	0	18.2	0	17.6	2.1	21	2	19.6
27450_318	ss2137300698	[T/C]	GGTAGCTCTCAGAGGTGCGAGAGGCGGTGCTTGGGGGGAGAGGAAGGATGGCGGAGCCCCTAGAGGACCAAGAGAGGAGAGTCCCAGTCCACCTGCACT[A/G]CGAAGATCGTCGTGCTCCATGCTCCACTCTAGCCCAGCCTTCTCGAAAAAGCTGTTGGCCAAGAGGTCGCTTGGCACTGGGTCGTCCTCGGGGGATAGAT	204	212	Mapped	9	18	21	8.1	3	19.4	2.9	18.7	0.1	18.2	0.1	17.6	1.2	23.1	1.2	21.6
9876_338	ss2137306452	[T/G]	AACATGTGAAAAATGGCATACACTTGCTCACCCACACACTTGTATGCACATGCGANNNNNNNNNNNNNNNNNNNNNNNNNNNNNTGCGCACGTTCTCTC[A/C]CAGGAATATGGGTCTTCTATACTGGGATGTCAATATTTCTAACATGAGCGCTACTCATATATTTCCCACATTATTTTTGTCAGAAATCACTTTCCTAGTT	204	155	Mapped	9	19	22	10.5	3.7	22.4	3.5	21.6	11.1	18.3	10.1	17.7	0	24.3	0	22.8
4000_118	ss2137302528	[T/C]	AGCAAGTCCTTTTGTATCTACACCAAGTCCTGTAAGTCATTCTGTGACTCCTCCTGGTGTAACTCCTGCAAGTCCCTTTTTATCTAGTACAGGCTTTTC[T/C]GTAACTCCTTCAAGTGTCTCCCCCACAGCAAGTCCTCTAGTATCTGTTTCAG	156	148	Mapped	9	20	23	37.9	0	26.1	0	25.1	0	29.4	0	27.8	0	24.3	0	22.8
51234_1326	ss2137303770	[A/C]	TGCTACGAAAGGGAAGTCAATCTTCCTCGACCAGCTCAAGAAGTTCGTGGAATGGTTACAGAATGCTGAGGAGGAGTCCGATGAGTCTGGTGATGAAGA[T/G]GAAGACTAAACCATTATGCCTACAGAACTCAGGACTTCTACCAGGCCAATGTTCGAGTAAGATGTGAACCAACCACACGCTGCCAACCACAAAGGAGCCA	204	207	Mapped	9	21	24	28.9	0	26.1	0	25.1	0	29.4	0	27.8	0	24.3	0	22.8
8027_492	ss2137306148	[T/C]	CTTCATTAATGTGGACGACGGAGAAGTGATACTCAAATATAATCGCAATGCAAAGACAGCCTCGGGAGTAGAAAACCTTTACGCTCTTACTTGGTCGAC[A/G]CTTTCCCTGGATGAGTTTGGGCTGAAGAGGATGAACATCTTGGCAGCGGCAGGTGCTCGCTCCACGGTTCTACTCATTCACCCTGATGCCGGCGTCTGTT	204	151	Mapped	9	22	25	7.2	1	26.1	1	25.1	0	29.4	0	27.8	1.6	24.3	1.6	22.8
37997_280	ss2137302278	[A/G]	AATTGTTTCTTCTTGAACATTCTGCGTATTTTGCCAGAATGCGACTCGGTGCTACTTCATCTTTCGCTTTTCCACCTATCAGCTTTTCATGGCAAATTC[A/G]TGACATAATGAGTCTTTTCTCTCTCATTCTTTTACTTTTCTTATTTCTTACTTTTAATGGGTACATGGGAAGGGAAAAAAGG	186	110	Mapped	9	23	26	9.9	0	27.1	0	26.1	0	29.4	0	27.8	0	25.9	0	24.4
68145_205	ss2137305338	[T/C]	GCAGCAGCATGGGCTGCACCACCACCTGCTCCTCCCGTGGTCGGAAACGATACCGAGATAGGAATAAGTCGTGACAAGAGATATTACGACTGCTATGAC[T/C]ATGGTAATTGGTGTAATATGTGCGACCCATGTGTCCCGTGCTACAACAACCAACACTGCTATCAGTATAACTGCTACGATCCATGTTGGGGCTGGACAAC	204	189	Mapped	9	24	27	40.6	0	27.1	0	26.1	0	29.4	0	27.8	0	25.9	0	24.4
29451_248	ss2137301024	[A/G]	NNNNNNNNNNNNNNNNNNNNNNNNNNNNNNNNNNNNNNNNNNNCACATTTTTTTTTTAGACAAAGAAAATTAATGTTTATCGTAACATTTGTTTTGTTT[T/C]GTGTTGAGCAGAGTTTGCTTAACAAGCATAATCACACAGATGTTTTTACACACACGCACACTCATTCTCACTCTNNNNNNNNNNNNNNNNNNNNNNNNNN	204	216	Mapped	9	25	28	11.7	4.5	27.1	4.3	26.1	0.1	29.4	0.1	27.8	5.8	25.9	5.5	24.4
14516_154	ss2137298543	[A/G]	GCTCAATTGCCACTCCAAGTCTGCTATCGATGTTGCCCCCACCAGGGAGCTCCAAGAACGACTCTCTTATGAGTATAAGGGCCACAGTCTGTTGGAAGC[A/G]TGTCGCCAGGCTGACTCCACAAGGCTAAAGAAATTACTCTCAGCAGATGTTGTTAACTTTAAGCATCCGTACACAGGAGATACTCCCCNNNNNNNNNNNN	204	158	Mapped	9	26	29	14.7	2.5	31.6	2.5	30.4	7.6	29.5	7.1	27.9	0	31.7	0	29.9
4835_328	ss2137303478	[A/G]	ATGCAAACCTATTATAGAAATTAAGGAATAACCATCTATATTGCATTTCAAGTCATGCTGATCATATATCATTTTTTATGTACTGTCTAAGGGCAATTT[A/G]ATGCTTTTAAGTTTTGAAATGAAACCACAATGATGTTTTGATACAGATGCCAGTCTTGCAATCATTTGAGCTTTAAGGTGCTACAGTAACACTACTTTTT	204	255	Mapped	9	27	30	19.6	0	34.1	0	32.9	0	37.1	0	35	0	31.7	0	29.9
55985_2819	ss2137304260	[A/G]	GGCCGGGTTGATCTGTGTGAGCCCCAGCCGCATGTGGCCCGTCCATCCTGGCTCGGTCTTCTCAATCTCCACCAGGAAGATCTCCCCAGGATTGAGGGG[T/C]TGCTCGCTGATGGCCACCGCATCGGCAAAACTTGTTTTTCTATATGCAACTGTGTTATCATCGTCTAAAATAACGTTGGCTCCGTGGTTGGGGTGGAAGC	204	158	Placed by LODE	9		31		0	34.1	0	32.9	0	37.1	0	35	0	31.7	0	29.9
179_752	ss2137299073	[T/C]	GATTTGATCTGATCATATTGATTGATCAATCTTCATGTATTATTTATTTATATGTTCATTATATTCTACCTTTTTTTAGGGGGGAATACAGTTCTTCAT[A/G]GGAGTTGGCTACTTTTGTATAATAATGATTCACAAGTAATACTGTTAACCCATTGGTCGCGGTATTATGCAATATGGCGCGGATAGTAGTATTTATCTTC	204	163	Mapped	9	28	32	4.2	2.7	34.1	2.7	32.9	0.4	37.1	0.3	35	4.5	31.7	4.3	29.9
21407_260	ss2137299638	[T/G]	CTTCGCTTAGGTAGGAGAGAGAGAAACAATATAATAAAAACAAGACATTAAAATTAACGAACTTTCACAACTCCCAATAGCTTATCTGTGCCTGCCTAC[T/G]TTCATCCCTTTTTAATCTAAATCTCAAGTGATCAAAATCAATTATAAATACTCATTACTAATGCTGACGCTGACAATACGGCCAATACCTCACTCTGACA	204	132	Mapped	9	29	33	12.6	0	36.9	0	35.6	0	37.5	0	35.3	0	36.2	0	34.2
9669_161	ss2137306399	[A/G]	TCCCAAAGTGAGAAGTGATGAATGGTATGATATCGTTAATCAAACTGAAAAGTATTCCTTTGATGGAGAGATATTTGTGGTAGAGATTTGTGACTCGGC[A/G]CTCGTCCAGAACTGGGGGTCTCCAGCGGTTCTCAGCACCGTAGGAATTCCAAAAACAACAAATGTCCTTCCAAACGTTGTGAAAGACCAGTCAATTCAGC	204	45	Placed by LODE	9		34		0	36.9	0	35.6	0	37.5	0	35.3	0	36.2	0	34.2
40398_491	ss2137302583	[A/G]	GCTGGATCTCCGTCCATTCAGTGGGAACAAGGATGCCTTTGCAGACGAGACTCCCTGCCAGAAGAAGAGGGTCCGGAAGAGACGCAAGTTCTTTGACGA[A/G]TTGAGTCCCCCGGAGCCCACTCGACCACAGAAGGTGCCAAAGGCGAATGAGGAGGTCAGGGCAGCCAGCAATTCTAATATATTACCCAGTGCAATATCCT	204	78	Mapped	9	30	35	2.1	2.9	36.9	2.8	35.6	3.3	37.5	3.2	35.3	4.3	36.2	4.2	34.2
54695_1125	ss2137304108	[T/C]	GCCGTCATTAGACCAGCTTTGCCAGATGGTCAGTGAGAGAGAACAGCAATCGTCAGTGAAGGTCAGCCGTGCCCCCATAGTGCCAGTGATAGAAAGTAC[T/C]TCGGTCGCCCCACGGCAGCGGCCAAAGGCATCGCAGGCCCCACGGCAGCGACCAAAGGCATCGCAGCATCCTGGTTCCTTAGGGGGTCCTGTGGGGGCTC	204	122	Mapped	9	31	36	4.2	0.4	39.8	0.4	38.4	0	40.8	0	38.5	0.1	40.5	0.1	38.4
66525_252	ss2137305195	[T/C]	CCTTTTGATACCCCTCAGAGGTTCCTCAAATGTCCCTCAGATACCTCGTGTCCTCTCAAGATTTGCAGAAATGGGCTACATGTGTTTTGTCTATGCAAG[T/C]GGAGGAACAGAACTCGGATGATTGCTGTCCACAGGTAAAATGCCATTTCAGGG	157	96	Mapped	9	32	37	28	0	40.2	0	38.8	0	40.8	0	38.5	0	40.6	0	38.5
21230_239	ss2137299617	[T/G]	AGAATTCAAGAATGGATCCTTCTGCTCACTGGCCATGGGTCGTCATCTCTACGGCTGATGACGGCGATTCGTAAAATGAAAAGGAAAAGAACAAAACTC[T/G]GGCCTTTCGGAACACCACGAGTGGTGACGATGGCGAAACCACACAGTAAACGACCAGAGCTGTTCTCCAACCTGTGAACAACGACCGAACAAATGACGAT	204	170	Mapped	9	33	38	35.2	0	40.2	0	38.8	0	40.8	0	38.5	0	40.6	0	38.5
5518_270	ss2137304168	[T/C]	NNNNNNNNNNNNNNNNNNNNNNNNNNNNNNNNNNNNNNNNNNNNNNNNNNNNNNAACCGCTGCATGATTTTATACTTTCATCAGTATTACATAAACAGC[A/G]GAATAAGTTTCCTTATGCAATCACATATACTTTTGTTCATTATAATACAAGTTATGTACAATTACCCAAGCTACAGAACCAATGACATGATACCCGATTT	204	52	Placed by LODE	9		39		0	40.2	0	38.8	0	40.8	0	38.5	0	40.6	0	38.5
15109_497	ss2137298622	[A/G]	TTATTGGCGGCCAGGNNNNNNNNNNATTATTGGCGGCCAGGTTTACCAGACGCCCGATTTGGGTTCCGTCATCAATTCCAGAGTGCTGGGAGCAGTCAG[T/C]AACCTCAACAGCGCCTTCACGGAGATGCAGTCATTTTCACACTACCATCCATCCAGAGGGTACTGGTGGCAGTTCAGGAATCAGGGCGACCAAACAGAGC	204	167	Mapped	9	34	40	0	5.3	40.2	5	38.8	5.2	40.8	5	38.5	3.8	40.6	3.7	38.5
6499_796	ss2137305053	[T/C]	GGCGTACCCTGAAAGCACGCAGTCCTTGTCTACAGTCCTTCCCACACCAAGAGTCAATGGAAATATCCTCAGGGTTTCTTTGATCACTCCCTTCATGTA[T/C]GAGAACTGCGCCATGTGTTTGGGAAGGAGTGGACCCTCGTGATCACCCAGGACTGTGTCTACCTCCTCCTGCAACTTGGCTTGGATCTCGGGGTTACGTG	204	98	Mapped	9	35	41	2.1	2.1	45.5	2	43.8	3.7	46	3.6	43.5	0	44.4	0	42.2
36087_1588	ss2137302017	[A/C]	CGAGCAGAAGCTGGCTCGCCTCATGGCCCAGCCCGACCAGGTGGAGCAGTGGGCCCGGAAACCACCCCCGGTCGTGCATGACTTCGGGATCACCAACAT[A/C]GCCCGCTTCCCGATGCCCGAACGACGCGAAGACGACCAGGTCCTGGTGACGGATGCGACTTCAGTCGCCATGGTGCACGGGTTCACCCACATGCTCCTGT	204	101	Mapped	9	36	42	15.7	0.7	47.6	0.7	45.8	0	49.7	0	47.1	0	44.4	0	42.2
67436_1425	ss2137305289	[A/G]	TATCTTTATATATTCCCAATTTTCTTTCCTATTCCCATGACTATTTAAGGTGAATGCTTTAATATTGTAAAAACTATTTGTATGACTTCATGACAGCTA[T/C]GTTGGCATTGTGTGTAAAAGTTGTTTATTTTTTCTTTGTGGTTTTGGTTTTGTTAGGTTTGTCAAATGTAAACTGTGAGTAATGGATTTGAAGAAGCAGT	204	237	Mapped	9	37	43	24.1	1.2	48.3	1.1	46.5	6.8	49.7	6.4	47.1	1.2	44.4	1.2	42.2
7910_513	ss2137306129	[T/C]	NNNNNNNNNNNNNNNNNNNNNNNNNNAGACCAAACCGACGAGGCTCTTCCTTCTAAACTCGAGCTTCACGTCGTCCAAGGAGAAGGGGGTCTTGGCTCC[T/C]CCCGCGGCGACGATCTGGGCGAAGGCGTCGTAGTAGAAGGAGAGGAACTGGTCGAGGTGCTTGTTCCTGACGTCGCCCGTGAGGCTGGTGAAGAGGAAGT	204	40	Placed by LODE	9		44		0	49.4	0	47.6	0	56.5	0	53.5	0	45.6	0	43.4
642_906	ss2137304983	[T/C]	CATCTCTCAAGGCCGTGACCTCCATGCTGTGTGTCACGAGCCGTCTAAGACGATCGGATTCGCGTTCCTGACAGACGGCGAGCTGACACCTTCTACCTG[T/C]GGAGACGCTGCCGAGGTCTCCCTCCTCGTCGACACGCCCTGCCTCGCCCTCGTCAGCGTCAGCAGCGAATCCGCTGACGCCGCTGAGCTGTCAGTGACCC	204	184	Mapped	9	38	45	11.5	10.7	49.4	9.8	47.6	3.4	56.5	3.3	53.5	14.1	45.6	12.5	43.4
33110_2066	ss2137301589	[T/C]	CTTAGACTCCAGCTGCCACCTGTCGTTGTATTCTTTGCAAAATGCGATGGTCTAACACCTTTTGTCTAAACACTGTTGCCAAACCAGACACTAATCCAA[T/C]GACCCCCATGACTGTCTCAAAGATCCAAAAGTGCCGTTCTTCCAACCACACCACACGGTCACATTTTCTGAAAACCTCTCCAGTCTTTTTGCATTTTATT	204	227	Mapped	9	39	46	31.3	0	60.2	0	57.4	0	59.9	0	56.8	0	59.7	0	55.9
70044_464	ss2137305495	[A/C]	TGCAACATGATACTCGGCAATTCCAGACTTACAGTAACTCTCCAAAAGCCAACATCCATCGCCCACACTAACACCCTCCACATCAACCCAAGAAACAAG[A/C]ACATCACATCATCACTTGACGCCTCCTCCAGCACGCCCCACACAGACCCTCCCACGCCACACCAGACACACACCATCAGGCTCTCACGCCCACACCACGC	204	274	Mapped	9	40	47	48.8	0	60.2	0	57.4	0	59.9	0	56.8	0	59.7	0	55.9
36548_373	ss2137302084	[A/G]	CTATGACTTCCACCAGAACATCATTGGGAACCAAACGACCTTTCCTTGGGAGACGGTTGTTGATGACGACTACGGATATTTCTTCATCGAGGCTATCTG[T/C]TCCGTTTCTCTGCATCTTCTTATCGTCATTATCTCTGTTCCCTTGGGTTTCGCACTCTCTCGCATGTACTGGAAGGGGAACATCGCAAGCTACAGTGTGT	204	226	Mapped	9	41	48	10.5	0	60.2	0	57.4	0	59.9	0	56.8	2.4	59.7	2.4	55.9
27625_548	ss2137300734	[A/G]	TGAAGCTGCCATAAATTTAGCTGACAAATTGAGTGTAGTTGACACTGATGGTGTGGAACCTATGATCACTGTCCTGGAGGATAGGTCCCTTCCTCTTGC[T/C]GATGATGAGGTAACCACAGGTGACATGAGTGAAGAGCTATTAGGGTGTGCTGTAAAGACCCTTGAAGATTATTTTGTCGTTCCTCCGGGCAACATTGATT	204	49	Mapped	9	42	49	0	1	60.2	1	57.4	0	59.9	0	56.8	0	62.1	0	58.3
61848_117	ss2137304756	[A/G]	TCTAAGTACTTACAGAAGACCTTATTCATCACAGATCTAGATACAGTTTACCGGTCAGTCTATCGTTACACGTGAAATGCACAGAGGAACCTGAAAAGA[A/G]CCGATACAATCTGGAAAAAAACAGGTATGTATATCTTCGCCCCCTCCACTTACTTACACACCNNNNNNNNNNNNNNNNNNNNNNNNNNNNNNNNNNNNNN	204	47	Mapped	9	43	50	9.6	0	61.2	0	58.4	0	59.9	0	56.8	2	62.1	1.9	58.3
20198_467	ss2137299430	[A/G]	ACTCAGCACCAGCATTCAAAAAATAATCGCATTTCCCTAACCAAAAGCATTATGGAGGAAATCACTACTCTGCGTAATGGACTTCCACCAACTGCACAT[A/G]TGACGAGTCGAGGCAAGGCTTTTCTCCCTCTTCTCTCACTCTCTCTTGATATCCTTAGAAATTCCTGTCACCAAAGTTCGAGGAAAATGATTTGTTGACG	204	198	Mapped	9	44	51	8.6	3.2	61.2	3.1	58.4	2.9	59.9	2.8	56.8	1.9	64.1	1.8	60.2
11916_1726	ss2137298123	[T/C]	CATGCGAGAGACTGGCAACTGGTGAGAGGCATCAAGCATAGGCAATGCACTTTCTGTTTGCTTACACAGTCCCAGGTTAGTGCATATTTCATCCGGGGA[T/C]AAGTTGTTGAGCAACATCTGTATGACCTGATCAGTGTACAATTCAACAAACATGTTGCATTCCTTACGTGCTGACTTGGGCAAAAGGGCACATAACCTTT	204	200	Mapped	9	45	52	14.4	0	64.4	0	61.5	0.3	62.8	0.3	59.6	0	66	0	62
LV0441	rs159816204	[A/T]	TGTCCCTGCACGCTGACCACCGGAGCTGCCACCATCCTGAAAGAATATAATTGATTTTGTAAATTTTTATATTAAGGAGAATGAGGAAATAATTTCCAGT[A/T]ACACTTACATGTATTAGGCAAGATAATGTGGTAAATTTCCTTACACTAATAAAAATAATGTTAGGTTTTCATTTCAACATGCATAAAAAACCTACCTGGT	205	124	Mapped	9	46	53	14.4	0	64.4	0	61.5	0.1	63.1	0.1	59.9	0	66	0	62
35039_949	ss2137301862	[T/C]	CACAAAGCAGGAAAATTGGCCTTCATGCACATACAGTGTCAGGAGATCCCCTAACACAGTGTGAACTGTTTTATCTCTGCTAAATTCAATTTTCAATTC[A/G]TTCTCTAAGAGACAATTATGAAGTATCATACTTGCCATCTGAGACACTTTCCAGTCATCATAAGTAAGTAGGTGCCTGAGGTGTGGACGTATATGTGACC	204	149	Mapped	9	47	54	17.8	0.9	64.4	0.9	61.5	1.8	63.2	1.8	60	0	66	0	62
63310_1137	ss2137304903	[A/C]	TGTCGTGACCAGAACTATGCACAGTTTTTAACGCTACTGCACTATTTCCATATAAACCTCTGTAAACTGTTTTTGTCCATCCAGATCCAATGACTGTTA[A/C]ATTTCTTATGGTATGTATTTCTTTGCAAGTTAGAAGTCTAGCATTATTTAAATCCCAATCGTGAGTGGAGCTCGCAGGACCCCCCCTGGGCGCCGCGGCC	204	170	Mapped	9	48	55	9.6	3.6	65.3	3.5	62.4	3.3	65	3.2	61.8	2.4	66	2.4	62
28492_2131	ss2137300868	[T/C]	TCTTTCTATTATTATTGTAACTTATGTTATAATAATATCAGTGATAGAGTAATGTTAGNNNNNNNNNNNNNNNNNNNNNNAACAGTAATAGAAATTAAA[A/G]CTTTTTATCCCCAAAAAATTAAGTGTGGTAAAGAAGTAAGATTGGTAGGCTTAGTAATGAATCTTGTGTTACTAAATGGTTATGAAGCATTTGTGTAAAC	204	187	Mapped	9	49	56	20.8	0	68.9	0	65.9	0	68.3	0	65	0	68.4	0	64.4
54865_545	ss2137304126	[T/G]	GAAAGAGCCACCCCCTGAGAGCAAGCAGCCCCCACCACCACCTGCCACAGCTCCCAATAANNNNNNNNNNCCACCACCTGCCACAGCTCCCAATAACAC[A/C]GTCAGCCCTGGCCAGATCCAGGCTCAGCAGATTAAGGATATTATGGCCAAGGCACAGGCAGTTATTGAGGAAAGAAAAAAGGCAATGGCAAATCTGCATC	204	207	Mapped	9	50	57	7.5	0	68.9	0	65.9	0	68.3	0	65	0	68.4	0	64.4
59630_59	ss2137304594	[T/G]	ACCGCTGCGAAGACCGACGCCAGGAGAAGTGGCACTCTGAGGGGAGGCAGGAGAAAAG[A/C]CAGGCCTTCCTTCTACCATGACAGTATTACGGGATTATCTAAACTTCGTCCAGGATCCGAGAAAATCCTCCGATTATGAAGCCCCCGTCAAGTACCTCGG	163	173	Mapped	9	51	58	2.7	1.2	68.9	1.2	65.9	3.7	68.3	3.6	65	0	68.4	0	64.4
6289_104	ss2137304870	[T/G]	GGAGTAGCCTACACACGTCTATTAAGAAAGTCAGTATTGCAGAACAGATCTTCGAAATTAGGAACATAAGAGAGTCGAGTATTGTGTGTGTGAGATCTC[A/C]GGCGTCGGCTCTTGAAGGAAGTCGTTCGTAAGGTTCAAAATAAGACACTTAATATAAAGAGGTATAACCCTTATGGTGCACGGAATTATGAGAGAGTGGA	204	146	Mapped	9	52	59	7.5	0.4	70.2	0.4	67.1	0	72	0	68.6	0	68.4	0	64.4
56265_30	ss2137304286	[A/C]	GCGGCGACTGCTGCCCGAGGCGTTAGTCA[T/G]ATGAAGTACAATTCTTGCTTTAAAAGAATGAAATAATCTGCAAAATCCGTTTCGGCCTGTTTCGATGTTACTGTGAACCGCCATGTCACCCACTCAGTTT	134	150	Mapped	9	53	60	3.6	0	70.5	0	67.5	0	72	0	68.6	1.3	68.4	1.3	64.4
SYG468	rs142459578	[T/A]	TCCCAATGCTCTGATAATCACAAGGTTTATAAAATTTATCTCAAGTGATCAGAAAACTATACAATAAACAAAACAAATTATTTATCTATACCATCTTGTTTTCTTTTCCAGACAGTGACATGTGCGTTCCCTANTTCAGCAAGACGCATGCAACGTGGTATAA[A/T]ATATGTCATCTCTGCTTCCTCCTCAAAAGTCCAGGACGGAGATAGTATTTTCTTCAA	225	118	Mapped	9	54	61	8.7	0.8	70.5	0.8	67.5	0	72	0	68.6	0	69.7	0	65.7
11662_315	ss2137298081	[T/C]	GGCGCCAGTGAGACTGATAATTGTAGATGCATTTTCACTTGCTCCAAAACATCTAGCAGCAGCGGTACAGAAAATGTGTGAGAAACCTATAGGGATTTA[T/C]CTCCATGGCAGTGTAGATGTGTCTGTAAGCCTGGACGATCTTGCAGAATATGTGTGGAAACTCGGTGCTGCATTTCCATACGCAATTGAGATAGAAC	201	244	Mapped	9	55	62	29.5	0	71.4	0	68.3	0	72	0	68.6	0	69.7	0	65.7
14330_120	ss2137298512	[T/C]	CTGAAAAAACTTCAAGTACATACTTTTACATACATGGCTTTTATAATCCCCTATCATGGCTCCCATATCTTAAAGAGAAAAAAAACAGTCCTGGCACAA[T/C]ATTAATTGTGAATATATGAGATTATAAATACAAAGTATTATCTGTATATACCATTNNNNNNNNNNNNNNNNNNNNNNNNNNNNNNNNNNNNNNNNNNNNN	204	297	Mapped	9	56	63	33.1	0	71.4	0	68.3	0	72	0	68.6	0	69.7	0	65.7
14902_1582	ss2137298597	[A/G]	CAGATTATTTATAGGATTGATGTTCATGATATTTTCACTCTTTGCCCAAAGATCAGTGTGAGTGTGAGGATACTGTAGAAATCTACACTCCTCTGCAAT[A/G]AGGTGATGAGATTCCCAAAGCAATGCATTTTAATTTACATTATATATTTTTGTTATGCTTTTTTGTTCATGTAAATAGATATAAGGCTTATTTTTGGTAA	204	203	Mapped	9	57	64	14.4	0	71.4	0	68.3	0	72	0	68.6	0	69.7	0	65.7
50827_77	ss2137303736	[T/C]	CTCCTGCTGCGAGAGGGGGAGGGAGAGGGAAGTCAATTGCCGGTTTCAGAACAAGTCAAATTGAAGTCGAGTTTCC[T/C]CTCCCGTGTATATTTTGGTTTGTAAATTGGTGTTCACGCGCGTGTGTACGTATTTACGGGTGTACAAAAATATGTCACTCTATATACACCTTCGAAAATC	181	147	Mapped	9	58	65	27.4	0	71.4	0	68.3	0	72	0	68.6	0	69.7	0	65.7
19472_584	ss2137299305	[T/C]	GAAAAGGTTGGTCAGAACAAGTATTGTTTGAATTATTTTTTCAGAAGCACCTCAATATACATAACTTAATTTTCTTGTGTAGGTATGTATAGAATAATG[T/C]TTTTTAAAAATAGATTTGATATTTAGTGAGATGTAGAAGAGGAGGGATCTGATGACCATCTGTACAGTGAAATTCTAGTTAAGGGAGTAAAGTTAGAGAA	204	115	Mapped	9	59	66	4.2	0.7	71.4	0.7	68.3	1	72	1	68.6	0	69.7	0	65.7
51599_37	ss2137303813	[A/G]	TTTTTTTTTTACATTAGAGTTTAGTTTATTCTATTA[T/C]ACAAACACTTCACTATAAATATACTGTATCACAGACGTTTTCTAATAAAACGGTTGCTAATTTTCTTGGAATTCTGCACAGTTTATTTCAATGTTGATCT	141	184	Mapped	9	60	67	19	0.3	72.1	0.3	69	1.2	73	1.2	69.6	0	69.7	0	65.7
32238_1997	ss2137301450	[T/C]	GGAAAAGCATCTCCTGCATGCCTTTCTGGAGACACATCTGGCCAATCACCACTTATAAATGTACTCTTCAGAGTCACCACAAATCATTCTTTCATCCAG[T/C]GAATGTCTCACTTTTATGCCTTGGTTTGCTTTTTCTTTACAAAATTAGCACATAAAGTTTAATGCAATGACTCTCCCCCCAAAAATATTATTCAATGCTA	204	215	Mapped	9	61	68	1.5	0	72.5	0	69.3	0	74.2	0	70.8	0	69.7	0	65.7
61007_1013	ss2137304706	[A/C]	TCCTGCATGCAAAGCTGCAAGCAACGAACCGCTATTAGCCACATCGATCGCAGCCGCAAGTTTTATCACGATTGTGGTAGTTGTTACAGTGTCATTGTT[A/C]ACGCTTTACCTTCTGGNNNNNNNNNNNNNNNNNNNNNNNNNNNNNNNNNNNNNNNNNNNNNNNNNNNNNNNNNNNNNNNNCAGTACCTCTCAAAAATTGC	204	76	Mapped	9	62	69	3.3	0	72.5	0	69.3	0	74.2	0	70.8	0	69.7	0	65.7
69403_114	ss2137305435	[A/C]	GAGAGCAATTACTTAACCTTGTCAGTCATTTTCAGTCAATGAAAGCGACGAAACGTTTTCATGTTTATTTTACATTTCCCTTTCCTCTGCAAAAGCATC[A/C]ATCTTCCTCAGAATATAGCAAATCTGGTTAAAATTCATATACACAGTATAAGCATACGTCTATGCCNNNNNNNNNNNNNNNNNNNNNNNNNNNNNNNNNN	204	143	Mapped	9	63	70	43	0	72.5	0	69.3	0	74.2	0	70.8	0	69.7	0	65.7
74586_2730	ss2137305891	[T/G]	GACGTCCGTTTACTTCATCTGTGTCTCTGACGATTTCCACACGACAAAAATGAAACAAAGATGTGAAAAAATACGAAAAACTCGGAGAGCGTTTCTGAC[T/G]TGTGTCTTACTCTCTTGCAGCCATA	129	143	Mapped	9	64	71	4.8	0.4	72.5	0.4	69.3	2.1	74.2	2.1	70.8	0.9	69.7	0.9	65.7
20968_124	ss2137299567	[A/G]	CGACGAAGAGAGGAAAGACCTACAAACACAACTTGAAATCAGCAATATACAGCGACAAGAGAGTGAAGAAGCCATAGAATCCTTGAAACGAAAGGTTTC[T/C]GATGGAGAAGAAGAGCAAAGGATTCATGAGCGCAAGGGGATGACGTTGCTGAAAGACCTTAAGAAACAGCTGGCAGTTGAGCGAAAACGGGCAGATCGCC	204	84	Mapped	9	65	72	2.1	1.4	72.8	1.4	69.7	0	76.3	0	72.9	0	70.6	0	66.6
70430_124	ss2137305529	[A/G]	ACTGTGCCGCGACCCCTCCTGCAGCCCCCAGCGCTCTCCCTCGCGGTACCCAAAGGCTGCTCTGTGCGAAAGGACGCCGTCGCTCTTGCGTTCTCGGTC[T/C]TCTTGCTGAATCTGTTGTGTTGGTTCTGTCAGCCTCAACGGAGACAAAATGAGTATCATCAGCAGCATGACCAGCTCCAGCAAGATCCTGAGCCTCGTTA	204	262	Mapped	9	66	73	9	0	74.2	0	71.1	0	76.3	0	72.9	0	70.6	0	66.6
14537_128	ss2137298547	[A/G]	GCAGGGCCGGTGTGTGTGCGAGTGCGTGTATGTATAATCTTGCTATAGCGTGATGTGTCGCTGTGGCGCAAGTCAGCGGGCGATGGGAACATGTGCCTT[T/C]ACCAGACCACATCACCAACCTCAGCCTATATATGAAAGAGAAACGGCTGCGCTTTCCTATACCAAAAATNNNNNNNNNNCTTTCCTATACCAAAAATTAG	204	58	Mapped	9	67	74	2.7	0.3	74.3	0.3	71.1	0	76.3	0	72.9	0	70.6	0	66.6
3307_353	ss2137301582	[A/C]	GGCCCTTCACAGTTCCCTAAAATTGGTAAATTGGTTCATGGTAGGTAGGTTTATGATTAAACAGCATTTAGTTTCATGAGTTGTTTAATAGGAATAAAA[T/G]CATAAACTAATGTGGATGAAAGTATCATCAGTAATATTTCACTATGTTCTGAATTTATAATGTTCA	170	83	Mapped	9	68	75	0	0.4	74.6	0.4	71.4	0	76.3	0	72.9	4.3	70.6	4.1	66.6
32452_419	ss2137301480	[A/G]	GAGTGTGGGAGTAAGTGTGAATGTGAGTGAGAGTGAGAGTGGTATGAGTGTGTGTTTGCATGTGCCTGTTCATGTGTATGAGTAAAAGCAAGTGTGCAT[A/G]AAAGTGTAAGTCAAAGTGTATGTGATAGTCAGAGTGGGAGCAAGAAACTAAGAGTGTGCACATACATGTGATTGTGTATTTACACACATAAATGCTGACT	204	116	Mapped	9	69	76	0	0	75	0	71.8	0.2	76.3	0.2	72.9	0	74.9	0	70.7
9773_879	ss2137306426	[T/C]	GTTAAAGTCTGCATGATCATGTCTGGGAATCTACACTGTAATTATTAGCTACATTCCATCACCATAAACTCTCAAAACTTAAAACAGTTGGTTGAGCTG[T/C]GACAAAGTGTGTCATCACTTGTCACTTTATCCAAAC	140	185	Mapped	9	70	77	0	0.8	75	0.8	71.8	1	76.5	1	73.1	0	74.9	0	70.7
55455_640	ss2137304204	[A/C]	TCGTCCTCATATGACTTTTGATGATGTAAATTCTGCAGCTGAGCAAGAATTTGATTTGCAGCAAGATCCAACTGGTACATTGGAGTATACAACCAAAGT[T/G]GTTAAGTTTTCCTCGGTGACTCATCTGACTATCCACTTCCCAAGTAATTTTGGTGAAGAAACAACTAAAGTTTCTTACATAGGCTTCAGAGGAGAATACA	204	119	Mapped	9	71	78	31.6	0	75.8	0	72.6	0	77.5	0	74.1	0	74.9	0	70.7
21935_1157	ss2137299739	[A/G]	NNNNNNNNNTGACGACGACCTCCGCTACGTGGCTGAACACCTCGATCTCCAGGAGGTGGAACTCGGGACTCGAAATAACAACAAGAGCAACAGGACGCA[T/C]CTGGCTTCCTACCTGGATTACTATAACGAGGTTCCGAGTAAAGTTCTGGGACAAATTTTCAAACTATACGAGACCGATTTTAGAATTTTTGATTACGAAA	204	142	Mapped	9	72	79	3.9	1.6	75.8	1.6	72.6	1.7	77.5	1.7	74.1	0	74.9	0	70.7
15028_1529	ss2137298611	[T/C]	AAGAGAGATTTCCTTAAACTGTCCATTGACAACAGCCTGGCCCTTAAAACCCGGAGCTGGCTGAGTGACAGCAGCTGCAAGAGATCGTGTGCTGGTGGA[T/C]AGGTGGCGCTGGAAGGCCCTTGCTGTGACAGTGCTGCGTAAGGCGCTAGCAGCGAAATTCTTGAGGATGCCGGCCATGGTGTATGCGTTGTGTAATTTCT	204	145	Placed by LODE	9		80		0	77.4	0	74.2	0	79.2	0	75.8	0	74.9	0	70.7
75699_584	ss2137305988	[A/G]	AAAATACGTAGACACAACCAACGTTCCCACTGATATTTGTCCTTTTAAGATAAAGAGCTTTTAGGGAGCCCTAGGGCAGTTCTTTTTTATTTGGTGACA[A/G]TGCAGTATTAAGGATATGTTGTTACTGTCGCATTAAGAACCTACTTTACATTTCGTTCGGCGACGATAACCTATTTTCCTGAGTTTCCTGAGACCAAACT	204	151	Mapped	9	73	81	22.6	1	77.4	1	74.2	1	79.2	1	75.8	0	74.9	0	70.7
42897_746	ss2137302894	[A/G]	CAGCGAAGTCTTCTTCACATTCGACGAGGAAGTCCAGATCGGCAAGGATCTTCACGTGGAGAAATTCCACATGGAGAACATCAAGGAAAACATGTTCTC[T/C]TATTGCAACACGAAGACGGCTACTGGCGAATACAGCTGCGTCCAGATCGCCATCAGCATACGACGAGCTTTCGGCACGTACCTGCTGGAGTGGTACCTGC	204	284	Mapped	9	74	82	20.8	0.6	78.4	0.6	75.2	1	80.2	1	76.8	0	74.9	0	70.7
LV0303	rs159816201	[T/C]	CTCAGGGCCAGTATCTTATGCCCAACATTGGTTATGGTTCAGCCAAGAGGACCAAACACATGCTCCCTAATGGTTTCAAGAAGGTTCTGATCCACAATGTCCG[T/C]GTAAGTATGAAAGTCATTGTCATGACAATATAATTTTCCCACTAATTTTGATTGGTATTGCACTGAGATAG	179	178	Mapped	9	75	83	0	0	79	0	75.8	0	81.2	0	77.8	0	74.9	0	70.7
1866_121	ss2137299184	[A/G]	ACACACACACACACATATATATATGCACTCATACACACGTATTCACACATACACACGTATGCACGCATACACACGTATTCACACACACATGTGTGCACA[T/C]ACATACGTACACGCATGCACGCACATACGCTTACACGCTTACACACCAGCACACTTGCACACGCTTACATGCTTA	179	64	Mapped	9	76	84	9.9	0	79	0	75.8	0	81.2	0	77.8	0	74.9	0	70.7
70308_143	ss2137305521	[T/C]	TAAACACTCCGTCAGTCCGCTACATCAGTCGTTCCTCCTGGCACACTCGGAGGCATACAGGTTGTTGATCTGGTTGGCGTCGGTCTGCAGCATGTGGGC[T/C]TTGTCGTAGGGGTCCGTGAGGTCTACGCCGTCCTGGAGAGGCACGATGGTCTCCANNNNNNNNNNNNNNNNNNNNNNNNNNNNNNNNNNNNNNNNNNNNN	204	233	Mapped	9	77	85	9.6	0	79	0	75.8	0	81.2	0	77.8	0	74.9	0	70.7
31794_91	ss2137301379	[A/G]	AGCTGATGTTGTTGTAATAGGTGGTGGAGTAATGGGTTGTTTCACCTTGTACCAGCTAGCACGTCTGGGCTGCTCCGCCCTTCTCCTGGA[A/G]AGATCCCAGCTCACTAGCGGCACGACGTGGCACACCAACGGATTGCTGTGGAGTATACGTCCTGGCGACATAGACACGGCTATCCTAAACATTACCAGGT	195	96	Mapped	9	78	86	11.4	0	79	0	75.8	0	81.2	0	77.8	0	74.9	0	70.7
28328_61	ss2137300844	[T/G]	GGTAAATGTCAGGGGACTGAGGATGAGAATATGCATGCCACAGTGCATATTACTACAATC[T/G]CTATATATCCGCTACCTGGGTCAGCACCTATAATCATGTACTCAGCCATCAAGTTCAAGGGGATTTTACCTCTGTCTCAGCACTTTCCTTCGTAGTCAGC	165	226	Mapped	9	79	87	16	0	79	0	75.8	0	81.2	0	77.8	0	74.9	0	70.7
68518_295	ss2137305362	[T/C]	GTCAGCCATCATAGGAAACGAGTACCTTTGGACAGGCGGCGTTGTCCCCTACGTGATCGCTGGCTTGTACGAGGACTACATCCTGGCGGGCATGCAGGA[A/G]ATCATGGACAAGACCTGCATTAGGTTCGTCGAGAGAACCACCGAATCGAACTACATCTACATC	167	172	Mapped	9	80	88	15.4	0	79	0	75.8	0	81.2	0	77.8	0	74.9	0	70.7
32519_47	ss2137301492	[A/G]	CCCACCGCCTTCAGAGGGCAACAAACTCAAGGCACAGAATATTGGT[T/C]GAAATGTGGGAAGGTGATGGCGCAAAAATACATAACCTAAAACATTACACCAGATGTATATAATGCGGTTTTAATAAACGAATGAATAAATGTATATATG	151	161	Mapped	9	81	89	3.3	0	79	0	75.8	0	81.2	0	77.8	0	74.9	0	70.7
13874_260	ss2137298443	[T/C]	GATTCCAGTCACGTTCTCACGACGGTATTATGATATTCAGCTAAAACGTATCCTGTTTTGTGAGCATAAACATTTTCTGTCTCTGTGATCCTGGCTATG[T/C]GTTTTGCGAATGAGGAAACAGACAGATGAAATACATATCGATATTTTTTCCATTTACTGGAGCTACAAATCTCC	178	186	Mapped	9	82	90	9	0	79	0	75.8	0	81.2	0	77.8	0	74.9	0	70.7
38892_108	ss2137302402	[A/C]	ATCTAGTGCTCAAACTAGTGGCTAAAGCGCGATGCCATAACAAGAAAACGACATATAGCTTTGAGAGGTCACACTTCAGGTGTTGCGAATGACGACACC[T/G]CTGTGGGTCAAGATGTAGCTAGATGGCGGTTGGTTAGGAAGGGCATTTAAATCCTTACAGTAGAAAGATAAAGTATGTACTGTGTGTATATATCTGTATT	204	121	Mapped	9	83	91	0	0	79	0	75.8	0	81.2	0	77.8	0	74.9	0	70.7
7430_4943	ss2137305864	[T/C]	TATATATAGATATATATTTATGCGTGTAGACTTACAGACTTTTTTACAGCCTATTCAAATTTGTTCTTGAAATTCTGTGATGCAGAGAAAAAATGTTAT[A/G]ATTGTGCTACTGAACTCCTTCTAGCACAAATAAATACTTGTTATGCAGCTTCCAGTTCACGGGGGAAAATTATGAAAATCTAGTATCTGTAAACCCTTCT	204	100	Mapped	9	84	92	1.2	0	79	0	75.8	0	81.2	0	77.8	0	74.9	0	70.7
3992_544	ss2137302521	[T/C]	TTCTTGGACTTTGTCATCTTCAGCATCTCCATTTTTATCATCAGTGTCTTTTTGCCCAGTATCATCTGCAAACATATCCATTGCAGGTGCAGGAGCTGG[T/C]GCTTTTGCTCTCTCCAACTTTAAGTTAATCATTTCGTATGTTTCTTGATAGATGTCCATATTGCCCGTTTCCATGATGTTGTTAGCCAATTCTGTCAATC	204	178	Mapped	9	85	93	10.8	0	79	0	75.8	0	81.2	0	77.8	0	74.9	0	70.7
13161_1948	ss2137298330	[A/G]	TAAGAACCTGAGGAAAGAATTTAAAGAGCTTGGGAGGAAGACAAAGGTGGCAGTTGAAAATGTGTCTCTAACATGCTATGAAGGTCAGTGCACGGTGCT[A/G]CTTGGTCACAACGGCGCTGGGAAGACGACTACTATGTCCGTGCTCACAGGGGTGTATGCTTCCACTAGTGGCTACGCCGAGGTCAATGGCTGGAATATTG	204	53	Placed by LODE	9		94		0	79	0	75.8	0	81.2	0	77.8	0	74.9	0	70.7
76798_134	ss2137306084	[A/T]	GTGGATCAATTTTCACCCTACGTCTCTATGAAGTGGATCAATTTTCACCCTAATAAGCCTCTATGAAGTGGATCANNNNNNNNNNCCGTAGCAAGACTA[A/T]AAAGTGGATGTCATAAACGGCAAAGAAGTAAATTTTGGATATCAGTACTTACTTTACACATGAAATCAATCAGTATCTTTTCCTACAGGATATTAATGGA	204	65	Placed by LODE	9		95		0	79	0	75.8	0	81.2	0	77.8	0	74.9	0	70.7
3838_1003	ss2137302330	[A/G]	ATTGTAGTGCTCTCCTAGTCCATAGTAGTGACGATAGTAAGCAAGGAGAATGGAACTGTCCTTATCACACTCTTCACCAAAGATAATGGGTGCTCCCTC[A/G]GCCTGCAACACTTCAATTCTTCTCTTCATTGCTTGGGACAATGCTCTCAACTCTGGCTGACCTCCCCATGCAGGAGAGTTTTCAACCTGATTGCAATATT	204	148	Mapped	9	86	96	12.9	0.4	79	0.4	75.8	0.6	81.2	0.6	77.8	0	74.9	0	70.7
23647_1407	ss2137300042	[A/G]	CTGCTAACAGAACTGCAGGTGTAATCTACAAAAACAGGACCTTTGATCACTTATAATGATTAGCTTCCAGGCCTGCCTGGACTGAGGAATAGCTGCAAA[A/G]TCTTTATAAAGGTTCGACTGTAGCATCGGGATTATCAATACCCTCCTTCGAATGTGGGGATTCGTTTGACTGGCCAGACGCGTTGCCTGCAAGTACAGGC	204	271	Mapped	9	87	97	19.4	1.9	79.4	1.8	76.2	2.6	81.8	2.5	78.4	0.9	74.9	0.9	70.7
25694_215	ss2137300386	[A/G]	CTCTGGGCTTGCAGGAGATCCTAAGCCAATGGAAAGGTTAACATTAGGGGTCTCTCCATCCTTGGCAATGCGACTATTATTATACTTGCTGGCATTCAT[A/G]TTGACTTTTAGAGTGGTTGCCGAGTGTCCCTCTCTCTCTGCAAACATCTTAAGAAGGGGAGGCATTTCCATAGTCTGTGGAAAAATTTTAACATCGCAAG	204	232	Mapped	9	88	98	21.7	1.2	81.3	1.2	78	0	84.4	0	80.9	1.2	75.8	1.1	71.6
8732_101	ss2137306257	[A/G]	ATATGCATTGGTACCCTAACAGCATCATGAACAAGAAGAAAAAGAGAAGCAGGTCCAGCAGGATTCGGAGCAAGAAGCCTCTTCAAGCAAGGAATTGGA[A/G]CAGCCCACAAAGCGCCCAGGTCATCGTGGTCGCAAGAAAACTAATAACACTGTTTTGTCACCCCAAAGTACCACCATCACC	185	160	Mapped	9	89	99	5.7	0	82.5	0	79.2	0	84.4	0	80.9	0	77	0	72.7
35605_258	ss2137301949	[A/G]	GATTATGTCCTTACTAATACCCACTTGTATGGACCTCCAAGAGAGCTTATTTCCGAAAATGTCACGCTCCGGATCCCACTGCACTATAGCTGTCGCCTT[T/C]TTCTTAGCCTCTAGCCATTTATTGTGGTCTCTATATTCCCCTTCTCTTGGGTGAGAGAGAACGCTGTTCGATAACGCTTCCTCCCAGCCTGCCCGTGTGA	204	120	Mapped	9	90	100	2.1	0	82.5	0	79.2	0	84.4	0	80.9	0	77	0	72.7
24221_798	ss2137300136	[A/G]	CCCCATGCTGACGTTTGATGGTGCACTGAAACTCTAGGAAAAGTGGCTGCGTCGCTGGTCAGACGTCCTTGAGGAAGGAGATCCGCGGACTGCCTGAAG[A/G]AGGAGAGCCC	114	148	Mapped	9	91	101	4.5	3.1	82.5	3	79.2	6.1	84.4	5.7	80.9	0	77	0	72.7
29059_1574	ss2137300962	[T/C]	NNNNNNNNNNNNNNNNNNNNNNNNNNNNNNNNNNNNNNNNNNNNNNNNNNNNNNNNNNNNNNNNNNNNNNNNNNNNNNNNNAAGGCTTTGCGCATCGTC[A/G]CGTTTAGCCAGTGAAGCTGTAGACAATGAAGTAAATGAAGAGGAAGAAGACATAGCAAGACACGTGGATAATCAGGGGAAGGAATTTCATCAGGGTAGCT	204	164	Mapped	9	92	102	0	2.6	85.6	2.6	82.2	1.3	90.5	1.3	86.6	0.2	77	0.2	72.7
15823_640	ss2137298725	[A/G]	ACAGACTTGTGAACGTGTGGTCAGAGAAACTTGTGGTACATCTTTAAAAGTGAAATTTCTTGGCAATGCTCCCTGCGGATATTATAAATACAAATTCCC[T/C]AAGCAGGCTCGAAAGGATGGATTCATTGGCGCAAAGGTATTCTTCTACAAGGGAATGGTCAGGGAAGCTAGTGGAAACGTACAGCCAGGGCAGGATGTCA	204	115	Mapped	9	93	103	8.4	0	88.2	0	84.8	0	91.8	0	87.9	3.1	77.2	3	72.9
47898_319	ss2137303442	[T/C]	CTCCATGCCCTCCGACAAGGCCCTCGGAGGCGGCGACGACTCCTTCAACACCTTCTTCAGCGAAACCGGCGCCGGCAAACACGTTCCCAGGGCTGTCTT[T/C]GTCGATCTCGAACCCTCTGTTGTCGACGAAGTCCGCACCGGC	146	180	Mapped	9	94	104	14.7	0	88.2	0	84.8	0	91.8	0	87.9	0	80.3	0	75.9
SYG46	rs142459171	[A/G]	GCAGCACGCAATACAACAAAAATAAAATAAAATAATRATAAWAATAMTGCAGACACGAAGAAGATTACAAAACACGAAAGCCTTGTACAATACCCGGGATTTCCATTTCTACTAAAATTGACATCGTGCGGTTTTGGAAGGAAAAGTACAGGTGTCTGGAGCACGCCAACACGTCTTCTAGGAATCACTAYCAGGAAAACTTTGCTAAACCGTCGTCGCCTCTTTATCCGA[T/C]TGCTGAGTTTCCGCACCAAGTGTAAGGTCAGATTTGACGTCATAGTTAATGATACTCTCTCTCTCGCTCACTCSATGCAAGAAGTGGACGAGAAAGGACGCTGACTTCCCCACT	350	201	Mapped	9	95	105	15.4	0	88.2	0	84.8	0	91.8	0	87.9	0	80.3	0	75.9
18728_415	ss2137299192	[A/G]	GTTGGGCGTGTAGAAGATGTAGTCAATGTTGTGGCAAATGTCACCTTCCTCACGCACTTTCCAGGTGGAGTAGGCAGGTTCTTTTCCCTCATTGAGGAA[A/G]GCATATGCAGACTTGAGGCCTGTGGATTCATGTGTCATTGTTGAATACANNNNNNNNNNNNNNNNNNNNNNNNNNNNNNNNNNNNNNNNNNNNNNNNNTG	204	153	Mapped	9	96	106	4.9	4	88.2	3.9	84.8	4.7	91.8	4.5	87.9	5.9	80.3	5.6	75.9
13963_50	ss2137298458	[T/C]	CTCCGGTGTTCGGATCCCTTCGTTTTTTGTTTTTGTTTTTCGTTCACCA[A/G]AGTCATGGACGCTCGTGTACGTATTCTCAAGTGACGCGTCGAAGCCACCGGCACTGCAATCGCACACGTCCTTCCTCCACAATTAATGCACTTTCACATT	154	131	Mapped	9	97	107	24.1	0	92.3	0	88.7	0	96.5	0	92.4	0	86.2	0	81.5
58274_557	ss2137304473	[A/G]	NNNNGCGGATGTCACAAAACGCTTTGAGGATTAGAGCATTATAACTAGAAGTTTATGAAGATGTAGTGACTATTCAGCACGTGGTTATTTGTAGTTTGT[A/G]TACTGTGAATGAGAAGGCATTGTTGAGCTGAAGTTTGNNNNNNNNNNNNNNNNNNNNNNNNNNNNNNNNNNNNNNNNNNNNNNNNNNNNNNNNNNNNNNN	204	194	Mapped	9	98	108	18.7	0.1	92.3	0.1	88.7	0.5	96.5	0.5	92.4	0	86.2	0	81.5
35969_251	ss2137302001	[T/C]	GCTTCTGAATCTCGGTGCCGACGAGATCCCCGAAGCCCAGGAAACGAAAACGGGATAATACACTTGAAATCTTTCAAAGACGACGGTGTTTTTTGACTT[T/C]CCGAAGACTGCGCCCCGAGGTCTTCGGATTTCCGAGCTCTGTGGCCGTTGCTGAGATCTCCGGGTATTTTGAGCCCATCAAAACACGGAGGAGATCCTTG	204	212	Mapped	9	99	109	10.5	3.6	92.3	3.5	88.8	1	97	1	92.9	0.1	86.2	0.1	81.5
37911_2782	ss2137302266	[T/G]	ACAAAGGTTCCAATAAGCAATATTTTGTTATGATTAAGACAAGATATGCATGTGGTGTAATATTGATGTATGACTTAAATGCATTATGTTGCAGTTATG[T/G]TAACAAAGGTTATAATCTTTTAGGATTTTTTTCTTCTTCTCTTTTTTAGTAGGTTGTCACACTTTGCTGGTGCTGTTATGTTGACTTTTTATTCAGATTT	204	110	Mapped	9	100	110	7.2	0.2	95.9	0.2	92.3	0	98	0	93.9	2.9	86.3	2.9	81.6
23352_460	ss2137299991	[T/C]	ATCACTGAAATTCATTAAATTAAATATAATTGAATTTTACAGATTACCTCCCCTATCCACATAAACTAATGCTTAATATTAGTGTCATATCAAGTGCAA[T/C]AACATTCAGCTAAATTATGCACTAAGCTCTTGCATTCAAATATTATGTATGTTATATTCATTGATTAATAACAAAATGTTTAACAGCAGTCAACAATTCT	204	230	Mapped	9	101	111	10.2	0.6	96.1	0.6	92.5	7.9	98	7.3	93.9	0	89.2	0	84.5
20467_33	ss2137299480	[T/C]	AAACCGCGACACAACCACTTTGTGCGCCACAC[A/G]GATGTCAAGCCCAAGGACGAGAGAAGATTGACTGTCAATGAGATAGCTAACCAGAAGATGGCTCTGCAACGGGTCAATGGATGGAAGGTTGTTCACCTCT	137	65	Placed by LODE	9		112		0	96.7	0	93.1	0	105.9	0	101.2	0	89.2	0	84.5
49308_108	ss2137303586	[A/G]	CGTTTCCAAAATAAAGTGGTAGTTCACGGTGGCCACTTCGACCAGAGAAATGGCATAGTTTCAAGAAGCAGTTTTAGGAAGGTCTTCGCCAGCAAATCA[A/G]ATCAACTGGAGTCACAGATTGAAAGCTTTTCCCCTGGTAAACTCTGACCAGCTTGGCAAGGTCCCCCANNNNNNNNNNNNNNNNNNNNNNNNNNNNNNNN	204	55	Mapped	9	102	113	0	1.2	96.7	1.2	93.1	0.3	105.9	0.3	101.2	0	89.2	0	84.5
13455_823	ss2137298377	[A/G]	GCAAGTGTGAAGACTTAATATGAAACATTTGATAATGTATTGCTATATATTAATCCAAGATTGTTTTTGTAACACATGGACCATAACAGATTATATACA[A/G]GTTTCTTGCCAGTATCTGTCACATGATAAAAGAAATAAAAAAATGTATTTCTCAGTTATTGGTAACTCCTTGGACTGTTCAGCAAAAGAACAGTTCTTGG	204	67	Mapped	9	103	114	6.6	3.8	98	3.6	94.3	3.7	106.2	3.6	101.5	0	89.2	0	84.5
26503_2060	ss2137300536	[A/G]	CATTCTCCTCCTTTGCAACGTATACTGACATTAACTGCTTCGAAAATGGCGGGAAAATGGAGACCAGACGCTACGTAAAAGCGATAACCTTCCTGCTGG[A/G]GTGTGTCTGTCCAGTTCTTGCCCTTTGGTTCGGGGTCGTCAGTCAGGTGGTGGTGGAGGGAGAGTGAAAAGCCAGAGGGAGAGGTGGCTTGAGGGCAGGG	204	30	Placed by LODE	9		115		0	101.7	0	97.9	0	109.9	0	105.1	0	89.2	0	84.5
6274_79	ss2137304852	[A/G]	CAGACTCCCATCTTTCAATTGCTCGTTGGCCACAAAACCACCGCCGAAAATTGCCACTCATTCAACTCCTTGACTAAA[A/G]GGTAGTTGCAAGTCAGATATTAGGCGAATAAGCCCAGTCATGACCTTCCCACCTAAAGCTCATTGCAATACAGCCACCCTGTAAATTTTATCTATCAAAG	183	139	Mapped	9	104	116	6.3	0.1	101.7	0.1	97.9	0	109.9	0	105.1	0.1	89.2	0.1	84.5
12070_319	ss2137298147	[T/C]	NNNNNNNNNNNNNNTAACCGACTGCTCTCTAGAGAACAACTGGTTCTTTGGTACATTCTTGTGATATGGCCGAGAGAGATCCGTGTCTACAGTTCCTGG[A/G]TGCAGTGCCACACATATGACTCTTTTCCTTCCTCTACCCAGTTCGATGCTTAAGTTCTTTGTGGCCATGTTCC	177	126	Mapped	9	105	117	15.6	5.3	101.8	5.1	98	5.9	109.9	5.6	105.1	3	89.3	2.9	84.6
69923_304	ss2137305484	[A/G]	ACGACGAAAAGCAACATTCTGTGTCGGTGGAAGAAGATGAGACGTGAAAATTAGAGGAAGAAATAGGTATTATGAGTGTTTTAAATGTACGGGTGTTGT[A/G]AATTGACTTAGATAAAAAAAAAAATATATGAAGGCTTGTTGGGGAACGATTGAAGATTAGACAGTTTTGTTGATTCTTTCTGGTTATTCTTTGCAGCAAA	204	120	Mapped	9	106	118	9	18.2	107.1	15.7	103.1	25.2	115.8	20.9	110.7	19.7	92.3	16.9	87.5
29777_1386	ss2137301071	[A/G]	CGAGGACCTGAGTACCCAGATCAATGAGTTGGTCTGCCGCAATGACGTTCTCACCTCAGACAACGAGACCCTGACCAAGAAGGAGGAAGAAATGCTACT[A/G]CAGCTGGATGACCTCATGATGGAGAAACAGGACCTGGATACTCAGGGCTTGACCATGTCACAGCGGCTGGATGAGGCTGTCTCTGNNNNNNNNNNNNNNN	204	98	Mapped	9	107	119	15.4	7.8	125.3	7.3	118.8	0.2	141	0.2	131.6	7.9	112	7.4	104.4
70576_773	ss2137305544	[A/G]	TCCTCTCCTTGAAATGGTAAAAGCAATAAGGAATTCCAGATGTTTGAAGAAGTTAATGAATGGGTTGTCTTGAGTAATTTTTTTCACCCCTTTACCAGT[A/G]TAATTTGTCGGGGATTTTTAAAAATGATTTGAGAAATGCATTTTATGAATATNNNNNNNNNNNNNNNNNNNNNNNNNNNNNNNNNNNNNNNNNNNNNNNN	204	127	Mapped	9	108	120	6.9	0	133.2	0	126.1	0	141.2	0	131.8	0.1	119.9	0.1	111.8
16406_399	ss2137298816	[T/C]	CCGATTGAGGACTTCTGGAGGCCGACTCGCGACTGACTCAAGCCTGACTCACTGAAGACTGAAGTGAGATGACTTTCTTAAAGACCGAATTTTGGAAAC[T/C]GATTCAGAACGCACTGAAGTCGAGCCCTGNNNNNNNNNNNNNNNATCGAGACCAACTCACAACTGACTGAAGCCTGACTTACACGAGACTGAAGTGAGGT	204	105	Mapped	9	109	121	17.5	0	133.2	0	126.1	0	141.2	0	131.8	0	120	0	111.9
5737_158	ss2137304391	[A/G]	ACATTAACCATGACAGGGAACAGTCTTATGTGAATACTGTAACATATTAGGTGTCATTATGTTCATTCCATATATAAAGTGAGTAAGGGAAATATTTGG[A/G]ACAAATTCTCTCTATGTATGGCTTTCAGGCTGAAGTAAAGNNNNNNNNNNNNNNNNNNNNNNNNNNNNNNNNNNNNNNNNNNNNNNNNNNNNNNNNNNTT	204	185	Mapped	9	110	122	7.5	0	133.2	0	126.1	0	141.2	0	131.8	2.4	120	2.3	111.9
40030_721	ss2137302532	[T/G]	CACGCTGCCACACTCCGGTTCCTCTTCTTCCTCCGTCTCCATCGGGGAACACTCCGTTTCAGAGGAACACATTGCAGTCTGATGGTCGTCTGTGCACGC[T/G]GGAATGCACACCTTCCGGCACTGTGTACAGTAGTGGCAATGCCGTCCGTCGTCCAAGACAATCTCCTCGCTGCTTGTGTCCAGTTCCTCGATCTTCTGCC	204	130	Mapped	9	111	123	0	0	133.2	0	126.1	0	141.2	0	131.8	0	122.4	0	114.2
8156_375	ss2137306167	[A/G]	NNNNNNNNNNNNNNNNNNNNNNNNNNNNNNNNNNNNNNNNNNNNNNNNNNNNNNNTTTTTTTTTGTCATGTTAAGCTAACAGTTTCTCTTATTTAAGAA[T/C]TCTTCTCCTCTTCTTGGTGTTGTTAAAATGTTTTCCAATATTCGTGTTAATGTTTAATGAACACCTAAGTCAATATTTTAAAAACGCGTATAGATGTCTG	204	86	Mapped	9	112	124	0	0	133.2	0	126.1	0	141.2	0	131.8	0	122.4	0	114.2
45399_141	ss2137303164	[A/G]	AAACGAACATACAAATTCTTCTATAAATGGATTTTCATTTTTCAGAAACTCACCGAGGAAACCGTAGCAAAAGTTGCGACACTCAACAGGTCGATAGAG[A/G]CGAGGAGCGCTAGNNNNNNNNNNNNNNNNNNNNNNNNNNNNNNNNNNNT	153	137	Mapped	9	113	125	8.1	0	133.2	0	126.1	0	141.2	0	131.8	0	122.4	0	114.2
55351_3189	ss2137304187	[T/C]	NNNNNNNNNNNNNNNNNNNNNNNNNNNNNNNNNNNNNNNNNNNAAAAAAATGTATATTATTTTACTCTTCAGGATAATGTTGAGGTTTTGCTGATAGAT[A/G]TCGGAACACATTGATTGTACATATGTAGATTGCCTAATCCCTTATATATATATTTTCTTGTGTGTTTCTGTCCTCGCATTTTTTTATTCATCTTTTG	201	123	Mapped	9	114	126	2.4	6.7	133.2	6.3	126.1	6.3	141.2	6	131.8	0	122.4	0	114.2
74044_654	ss2137305844	[T/C]	ACCTCAGCCTCTTCCACGTGACCTACCAGGGTGACGATTGCCCTTACCTGGCCTAGGGATCTTGACCTCGCTCCTCCCCGCTCCTTTTTGAGGGGGTCT[T/C]ATTCTATTTATTCTTATTATCATATTTATTATGTGTGAGGAAGTGTTAAGGTTTGATATGAATAAATTATTGGTTATTCTGTAAAAAAAAAAAAAAAAAA	204	176	Mapped	9	115	127	15.4	3.6	139.9	3.5	132.4	11.3	147.5	10.3	137.8	0	122.4	0	114.2
7385_288	ss2137305829	[T/C]	TTTGGTATTAACTAAAGATACAGGTTCTTGACGACAGAGCAGGTGAGAGAGAAGATCACAAATGCCTAGCTGACAGGGAGGAGGAACTACACAGCTGTA[T/C]GACACAATGAAATGCAGCAGTGTCTAACTTCCTTTTGCGTTTGACTTTTTTCTTCTTTGCAT	166	153	Mapped	9	116	128	5.7	0	143.5	0	135.9	0	158.8	0	148.1	0	122.4	0	114.2
15020_525	ss2137298609	[T/C]	ATACAGGGTAAGACCATATGGCTGAGGTAGGTTGCGAACAATAACCTCTCTTCGAAGACCCTCGAGATCACTGCTTTCAATCCTGAAGTTGTCAATGTC[T/C]GTCCAGTAGAGTCGCGTGTCCTTGAAGTCGATGGTTAGACCATTTGCACGTCCCATATCTGTCACTATAACTGACAACTGGGATGCATCTAAATGGGCTC	204	134	Mapped	9	117	129	11.4	0	143.5	0	135.9	0	158.8	0	148.1	0	122.4	0	114.2
54752_137	ss2137304116	[A/G]	ATTTGCCTGATTCTTTATATCGATTTGACTGAAGTGTGATCAATGCAGCTCATCAAAATTGATACCAGAGTTACAAATGAAATGGAAATTAGATTTGAA[T/C]GTCAACATTTTTATCAAATTTTCACCATGAGAATGTAATTGGCATGTAATTTATGATTTTTTTCTTTAATATTGCTAAACCAAGTTCAGTTGTAGGTGGT	204	151	Mapped	9	118	130	15.1	0	143.5	0	135.9	0	158.8	0	148.1	0	122.4	0	114.2
17529_406	ss2137299013	[T/C]	NNNNNNNNNNNNNCTCGGGGATGACCCGGAGGTGCAGCTGAAAGCGTGTGAGGTGGGCGGTTCGGAAATTCCTTTCGGCGGATCCAAGTCCTTCAACTG[T/C]AACGAATGCAAGTGCGAGGGCCCCGAGGCTGAGTGCGAGGACGACCCCTGCATGGTGGACGAGGCCCTGATACGAGAGGTCAACCAGGG	193	210	Mapped	9	119	131	9.3	7.2	143.5	6.8	135.9	7.7	158.8	7.2	148.1	0	122.4	0	114.2
74729_517	ss2137305912	[A/G]	AGTTTAGTGTTGAAGCCAGCAGTTAATATGATTGGTTATATGTTTTTAAATTTATTGATATAATGCTTTGCAGCCCAAACTTTTTTATGTGTGGCATAC[A/G]GTAATGAATCTGGAAATATAACAGTCTGGCTGTGTTGGAATTACATTACTTGTTCATGCCTTAAATTTGGGGCTGCAGCTATGCTATGCAGTAATTTTTA	204	171	Mapped	9	120	132		0	150.7	0	142.7	0	166.5	0	155.3	0	122.4	0	114.2
52632_6046	ss2137303917	[A/G]	TCGCGCTTTGCTGCCTGGTCTGACCAAGCCAACATGGCAAACTATGTCTTTGAATGAATTGATTGATTTGGGAGTGAATCCAGTCTCCTGAGTATGGAA[T/C]AAGGGTCAAAGGTTAACGAATAGTTCAGAGATGGAACCTTTGTGCACCCCCCCCTTTCCTCTTTCTTAATCCTATCCGTTTTCTCTTTTCCTCACATTTT	204	111	Mapped	10	1	1	28.3	0	0	0	0	0	0	0	0	0	0	0	0
53317_259	ss2137303977	[T/C]	TTCCACGTGAACTTGGCTCTTGCTCCTTTCTGTCCTGGCTTCTTCCTTTCTCTCCTTCTTGGGTCACATGTGAGAAGGCCAGCTAATCTCATTTTCTCA[A/G]CCATCTCTTTGTCAACAAATGATCGCAGAGCTAAAGCAATTCCATGTCTTACTGCTCCAGCTTGGCCAGAACTCCCACCCTCCTTCACTTCAGCATCCAC	204	170	Mapped	10	2	2	19	0	0	0	0	0	0	0	0	0	0	0	0
53918_596	ss2137304038	[A/C]	CGAGTCCTGCGCCTCTGACGGGTCCATGCTGGGAGGCAGGCTGGGGCGCTACATCCGAAGGTGCGCCAGGCTCTGACAAGTTAATGTGGACGGAAGTTG[A/C]CCTCCAATCCTCGACTCAGTGCGAAGCAGCATACAACGCAGCCCATGATCCAAATGCCTTATGTGCCGGGGCTAGTGGGGCCGGTGCTTGCGTGGGGGAC	204	194	Mapped	10	3	3	14.7	0	0	0	0	0	0	0	0	1.6	0	1.6	0
37495_2894	ss2137302221	[A/C]	GTTTAAGGTAAATCTTATTCCAAAATTTGGAGCTAAACAAAGGCAGGCAGGCTTAAATAAAATAAAAAAACATTCATTTTTCACTTATACAATGGCCAA[A/C]TCAAATCAACACCATTTCNNNNNNNNNNNNNNNNNNNNNNNNNNNNNNNNNNNNNNNNNNNNNNNNNNNNNNNNNNNNNNNNNNCCTCTCATACTTACAT	204	194	Mapped	10	4	4	18.1	0	0	0	0	0	0	0	0	0	1.6	0	1.6
19293_910	ss2137299278	[T/C]	CTCTTCAGACCTCTGAAGACCCTCATTAAGCAAATCAATCAATCGCACTGTATCACCTGATCTTGTCTTAAATTTCTTCTTGTCCTCTCCTAAAACCAC[A/G]CCAAATGTGACATGATCCACACGTGTTTTGACATCATTATAAAAGCCAGCTTTCTTTGCACAGGCCAAAAAGCTCTTGAAATGTTGTGACTGTCCTGCAT	204	121	Mapped	10	5	5	9.3	0	0	0	0	0	0	0	0	0	1.6	0	1.6
8818_129	ss2137306267	[A/G]	GGACTCCTCGATGGTCTTGCAGAGCATGACGCAGTCCTTCTTGAATTGCTTCGTCAGAAGTGCATACAGGAATGGATTACAACAGGAATTTAGGGGCAG[A/G]ATGAATACTGTAAATACCTTTGCTTCTTCAAGAGAAATTAACTGCAAGTTGAAAGCTGCTGTAAGAGAGAAGAACGCAATGGGCGCCCAGCAGATGAGGT	204	167	Mapped	10	6	6	45.5	0	0	0	0	0	0	0	0	0	1.6	0	1.6
18682_66	ss2137299187	[T/C]	GCAAATACCAACAGCGCCATTGATCAGTCTTCACAAGGAGAGAAGCAGTGTTGCAATTGCAAAGG[T/C]AAGCAGGAAAAGAAACGCTCTCGCATGTCCATCACCTCACTGAAATACCTGCTCTGCAACAAAGGAATGGAAGAGCTAACTTCCTCAAGCGACATGAGTT	170	211	Mapped	10	7	7	16.6	0	0	0	0	0	0	0	0	0	1.6	0	1.6
9862_97	ss2137306451	[A/C]	GTGTTGACTAAACGGTCTGGGACCTGTTCCCGGCTGCCGGTTCAACTCGGGTCTCTTGTCGTGTTGACTAAACGGTCTGGGACCTGTTCCCGGCTG[A/C]CGGTTCAACCCAGTGCTCTTACCGCGTTGACTGGGCGGCCTTGGCGGACGTCTGTGTGTAGGGGATCTAAGTCGTCGGTTTTCAAAAGAAGCAGAGGGAG	201	111	Mapped	10	8	8	9.9	0	0	0	0	0	0	0	0	0	1.6	0	1.6
19948_1490	ss2137299377	[A/G]	GAGGTTGACTTCTCCTAGTTCCAGAGCTGCGATCTTGATTGTGTGAACTTCTTTATCTCTCGCTGCGAGACACGACCTCCTCTGATTGCTTTGTTCCTC[T/C]GCAGTCGAATCTTCTATGATTTTGTACTCGGGGCTCTCGTGCAATGTAATAGTTACCGGCAAAGACTGGTTAAGATAATTAAAGATGGAGATCTTGACAG	204	99	Mapped	10	9	9	0	0	0	0	0	0	0	0	0	0	1.6	0	1.6
51151_839	ss2137303760	[A/C]	GTAATAGCTGGGTCCTCTTATCTTCTATGTGACTAGCTGGATCTCTTTATTTCTTTTGTTGAGTACTATATAATTATCATGTGTATGTGAAACTATGAG[T/G]TTATGAATTCAACTGAATGAAAGTGAATATCAAATACGTATCAAAGCCGCAAATTATATTCGCGCAGAACACGACAGTTCGTAAACAGATCATACAATGA	204	69	Placed by LODE	10		10		0	0	0	0	0	0	0	0	0	1.6	0	1.6
[truncated: 5,053 more rows]
