# Supplementary material for: A comparative integrated gene-based linkage and locus ordering by linkage disequilibrium map for the Pacific white shrimp, Litopenaeus vannamei
Source: Sci Rep. 2017 Sep 4;7:10360. doi: 10.1038/s41598-017-10515-7 (PMC5583237; doi:10.1038/s41598-017-10515-7)
Supplement: Supplementary file 6 — Supplementary Table S7 [file 41598_2017_10515_MOESM6_ESM.xls]

## Sheet: Supplementary Table S7
Family	SNP_ID	X2	df	chisq.dist	FDR P
M3001	M1010	13	1	0.000166351	0.000368633
F1014	M1012	11	1	0.00049158	0.00270913
M1014	M1028	10	1	0.000850037	0.00665205
F1014	M103	11	1	0.00049158	0.00270913
M1014	M103	11	1	0.00049158	0.00643275
M1014	M1034	21	1	2.39722e-06	7.30994e-05
F1002	M1060	6.4	1	0.00642803	0.0074344
F1002	M1065	6	1	0.0081087	0.00867347
M1014	M1091	21	1	2.39722e-06	7.30994e-05
M1014	M1092	7.36364	1	0.00370144	0.00833333
F1002	M1098	8	1	0.00258337	0.0048105
M1014	M1098	9	1	0.00147728	0.00723684
F1014	M1108	15	1	5.69713e-05	0.000380228
M1014	M1108	15	1	5.69713e-05	0.00562865
F1014	M1118	14	1	9.72265e-05	0.000475285
M1014	M1125	21	1	2.39722e-06	7.30994e-05
F1002	M1150	9	1	0.00147728	0.003207
F1002	M1161	11	1	0.00049158	0.000874636
M1014	M1161	18	1	1.16044e-05	0.00467836
F2623	M1162	13	1	0.000166351	0.000198675
F1014	M1188	9	1	0.00147728	0.00470532
F1002	M119	6.4	1	0.00642803	0.0074344
F1014	M1192	10	1	0.000850037	0.0039924
F3301	M1205	11	1	0.00049158	0.00100074
F1014	M1208	13	1	0.000166351	0.000903042
M1014	M1208	13	1	0.000166351	0.00599415
F1002	M1212	6	1	0.0081087	0.00867347
F1002	M1214	6	1	0.0081087	0.00867347
M1014	M1214	15.2105	1	5.0923e-05	0.00548246
M2902	M1217	14	1	9.72265e-05	0.000360036
F1014	M1240	9	1	0.00147728	0.00470532
F1014	M1241	8	1	0.00258337	0.00627376
F1002	M1242	6.4	1	0.00642803	0.0074344
F2323	M1272	10	1	0.000850037	0.00104621
F2323	M1276	11.8421	1	0.000310968	0.000784656
F1014	M1315	17.1905	1	1.77992e-05	4.75285e-05
M1014	M1317	20	1	4.04996e-06	0.00307018
F3301	M135	11	1	0.00049158	0.00100074
F1002	M1359	7.11765	1	0.0042576	0.00604956
F1014	M1385	6	1	0.0081087	0.00822243
F1002	M1396	9	1	0.00147728	0.003207
M1903	M1413	14.2222	1	8.63197e-05	0.000162338
F1002	M142	6.4	1	0.00642803	0.0074344
F1002	M1464	9	1	0.00147728	0.003207
F1014	M1477	12	1	0.000285465	0.00171103
F1002	M1518	10	1	0.000850037	0.00196793
F1014	M154	11	1	0.00049158	0.00270913
F1014	M1548	8	1	0.00258337	0.00627376
F1002	M1553	10	1	0.000850037	0.00196793
F1002	M1556	9	1	0.00147728	0.003207
F1014	M1572	17.1905	1	1.77992e-05	4.75285e-05
F1014	M1597	12	1	0.000285465	0.00171103
M1014	M1604	21	1	2.39722e-06	7.30994e-05
F1014	M1614	8.04762	1	0.00251512	0.00570342
F1002	M1620	8	1	0.00258337	0.0048105
M1014	M1622	20	1	4.04996e-06	0.00307018
F3301	M1643	11.8421	1	0.000310968	0.000481838
F1014	M1645	7	1	0.00455334	0.00727186
F1002	M1654	6.4	1	0.00642803	0.0074344
F1014	M1662	10	1	0.000850037	0.0039924
M1014	M17	14.2222	1	8.63197e-05	0.00570175
F1014	M1721	8	1	0.00258337	0.00627376
M1014	M1737	21	1	2.39722e-06	7.30994e-05
F1014	M1741	9	1	0.00147728	0.00470532
F1014	M1750	7.2	1	0.00406241	0.00684411
F1014	M1751	7.11765	1	0.0042576	0.00722433
F1014	M1763	10	1	0.000850037	0.0039924
F1002	M1772	9	1	0.00147728	0.003207
F2323	M1772	13.7619	1	0.000110462	0.000392328
M1014	M1787	21	1	2.39722e-06	7.30994e-05
F1014	M1800	10	1	0.000850037	0.0039924
F1014	M1803	6.4	1	0.00642803	0.00798479
M1014	M1803	6.4	1	0.00642803	0.00891813
M1014	M1809	20	1	4.04996e-06	0.00307018
F1014	M181	6.23077	1	0.00708998	0.00812738
M1014	M181	6.23077	1	0.00708998	0.00906433
F2323	M1819	16.2	1	3.00862e-05	8.7184e-05
F1014	M1856	13	1	0.000166351	0.000903042
F1014	M1885	8.04762	1	0.00251512	0.00570342
F3005	M1887	22	1	1.42056e-06	3.8373e-05
M1014	M1912	17	1	1.96871e-05	0.00497076
M1014	M192	21	1	2.39722e-06	7.30994e-05
F1002	M1955	6	1	0.0081087	0.00867347
F1014	M1958	13	1	0.000166351	0.000903042
F1014	M1971	13	1	0.000166351	0.000903042
F1002	M1982	7	1	0.00455334	0.00634111
F1002	M1986	6	1	0.0081087	0.00867347
F1002	M2011	6	1	0.0081087	0.00867347
F1002	M2016	11	1	0.00049158	0.000874636
F1002	M2021	12	1	0.000285465	0.000291545
M1014	M2030	5.7619	1	0.00932063	0.00950292
F1014	M2040	11	1	0.00049158	0.00270913
F1002	M2042	6.25	1	0.00701132	0.00838192
F1014	M212	12	1	0.000285465	0.00171103
F1014	M2128	9	1	0.00147728	0.00470532
F3301	M2128	13	1	0.000166351	0.000222387
F1002	M2130	8	1	0.00258337	0.0048105
F1014	M2133	16.2	1	3.00862e-05	0.000237643
F1014	M214	6	1	0.0081087	0.00822243
M1014	M214	6	1	0.0081087	0.00928363
F1002	M215	7.11765	1	0.0042576	0.00604956
M1014	M217	5.7619	1	0.00932063	0.00950292
F1014	M2194	13	1	0.000166351	0.000903042
F1014	M22	12	1	0.000285465	0.00171103
M1014	M2240	21	1	2.39722e-06	7.30994e-05
F1002	M2244	10	1	0.000850037	0.00196793
M1014	M2244	21	1	2.39722e-06	7.30994e-05
M3001	M2250	10	1	0.000850037	0.000938338
F1014	M2270	7	1	0.00455334	0.00727186
F3301	M2270	9.94118	1	0.000877995	0.00126019
F1014	M2291	11	1	0.00049158	0.00270913
F1002	M2294	8.33333	1	0.0021426	0.00466472
F1014	M2295	9	1	0.00147728	0.00470532
F1014	M2307	12.8	1	0.000185277	0.00156844
F1002	M2315	9	1	0.00147728	0.003207
M1014	M232	21	1	2.39722e-06	7.30994e-05
M1903	M2340	14.2857	1	8.34364e-05	0.000121753
M1014	M2341	18	1	1.16044e-05	0.00467836
F1002	M2360	7	1	0.00455334	0.00634111
F1014	M2361	8.04762	1	0.00251512	0.00570342
M1014	M2362	21	1	2.39722e-06	7.30994e-05
F2323	M2366	10.6667	1	0.000589737	0.000959024
F1014	M2367	9	1	0.00147728	0.00470532
M1014	M2367	9	1	0.00147728	0.00723684
F2424	M2385	13.3333	1	0.000139041	0.000197044
F1002	M239	7	1	0.00455334	0.00634111
F1002	M2394	11	1	0.00049158	0.000874636
F1014	M2419	17	1	1.96871e-05	0.000190114
F2323	M2429	10.8889	1	0.000522307	0.000828248
F1014	M2435	8.04762	1	0.00251512	0.00570342
M1014	M2437	8.04762	1	0.00251512	0.00760234
M1014	M248	21	1	2.39722e-06	7.30994e-05
F1002	M2480	13	1	0.000166351	0.000218659
F1014	M2482	9	1	0.00147728	0.00470532
M2902	M2485	14	1	9.72265e-05	0.000360036
F1002	M2500	11	1	0.00049158	0.000874636
M1014	M2502	13	1	0.000166351	0.00599415
F1002	M2594	10	1	0.000850037	0.00196793
M1014	M2594	19	1	6.85071e-06	0.00416667
F1014	M2596	10	1	0.000850037	0.0039924
M1014	M2596	10	1	0.000850037	0.00665205
F1014	M2597	10	1	0.000850037	0.0039924
M1014	M2597	10	1	0.000850037	0.00665205
F3301	M2612	9.94118	1	0.000877995	0.00126019
F1014	M2639	12	1	0.000285465	0.00171103
F1002	M264	11	1	0.00049158	0.000874636
M1014	M2652	19	1	6.85071e-06	0.00416667
F1014	M2664	7.2	1	0.00406241	0.00684411
F1002	M267	8	1	0.00258337	0.0048105
F1002	M2670	8	1	0.00258337	0.0048105
F1014	M2674	10	1	0.000850037	0.0039924
F1002	M2683	10	1	0.000850037	0.00196793
F1002	M2692	11.2667	1	0.000425096	0.000801749
F1014	M2695	8.89474	1	0.0015663	0.00560837
F3301	M2698	11	1	0.00049158	0.00100074
F1002	M271	7	1	0.00455334	0.00634111
F1002	M2710	6	1	0.0081087	0.00867347
M1014	M2714	8	1	0.00258337	0.00811404
F1014	M2724	14	1	9.72265e-05	0.000475285
M1014	M2724	14	1	9.72265e-05	0.00584795
M1014	M2754	10	1	0.000850037	0.00665205
M1014	M2768	21	1	2.39722e-06	7.30994e-05
F1002	M2776	6	1	0.0081087	0.00867347
F3627	M2783	16	1	3.34576e-05	4.19815e-05
F1014	M2785	7	1	0.00455334	0.00727186
F1014	M279	7.2	1	0.00406241	0.00684411
M1014	M28	8.04762	1	0.00251512	0.00760234
F1014	M280	11	1	0.00049158	0.00270913
F1002	M2818	6	1	0.0081087	0.00867347
F1014	M2824	14	1	9.72265e-05	0.000475285
F1002	M2832	11	1	0.00049158	0.000874636
M1014	M2832	17	1	1.96871e-05	0.00497076
F1002	M2884	12	1	0.000285465	0.000291545
F3301	M2895	11.8421	1	0.000310968	0.000481838
M1014	M2895	21	1	2.39722e-06	7.30994e-05
F1014	M2896	8.04762	1	0.00251512	0.00570342
F2323	M2899	12.4483	1	0.000223999	0.000697472
F2323	M2901	9.96552	1	0.000866314	0.0010898
F1014	M2910	12	1	0.000285465	0.00171103
F1014	M2924	12	1	0.000285465	0.00171103
M1014	M2924	12	1	0.000285465	0.00621345
F1014	M2939	7.2	1	0.00406241	0.00684411
M1014	M296	9	1	0.00147728	0.00723684
F1002	M2968	7	1	0.00455334	0.00634111
F1002	M2978	6	1	0.0081087	0.00867347
F1014	M2988	10	1	0.000850037	0.0039924
F1002	M3011	7.11765	1	0.0042576	0.00604956
F1014	M3012	8.04762	1	0.00251512	0.00570342
F1014	M3013	9	1	0.00147728	0.00470532
F1002	M3023	8	1	0.00258337	0.0048105
F1014	M3034	11	1	0.00049158	0.00270913
F3301	M3055	13	1	0.000166351	0.000222387
F1014	M3057	13	1	0.000166351	0.000903042
F2323	M3058	15.2069	1	5.10216e-05	0.000174368
F1014	M3073	11.8421	1	0.000310968	0.0026616
F3301	M3078	8.89474	1	0.0015663	0.00181616
F1014	M3131	11	1	0.00049158	0.00270913
F1002	M3135	9	1	0.00147728	0.003207
M1014	M3147	21	1	2.39722e-06	7.30994e-05
F1002	M3155	12	1	0.000285465	0.000291545
M1014	M3171	21	1	2.39722e-06	7.30994e-05
F1002	M3173	11	1	0.00049158	0.000874636
F3301	M3187	11.8421	1	0.000310968	0.000481838
F1002	M3189	6.4	1	0.00642803	0.0074344
F1014	M3203	8	1	0.00258337	0.00627376
F1002	M3213	9	1	0.00147728	0.003207
F1002	M3228	6.23077	1	0.00708998	0.00845481
M1014	M3230	6	1	0.0081087	0.00928363
M1014	M3231	7.2	1	0.00406241	0.00840643
M1014	M3242	20	1	4.04996e-06	0.00307018
F1014	M3290	7	1	0.00455334	0.00727186
F1014	M3302	7.2	1	0.00406241	0.00684411
F2424	M3327	14	1	9.72265e-05	0.000147783
F1014	M3331	13.7619	1	0.000110462	0.000760456
F2323	M3336	17.64	1	1.40341e-05	4.3592e-05
M1014	M334	17	1	1.96871e-05	0.00497076
F1014	M3340	7	1	0.00455334	0.00727186
F1014	M3342	13	1	0.000166351	0.000903042
F1002	M3355	9	1	0.00147728	0.003207
F3301	M3398	9.94118	1	0.000877995	0.00126019
F1002	M34	7	1	0.00455334	0.00634111
M1014	M3408	6.23077	1	0.00708998	0.00906433
F1014	M3413	12	1	0.000285465	0.00171103
M1014	M3418	18	1	1.16044e-05	0.00467836
F1014	M3427	8.04762	1	0.00251512	0.00570342
F1014	M343	13	1	0.000166351	0.000903042
F2323	M344	14.7273	1	6.58965e-05	0.00021796
F1014	M3443	8	1	0.00258337	0.00627376
F3301	M3457	12	1	0.000285465	0.000370645
M1014	M3471	18	1	1.16044e-05	0.00467836
F1002	M3474	9	1	0.00147728	0.003207
F1002	M3475	8	1	0.00258337	0.0048105
M1014	M3475	21	1	2.39722e-06	7.30994e-05
F1014	M3524	9	1	0.00147728	0.00470532
F3301	M3524	13	1	0.000166351	0.000222387
M1014	M3524	9	1	0.00147728	0.00723684
F1014	M3563	12	1	0.000285465	0.00171103
M1014	M3573	21	1	2.39722e-06	7.30994e-05
F1014	M3597	9	1	0.00147728	0.00470532
F3301	M3597	11.8421	1	0.000310968	0.000481838
M1014	M3600	10	1	0.000850037	0.00665205
F1014	M3613	8.04762	1	0.00251512	0.00570342
F1002	M3629	9	1	0.00147728	0.003207
F1002	M3662	8	1	0.00258337	0.0048105
F1002	M3666	8	1	0.00258337	0.0048105
M1014	M3687	8.04762	1	0.00251512	0.00760234
F1014	M3695	10.7143	1	0.00057458	0.00375475
M1014	M3703	8	1	0.00258337	0.00811404
F1014	M3731	8.04762	1	0.00251512	0.00570342
M1014	M3742	8.04762	1	0.00251512	0.00760234
F1014	M3745	10	1	0.000850037	0.0039924
F3301	M3747	11.8421	1	0.000310968	0.000481838
F1014	M3764	12	1	0.000285465	0.00171103
F1002	M3805	11	1	0.00049158	0.000874636
F3301	M3837	19	1	6.85071e-06	3.70645e-05
F1014	M384	9	1	0.00147728	0.00470532
F1014	M388	17.1905	1	1.77992e-05	4.75285e-05
F1014	M3880	8	1	0.00258337	0.00627376
F1002	M3884	6	1	0.0081087	0.00867347
M1014	M3885	5.7619	1	0.00932063	0.00950292
F3301	M3907	8.89474	1	0.0015663	0.00181616
M1014	M3908	21	1	2.39722e-06	7.30994e-05
M1014	M3912	19	1	6.85071e-06	0.00416667
M1014	M3929	6.36842	1	0.0065465	0.00899123
F1002	M3936	6	1	0.0081087	0.00867347
M1014	M394	20	1	4.04996e-06	0.00307018
F1014	M3942	11	1	0.00049158	0.00270913
F1014	M3966	6	1	0.0081087	0.00822243
F1002	M398	9	1	0.00147728	0.003207
F1014	M3981	6.36842	1	0.0065465	0.00803232
F1002	M3986	8	1	0.00258337	0.0048105
F1014	M3990	16.2	1	3.00862e-05	0.000237643
F1014	M4004	10.7143	1	0.00057458	0.00375475
F3301	M4006	8.89474	1	0.0015663	0.00181616
F1014	M4017	13.2353	1	0.000146567	0.000855513
F1014	M4021	8	1	0.00258337	0.00627376
F1002	M4024	7	1	0.00455334	0.00634111
F3301	M4032	12	1	0.000285465	0.000370645
F1002	M4041	7.11765	1	0.0042576	0.00604956
M1014	M4053	8	1	0.00258337	0.00811404
F1002	M4057	6	1	0.0081087	0.00867347
F3301	M4062	11.8421	1	0.000310968	0.000481838
F1002	M4092	10	1	0.000850037	0.00196793
F1014	M4095	7.36364	1	0.00370144	0.00679658
F2323	M4099	10.6667	1	0.000589737	0.000959024
M1014	M4116	8.04762	1	0.00251512	0.00760234
F3627	M4134	16	1	3.34576e-05	4.19815e-05
M1014	M4157	20	1	4.04996e-06	0.00307018
F1014	M4158	11	1	0.00049158	0.00270913
M1014	M4158	11	1	0.00049158	0.00643275
F1002	M4190	7	1	0.00455334	0.00634111
F1014	M4191	13	1	0.000166351	0.000903042
F1002	M4198	9	1	0.00147728	0.003207
F2323	M4198	12.8	1	0.000185277	0.000479512
F1014	M420	8.04762	1	0.00251512	0.00570342
M1014	M4213	7	1	0.00455334	0.00847953
M1014	M4238	20	1	4.04996e-06	0.00307018
M1014	M4246	21	1	2.39722e-06	7.30994e-05
F1002	M4266	9	1	0.00147728	0.003207
F1014	M4300	11	1	0.00049158	0.00270913
F2323	M4318	10.7037	1	0.000577914	0.000915432
F1002	M432	11	1	0.00049158	0.000874636
F1014	M4330	10	1	0.000850037	0.0039924
F2424	M4330	16	1	3.34576e-05	9.85222e-05
F1002	M4344	6	1	0.0081087	0.00867347
F2323	M4350	14.7273	1	6.58965e-05	0.00021796
M1014	M4367	21	1	2.39722e-06	7.30994e-05
F2808	M4382	14	1	9.72265e-05	0.000149701
F3301	M4382	17	1	1.96871e-05	0.000148258
M2902	M4383	13	1	0.000166351	0.000450045
F3301	M44	11.8421	1	0.000310968	0.000481838
F3301	M4420	11.8421	1	0.000310968	0.000481838
F1014	M4421	12	1	0.000285465	0.00171103
F1002	M4427	10	1	0.000850037	0.00196793
F1002	M443	9.30769	1	0.00124552	0.00298834
F1014	M4440	11	1	0.00049158	0.00270913
F1002	M4457	7	1	0.00455334	0.00634111
M1014	M4470	8.04762	1	0.00251512	0.00760234
M1014	M4492	21	1	2.39722e-06	7.30994e-05
F1002	M4502	8	1	0.00258337	0.0048105
F2323	M4502	12.8	1	0.000185277	0.000479512
F1014	M4519	11	1	0.00049158	0.00270913
F1002	M4530	10	1	0.000850037	0.00196793
F2323	M4534	8.89474	1	0.0015663	0.00156931
F1002	M4536	9	1	0.00147728	0.003207
F2323	M4542	12.4615	1	0.0002224	0.00065388
F3301	M4544	11.8421	1	0.000310968	0.000481838
F1002	M4548	12	1	0.000285465	0.000291545
F3301	M4552	19	1	6.85071e-06	3.70645e-05
F1014	M4569	16	1	3.34576e-05	0.0003327
M1014	M4569	16	1	3.34576e-05	0.00533626
F1002	M4570	8	1	0.00258337	0.0048105
F1014	M4572	10	1	0.000850037	0.0039924
M1008	M4572	9	1	0.00147728	0.00175676
M1014	M4572	10	1	0.000850037	0.00665205
F1002	M4589	11	1	0.00049158	0.000874636
M1014	M4589	20	1	4.04996e-06	0.00307018
F3301	M4600	11.8421	1	0.000310968	0.000481838
F2623	M4618	13	1	0.000166351	0.000198675
F1014	M4625	12	1	0.000285465	0.00171103
F1002	M4626	8	1	0.00258337	0.0048105
F1002	M4631	6	1	0.0081087	0.00867347
M1014	M4636	21	1	2.39722e-06	7.30994e-05
F2323	M4647	8.89474	1	0.0015663	0.00156931
F2323	M466	9.94118	1	0.000877995	0.00113339
M1014	M466	20	1	4.04996e-06	0.00307018
F1014	M467	14	1	9.72265e-05	0.000475285
M1014	M467	14	1	9.72265e-05	0.00584795
F1014	M4672	9	1	0.00147728	0.00470532
F1002	M4690	6	1	0.0081087	0.00867347
M1014	M4699	19	1	6.85071e-06	0.00416667
F1002	M4714	11	1	0.00049158	0.000874636
F3005	M4714	22	1	1.42056e-06	3.8373e-05
F3301	M4714	19	1	6.85071e-06	3.70645e-05
F1014	M4721	7	1	0.00455334	0.00727186
M1014	M4721	7	1	0.00455334	0.00847953
F2323	M4726	15.2105	1	5.0923e-05	0.000130776
F1002	M473	7	1	0.00455334	0.00634111
M1014	M4783	21	1	2.39722e-06	7.30994e-05
F1002	M4787	6.4	1	0.00642803	0.0074344
F1014	M4802	12.25	1	0.000249338	0.0016635
M1014	M4816	14.2222	1	8.63197e-05	0.00570175
F1014	M482	8	1	0.00258337	0.00627376
F3301	M4823	11.8421	1	0.000310968	0.000481838
F1014	M4857	8	1	0.00258337	0.00627376
M1014	M486	21	1	2.39722e-06	7.30994e-05
F1002	M4868	6	1	0.0081087	0.00867347
F1002	M4878	8	1	0.00258337	0.0048105
M1014	M490	20	1	4.04996e-06	0.00307018
F1002	M4913	6.4	1	0.00642803	0.0074344
F1002	M4918	11	1	0.00049158	0.000874636
F1002	M4926	7	1	0.00455334	0.00634111
F1014	M4943	8.04762	1	0.00251512	0.00570342
M1014	M4947	21	1	2.39722e-06	7.30994e-05
F1014	M4956	11	1	0.00049158	0.00270913
M1014	M4956	11	1	0.00049158	0.00643275
F1014	M4958	11	1	0.00049158	0.00270913
F1002	M4971	7	1	0.00455334	0.00634111
M1014	M4981	21	1	2.39722e-06	7.30994e-05
M1014	M4984	19	1	6.85071e-06	0.00416667
F1002	M502	7	1	0.00455334	0.00634111
F1002	M5049	9.30769	1	0.00124552	0.00298834
F1002	M5054	10	1	0.000850037	0.00196793
M1014	M5054	9	1	0.00147728	0.00723684
M1014	M5061	20	1	4.04996e-06	0.00307018
F2323	M5062	10.8889	1	0.000522307	0.000828248
M1014	M507	20	1	4.04996e-06	0.00307018
F1014	M5072	9	1	0.00147728	0.00470532
F3301	M5078	11.8421	1	0.000310968	0.000481838
F2424	M508	17	1	1.96871e-05	4.92611e-05
M1014	M5083	21	1	2.39722e-06	7.30994e-05
F2323	M5100	13.7619	1	0.000110462	0.000392328
F1014	M511	10.7143	1	0.00057458	0.00375475
F1014	M5142	11	1	0.00049158	0.00270913
F1014	M5143	9	1	0.00147728	0.00470532
F1002	M516	6.4	1	0.00642803	0.0074344
F3301	M5168	11	1	0.00049158	0.00100074
F1002	M5174	9	1	0.00147728	0.003207
F2323	M5174	14.7273	1	6.58965e-05	0.00021796
F1014	M5178	10	1	0.000850037	0.0039924
F1014	M5182	7	1	0.00455334	0.00727186
M1014	M5182	7	1	0.00455334	0.00847953
F1014	M5190	9	1	0.00147728	0.00470532
F1014	M5193	13	1	0.000166351	0.000903042
F1014	M5214	6	1	0.0081087	0.00822243
M1014	M5214	6	1	0.0081087	0.00928363
F1014	M5245	12	1	0.000285465	0.00171103
M1014	M5245	12	1	0.000285465	0.00621345
F2323	M5277	9.94118	1	0.000877995	0.00113339
F1014	M530	12	1	0.000285465	0.00171103
M1014	M5328	21	1	2.39722e-06	7.30994e-05
F1014	M5357	14	1	9.72265e-05	0.000475285
M1014	M5371	21	1	2.39722e-06	7.30994e-05
F1002	M5377	11	1	0.00049158	0.000874636
F3301	M538	10	1	0.000850037	0.00118606
F1014	M5389	12	1	0.000285465	0.00171103
M1014	M5399	5.7619	1	0.00932063	0.00950292
F1002	M5421	6	1	0.0081087	0.00867347
F1014	M5427	13	1	0.000166351	0.000903042
M1014	M5439	21	1	2.39722e-06	7.30994e-05
M1014	M5474	21	1	2.39722e-06	7.30994e-05
F3301	M5488	13.2353	1	0.000146567	0.000185322
F1002	M5523	9	1	0.00147728	0.003207
F1002	M5536	7	1	0.00455334	0.00634111
F1002	M5555	10	1	0.000850037	0.00196793
M1014	M5555	9.8	1	0.000948973	0.00709064
F1014	M5558	7	1	0.00455334	0.00727186
F1002	M5562	12	1	0.000285465	0.000291545
M1014	M5562	21	1	2.39722e-06	7.30994e-05
F3301	M5585	12	1	0.000285465	0.000370645
F1002	M5588	9	1	0.00147728	0.003207
F1014	M5634	8	1	0.00258337	0.00627376
M1014	M5679	17	1	1.96871e-05	0.00497076
F1002	M5693	9.30769	1	0.00124552	0.00298834
F1002	M5709	11	1	0.00049158	0.000874636
M1014	M5720	21	1	2.39722e-06	7.30994e-05
F1002	M5736	8	1	0.00258337	0.0048105
F1014	M5737	14.2222	1	8.63197e-05	0.000427757
M1014	M5752	8.04762	1	0.00251512	0.00760234
F1014	M576	8.89474	1	0.0015663	0.00560837
F3627	M5781	16	1	3.34576e-05	4.19815e-05
F1014	M579	12.8	1	0.000185277	0.00156844
F3301	M5792	10.8889	1	0.000522307	0.001149
F3301	M580	13	1	0.000166351	0.000222387
F2323	M5806	14.7273	1	6.58965e-05	0.00021796
M1014	M5807	19	1	6.85071e-06	0.00416667
F1002	M5820	6.4	1	0.00642803	0.0074344
F1014	M5821	14	1	9.72265e-05	0.000475285
F1014	M5836	11	1	0.00049158	0.00270913
F1002	M584	10	1	0.000850037	0.00196793
F1014	M5847	9	1	0.00147728	0.00470532
F1002	M5851	6	1	0.0081087	0.00867347
M1014	M586	21	1	2.39722e-06	7.30994e-05
F1014	M5865	12	1	0.000285465	0.00171103
M1014	M5865	12	1	0.000285465	0.00621345
F2323	M5878	12.8	1	0.000185277	0.000479512
F1014	M5883	12	1	0.000285465	0.00171103
F1002	M5888	12	1	0.000285465	0.000291545
M1014	M5919	9.8	1	0.000948973	0.00709064
F1014	M592	10	1	0.000850037	0.0039924
M1014	M5921	21	1	2.39722e-06	7.30994e-05
F1002	M5929	9	1	0.00147728	0.003207
M3001	M5947	13	1	0.000166351	0.000368633
F1002	M5958	11	1	0.00049158	0.000874636
F1014	M5965	7	1	0.00455334	0.00727186
M1014	M5965	7	1	0.00455334	0.00847953
F1014	M597	7	1	0.00455334	0.00727186
M1014	M5991	16.2	1	3.00862e-05	0.00526316
F1002	M6000	10	1	0.000850037	0.00196793
F1014	M6003	7.2	1	0.00406241	0.00684411
F1014	M6021	7.2	1	0.00406241	0.00684411
M1014	M6026	21	1	2.39722e-06	7.30994e-05
F3301	M6028	11.8421	1	0.000310968	0.000481838
M1014	M603	20	1	4.04996e-06	0.00307018
F1014	M6049	7	1	0.00455334	0.00727186
M1014	M6049	7	1	0.00455334	0.00847953
M1014	M605	21	1	2.39722e-06	7.30994e-05
F1014	M6063	11	1	0.00049158	0.00270913
F1002	M6067	9	1	0.00147728	0.003207
M1014	M6067	15.2105	1	5.0923e-05	0.00548246
M1014	M6082	20	1	4.04996e-06	0.00307018
F1014	M6118	12	1	0.000285465	0.00171103
F1002	M612	6	1	0.0081087	0.00867347
F1002	M6134	8	1	0.00258337	0.0048105
F1014	M6149	10	1	0.000850037	0.0039924
F1002	M6154	6	1	0.0081087	0.00867347
M1014	M6157	19	1	6.85071e-06	0.00416667
F1014	M6181	7	1	0.00455334	0.00727186
M1014	M6181	7	1	0.00455334	0.00847953
F1014	M6203	11	1	0.00049158	0.00270913
F1014	M6209	9.94118	1	0.000877995	0.00465779
M1014	M622	21	1	2.39722e-06	7.30994e-05
F1014	M6222	9	1	0.00147728	0.00470532
F3301	M6222	11.8421	1	0.000310968	0.000481838
F2323	M6224	12.4483	1	0.000223999	0.000697472
M3001	M6271	10	1	0.000850037	0.000938338
M1014	M6277	20	1	4.04996e-06	0.00307018
F1014	M6292	6.36842	1	0.0065465	0.00803232
F1014	M6303	6.23077	1	0.00708998	0.00812738
M1014	M6303	6.23077	1	0.00708998	0.00906433
F1014	M6328	10.7143	1	0.00057458	0.00375475
F1014	M6330	12	1	0.000285465	0.00171103
F1002	M6359	6.4	1	0.00642803	0.0074344
F1002	M6376	8.06667	1	0.00248833	0.00473761
F1014	M6377	12	1	0.000285465	0.00171103
F1014	M6379	7	1	0.00455334	0.00727186
F1014	M650	9	1	0.00147728	0.00470532
F1014	M670	7.2	1	0.00406241	0.00684411
F1002	M694	10	1	0.000850037	0.00196793
F1014	M716	7	1	0.00455334	0.00727186
F1002	M725	6.4	1	0.00642803	0.0074344
M1014	M727	21	1	2.39722e-06	7.30994e-05
F1014	M739	8.04762	1	0.00251512	0.00570342
F1002	M755	6	1	0.0081087	0.00867347
F1002	M771	6.23077	1	0.00708998	0.00845481
F2323	M772	12.8	1	0.000185277	0.000479512
F1002	M773	12	1	0.000285465	0.000291545
M1014	M773	21	1	2.39722e-06	7.30994e-05
F1014	M779	7	1	0.00455334	0.00727186
F1002	M783	7	1	0.00455334	0.00634111
F1014	M807	8	1	0.00258337	0.00627376
F1014	M808	9	1	0.00147728	0.00470532
F1014	M809	13.7619	1	0.000110462	0.000760456
F1014	M810	11	1	0.00049158	0.00270913
F1002	M833	6.23077	1	0.00708998	0.00845481
F3005	M850	14.7273	1	6.58965e-05	0.000115119
F3301	M850	10	1	0.000850037	0.00118606
F1014	M865	11	1	0.00049158	0.00270913
F1002	M873	6.4	1	0.00642803	0.0074344
M3311	M875	16	1	3.34576e-05	6.58328e-05
F1002	M879	8	1	0.00258337	0.0048105
F1014	M895	13	1	0.000166351	0.000903042
F1014	M920	13	1	0.000166351	0.000903042
M1014	M920	13	1	0.000166351	0.00599415
F1014	M923	11	1	0.00049158	0.00270913
F1014	M957	13	1	0.000166351	0.000903042
F1014	M978	10.7143	1	0.00057458	0.00375475
F1002	M983	10	1	0.000850037	0.00196793
M1014	M983	16	1	3.34576e-05	0.00533626
M3311	M988	17	1	1.96871e-05	3.29164e-05
