# Supplementary material for: A comparative integrated gene-based linkage and locus ordering by linkage disequilibrium map for the Pacific white shrimp, Litopenaeus vannamei
Source: Sci Rep. 2017 Sep 4;7:10360. doi: 10.1038/s41598-017-10515-7 (PMC5583237; doi:10.1038/s41598-017-10515-7)
Supplement: Supplementary file 7 — Supplementary Table S8 [file 41598_2017_10515_MOESM7_ESM.xls]

## Sheet: GENOME-WIDE
	Distance	n	Dprime	SD_Dprime	Dprime_median	r2	SD_r2	r2_median
1	0 cM	6681	0.649157	0.314352	0.753	0.214688	0.240953	0.123
2	0-1 cM	6179	0.5944	0.316302	0.661	0.150181	0.178884	0.084
3	1-2 cM	6009	0.550392	0.313349	0.578	0.132658	0.161983	0.074
4	2-5 cM	15896	0.508787	0.303366	0.506	0.115961	0.145078	0.063
5	5-10 cM	20374	0.394592	0.272581	0.349	0.0707886	0.0984577	0.034
6	10,20 cM	37467	0.295481	0.230641	0.241	0.0423001	0.0669276	0.019
7	20-50 cM	74485	0.200027	0.176142	0.151	0.0191618	0.0348072	0.008
8	> 50 cM	62335	0.139148	0.125545	0.106	0.00886325	0.0134586	0.004

## Sheet: LG1
	Distance	n	Dprime	SD_Dprime	Dprime_median	r2	SD_r2	r2_median
1	0 cM	89	0.560371	0.344896	0.551	0.17582	0.215013	0.114
2	0-1 cM	38	0.492289	0.287988	0.3795	0.1145	0.13438	0.0655
3	1-2 cM	23	0.394783	0.329986	0.364	0.0986087	0.175758	0.049
4	2-5 cM	93	0.437108	0.295073	0.387	0.092043	0.1469	0.041
5	5-10 cM	209	0.411335	0.295429	0.351	0.0757703	0.100437	0.041
6	10,20 cM	398	0.323626	0.234556	0.2715	0.0480452	0.0640087	0.0235
7	20-50 cM	685	0.230003	0.214248	0.157	0.0259577	0.0432203	0.01
8	> 50 cM	1913	0.128447	0.120743	0.095	0.00793623	0.0114975	0.004

## Sheet: LG2
	Distance	n	Dprime	SD_Dprime	Dprime_median	r2	SD_r2	r2_median
1	0 cM	164	0.717506	0.303911	0.8955	0.326512	0.2903	0.248
2	0-1 cM	98	0.548143	0.32862	0.5255	0.146245	0.194855	0.087
3	1-2 cM	102	0.51552	0.30663	0.448	0.134873	0.17128	0.081
4	2-5 cM	372	0.551737	0.317099	0.555	0.170519	0.212768	0.079
5	5-10 cM	638	0.410125	0.296538	0.3545	0.0771238	0.104691	0.038
6	10,20 cM	1350	0.234149	0.200358	0.177	0.0318941	0.0577849	0.011
7	20-50 cM	2767	0.175336	0.146116	0.14	0.016219	0.0237095	0.007
8	> 50 cM	2745	0.128384	0.110486	0.1	0.00865574	0.0126396	0.004

## Sheet: LG3
	Distance	n	Dprime	SD_Dprime	Dprime_median	r2	SD_r2	r2_median
1	0 cM	249	0.66353	0.311209	0.749	0.224691	0.268553	0.099
2	0-1 cM	196	0.68049	0.311362	0.8425	0.220531	0.235851	0.14
3	1-2 cM	325	0.646003	0.303617	0.771	0.189794	0.211605	0.118
4	2-5 cM	727	0.574224	0.288719	0.586	0.129906	0.151863	0.08
5	5-10 cM	612	0.465817	0.270656	0.465	0.0944101	0.0997134	0.061
6	10,20 cM	845	0.323703	0.241898	0.279	0.0446521	0.0647458	0.021
7	20-50 cM	4034	0.26	0.211509	0.204	0.0300776	0.0473202	0.013
8	> 50 cM	4368	0.137145	0.126179	0.105	0.00904418	0.013332	0.004

## Sheet: LG4
	Distance	n	Dprime	SD_Dprime	Dprime_median	r2	SD_r2	r2_median
1	0 cM	193	0.666917	0.329267	0.839	0.215311	0.22582	0.134
2	0-1 cM	75	0.63548	0.286938	0.741	0.11588	0.163548	0.051
3	1-2 cM	131	0.564275	0.325298	0.6	0.110588	0.144752	0.058
4	2-5 cM	424	0.494231	0.322973	0.4615	0.0986533	0.139875	0.0425
5	5-10 cM	536	0.439153	0.272761	0.426	0.0815317	0.103913	0.0425
6	10,20 cM	948	0.365044	0.257542	0.324	0.0550074	0.0762582	0.026
7	20-50 cM	2160	0.231282	0.19692	0.179	0.0226056	0.0355737	0.01
8	> 50 cM	2467	0.125162	0.109947	0.097	0.00767086	0.0115282	0.003

## Sheet: LG5
	Distance	n	Dprime	SD_Dprime	Dprime_median	r2	SD_r2	r2_median
1	0 cM	146	0.662267	0.298556	0.769	0.204911	0.222883	0.1245
2	0-1 cM	170	0.5984	0.311722	0.6755	0.158929	0.165398	0.1135
3	1-2 cM	260	0.599073	0.314169	0.683	0.155415	0.164382	0.1015
4	2-5 cM	338	0.550243	0.311229	0.5735	0.141391	0.160911	0.088
5	5-10 cM	493	0.478323	0.311	0.463	0.0914016	0.122343	0.051
6	10,20 cM	1192	0.353188	0.273199	0.2955	0.0586493	0.0879278	0.026
7	20-50 cM	3148	0.205657	0.175037	0.16	0.0196912	0.0283147	0.009
8	> 50 cM	3953	0.156904	0.138287	0.121	0.0107149	0.0140045	0.005

## Sheet: LG6
	Distance	n	Dprime	SD_Dprime	Dprime_median	r2	SD_r2	r2_median
1	0 cM	327	0.649963	0.304961	0.752	0.215917	0.224544	0.131
2	0-1 cM	292	0.637274	0.305212	0.721	0.168777	0.17832	0.1015
3	1-2 cM	213	0.566282	0.309813	0.6	0.141338	0.153924	0.082
4	2-5 cM	905	0.523452	0.30895	0.529	0.138772	0.164976	0.078
5	5-10 cM	1234	0.408966	0.282117	0.3565	0.0955081	0.130434	0.047
6	10,20 cM	1700	0.286547	0.238272	0.219	0.0488853	0.0840934	0.017
7	20-50 cM	3616	0.192963	0.167181	0.1495	0.0203592	0.039372	0.008
8	> 50 cM	5711	0.132241	0.12613	0.095	0.00955892	0.0198727	0.003

## Sheet: LG7
	Distance	n	Dprime	SD_Dprime	Dprime_median	r2	SD_r2	r2_median
1	0 cM	171	0.628901	0.31311	0.706	0.19848	0.210476	0.135
2	0-1 cM	142	0.562937	0.328553	0.608	0.116183	0.130745	0.0735
3	1-2 cM	112	0.477179	0.34541	0.4075	0.141563	0.177379	0.0515
4	2-5 cM	388	0.540611	0.323252	0.556	0.118977	0.146799	0.056
5	5-10 cM	658	0.404527	0.296364	0.347	0.0730517	0.103756	0.034
6	10,20 cM	1156	0.313111	0.241079	0.2655	0.044141	0.0602797	0.022
7	20-50 cM	3515	0.197213	0.167193	0.152	0.018163	0.02726	0.008
8	> 50 cM	4295	0.141665	0.125565	0.11	0.00962864	0.0134347	0.004

## Sheet: LG8
	Distance	n	Dprime	SD_Dprime	Dprime_median	r2	SD_r2	r2_median
1	0 cM	142	0.59257	0.328979	0.6935	0.163387	0.225516	0.0785
2	0-1 cM	50	0.51598	0.3361	0.448	0.1305	0.160596	0.045
3	1-2 cM	141	0.520518	0.325412	0.496	0.105078	0.140745	0.058
4	2-5 cM	266	0.470549	0.296152	0.4155	0.0968797	0.121627	0.047
5	5-10 cM	478	0.345163	0.25106	0.293	0.054954	0.0797032	0.022
6	10,20 cM	944	0.307985	0.23423	0.2465	0.0414227	0.070765	0.018
7	20-50 cM	2447	0.184467	0.161355	0.141	0.0142256	0.0220658	0.006
8	> 50 cM	3391	0.137899	0.114288	0.11	0.00800973	0.0104397	0.004

## Sheet: LG9
	Distance	n	Dprime	SD_Dprime	Dprime_median	r2	SD_r2	r2_median
1	0 cM	166	0.55791	0.334027	0.585	0.145181	0.209901	0.066
2	0-1 cM	92	0.576696	0.319676	0.687	0.132054	0.171837	0.059
3	1-2 cM	115	0.608383	0.311248	0.666	0.0984435	0.121876	0.064
4	2-5 cM	407	0.527324	0.308125	0.517	0.0888084	0.119963	0.052
5	5-10 cM	668	0.396955	0.278469	0.335	0.0543024	0.0770692	0.028
6	10,20 cM	959	0.271013	0.221512	0.214	0.0301929	0.0432322	0.015
7	20-50 cM	1774	0.164074	0.144463	0.1235	0.0114656	0.0171315	0.005
8	> 50 cM	2722	0.131035	0.120886	0.101	0.00685893	0.00960177	0.003

[truncated: 35 more sheets: LG10, LG11, LG12, LG13, LG14, LG15, LG16, LG17, LG18, LG19, LG20, LG21, LG22, LG23, LG24, LG25, LG26, LG27, LG28, LG29 …]
