# Supplementary material for: A comparative integrated gene-based linkage and locus ordering by linkage disequilibrium map for the Pacific white shrimp, Litopenaeus vannamei
Source: Sci Rep. 2017 Sep 4;7:10360. doi: 10.1038/s41598-017-10515-7 (PMC5583237; doi:10.1038/s41598-017-10515-7)
Supplement: Supplementary file 8 — Supplementary Table S9 [file 41598_2017_10515_MOESM8_ESM.xls]

## Sheet: Supplementary Table S9
Jones et al. mapped SNPs								Baranski et al. - P. monodon Linkage Map Positions and Annotations											Du et al. Map Positions and Annotations				Du et al. Primer Blast Hits								Yu et al. Marker Blast Hits and Map Positions
SNP ID	Contig	Position in Contig	rsID	Linkage Group	Linkage - LODE Integration Position	Sex Average Distance Kosambi (cM)	Sex Average Cumulative Kosambi (cM)	Accession Number	Locus Name	Sequence Length	E-Value	Similarity	Bit-Score	Alignment length	chromosome	Position (cM)	GeneID	GO term	Linkage Group	cM	Paphnia pulex	Drosophila maelanogaster	Sequence Probe	Sequence	Sequence length	Hit desc	E-Value	Similarity	Bit-Score	Alignment length	Marker Name	Sequence name	Sequence length	E-Value	Similarity	Bit-Score	Alignment length	Linkage Group	cM
44892_45	44892	45	ss2137303116	1	1	0.4	0
40391_409	40391	409	ss2137302582	1	2	0	0.4
38942_1152	38942	1152	ss2137302410	1	3	0	0.4	JR221120.1	Pm_contig_37320_449	667	0	91.3684	672.139	475	42	60.7	efn78309transmembrane protein 16h
43236_491	43236	491	ss2137302935	1	4	0	0.4
26629_4888	26629	4888	ss2137300560	1	5	0	0.4
39459_369	39459	369	ss2137302478	1	6	0	0.4	JR225162.1	Pm_contig_43801_308	1055	0	85.1364	1211.35	1063	42	62.5	xp_002736661 mgc83996
54027_101	54027	101	ss2137304044	1	7	2.9	0.4
10027_1728	10027	1728	ss2137297830	1	8	0	3.3
26978_146	26978	146	ss2137300616	1	9	6.4	3.3
21351_158	21351	158	ss2137299633	1	10	0	9.7
11669_356	11669	356	ss2137298083	1	11	0.6	9.7
44484_1659	44484	1659	ss2137303074	1	12	0	10.3
56625_1868	56625	1868	ss2137304324	1	13	1.8	10.3
57303_755	57303	755	ss2137304386	1	14	0	12.1
21221_132	21221	132	ss2137299615	1	15	0	12.1
18075_341	18075	341	ss2137299098	1	16	0.2	12.1
35640_274	35640	274	ss2137301955	1	17	0	12.3
23298_221	23298	221	ss2137299978	1	18	9.3	12.3
6917_125	6917	125	ss2137305417	1	19	1.3	21.6
912_2029	912	2029	ss2137306313	1	20	0	22.9
36733_288	36733	288	ss2137302112	1	21	0	22.9
14998_100	14998	100	ss2137298605	1	22	0.4	22.9
65687_599	65687	599	ss2137305110	1	23	0	23.3
5960_211	5960	211	ss2137304587	1	24	0	23.3
55722_2702	55722	2702	ss2137304232	1	25	6.4	23.3	JR225968.1	Pm_contig_45318_1330	3429	0	90.4924	1618.91	1178	42	72	---NA---
969_327	969	327	ss2137306405	1	26	7.2	29.7
27952_828	27952	828	ss2137300788	1	27	3	36.9
7892_107	7892	107	ss2137306123	1	28	2.4	39.9
55906_677	55906	677	ss2137304252	1	29	0	42.3
22087_1463	22087	1463	ss2137299764	1	30	10.5	42.3
41848_629	41848	629	ss2137302773	1	31	0	52.8
35891_377	35891	377	ss2137301989	1	32	0.8	52.8
40440_50	40440	50	ss2137302590	1	33	5.2	53.6
22187_2445	22187	2445	ss2137299782	1	34	0.9	58.8	JR223914.1	Pm_contig_41612_1552	3023	0	90.3173	4183.3	3057	42	40.9	efn72825nadph:adrenodoxin mitochondrial
21735_39	21735	39	ss2137299711	1	35	4.3	59.7
13032_970	13032	970	ss2137298308	1	36	0	64	JR225709.1	Pm_contig_44850_861	955	5.95138e-127	71.7604	455.735	818	42	73	---NA---
1202_584	1202	584	ss2137298139	1	37	2.4	64
39093_352	39093	352	ss2137302429	1	38	0	66.4	JR204012.1	Pm_contig_14431_61	225	5.44334e-31	75.6614	134.736	189	42	57	---NA---
14115_950	14115	950	ss2137298481	1	39	0	66.4
53665_144	53665	144	ss2137304014	1	40	0	66.4
22976_261	22976	261	ss2137299914	1	41	4.2	66.4
16744_297	16744	297	ss2137298880	1	42	5.1	70.6
12398_337	12398	337	ss2137298204	1	43	0	75.7
24746_436	24746	436	ss2137300230	1	44	0	75.7
24887_2856	24887	2856	ss2137300251	1	45	0	75.7
1899_2486	1899	2486	ss2137299232	1	46	0	75.7
9625_1233	9625	1233	ss2137306394	1	47	0	75.7
62340_874	62340	874	ss2137304813	1	48	0	75.7
63327_51	63327	51	ss2137304906	1	49	0	75.7
18181_582	18181	582	ss2137299111	1	50	0	75.7
45138_2060	45138	2060	ss2137303139	1	51	6	75.7
6796_284	6796	284	ss2137305324	1	52	0	81.7	JR210654.1	Pm_contig_23967_705	712	1.75362e-100	92.2481	367.37	258	42	28.1	---NA---
8876_525	8876	525	ss2137306277	1	53	0	81.7
6056_116	6056	116	ss2137304673	1	54	0	81.8
27808_240	27808	240	ss2137300767	1	55	0	81.7
4522_143	4522	143	ss2137303151	1	56	0	81.7
74060_36	74060	36	ss2137305846	1	57	0.1	81.7
71512_850	71512	850	ss2137305618	1	58	3.7	81.8
32757_252	32757	252	ss2137301531	1	59	0	85.5
26585_1397	26585	1397	ss2137300552	1	60	0	85.5
17939_134	17939	134	ss2137299078	1	61	4.7	85.5
47425_180	47425	180	ss2137303391	1	62	1.5	90.2																								Marker37082	Marker37082	110	2.46973e-18	100	91.4547	50	23	28.359
13071_1091	13071	1091	ss2137298320	1	63	0	91.7
56682_486	56682	486	ss2137304330	1	64	0.9	91.7
48997_1133	48997	1133	ss2137303552	1	65	2	92.6
30066_390	30066	390	ss2137301112	1	66	1.7	94.6
11330_1010	11330	1010	ss2137298031	1	67	0.7	96.3	JR228046.1	Pm_contig_50436_265	2110	0	79.9717	1864.17	2122	42	47.8	---NA---
43790_1413	43790	1413	ss2137303003	1	68	0.2	97
76329_1175	76329	1175	ss2137306046	1	69	0	97.2
30159_587	30159	587	ss2137301128	1	70	3	97.2	JR217809.1	Pm_contig_32914_160	1005	4.21907e-167	76.6839	589.185	772	42	43.4	acj06429c-type lectin 5
27126_427	27126	427	ss2137300647	1	71	25.1	100.2
69586_53	69586	53	ss2137305453	1	72	0	125.3
19934_30	19934	30	ss2137299375	1	73	2.6	125.3
67286_83	67286	83	ss2137305271	1	74	0	127.9
66347_1358	66347	1358	ss2137305176	1	75	1.4	127.9
30158_125	30158	125	ss2137301127	1	76	6	129.3
67851_406	67851	406	ss2137305317	1	77	1	135.3
9400_956	9400	956	ss2137306372	1	78	0	136.3
42038_292	42038	292	ss2137302798	1	79	0	136.3
44322_300	44322	300	ss2137303061	1	80	2.1	136.3
39705_834	39705	834	ss2137302498	1	81	0	138.4
36640_360	36640	360	ss2137302098	1	82	3	138.4
20321_238	20321	238	ss2137299452	1	83	0	141.4
30673_373	30673	373	ss2137301217	1	84	0	141.4
32941_325	32941	325	ss2137301564	1	85	1	141.4
30468_332	30468	332	ss2137301179	1	86	0	142.4	JR207382.1	Pm_contig_19728_172	433	9.69914e-152	88	536.887	425	42	22.9	m 55-pa	, GO:0043232, GO:0005739
SYG393			rs142459505	1	87	1.5	142.4
54717_137	54717	137	ss2137304111	1	88	0.9	143.9
34849_1814	34849	1814	ss2137301838	1	89	1.5	144.8
48553_137	48553	137	ss2137303500	1	90	6.1	146.3
6864_730	6864	730	ss2137305376	1	91	3.7	152.4
62592_113	62592	113	ss2137304837	1	92	0	156.1
48894_406	48894	406	ss2137303539	1	93	0	156.1
17084_71	17084	71	ss2137298946	1	94	0	156.1
14182_127	14182	127	ss2137298492	2	1	0	0
43557_238	43557	238	ss2137302973	2	2	0.8	0
36954_559	36954	559	ss2137302146	2	3	2.5	0.8
29525_107	29525	107	ss2137301038	2	4	0	3.3
47353_80	47353	80	ss2137303378	2	5	4.6	3.3
6998_299	6998	299	ss2137305488	2	6	0	7.9
58763_1416	58763	1416	ss2137304508	2	7	0	7.9
36391_215	36391	215	ss2137302057	2	8	0	7.9
56002_378	56002	378	ss2137304263	2	9	0	7.9
20929_183	20929	183	ss2137299559	2	10	0	7.9
33872_266	33872	266	ss2137301689	2	11	3.6	7.9
59149_1238	59149	1238	ss2137304547	2	12	0	11.5	JR207388.1	Pm_contig_19736_412	1123	0	91.9824	1640.55	1135	39	15.9	phosducin-like protein 3
14449_76	14449	76	ss2137298530	2	13	0	11.5
27075_284	27075	284	ss2137300636	2	14	0	11.5
41093_489	41093	489	ss2137302676	2	15	0	11.5
22841_768	22841	768	ss2137299891	2	16	3.9	11.5
24675_76	24675	76	ss2137300212	2	17	2.3	15.4
65467_892	65467	892	ss2137305093	2	18	0	17.7
8314_80	8314	80	ss2137306193	2	19	0.1	17.7
20178_822	20178	822	ss2137299424	2	20	3	17.8
1500_407	1500	407	ss2137298607	2	21	0	20.8																								Marker3775	36034545length	-	-	-	-	-	4	87.63
24559_78	24559	78	ss2137300194	2	22	0	20.8
6725_136	6725	136	ss2137305267	2	23	0	20.8
14812_159	14812	159	ss2137298586	2	24	0	20.8
51986_1023	51986	1023	ss2137303857	2	25	0	20.8
13228_339	13228	339	ss2137298343	2	26	9.1	20.8
3023_609	3023	609	ss2137301141	2	27	0	29.9
71392_735	71392	735	ss2137305612	2	28	0	29.9
7470_233	7470	233	ss2137305910	2	29	3.6	29.9
11639_527	11639	527	ss2137298079	2	30	2	33.5
36015_41	36015	41	ss2137302009	2	31	0	35.5
32761_279	32761	279	ss2137301532	2	32	0	35.5
SYG426			rs142459538	2	33	1.6	35.5
32337_262	32337	262	ss2137301463	2	34	6.8	37.1
38827_43	38827	43	ss2137302394	2	35	1.4	43.9
64502_51	64502	51	ss2137305007	2	36	0	45.3
8368_129	8368	129	ss2137306203	2	37	0	45.3
52178_786	52178	786	ss2137303877	2	38	0	45.3
18884_751	18884	751	ss2137299212	2	39	0	45.3
22033_1157	22033	1157	ss2137299754	2	40	3.4	45.3
4858_62	4858	62	ss2137303504	2	41	0	48.7
32620_488	32620	488	ss2137301504	2	42	0	48.7
38673_265	38673	265	ss2137302369	2	43	0.1	48.7
LV0917			rs159816174	2	44	6.4	48.8												18	0	scaffold_45:517214,518279	3R:6522240..6529011	Primer2	ACGTTGGATGCTTATTCTCGCCGATATGAC	20	No Blast Hit
40311_528	40311	528	ss2137302571	2	45	1.2	55.2	JR218898.1	Pm_contig_34293_843	1068	0	82.1637	1094.13	1026	39	48.3	---NA---
7026_75	7026	75	ss2137305518	2	46	1.6	56.4
12932_422	12932	422	ss2137298295	2	47	0	58
45267_501	45267	501	ss2137303153	2	48	0	58
27580_120	27580	120	ss2137300724	2	49	0	58
20827_121	20827	121	ss2137299536	2	50	0	58
75667_90	75667	90	ss2137305982	2	51	0	58
11731_82	11731	82	ss2137298096	2	52	0.3	58	JR225602.1	Pm_contig_44624_730	1211	0	89.4384	1581.04	1193	39	52.8	xp_001180116 zinc finger protein 84-like	, GO:0005488
18177_358	18177	358	ss2137299110	2	53	0	58.3
12421_791	12421	791	ss2137298209	2	54	0	58.3
43643_365	43643	365	ss2137302985	2	55	0.8	58.3
42348_110	42348	110	ss2137302832	2	56	3.9	59.1
3227_266	3227	266	ss2137301455	2	57	0.1	63
17765_1125	17765	1125	ss2137299053	2	58	0	63.1
3254_241	3254	241	ss2137301493	2	59	0	63.1
61847_709	61847	709	ss2137304755	2	60	0.4	63.1
20374_399	20374	399	ss2137299463	2	61	0	63.5
52262_37	52262	37	ss2137303888	2	62	0.1	63.5
1710_35	1710	35	ss2137298952	2	63	0	63.6
5311_706	5311	706	ss2137303955	2	64	0	63.6
30644_1844	30644	1844	ss2137301209	2	65	0	63.6
55853_1175	55853	1175	ss2137304248	2	66	0.9	63.6
5389_1077	5389	1077	ss2137304033	2	67	0	64.5
50140_614	50140	614	ss2137303680	2	68	0	64.5
55756_291	55756	291	ss2137304237	2	69	0.7	64.5																								Marker5238	36023552length	-	-	-	-	-	4	60.372
51969_179	51969	179	ss2137303854	2	70	0.6	65.2
1597_1602	1597	1602	ss2137298750	2	71	0.1	65.8
10222_61	10222	61	ss2137297866	2	72	0	65.9
56890_166	56890	166	ss2137304358	2	73	1.5	65.9
63376_396	63376	396	ss2137304912	2	74	2.1	67.4
26077_219	26077	219	ss2137300452	2	75	0	69.5
47657_1139	47657	1139	ss2137303416	2	76	0	69.5
35952_90	35952	90	ss2137301998	2	77	0	69.5
30324_220	30324	220	ss2137301158	2	78	1.1	69.5
36157_117	36157	117	ss2137302027	2	79	2.4	70.6
61866_746	61866	746	ss2137304759	2	80	0	73
15700_1276	15700	1276	ss2137298705	2	81	0.3	73
22953_1201	22953	1201	ss2137299911	2	82	0	73.3
29568_998	29568	998	ss2137301042	2	83	0	73.3
57869_175	57869	175	ss2137304435	2	84	2.3	73.3
36820_128	36820	128	ss2137302124	2	85	0	75.6
68422_2241	68422	2241	ss2137305357	2	86	1.7	75.6
14583_634	14583	634	ss2137298553	2	87	0	77.3	JR223617.1	Pm_contig_41130_604	1860	0	81.3614	1748.75	1851	39	53.1	---NA---
6951_233	6951	233	ss2137305445	2	88	0	77.3
21211_266	21211	266	ss2137299612	2	89	0	77.3
32797_98	32797	98	ss2137301541	2	90	0	77.3
30187_367	30187	367	ss2137301134	2	91	0	77.3
35060_214	35060	214	ss2137301866	2	92	1	77.3
18312_402	18312	402	ss2137299136	2	93	0.8	78.3
28727_512	28727	512	ss2137300913	2	94	1.3	79.1
13998_79	13998	79	ss2137298464	2	95	0	80.4
SYG60			rs142459185	2	96	0	80.4
SYG59			rs142459184	2	97	0	80.4
3188_252	3188	252	ss2137301395	2	98	0	80.4	JR213912.1	Pm_contig_27976_64	343	1.91352e-26	86.4078	120.309	103	43	0.4	---NA---
27314_76	27314	76	ss2137300675	2	99	0	80.4
38561_572	38561	572	ss2137302357	2	100	0	80.4
37846_2411	37846	2411	ss2137302259	2	101	0	80.4
26418_1053	26418	1053	ss2137300524	2	102	0	80.4
29718_302	29718	302	ss2137301062	2	103	0	80.4
857_82	857	82	ss2137306235	2	104	6.5	80.4
73216_677	73216	677	ss2137305777	2	105	0	86.9
4215_614	4215	614	ss2137302811	2	106	0	86.9
70531_53	70531	53	ss2137305543	2	107	6.1	86.9
55561_47	55561	47	ss2137304218	2	108	1.2	93
75682_1588	75682	1588	ss2137305983	2	109	0	94.2
57879_3481	57879	3481	ss2137304437	2	110	0.7	94.2
47398_307	47398	307	ss2137303386	2	111	0	94.9
22825_368	22825	368	ss2137299888	2	112	1.4	94.9
60998_896	60998	896	ss2137304704	2	113	1.5	96.3
25572_1337	25572	1337	ss2137300363	2	114	1.1	97.8
26313_682	26313	682	ss2137300499	2	115	0	98.9
49530_641	49530	641	ss2137303603	2	116	0	98.9
11797_140	11797	140	ss2137298104	2	117	6	98.9
55137_2715	55137	2715	ss2137304165	2	118	0	104.9
27169_2611	27169	2611	ss2137300652	2	119	0	104.9
48477_2890	48477	2890	ss2137303497	2	120	0	104.9	JR220418.1	Pm_contig_36295_2170	3423	0	91.6497	4854.15	3437	43	11.2	---NA---
365_427	365	427	ss2137302077	2	121	0	104.9
28200_848	28200	848	ss2137300827	2	122	4.7	104.9
16898_286	16898	286	ss2137298917	2	123	0	109.6
17547_499	17547	499	ss2137299017	2	124	0	109.6
63723_2185	63723	2185	ss2137304947	2	125	1	109.6
54431_441	54431	441	ss2137304082	2	126	6.5	110.6
46325_509	46325	509	ss2137303270	2	127	5.6	117.1
61177_646	61177	646	ss2137304716	2	128	0	122.7
38480_2478	38480	2478	ss2137302342	2	129	0	122.7
24245_174	24245	174	ss2137300141	2	130	0	122.7
49643_1764	49643	1764	ss2137303613	2	131	2.4	122.7
57699_66	57699	66	ss2137304421	2	132	11.3	125.1
34320_532	34320	532	ss2137301751	2	133	4.7	136.4
60292_2097	60292	2097	ss2137304645	2	134	9.7	141.1
50048_1452	50048	1452	ss2137303669	2	135	0	150.8
32077_90	32077	90	ss2137301426	2	136	4	150.8
3292_74	3292	74	ss2137301560	2	137	0	154.8
192_327	192	327	ss2137299266	3	1	0.1	0
439_1355	439	1355	ss2137303015	3	2	0	0.1	JR226614.1	Pm_contig_46610_992	1900	0	98.093	1433.16	839	19	4.8	---NA---
42719_1491	42719	1491	ss2137302871	3	3	0.8	0.1
40695_331	40695	331	ss2137302625	3	4	0	0.9	JR202003.1	Pm_contig_11019_122	223	2.97758e-53	85.3261	208.674	184	19	3.8	---NA---
33975_398	33975	398	ss2137301703	3	5	0	0.9
48821_329	48821	329	ss2137303529	3	6	0	0.9
17878_624	17878	624	ss2137299069	3	7	0	0.9
35081_128	35081	128	ss2137301867	3	8	0	0.9
11346_644	11346	644	ss2137298034	3	9	0	0.9
4032_519	4032	519	ss2137302573	3	10	2.1	0.9	JR214890.1	Pm_contig_29227_1757	2355	0	94.0386	3654.91	2382	19	3.6	xp_002191460 unc-84 homolog a ( elegans)	, GO:0007097, GO:0005637, GO:0048471
9577_116	9577	116	ss2137306387	3	11	0.1	3
56818_41	56818	41	ss2137304345	3	12	0	3.1
49053_479	49053	479	ss2137303557	3	13	0	3.1
24246_2928	24246	2928	ss2137300142	3	14	1.9	3.1
29291_238	29291	238	ss2137301001	3	15	4.3	5
19990_1757	19990	1757	ss2137299385	3	16	0	9.3
37844_3740	37844	3740	ss2137302258	3	17	15.1	9.3
14817_220	14817	220	ss2137298587	3	18	12.2	24.4
45067_82	45067	82	ss2137303134	3	19	0	36.6
3506_239	3506	239	ss2137301865	3	20	0	36.6
3755_523	3755	523	ss2137302227	3	21	0	36.6
39170_1029	39170	1029	ss2137302437	3	22	0	36.6
23636_210	23636	210	ss2137300040	3	23	13.6	36.6
45235_314	45235	314	ss2137303152	3	24	1.9	50.2
24455_342	24455	342	ss2137300178	3	25	1.5	52.1
12587_687	12587	687	ss2137298239	3	26	0	53.6
25901_116	25901	116	ss2137300423	3	27	0	53.6
23017_172	23017	172	ss2137299922	3	28	0	53.6
27102_19	27102	19	ss2137300641	3	29	0	53.6
20358_293	20358	293	ss2137299458	3	30	0	53.6
39892_1434	39892	1434	ss2137302518	3	31	1.1	53.6
68968_470	68968	470	ss2137305402	3	32	0	54.7
13305_909	13305	909	ss2137298353	3	33	0	54.7
2464_588	2464	588	ss2137300209	3	34	0	54.7
16625_159	16625	159	ss2137298859	3	35	0	54.7
25907_2697	25907	2697	ss2137300424	3	36	1.1	54.7
6065_1981	6065	1981	ss2137304682	3	37	0.8	55.8
28241_3388	28241	3388	ss2137300836	3	38	0	56.6
11911_301	11911	301	ss2137298122	3	39	0	56.6
7870_265	7870	265	ss2137306120	3	40	0	56.6
2143_335	2143	335	ss2137299641	3	41	0	56.6
2355_2901	2355	2901	ss2137300022	3	42	0	56.6
42909_1298	42909	1298	ss2137302897	3	43	0	56.6
22876_394	22876	394	ss2137299897	3	44	1.2	56.6
11334_1111	11334	1111	ss2137298032	3	45	0	57.8
17523_853	17523	853	ss2137299012	3	46	0.4	57.8
20388_279	20388	279	ss2137299466	3	47	6.2	58.2
20351_765	20351	765	ss2137299456	3	48	0	64.4
42447_700	42447	700	ss2137302841	3	49	0	64.4
40691_238	40691	238	ss2137302624	3	50	0	64.4
LV0424			rs159816221	3	51	2.4	64.4												30	3.9			Primer2	ACGTTGGATGCCATATGCCAATATATGATGC	21	69329	0.00049129	100	39.157	21
3663_1014	3663	1014	ss2137302096	3	52	0	66.8
47273_3352	47273	3352	ss2137303367	3	53	0	66.8
25029_987	25029	987	ss2137300266	3	54	0	66.8
13729_483	13729	483	ss2137298428	3	55	0	66.8
21942_8831	21942	8831	ss2137299740	3	56	0	66.8
38789_2858	38789	2858	ss2137302388	3	57	0	66.8
31375_2294	31375	2294	ss2137301314	3	58	0	66.8
34322_21	34322	21	ss2137301752	3	59	0	66.8
15182_234	15182	234	ss2137298634	3	60	0	66.8
37068_43	37068	43	ss2137302165	3	61	0	66.8
16050_257	16050	257	ss2137298764	3	62	0	66.8
16084_37	16084	37	ss2137298771	3	63	0.7	66.8
22326_780	22326	780	ss2137299800	3	64	0	67.5
20922_388	20922	388	ss2137299557	3	65	0	67.5
13875_1244	13875	1244	ss2137298444	3	66	0.1	67.5
7799_642	7799	642	ss2137306112	3	67	1.6	67.6
14896_1690	14896	1690	ss2137298596	3	68	0	69.2
13778_696	13778	696	ss2137298434	3	69	0	69.2
13265_1259	13265	1259	ss2137298348	3	70	0	69.2
12303_435	12303	435	ss2137298188	3	71	0	69.2
14588_1235	14588	1235	ss2137298555	3	72	0	69.2
13553_24	13553	24	ss2137298400	3	73	0	69.2
37597_75	37597	75	ss2137302232	3	74	0	69.2
LV0415			rs159816220	3	75	1.7	69.2												30	0			Primer2	ACGTTGGATGCGCACTTCGCAGTTCTAAAG	20	76508	0.00171609	100	37.3537	20
31308_512	31308	512	ss2137301302	3	76	0	70.9
12895_844	12895	844	ss2137298288	3	77	0	70.9
35352_1699	35352	1699	ss2137301912	3	78	0	70.9
38928_35	38928	35	ss2137302408	3	79	0	70.9
12923_119	12923	119	ss2137298292	3	80	0	70.9
31236_377	31236	377	ss2137301290	3	81	2.5	70.9
3965_309	3965	309	ss2137302494	3	82	0	73.4
61534_1846	61534	1846	ss2137304739	3	83	0.2	73.4
26070_164	26070	164	ss2137300451	3	84	1	73.6
13267_1376	13267	1376	ss2137298349	3	85	4.3	74.6
18938_1937	18938	1937	ss2137299222	3	86	6.7	78.9
3167_285	3167	285	ss2137301363	3	87	0	85.6
1014_201	1014	201	ss2137297850	3	88	0	85.6
18368_280	18368	280	ss2137299143	3	89	0	85.6
55680_252	55680	252	ss2137304227	3	90	7.8	85.6
12658_852	12658	852	ss2137298248	3	91	0	93.4
28013_449	28013	449	ss2137300802	3	92	0	93.4
26842_473	26842	473	ss2137300597	3	93	0	93.4
5318_250	5318	250	ss2137303963	3	94	0	93.4
32734_237	32734	237	ss2137301524	3	95	0.1	93.4
40430_463	40430	463	ss2137302589	3	96	0	93.5
7762_19	7762	19	ss2137306105	3	97	0	93.5
31420_1098	31420	1098	ss2137301322	3	98	0	93.5
45380_302	45380	302	ss2137303162	3	99	0	93.5
37950_1475	37950	1475	ss2137302273	3	100	0	93.5
38312_6035	38312	6035	ss2137302322	3	101	0	93.5
49752_69	49752	69	ss2137303625	3	102	0.4	93.5
22799_3565	22799	3565	ss2137299881	3	103	0.4	93.9
3928_58	3928	58	ss2137302449	3	104	0.9	94.3
8750_81	8750	81	ss2137306259	3	105	0	95.2
56408_238	56408	238	ss2137304302	3	106	0	95.2
29937_382	29937	382	ss2137301089	3	107	0	95.2
14945_624	14945	624	ss2137298599	3	108	0	95.2	JR224167.1	Pm_contig_42001_835	1099	0	88.5519	1312.34	1022	19	57.1	peroxisomal biogenesis factor 2	, GO:0065008, GO:0044237, GO:0009058, GO:0051179, GO:0006629, GO:0044281, GO:0019222, GO:0048523, GO:0005488, GO:0005778
22083_8133	22083	8133	ss2137299763	3	109	0	95.2
34374_361	34374	361	ss2137301761	3	110	0	95.2
23722_194	23722	194	ss2137300053	3	111	1.5	95.2
58192_97	58192	97	ss2137304468	3	112	0	96.7	JR224611.1	Pm_contig_42805_642	3469	0	84.5238	4019.19	3612	19	56.9	xp_001606047 ero1-like
30563_115	30563	115	ss2137301193	3	113	0.3	96.7
64080_1870	64080	1870	ss2137304973	3	114	0.9	97
40524_146	40524	146	ss2137302604	3	115	0	97.9
SYG8			rs142459135	3	116	0	97.9
26673_882	26673	882	ss2137300568	3	117	0	97.9	JR222144.1	Pm_contig_38811_257	827	0	85.3081	980.516	844	19	56.7	m 11-pa	, GO:0005762, GO:0003735, GO:0006412
28203_620	28203	620	ss2137300828	3	118	0	97.9
15565_491	15565	491	ss2137298691	3	119	0	97.9
29402_162	29402	162	ss2137301016	3	120	0	97.9
41108_250	41108	250	ss2137302679	3	121	0	97.9
17856_171	17856	171	ss2137299067	3	122	2.1	97.9
76304_296	76304	296	ss2137306043	3	123	0	100
68616_1551	68616	1551	ss2137305372	3	124	0.8	100
23343_395	23343	395	ss2137299990	3	125	0	100.8
8242_269	8242	269	ss2137306180	3	126	0	100.8
12393_320	12393	320	ss2137298203	3	127	0	100.8
26496_255	26496	255	ss2137300535	3	128	0	100.8
54669_458	54669	458	ss2137304105	3	129	0	100.8
36235_2888	36235	2888	ss2137302035	3	130	0	100.8
10403_2097	10403	2097	ss2137297894	3	131	0	100.8	JR227502.1	Pm_contig_48787_1156	1552	6.60113e-110	73.2118	399.831	713	19	68.5	---NA---
10403_2097	10403	2097	ss2137297894	3	131	0	100.8	JR220058.1	Pm_contig_35790_135	884	0	92.5558	1175.28	806	19	69.2	coiled-coil domain-containing protein 124 isoform 1
122_304	122	304	ss2137298167	3	132	0	100.8
22584_89	22584	89	ss2137299847	3	133	0	100.8
43940_52	43940	52	ss2137303020	3	134	0	100.8
6257_104	6257	104	ss2137304832	3	135	0	100.8
7463_50	7463	50	ss2137305900	3	136	0	100.8
25230_110	25230	110	ss2137300303	3	137	0.4	100.8
63397_667	63397	667	ss2137304918	3	138	0.1	101.2
2820_316	2820	316	ss2137300826	3	139	0.1	101.3
SYG190			rs142459311	3	140	0	101.4
17536_100	17536	100	ss2137299014	3	141	0.6	101.4
38501_158	38501	158	ss2137302345	3	142	0	102
7590_2407	7590	2407	ss2137306003	3	143	0	102
4078_117	4078	117	ss2137302637	3	144	0	102
49754_4244	49754	4244	ss2137303626	3	145	0	102
31680_296	31680	296	ss2137301364	3	146	1.5	102
18848_112	18848	112	ss2137299209	3	147	17.3	103.5	JR222582.1	Pm_contig_39489_286	489	1.99965e-110	78.3505	399.831	485	19	70.4	---NA---
2897_647	2897	647	ss2137300950	3	148	0.4	120.8
22747_1434	22747	1434	ss2137299875	3	149	0	121.2
24131_3422	24131	3422	ss2137300118	3	150	2.3	121.2
39820_40	39820	40	ss2137302509	3	151	0	123.5
33123_91	33123	91	ss2137301590	3	152	0	123.5
15890_70	15890	70	ss2137298736	3	153	1.4	123.5
26564_173	26564	173	ss2137300551	3	154	1.7	124.9
16468_223	16468	223	ss2137298827	3	155	0	126.6
10740_1580	10740	1580	ss2137297945	3	156	0	126.6
12476_249	12476	249	ss2137298218	3	157	1.2	126.6
32108_110	32108	110	ss2137301429	3	158	0	127.8
39189_2117	39189	2117	ss2137302444	3	159	0	127.8
8423_1151	8423	1151	ss2137306211	3	160	0	127.8
17855_128	17855	128	ss2137299066	3	161	0	127.8
47068_1169	47068	1169	ss2137303348	3	162	0	127.8
17402_2476	17402	2476	ss2137299000	3	163	0	127.8
30164_134	30164	134	ss2137301130	3	164	0	127.8
22275_632	22275	632	ss2137299793	3	165	0	127.8
21468_305	21468	305	ss2137299653	3	166	1.4	127.8
666_757	666	757	ss2137305202	3	167	1.6	129.2
26342_121	26342	121	ss2137300508	3	168	0	130.8
72197_52	72197	52	ss2137305674	3	169	2.8	130.8
69299_30	69299	30	ss2137305426	3	170	0.3	133.6
27978_100	27978	100	ss2137300793	3	171	0	133.9
24411_655	24411	655	ss2137300170	3	172	5.6	133.9
67420_1492	67420	1492	ss2137305287	3	173	11.9	139.5																								Marker14294	Marker14294	110	1.55857e-14	100	78.8312	43	32	86.211
16692_542	16692	542	ss2137298870	3	174	0	151.4	JR222059.1	Pm_contig_38683_977	1048	0	84.7584	1225.77	1076	19	81.8	ubiquitin conjugating enzyme 7 interacting protein
24430_690	24430	690	ss2137300172	3	175	0	151.4
72543_642	72543	642	ss2137305707	3	176	0	151.4
22533_234	22533	234	ss2137299838	3	177	1.6	151.4
4356_1026	4356	1026	ss2137302974	3	178	0	153
68407_276	68407	276	ss2137305354	3	179	0	153
12493_739	12493	739	ss2137298221	3	180	0.6	153
30641_89	30641	89	ss2137301208	3	181	0	153.6	JR224530.1	Pm_contig_42646_153	1112	2.78178e-43	84.0491	178.016	163	19	95.2	---NA---
4300_2217	4300	2217	ss2137302905	3	182	0.3	153.6
21979_1844	21979	1844	ss2137299744	3	183	0.4	153.9
5989_689	5989	689	ss2137304614	3	184	0	154.3
36199_697	36199	697	ss2137302030	4	1	0	0
2551_76	2551	76	ss2137300350	4	2	0	0
65608_119	65608	119	ss2137305102	4	3	0	0
47931_315	47931	315	ss2137303446	4	4	0	0
28073_408	28073	408	ss2137300813	4	5	0	0
63154_242	63154	242	ss2137304893	4	6	0	0
40216_432	40216	432	ss2137302553	4	7	0	0
45057_672	45057	672	ss2137303133	4	8	3.7	0
36031_234	36031	234	ss2137302010	4	9	0	3.7
SYG116			rs142459240	4	10	27.3	3.7
212_86	212	86	ss2137299608	4	11	0	31
2368_13	2368	13	ss2137300048	4	12	4.2	31
54991_255	54991	255	ss2137304145	4	13	1.3	35.2
SYG171			rs142459292	4	14	0	36.5
6781_791	6781	791	ss2137305316	4	15	0	36.5
55113_3998	55113	3998	ss2137304161	4	16	0	36.5
48111_925	48111	925	ss2137303459	4	17	0	36.5
52408_719	52408	719	ss2137303901	4	18	5.9	36.5
38645_127	38645	127	ss2137302365	4	19	0	42.4
1295_1060	1295	1060	ss2137298298	4	20	5.2	42.4
71269_529	71269	529	ss2137305602	4	21	0	47.6
49158_726	49158	726	ss2137303570	4	22	7.2	47.6
LV0640			rs159816082	4	23	2.1	54.8												1	68.4	scaffold_5:1991897,1992991	2R:14954664..15009463	Primer2	ACGTTGGATGGCGTCGAGGAGGAGGTGAG	19	74193	0.0730257	100	31.9436	17
17384_479	17384	479	ss2137298997	4	24	0	56.9
39795_273	39795	273	ss2137302505	4	25	0	56.9
8256_293	8256	293	ss2137306186	4	26	0	56.9
7485_31	7485	31	ss2137305916	4	27	8.4	56.9
8057_133	8057	133	ss2137306155	4	28	0	65.3
27982_67	27982	67	ss2137300794	4	29	0	65.3
67014_2723	67014	2723	ss2137305242	4	30	0	65.3
30295_1159	30295	1159	ss2137301150	4	31	0	65.3
1532_340	1532	340	ss2137298656	4	32	0	65.3
13066_257	13066	257	ss2137298318	4	33	2.5	65.3
29292_415	29292	415	ss2137301002	4	34	0	67.8
30705_128	30705	128	ss2137301222	4	35	1.7	67.8
20116_56	20116	56	ss2137299413	4	36	0	69.5
LV0814			rs159816083	4	37	1.1	69.5												1	75.8			Primer2	ACGTTGGATGTGAATTAACGGAACCGGCAC	20	15122	0.00171609	100	37.3537	20
64525_145	64525	145	ss2137305011	4	38	0	70.6
26806_465	26806	465	ss2137300593	4	39	0	70.6	JR222547.1	Pm_contig_39437_433	787	2.21831e-112	83.1606	407.044	386	20	48.8	xp_001322629at hook motif family protein
24297_483	24297	483	ss2137300149	4	40	0	70.6
24785_637	24785	637	ss2137300236	4	41	0	70.6
59984_129	59984	129	ss2137304622	4	42	0	70.6
70109_1098	70109	1098	ss2137305501	4	43	0	70.6
LV0418			rs159816084	4	44	0	70.6
33217_198	33217	198	ss2137301605	4	45	0	70.6
46145_80	46145	80	ss2137303251	4	46	1	70.6
39865_108	39865	108	ss2137302514	4	47	0	71.6
10191_26	10191	26	ss2137297857	4	48	0	71.6
26149_1728	26149	1728	ss2137300466	4	49	0	71.6
14634_166	14634	166	ss2137298564	4	50	2.5	71.6
SYG311			rs142459427	4	51	0	74.1
34577_70	34577	70	ss2137301799	4	52	0	74.1
40706_651	40706	651	ss2137302628	4	53	0	74.1
30221_719	30221	719	ss2137301140	4	54	0.2	74.1
LV0764			rs159816086	4	55	0	74.3
34348_267	34348	267	ss2137301756	4	56	1.1	74.3
54967_4163	54967	4163	ss2137304142	4	57	0	75.4	JR226760.1	Pm_contig_46915_2171	5046	0	94.3794	7896.43	5124	20	37.9	XP_002425660hypothetical protein Phum_PHUM213790
26802_904	26802	904	ss2137300591	4	58	0	75.4
LV0353			rs159816085	4	59	0	75.4												1	78			Primer2	ACGTTGGATGTCATTGTGCTTTCAGACTTC	20	No Blast Hit
36522_579	36522	579	ss2137302082	4	60	0	75.4
10581_252	10581	252	ss2137297923	4	61	0	75.4	JR225230.1	Pm_contig_43956_2544	3270	0	79.9154	919.201	946	20	37.9	adg85661lectin b isoform 2
25480_806	25480	806	ss2137300343	4	62	0	75.4
6279_329	6279	329	ss2137304859	4	63	2.6	75.4
49813_189	49813	189	ss2137303637	4	64	5	78
LV0475			rs159816087	4	65	0	83												1	82.9	scaffold_114:86554,87671	3R:4869900..4873699	Primer2	ACGTTGGATGCAGTAAGAACTCAATAACC	19	71294	0.00599432	100	35.5503	19
12240_462	12240	462	ss2137298175	4	66	0	83
29089_353	29089	353	ss2137300968	4	67	0	83	JR220647.1	Pm_contig_36635_1313	1617	0	89.8891	2046.31	1533	20	54.3	aco12061c10orf58 homolog precursor
22814_272	22814	272	ss2137299887	4	68	1.2	83
16082_197	16082	197	ss2137298770	4	69	0	84.2
30607_515	30607	515	ss2137301202	4	70	1.4	84.2
53600_84	53600	84	ss2137304005	4	71	1.6	85.6
5201_2404	5201	2404	ss2137303861	4	72	0	87.2
8106_138	8106	138	ss2137306162	4	73	0.9	87.2
4871_330	4871	330	ss2137303518	4	74	3.8	88.1	JR218033.1	Pm_contig_33213_205	609	0	81.0427	646.892	633	20	76.3	xp_788308 f-box lrr-repeat protein 5-like	, GO:0005737, GO:0046872, GO:0044267
20960_1718	20960	1718	ss2137299566	4	75	0	91.9
14423_495	14423	495	ss2137298524	4	76	0	91.9
63375_105	63375	105	ss2137304911	4	77	0	91.9
59392_1247	59392	1247	ss2137304572	4	78	0	91.9
58502_278	58502	278	ss2137304489	4	79	0	91.9
10279_67	10279	67	ss2137297875	4	80	0	91.9
6352_1843	6352	1843	ss2137304930	4	81	0	91.9
46713_103	46713	103	ss2137303313	4	82	0	91.9
44255_290	44255	290	ss2137303055	4	83	0	91.9
11734_437	11734	437	ss2137298097	4	84	0	91.9
64568_3793	64568	3793	ss2137305016	4	85	0.4	91.9
13219_179	13219	179	ss2137298340	4	86	0	92.3
6329_4954	6329	4954	ss2137304900	4	87	0	92.3
18225_140	18225	140	ss2137299118	4	88	0.9	92.3
53628_2823	53628	2823	ss2137304011	4	89	0.7	93.2
21598_238	21598	238	ss2137299677	4	90	0	93.9
984_86	984	86	ss2137306443	4	91	0	93.9
63242_704	63242	704	ss2137304898	4	92	0	93.9
47453_15	47453	15	ss2137303394	4	93	0.7	93.9
21431_558	21431	558	ss2137299643	4	94	1.4	94.6
247_1537	247	1537	ss2137300218	4	95	2.4	96	JR226561.1	Pm_contig_46507_265	2004	0	91.9144	2758.64	1917	20	67.7	xp_003763022 nucleolar protein 6
13990_136	13990	136	ss2137298463	4	96	0	98.4
52546_1769	52546	1769	ss2137303912	4	97	0	98.4
64456_1327	64456	1327	ss2137305003	4	98	2.4	98.4
33581_96	33581	96	ss2137301648	4	99	0	100.8
16165_797	16165	797	ss2137298784	4	100	0	100.8
41778_101	41778	101	ss2137302764	4	101	4.7	100.8
73154_79	73154	79	ss2137305769	4	102	0	105.5
9163_1904	9163	1904	ss2137306321	4	103	0	105.5
31752_4754	31752	4754	ss2137301374	4	104	0	105.5
44208_824	44208	824	ss2137303048	4	105	1.7	105.5
33806_41	33806	41	ss2137301680	4	106	9	107.2
36431_556	36431	556	ss2137302064	4	107	6.9	116.2
24705_766	24705	766	ss2137300220	4	108	0	123.1	JR226829.1	Pm_contig_47077_591	2881	0	87.1339	3240.14	2697	20	88.5	heat shock protein 67b2
12409_1524	12409	1524	ss2137298207	4	109	0	123.1
16497_186	16497	186	ss2137298835	4	110	2.3	123.1
56322_244	56322	244	ss2137304294	4	111	0.8	125.4
46778_315	46778	315	ss2137303323	4	112	0	126.2	JR226714.1	Pm_contig_46831_485	1569	0	90.6207	1975.98	1450	20	93.7	abw81469tetraspanins-like protein cd63
32785_215	32785	215	ss2137301538	4	113	0	126.2
22463_571	22463	571	ss2137299829	4	114	0	126.2
LV0992			rs159816089	4	115	3.5	126.2												1	129.4			Primer2	ACGTTGGATGATTGGCCTCATCATCTTGGG	20	46778	0.00171609	100	37.3537	20
42831_1418	42831	1418	ss2137302888	4	116	0	129.7
10218_205	10218	205	ss2137297864	4	117	6.6	129.7
52765_66	52765	66	ss2137303930	4	118	1.9	136.3
38670_122	38670	122	ss2137302368	4	119	0	138.2
1698_114	1698	114	ss2137298930	4	120	2.5	138.2
38533_139	38533	139	ss2137302349	4	121	0.5	140.7
64682_1180	64682	1180	ss2137305025	4	122	0	141.2
46214_220	46214	220	ss2137303260	4	123	3.6	141.2
2621_345	2621	345	ss2137300480	4	124	0	144.8
73096_741	73096	741	ss2137305765	4	125	0	144.8	JR206253.1	Pm_contig_18295_128	978	0	79.1277	818.212	963	20	104	XP_002027849GL16282
23107_1263	23107	1263	ss2137299946	4	126	1.9	144.8
LV1171			rs159816091	4	127	3.1	146.7												1	171.3	scaffold_6:1638043,1639123	3L:11702030..11703671	Primer2	ACGTTGGATGAATTCCTGGACGAGTTGGAG	20	73096	0.00171609	100	37.3537	20
23161_96	23161	96	ss2137299955	4	128	0	149.8
51709_542	51709	542	ss2137303827	4	129	0	149.8
75155_1657	75155	1657	ss2137305935	4	130	0	149.8
SYG18			rs142459143	4	131	0	149.8
14422_186	14422	186	ss2137298523	5	1	0	0	JR216240.1	Pm_contig_30937_328	753	4.98328e-114	73.8372	412.454	688	9	111.3	---NA---
9287_77	9287	77	ss2137306346	5	2	1.6	0
43429_266	43429	266	ss2137302960	5	3	0	1.6
24226_3799	24226	3799	ss2137300139	5	4	0	1.6
16092_150	16092	150	ss2137298772	5	5	1.2	1.6
26456_134	26456	134	ss2137300533	5	6	0	2.8
5182_1100	5182	1100	ss2137303838	5	7	0	2.8
54267_565	54267	565	ss2137304069	5	8	0	2.8
5872_213	5872	213	ss2137304505	5	9	0	2.8
28479_153	28479	153	ss2137300865	5	10	0	2.8
73895_438	73895	438	ss2137305832	5	11	5.7	2.8
21274_2015	21274	2015	ss2137299622	5	12	1	8.5
7696_229	7696	229	ss2137306096	5	13	2.3	9.5
69795_773	69795	773	ss2137305471	5	14	0	11.8
26270_1230	26270	1230	ss2137300492	5	15	0	11.8
53966_31	53966	31	ss2137304040	5	16	0	11.8
687_650	687	650	ss2137305383	5	17	1.3	11.8
SYG452			rs142459563	5	18	0	13.1
36475_692	36475	692	ss2137302073	5	19	0.1	13.1
26384_170	26384	170	ss2137300517	5	20	0.7	13.2
8650_335	8650	335	ss2137306243	5	21	0	13.9
13114_2351	13114	2351	ss2137298327	5	22	0.6	13.9
19689_1931	19689	1931	ss2137299345	5	23	1.7	14.5
36862_419	36862	419	ss2137302130	5	24	2.6	16.2	JR208635.1	Pm_contig_21358_171	301	9.17671e-30	91.3043	131.129	92	9	106.8	---NA---
68530_957	68530	957	ss2137305365	5	25	0	18.8
10196_2082	10196	2082	ss2137297859	5	26	0	18.8
52725_97	52725	97	ss2137303924	5	27	3.9	18.8
75525_46	75525	46	ss2137305971	5	28	0	22.7
34150_668	34150	668	ss2137301730	5	29	2.3	22.7
62689_750	62689	750	ss2137304845	5	30	0	25
13321_43	13321	43	ss2137298357	5	31	5.8	25
12191_348	12191	348	ss2137298166	5	32	0.8	30.8
14127_297	14127	297	ss2137298483	5	33	0.6	31.6
21122_317	21122	317	ss2137299591	5	34	0	32.2
19710_642	19710	642	ss2137299350	5	35	0	32.2
37487_292	37487	292	ss2137302219	5	36	0.1	32.2
26531_146	26531	146	ss2137300543	5	37	0	32.3
25751_272	25751	272	ss2137300397	5	38	0	32.3
63534_481	63534	481	ss2137304931	5	39	0	32.3
11215_595	11215	595	ss2137298011	5	40	0	32.3
32844_84	32844	84	ss2137301550	5	41	0	32.3
9114_88	9114	88	ss2137306312	5	42	0	32.3
46107_151	46107	151	ss2137303248	5	43	0	32.3
60270_904	60270	904	ss2137304644	5	44	0	32.3
18648_73	18648	73	ss2137299183	5	45	0	32.3
29932_154	29932	154	ss2137301087	5	46	0	32.3
52652_514	52652	514	ss2137303918	5	47	0	32.3
64023_71	64023	71	ss2137304968	5	48	0	32.3
6338_222	6338	222	ss2137304915	5	49	0.4	32.3
12585_717	12585	717	ss2137298238	5	50	0	32.7
10283_61	10283	61	ss2137297877	5	51	0	32.7
20343_362	20343	362	ss2137299455	5	52	0	32.7
14324_96	14324	96	ss2137298509	5	53	1.6	32.7
2259_843	2259	843	ss2137299848	5	54	0	34.3																								Marker66848	Marker66848	110	2.46973e-18	100	91.4547	50	15	0.117
7141_844	7141	844	ss2137305613	5	55	0	34.3
33238_241	33238	241	ss2137301608	5	56	0	34.3
31374_1020	31374	1020	ss2137301313	5	57	0	34.3
14146_835	14146	835	ss2137298486	5	58	0	34.3
2956_81	2956	81	ss2137301041	5	59	0	34.3
31767_113	31767	113	ss2137301376	5	60	1.3	34.3
1770_269	1770	269	ss2137299042	5	61	0.9	35.6
29747_303	29747	303	ss2137301067	5	62	1.4	36.5
2729_830	2729	830	ss2137300668	5	63	0	37.9
SYG368			rs142459484	5	64	0.1	37.9
7474_256	7474	256	ss2137305913	5	65	0	38
8271_2110	8271	2110	ss2137306188	5	66	4.5	38
58070_67	58070	67	ss2137304455	5	67	0	42.5
27587_494	27587	494	ss2137300727	5	68	1	42.5
6651_355	6651	355	ss2137305194	5	69	1.4	43.5
6622_202	6622	202	ss2137305165	5	70	0.9	44.9
1970_438	1970	438	ss2137299347	5	71	4.1	45.8
6855_933	6855	933	ss2137305368	5	72	0	49.9
17333_631	17333	631	ss2137298987	5	73	0	49.9
1653_211	1653	211	ss2137298843	5	74	7.9	49.9
54913_315	54913	315	ss2137304134	5	75	0	57.8
65408_1931	65408	1931	ss2137305084	5	76	0	57.8	JR225963.1	Pm_contig_45301_293	2578	0	88.0273	2933.56	2347	9	38	endothelial differentiation-related factor 1 homolog	, GO:0043565, GO:0005634, GO:0006355
16192_291	16192	291	ss2137298787	5	77	0.2	57.8
9243_279	9243	279	ss2137306336	5	78	0	58
41651_1357	41651	1357	ss2137302749	5	79	0	58
34525_195	34525	195	ss2137301791	5	80	1.1	58
2862_1248	2862	1248	ss2137300891	5	81	0	59.1
SYG49			rs142459174	5	82	0.3	59.1
13075_788	13075	788	ss2137298321	5	83	0	59.4
50781_106	50781	106	ss2137303735	5	84	0	59.4
4196_37	4196	37	ss2137302788	5	85	0	59.4
7606_620	7606	620	ss2137306027	5	86	8.4	59.4
43612_1574	43612	1574	ss2137302982	5	87	0	67.8	JR225981.1	Pm_contig_45342_1257	1793	0	84.076	1687.44	1526	9	52.5	wiskott-aldrich syndrome-like
48448_69	48448	69	ss2137303492	5	88	0	67.8
9200_196	9200	196	ss2137306326	5	89	1.6	67.8
22988_298	22988	298	ss2137299917	5	90	0.5	69.4
4332_1331	4332	1331	ss2137302948	5	91	0	69.9
21162_248	21162	248	ss2137299601	5	92	0	69.9
39777_118	39777	118	ss2137302504	5	93	0	69.9
1280_249	1280	249	ss2137298270	5	94	0	69.9
57497_1967	57497	1967	ss2137304404	5	95	0	69.9
3617_183	3617	183	ss2137302028	5	96	0	69.9
12808_63	12808	63	ss2137298273	5	97	0.5	69.9
21652_5325	21652	5325	ss2137299688	5	98	0	70.4
58479_2419	58479	2419	ss2137304486	5	99	1.1	70.4
29822_65	29822	65	ss2137301075	5	100	0	71.5
45617_220	45617	220	ss2137303191	5	101	0.8	71.5
29590_1587	29590	1587	ss2137301044	5	102	0.3	72.3
56542_542	56542	542	ss2137304315	5	103	0.1	72.6
9685_2865	9685	2865	ss2137306404	5	104	0.2	72.7
29085_587	29085	587	ss2137300967	5	105	0.5	72.9
59761_826	59761	826	ss2137304601	5	106	1.4	73.4
32829_681	32829	681	ss2137301544	5	107	2.6	74.8
36362_3343	36362	3343	ss2137302055	5	108	0	77.4
10335_354	10335	354	ss2137297883	5	109	0	77.4
37964_216	37964	216	ss2137302275	5	110	0	77.4
SYG210			rs142459330	5	111	0	77.4
74281_750	74281	750	ss2137305862	5	112	0.6	77.4
14799_2960	14799	2960	ss2137298583	5	113	0	78
1898_296	1898	296	ss2137299228	5	114	0	78
SYG509			rs142459617	5	115	1.6	78
41231_532	41231	532	ss2137302693	5	116	4.1	79.6
28885_424	28885	424	ss2137300936	5	117	0	83.7
31743_287	31743	287	ss2137301372	5	118	4.1	83.7
56874_1649	56874	1649	ss2137304356	5	119	0	87.8
53744_407	53744	407	ss2137304020	5	120	0	87.8
37096_93	37096	93	ss2137302172	5	121	0.7	87.8
7459_360	7459	360	ss2137305893	5	122	1.2	88.5
17542_177	17542	177	ss2137299015	5	123	0	89.7
29479_98	29479	98	ss2137301030	5	124	0	89.7
13451_228	13451	228	ss2137298376	5	125	0	89.7
11366_34	11366	34	ss2137298037	5	126	0	89.7
46283_461	46283	461	ss2137303266	5	127	0	89.7
41888_408	41888	408	ss2137302780	5	128	0	89.7
897_528	897	528	ss2137306290	5	129	0.9	89.7
59865_3335	59865	3335	ss2137304611	5	130	3.3	90.6
9324_353	9324	353	ss2137306357	5	131	0	93.9
33489_334	33489	334	ss2137301635	5	132	3.6	93.9
64928_128	64928	128	ss2137305050	5	133	0	97.5
8335_240	8335	240	ss2137306196	5	134	3.2	97.5
5431_148	5431	148	ss2137304071	5	135	13.3	100.7
7012_1073	7012	1073	ss2137305502	5	136	6.4	114
30776_1787	30776	1787	ss2137301236	5	137	2.4	120.4
21452_485	21452	485	ss2137299648	5	138	0.5	122.8
13610_1306	13610	1306	ss2137298409	5	139	1.1	123.3
72276_746	72276	746	ss2137305683	5	140	0	124.4
39799_5363	39799	5363	ss2137302506	5	141	6.3	124.4
35582_77	35582	77	ss2137301944	5	142	0	130.7
22569_89	22569	89	ss2137299845	5	143	0	130.7
30760_153	30760	153	ss2137301231	5	144	2.6	130.7	JR213115.1	Pm_contig_26980_342	411	9.20473e-76	74.9367	284.415	395	9	28.7	---NA---
7545_122	7545	122	ss2137305966	5	145	0	133.3
34319_337	34319	337	ss2137301749	5	146	0	133.3
38552_3335	38552	3335	ss2137302355	5	147	0	133.3
19753_968	19753	968	ss2137299355	5	148	1.2	133.3
35931_1179	35931	1179	ss2137301995	5	149	0	134.5
7303_952	7303	952	ss2137305756	5	150	6	134.5
38512_94	38512	94	ss2137302348	5	151	0	140.5
61830_123	61830	123	ss2137304754	5	152	8.1	140.5
15443_233	15443	233	ss2137298669	5	153	0	148.6
63471_1647	63471	1647	ss2137304928	5	154	0	148.6
64809_1228	64809	1228	ss2137305040	5	155	0	148.6
15444_674	15444	674	ss2137298670	5	156	0	148.6
16666_706	16666	706	ss2137298864	6	1	0	0
22537_2011	22537	2011	ss2137299839	6	2	0	0
4497_109	4497	109	ss2137303124	6	3	4.7	0
63857_458	63857	458	ss2137304957	6	4	1.2	4.7
10496_3607	10496	3607	ss2137297912	6	5	0	5.9	JR222998.1	Pm_contig_40097_317	1682	0	86.5069	1882.2	1586	14	85.3	aarf domain containing kinase 2
20880_361	20880	361	ss2137299547	6	6	0	5.9
56739_589	56739	589	ss2137304336	6	7	0	5.9
31598_83	31598	83	ss2137301351	6	8	0	5.9
72215_257	72215	257	ss2137305676	6	9	1.3	5.9
18184_336	18184	336	ss2137299112	6	10	0	7.2
4944_296	4944	296	ss2137303594	6	11	0	7.2
1149_1572	1149	1572	ss2137298056	6	12	0.4	7.2
26211_1055	26211	1055	ss2137300481	6	13	0	7.6
16543_1858	16543	1858	ss2137298846	6	14	0	7.6
3450_1162	3450	1162	ss2137301782	6	15	0	7.6
16882_2284	16882	2284	ss2137298911	6	16	0	7.6
28992_976	28992	976	ss2137300955	6	17	0	7.6
61372_684	61372	684	ss2137304730	6	18	0	7.6
10998_858	10998	858	ss2137297983	6	19	0	7.6
22600_739	22600	739	ss2137299850	6	20	0	7.6	JR222953.1	Pm_contig_40031_968	1632	3.36194e-158	82.7027	560.331	555	14	84.5	neurotransmitter gated ion channel
27327_1407	27327	1407	ss2137300678	6	21	0	7.6
75431_1311	75431	1311	ss2137305962	6	22	0.4	7.6
18647_747	18647	747	ss2137299182	6	23	0	8
34928_931	34928	931	ss2137301850	6	24	0	8
14399_1231	14399	1231	ss2137298520	6	25	1.2	8
6546_399	6546	399	ss2137305092	6	26	1.4	9.2
33750_551	33750	551	ss2137301672	6	27	14	10.6
371_186	371	186	ss2137302174	6	28	0.5	24.6
46015_502	46015	502	ss2137303237	6	29	0	25.1
53653_1940	53653	1940	ss2137304013	6	30	0	25.1
10641_140	10641	140	ss2137297928	6	31	0	25.1
10809_137	10809	137	ss2137297951	6	32	0	25.1
41869_781	41869	781	ss2137302778	6	33	0	25.1
16291_2028	16291	2028	ss2137298800	6	34	0	25.1
21512_1012	21512	1012	ss2137299659	6	35	0.3	25.1
22981_53	22981	53	ss2137299915	6	36	0	25.4
48162_229	48162	229	ss2137303461	6	37	0	25.4
49941_549	49941	549	ss2137303658	6	38	0	25.4
41658_410	41658	410	ss2137302751	6	39	3.6	25.4
24093_6059	24093	6059	ss2137300114	6	40	0	29
4582_2192	4582	2192	ss2137303215	6	41	3.7	29	JR215163.1	Pm_contig_29568_370	3723	0	93.9509	5671.08	3703	14	98.6	xp_003698408 protein transport protein sec24c-like	, GO:0071711, GO:0040003, GO:0035158, GO:0008360, GO:0004252, GO:0034394, GO:0009306, GO:0048081, GO:0007029, GO:0007030, GO:0070971, GO:0035149, GO:0016203, GO:0022409, GO:0030011, GO:0005811, GO:0003331
34028_299	34028	299	ss2137301713	6	42	0.8	32.7
48819_825	48819	825	ss2137303528	6	43	0	33.5
21714_1057	21714	1057	ss2137299705	6	44	0	33.5
56430_432	56430	432	ss2137304304	6	45	0	33.5
6867_720	6867	720	ss2137305380	6	46	0	33.5
62050_148	62050	148	ss2137304788	6	47	1.6	33.5
35813_1660	35813	1660	ss2137301980	6	48	4.8	35.1
41977_338	41977	338	ss2137302789	6	49	0	39.9
43979_782	43979	782	ss2137303025	6	50	0	39.9
14254_4469	14254	4469	ss2137298503	6	51	0	39.9
21174_1450	21174	1450	ss2137299604	6	52	0	39.9
53253_620	53253	620	ss2137303969	6	53	0	39.9
17380_697	17380	697	ss2137298994	6	54	0.8	39.9
SYG378			rs142459494	6	55	0	40.7
35987_501	35987	501	ss2137302004	6	56	0	40.7
42588_299	42588	299	ss2137302853	6	57	0	40.7	JR221731.1	Pm_contig_38229_1242	1739	4.36907e-157	75.9563	556.724	732	14	44.4	---NA---
28814_71	28814	71	ss2137300923	6	58	1.3	40.7
70710_1629	70710	1629	ss2137305555	6	59	0.8	42	JR225333.1	Pm_contig_44142_1610	1858	0	92.8571	2598.14	1764	14	45.5	xp_001862945mitochondrial dicarboxylate carrier	, GO:0016020
72030_51	72030	51	ss2137305659	6	60	0	42.8
3870_91	3870	91	ss2137302373	6	61	0.8	42.8
56919_699	56919	699	ss2137304362	6	62	0.9	43.6	JR227018.1	Pm_contig_47549_2064	2284	0	90.8051	3166.2	2273	14	46.5	xp_003394851 nucleolar gtp-binding protein 2-like
6052_3767	6052	3767	ss2137304667	6	63	1.7	44.5
31367_1583	31367	1583	ss2137301312	6	64	0.6	46.2
23070_202	23070	202	ss2137299934	6	65	0	46.8
27463_267	27463	267	ss2137300703	6	66	0	46.8	JR207682.1	Pm_contig_20126_165	665	7.44061e-29	81.203	129.325	133	14	50.7	---NA---
29001_71	29001	71	ss2137300956	6	67	0	46.8
14326_1990	14326	1990	ss2137298510	6	68	0	46.8
3995_318	3995	318	ss2137302523	6	69	0	46.8
29281_345	29281	345	ss2137301000	6	70	0	46.8
19677_141	19677	141	ss2137299340	6	71	0	46.8
44963_414	44963	414	ss2137303122	6	72	0	46.8
SYG11			rs142459138	6	73	0	46.8
24552_431	24552	431	ss2137300193	6	74	0	46.8
23230_377	23230	377	ss2137299967	6	75	0	46.8
27393_1034	27393	1034	ss2137300691	6	76	0	46.8
6067_1072	6067	1072	ss2137304683	6	77	0	46.8	JR220864.1	Pm_contig_36956_373	585	7.88423e-142	87.468	504.426	391	14	72.8	add18721 kinase	, GO:0016301
10262_2464	10262	2464	ss2137297873	6	78	0	46.8
21150_556	21150	556	ss2137299597	6	79	0.5	46.8
75430_2306	75430	2306	ss2137305961	6	80	0.8	47.3
22078_1012	22078	1012	ss2137299762	6	81	0	48.1
72286_249	72286	249	ss2137305685	6	82	0	48.1
10078_1345	10078	1345	ss2137297841	6	83	0	48.1
21713_404	21713	404	ss2137299704	6	84	0.8	48.1
26562_467	26562	467	ss2137300550	6	85	0	48.9																								Marker2692	Marker2692	110	2.46973e-18	100	91.4547	50	34	61.08
39181_444	39181	444	ss2137302442	6	86	0	48.9
75808_1562	75808	1562	ss2137305998	6	87	0	48.9	JR219830.1	Pm_contig_35496_756	2149	0	91.6846	1990.4	1395	14	50.8	xp_003475243 carboxypeptidase a2-like	, GO:0005515
47673_98	47673	98	ss2137303419	6	88	0	48.9
35543_399	35543	399	ss2137301936	6	89	0	48.9
54803_1586	54803	1586	ss2137304120	6	90	0	48.9
8434_244	8434	244	ss2137306212	6	91	0	48.9
33879_2160	33879	2160	ss2137301690	6	92	1.6	48.9
10548_819	10548	819	ss2137297920	6	93	0	50.5
24410_1689	24410	1689	ss2137300169	6	94	0	50.5
24710_41	24710	41	ss2137300221	6	95	0	50.5
LV0527			rs159816118	6	96	0.7	50.5												5	57.8			Primer2	ACGTTGGATGCCTACAGCGTTTTTAGAGCG	20	No Blast Hit
27582_435	27582	435	ss2137300725	6	97	0	51.2
48569_988	48569	988	ss2137303503	6	98	0	51.2
LV1068			rs159816119	6	99	0	51.2												5	63.7	scaffold_110:46062,47117	2R:20193405..20200626	Primer2	ACGTTGGATGGCTCGTAGAAAACACCGATG	20	54045	0.00171609	100	37.3537	20
63031_92	63031	92	ss2137304882	6	100	0.9	51.2
54821_125	54821	125	ss2137304121	6	101	1	52.1
25174_877	25174	877	ss2137300294	6	102	0.1	53.1
1293_343	1293	343	ss2137298294	6	103	0.8	53.2
163_307	163	307	ss2137298803	6	104	0	54
30188_404	30188	404	ss2137301135	6	105	0	54
46235_1617	46235	1617	ss2137303262	6	106	0	54
5810_151	5810	151	ss2137304459	6	107	0	54
76759_1511	76759	1511	ss2137306083	6	108	0.1	54																								Marker16044	Marker16044	110	1.55857e-14	95.8333	78.8312	48	18	9.185
6453_188	6453	188	ss2137305013	6	109	0.6	54.1
55380_517	55380	517	ss2137304191	6	110	0	54.7
22190_2370	22190	2370	ss2137299784	6	111	0	54.7
16634_1410	16634	1410	ss2137298861	6	112	1.5	54.7
LV0542			rs159816117	6	113	1	56.2												5	54.1			Primer2	ACGTTGGATGGCCGAATGAAGAATAGGTAAC	21	65710	0.00049129	100	39.157	21
6957_363	6957	363	ss2137305452	6	114	0	57.2
13904_2225	13904	2225	ss2137298450	6	115	0	57.2
20159_2523	20159	2523	ss2137299421	6	116	0	57.2
22167_2439	22167	2439	ss2137299777	6	117	0	57.2
76561_1127	76561	1127	ss2137306061	6	118	0	57.2
27116_200	27116	200	ss2137300645	6	119	0	57.2
71911_87	71911	87	ss2137305646	6	120	0.8	57.2
33206_671	33206	671	ss2137301601	6	121	0	58
26353_73	26353	73	ss2137300511	6	122	1.5	58
65710_526	65710	526	ss2137305115	6	123	0	59.5	JR205547.1	Pm_contig_17347_180	253	1.27949e-58	80.6324	226.707	253	14	55.2	---NA---
44190_973	44190	973	ss2137303045	6	124	0	59.5
12134_250	12134	250	ss2137298154	6	125	0	59.5
16448_111	16448	111	ss2137298825	6	126	0	59.5
49981_219	49981	219	ss2137303664	6	127	0	59.5
29188_124	29188	124	ss2137300987	6	128	0	59.5
47937_65	47937	65	ss2137303447	6	129	0	59.5
19886_715	19886	715	ss2137299368	6	130	0	59.5
23555_324	23555	324	ss2137300023	6	131	0	59.5
LV0459			rs159816115	6	132	0	59.5												5	47.1	scaffold_19:740457,741517	3L:13107373..13111188	Primer2	ACGTTGGATGTCGTCCATGAAAAGTGTGTC	20	71265	0.00171609	100	37.3537	20
8126_1699	8126	1699	ss2137306164	6	133	0.7	59.5
8191_1214	8191	1214	ss2137306171	6	134	0	60.2
35317_68	35317	68	ss2137301905	6	135	0	60.2
48636_227	48636	227	ss2137303509	6	136	0	60.2
5521_57	5521	57	ss2137304171	6	137	0.1	60.2
24721_1142	24721	1142	ss2137300226	6	138	0	60.3
20892_462	20892	462	ss2137299551	6	139	6.2	60.3
8246_126	8246	126	ss2137306182	6	140	0.6	66.5
32355_349	32355	349	ss2137301465	6	141	15.8	67.1
33035_343	33035	343	ss2137301577	6	142	10	82.9
7413_276	7413	276	ss2137305851	6	143	0	92.9
45366_88	45366	88	ss2137303160	6	144	0	92.9
7095_228	7095	228	ss2137305573	6	145	2.6	92.9
38582_60	38582	60	ss2137302361	6	146	0	95.5
32095_434	32095	434	ss2137301428	6	147	0	95.5
51899_4084	51899	4084	ss2137303846	6	148	0	95.5
8086_2291	8086	2291	ss2137306158	6	149	0	95.5
12359_649	12359	649	ss2137298198	6	150	3.8	95.5
32918_930	32918	930	ss2137301559	6	151	0	99.3
43651_802	43651	802	ss2137302988	6	152	2.2	99.3
20487_585	20487	585	ss2137299482	6	153	0	101.5
16100_339	16100	339	ss2137298774	6	154	0	101.5
19431_434	19431	434	ss2137299297	6	155	0	101.5	JR205090.1	Pm_contig_16437_130	243	5.20438e-38	86.7647	158.179	136	14	11.8	---NA---
45426_3172	45426	3172	ss2137303167	6	156	1.7	101.5	JR226469.1	Pm_contig_46311_217	1908	0	85.2102	2192.38	1927	14	12.1	---NA---
11861_97	11861	97	ss2137298117	6	157	1.3	103.2
19639_104	19639	104	ss2137299331	6	158	6	104.5
71072_1861	71072	1861	ss2137305584	6	159	3.5	110.5
50557_50	50557	50	ss2137303716	6	160	0	114
9801_191	9801	191	ss2137306433	6	161	0	114
2659_215	2659	215	ss2137300554	6	162	5.2	114
6902_753	6902	753	ss2137305406	6	163	0	119.2
28383_740	28383	740	ss2137300854	6	164	1.8	119.2
2004_1265	2004	1265	ss2137299392	6	165	1.5	121
22619_4264	22619	4264	ss2137299852	6	166	2.6	122.5
9260_4347	9260	4347	ss2137306339	6	167	6.8	125.1
13041_640	13041	640	ss2137298311	6	168	6.4	131.9
9796_349	9796	349	ss2137306432	6	169	0	138.3
37069_1237	37069	1237	ss2137302166	6	170	0	138.3
8397_239	8397	239	ss2137306207	6	171	0	138.3
7900_1474	7900	1474	ss2137306126	6	172	0	138.3
3047_117	3047	117	ss2137301180	6	173	0	138.3
43139_802	43139	802	ss2137302925	6	174	0	138.3
10034_120	10034	120	ss2137297831	6	175	0	138.3
17720_6530	17720	6530	ss2137299046	6	176	0	138.3	JR226831.1	Pm_contig_47081_577	2099	0	85.8058	2206.81	1874	14	0.5	---NA---
LV0330			rs159816113	6	177	2.3	138.3												5	0	scaffold_97:298489,299539	2L:5071003..5072055	Primer2	ACGTTGGATGCGGAACAATAAGACGCACAC	20	39707	0.00171609	100	37.3537	20
37449_142	37449	142	ss2137302217	6	178	0.8	140.6
74721_227	74721	227	ss2137305911	6	179	1.9	141.4
45301_303	45301	303	ss2137303155	6	180	0	143.3
34622_109	34622	109	ss2137301805	6	181	0	143.3
32999_403	32999	403	ss2137301573	6	182	0.7	143.3
20533_431	20533	431	ss2137299487	6	183	0	144
54582_814	54582	814	ss2137304096	6	184	2.6	144
22669_294	22669	294	ss2137299864	6	185	0	146.6
73308_358	73308	358	ss2137305785	6	186	0	146.6
2361_64	2361	64	ss2137300033	6	187	0	146.6
6607_35	6607	35	ss2137305154	6	188	0	146.6
20041_356	20041	356	ss2137299393	6	189	1.1	146.6
52835_840	52835	840	ss2137303936	6	190	0	147.7
24208_1189	24208	1189	ss2137300131	7	1	0	0
39929_71	39929	71	ss2137302522	7	2	2.4	0
42908_327	42908	327	ss2137302896	7	3	1.8	2.4
56946_1182	56946	1182	ss2137304364	7	4	0	4.2
27825_78	27825	78	ss2137300770	7	5	6	4.2
14417_461	14417	461	ss2137298522	7	6	0	10.2
17175_156	17175	156	ss2137298963	7	7	0	10.2
23895_3576	23895	3576	ss2137300076	7	8	1.5	10.2
37779_99	37779	99	ss2137302250	7	9	0	11.7
48983_306	48983	306	ss2137303551	7	10	0	11.7
1089_71	1089	71	ss2137297964	7	11	0	11.7
39173_1496	39173	1496	ss2137302438	7	12	1	11.7
24849_494	24849	494	ss2137300244	7	13	0	12.7
13527_544	13527	544	ss2137298392	7	14	1.5	12.7
67508_2504	67508	2504	ss2137305292	7	15	6	14.2
27698_178	27698	178	ss2137300753	7	16	0	20.2
24471_67	24471	67	ss2137300179	7	17	3.4	20.2
17322_450	17322	450	ss2137298983	7	18	0	23.6
64096_46	64096	46	ss2137304974	7	19	0.6	23.6
50309_1051	50309	1051	ss2137303696	7	20	0	24.2
13520_80	13520	80	ss2137298390	7	21	0.6	24.2
36510_172	36510	172	ss2137302080	7	22	0	24.8
61114_1156	61114	1156	ss2137304711	7	23	0	24.8
13409_115	13409	115	ss2137298372	7	24	0	24.8
6117_805	6117	805	ss2137304715	7	25	0	24.8
20954_200	20954	200	ss2137299564	7	26	1.5	24.8
25797_120	25797	120	ss2137300403	7	27	1.8	26.3
19662_243	19662	243	ss2137299337	7	28	2.4	28.1
18336_407	18336	407	ss2137299138	7	29	0	30.5
63225_73	63225	73	ss2137304896	7	30	0.7	30.5
20928_1856	20928	1856	ss2137299558	7	31	0	31.2
23260_130	23260	130	ss2137299973	7	32	0	31.2
16150_16	16150	16	ss2137298782	7	33	0	31.2
23425_432	23425	432	ss2137300002	7	34	0.9	31.2
251_36	251	36	ss2137300280	7	35	0	32.1
9372_225	9372	225	ss2137306366	7	36	0	32.1
47516_378	47516	378	ss2137303399	7	37	0	32.1
20058_326	20058	326	ss2137299402	7	38	0	32.1
3909_91	3909	91	ss2137302428	7	39	5.1	32.1
5640_47	5640	47	ss2137304300	7	40	0	37.2																								Marker11794	Marker11794	110	5.09499e-08	97.2222	57.1907	36	28	51.348
58659_2156	58659	2156	ss2137304502	7	41	7.4	37.2
67588_854	67588	854	ss2137305297	7	42	0	44.6
60525_254	60525	254	ss2137304668	7	43	0	44.6
6228_853	6228	853	ss2137304808	7	44	0	44.6
602_136	602	136	ss2137304641	7	45	0	44.6
41748_2064	41748	2064	ss2137302762	7	46	0.8	44.6
28022_1038	28022	1038	ss2137300804	7	47	0	45.4
72673_1737	72673	1737	ss2137305715	7	48	4.2	45.4
37285_85	37285	85	ss2137302194	7	49	0	49.6
43679_107	43679	107	ss2137302991	7	50	0	49.6
70216_393	70216	393	ss2137305514	7	51	0	49.6
66131_1200	66131	1200	ss2137305160	7	52	0	49.6
46254_1288	46254	1288	ss2137303263	7	53	0	49.6
35671_82	35671	82	ss2137301961	7	54	0	49.6
43035_72	43035	72	ss2137302909	7	55	0	49.6
29121_844	29121	844	ss2137300972	7	56	0	49.6
53879_485	53879	485	ss2137304032	7	57	0.9	49.6
36095_380	36095	380	ss2137302020	7	58	0	50.5
42211_833	42211	833	ss2137302820	7	59	0	50.5
25036_409	25036	409	ss2137300269	7	60	0	50.5
48845_944	48845	944	ss2137303530	7	61	0	50.5
67110_2118	67110	2118	ss2137305252	7	62	0	50.5
2646_302	2646	302	ss2137300534	7	63	1.5	50.5
22637_55	22637	55	ss2137299857	7	64	0.5	52
15224_89	15224	89	ss2137298641	7	65	0	52.5
29470_800	29470	800	ss2137301027	7	66	0	52.5
45777_6822	45777	6822	ss2137303209	7	67	1	52.5
8387_2836	8387	2836	ss2137306206	7	68	0.9	53.5
36641_269	36641	269	ss2137302099	7	69	1	54.4
2882_700	2882	700	ss2137300925	7	70	0.7	55.4
32517_451	32517	451	ss2137301491	7	71	3.7	56.1
46558_1081	46558	1081	ss2137303293	7	72	1.5	59.8
1946_1078	1946	1078	ss2137299301	7	73	0	61.3
37198_1206	37198	1206	ss2137302181	7	74	0	61.3
22181_663	22181	663	ss2137299781	7	75	0.3	61.3
65344_1517	65344	1517	ss2137305078	7	76	0.4	61.6
50707_521	50707	521	ss2137303729	7	77	1.9	62																								Marker28545	36027590length	-	-	-	-	-	28	58.02
54318_868	54318	868	ss2137304072	7	78	0.1	63.9	JR228351.1	Pm_contig_51837_1144	2696	0	88.1688	3328.5	2654	21	4.2	aai67349mgc147163 protein	, GO:0005737, GO:0050660, GO:0004791, GO:0050661, GO:0009055, GO:0045454, GO:0015035, GO:0055114
25853_271	25853	271	ss2137300415	7	79	0.3	64
36515_101	36515	101	ss2137302081	7	80	0	64.3
66440_116	66440	116	ss2137305188	7	81	6.2	64.3
2552_62	2552	62	ss2137300351	7	82	0	70.5
16820_520	16820	520	ss2137298895	7	83	8.2	70.5
50082_514	50082	514	ss2137303673	7	84	0	78.7
26783_90	26783	90	ss2137300583	7	85	0	78.7
36505_292	36505	292	ss2137302079	7	86	0	78.7
25348_153	25348	153	ss2137300325	7	87	0	78.7
7159_135	7159	135	ss2137305624	7	88	0.2	78.7
7984_614	7984	614	ss2137306139	7	89	0	78.9
404_93	404	93	ss2137302584	7	90	3.3	78.9
25673_356	25673	356	ss2137300382	7	91	4.1	82.2
LV0894			rs159816229	7	92	1.6	86.3												32	28.9	scaffold_67:136917,138183	3R:26282676..26285110	Primer2	ACGTTGGATGAATGATACTCTCTATCTGC	19	25027	0.00599432	100	35.5503	19
15725_886	15725	886	ss2137298708	7	93	0.6	87.9
37297_66	37297	66	ss2137302197	7	94	0.2	88.5
16320_3090	16320	3090	ss2137298807	7	95	0	88.7
4156_224	4156	224	ss2137302738	7	96	0.4	88.7
25467_79	25467	79	ss2137300339	7	97	2	89.1
45789_2295	45789	2295	ss2137303210	7	98	0	91.1
17632_510	17632	510	ss2137299032	7	99	0.1	91.1
LV0452			rs159816255	7	100	0	91.2												41	0	scaffold_1:2200619,2202158	3L:21829910..21834464	Primer2	ACGTTGGATGTATGTCAGGTGAGTGGCAAG	20	No Blast Hit
36724_225	36724	225	ss2137302110	7	101	0	91.2
22417_216	22417	216	ss2137299820	7	102	0	91.2
17506_240	17506	240	ss2137299008	7	103	0	91.2
44203_107	44203	107	ss2137303047	7	104	0	91.2
76011_1127	76011	1127	ss2137306017	7	105	0	91.2
SYG100			rs142459224	7	106	2.9	91.2
55458_675	55458	675	ss2137304205	7	107	0	94.1
20037_5932	20037	5932	ss2137299391	7	108	0	94.1
17187_145	17187	145	ss2137298966	7	109	1.1	94.1
65175_98	65175	98	ss2137305066	7	110	0.6	95.2
LV0465			rs159816230	7	111	0	95.8
9924_146	9924	146	ss2137306460	7	112	0	95.8
13320_490	13320	490	ss2137298356	7	113	0	95.8
65645_796	65645	796	ss2137305108	7	114	0	95.8
5626_816	5626	816	ss2137304285	7	115	0	95.8
13768_439	13768	439	ss2137298433	7	116	2.5	95.8
43438_2543	43438	2543	ss2137302962	7	117	0	98.3
LV0845			rs159816228	7	118	0	98.3												32	28.9			Primer2	ACGTTGGATGGAGCATCAAAACCTTCAGGG	20	No Blast Hit
SYG208			rs142459328	7	119	0	98.3
26087_87	26087	87	ss2137300454	7	120	1.3	98.3
109_880	109	880	ss2137297965	7	121	0	99.6	JR224905.1	Pm_contig_43287_1004	1064	0	82.6087	1103.14	1035	21	26.2	np_001157387 homolog 11	, GO:0005515
21290_331	21290	331	ss2137299625	7	122	0	99.6	JR226091.1	Pm_contig_45564_1568	1657	0	89.8917	751.488	554	21	26.3	xp_002431226dna double-strand break repair rad50
42138_960	42138	960	ss2137302809	7	123	0	99.6
2738_158	2738	158	ss2137300687	7	124	5.8	99.6
43318_569	43318	569	ss2137302947	7	125	0	105.4
61375_115	61375	115	ss2137304731	7	126	0	105.4
20193_503	20193	503	ss2137299429	7	127	0	105.4
4138_345	4138	345	ss2137302716	7	128	0	105.4
1595_275	1595	275	ss2137298748	7	129	9.2	105.4
35401_1422	35401	1422	ss2137301918	7	130	0	114.6	JR226828.1	Pm_contig_47075_783	2058	0	85.8043	2381.73	2064	21	33	xp_974658 agap012587-pa
11694_657	11694	657	ss2137298086	7	131	0.3	114.6	JR207131.1	Pm_contig_19405_168	596	3.66304e-70	83.8057	266.382	247	21	32.6	---NA---
62482_640	62482	640	ss2137304819	7	132	1	114.9
41537_343	41537	343	ss2137302734	7	133	1.9	115.9	JR227504.1	Pm_contig_48789_1861	2066	0	88.6463	910.184	687	21	32.6	cell division cycle associated 7-like	, GO:0005737, GO:0005730, GO:0008284, GO:0006355
15327_1372	15327	1372	ss2137298657	7	134	0.8	117.8
21083_37	21083	37	ss2137299586	7	135	0.6	118.6
23502_217	23502	217	ss2137300016	7	136	0	119.2
4787_194	4787	194	ss2137303441	7	137	1.5	119.2
33840_100	33840	100	ss2137301685	7	138	0	120.7
20082_32	20082	32	ss2137299408	7	139	2.1	120.7
22804_176	22804	176	ss2137299884	7	140	0	122.8
55767_660	55767	660	ss2137304240	7	141	0	122.8
33088_111	33088	111	ss2137301585	7	142	0	122.8
75625_163	75625	163	ss2137305979	7	143	0	122.8
3916_91	3916	91	ss2137302436	7	144	1.7	122.8
31922_141	31922	141	ss2137301400	7	145	2.4	124.5
42419_250	42419	250	ss2137302839	7	146	0	126.9
26983_721	26983	721	ss2137300618	7	147	1.1	126.9
17184_815	17184	815	ss2137298965	7	148	6.1	128
6839_60	6839	60	ss2137305353	7	149	0	134.1
74679_1630	74679	1630	ss2137305906	7	150	0	134.1
54392_718	54392	718	ss2137304076	7	151	0	134.1
50374_739	50374	739	ss2137303704	7	152	0	134.1	JR216454.1	Pm_contig_31222_272	642	0	83.125	693.78	640	21	37.9	cytochrome p450
21492_339	21492	339	ss2137299656	7	153	6.2	134.1	JR216477.1	Pm_contig_31248_1013	1816	0	94.8917	2841.59	1801	21	2.8	efn73097transmembrane and ubiquitin-like domain-containing protein 2
4577_77	4577	77	ss2137303208	7	154	0	140.3
36910_88	36910	88	ss2137302138	7	155	0	140.3
48273_60	48273	60	ss2137303472	7	156	1.7	140.3
60310_128	60310	128	ss2137304646	7	157	0	142
31806_89	31806	89	ss2137301380	7	158	0	142
24298_4276	24298	4276	ss2137300150	7	159	5.2	142
52371_39	52371	39	ss2137303898	7	160	0	147.2
9108_2259	9108	2259	ss2137306311	7	161	0	147.2
28633_231	28633	231	ss2137300893	8	1	1.8	0
15165_843	15165	843	ss2137298631	8	2	4	1.8
18675_42	18675	42	ss2137299186	8	3	0	5.8
5411_311	5411	311	ss2137304055	8	4	4.4	5.8
35337_282	35337	282	ss2137301907	8	5	1.9	10.2
25777_356	25777	356	ss2137300399	8	6	2.9	12.1
52675_91	52675	91	ss2137303920	8	7	0.8	15
18511_2019	18511	2019	ss2137299160	8	8	0	15.8	JR222845.1	Pm_contig_39869_528	2139	0	79.9845	1141.02	1289	6	42.8	caspase 2	, GO:0008233, GO:0043065, GO:0008152, GO:0044424
26529_32	26529	32	ss2137300542	8	9	0	15.8
34591_187	34591	187	ss2137301803	8	10	0	15.8
16261_453	16261	453	ss2137298792	8	11	0	15.8
13659_247	13659	247	ss2137298415	8	12	1.6	15.8
11004_62	11004	62	ss2137297986	8	13	1.2	17.4
40090_222	40090	222	ss2137302537	8	14	0	18.6
8852_442	8852	442	ss2137306272	8	15	0	18.6
6452_155	6452	155	ss2137305010	8	16	0	18.6
14046_208	14046	208	ss2137298469	8	17	0	18.6
56258_1195	56258	1195	ss2137304284	8	18	0	18.6
71626_641	71626	641	ss2137305627	8	19	0	18.6
9684_613	9684	613	ss2137306403	8	20	2	18.6
9842_710	9842	710	ss2137306445	8	21	4.4	20.6
45037_371	45037	371	ss2137303130	8	22	1.2	25
69543_1067	69543	1067	ss2137305447	8	23	0.4	26.2
63428_69	63428	69	ss2137304921	8	24	0	26.6
51422_419	51422	419	ss2137303791	8	25	0	26.6
17331_425	17331	425	ss2137298986	8	26	0	26.6
20947_2905	20947	2905	ss2137299562	8	27	0	26.6
5506_25	5506	25	ss2137304153	8	28	0	26.6
40451_162	40451	162	ss2137302593	8	29	0	26.6
36562_324	36562	324	ss2137302085	8	30	1	26.6
14495_733	14495	733	ss2137298540	8	31	0.6	27.6
13537_1422	13537	1422	ss2137298396	8	32	1.2	28.2
32836_2156	32836	2156	ss2137301548	8	33	1.5	29.4
9893_352	9893	352	ss2137306456	8	34	8.7	30.9
35807_31	35807	31	ss2137301978	8	35	2.5	39.6
20606_489	20606	489	ss2137299498	8	36	0	42.1	JR226458.1	Pm_contig_46292_1685	1855	0	88.075	2250.09	1761	6	42.6	general transcription factor ii polypeptide 4	, GO:0004672, GO:0006351, GO:0005634													Marker34599	36035055length	-	-	-	-	-	16	89.516
SYG282			rs142459401	8	37	3.8	42.1
67647_501	67647	501	ss2137305303	8	38	1.4	45.9
76574_884	76574	884	ss2137306063	8	39	2.7	47.3
18753_639	18753	639	ss2137299196	8	40	3.4	50
32971_2312	32971	2312	ss2137301570	8	41	0	53.4
16432_265	16432	265	ss2137298821	8	42	0	53.4
42048_164	42048	164	ss2137302799	8	43	0	53.4
23659_97	23659	97	ss2137300044	8	44	2.3	53.4																								Marker11462	34787524length	-	-	-	-	-	16	56.341
23726_178	23726	178	ss2137300054	8	45	0	55.7
24212_392	24212	392	ss2137300133	8	46	2	55.7
9379_1351	9379	1351	ss2137306368	8	47	0	57.7
39556_190	39556	190	ss2137302489	8	48	0	57.7
57162_30	57162	30	ss2137304376	8	49	3.6	57.7
20620_1419	20620	1419	ss2137299501	8	50	0	61.3
16894_441	16894	441	ss2137298914	8	51	1.6	61.3
62855_1030	62855	1030	ss2137304866	8	52	1.4	62.9
LV1143			rs159816194	8	53	0	64.3												24	38.8	scaffold_28:861362,862519	3R:6689071..6694379	Primer2	ACGTTGGATGTGAAGGATTCCTGGATTCAC	20	65852	0.00171609	100	37.3537	20
43768_2092	43768	2092	ss2137302999	8	54	1.6	64.3
75264_4331	75264	4331	ss2137305942	8	55	0	65.9
3761_303	3761	303	ss2137302235	8	56	1.4	65.9
28606_499	28606	499	ss2137300888	8	57	0.9	67.3
12389_1974	12389	1974	ss2137298202	8	58	0.7	68.2
43746_55	43746	55	ss2137302996	8	59	0.9	68.9
18381_1976	18381	1976	ss2137299145	8	60	0	69.8
47095_400	47095	400	ss2137303352	8	61	0	69.8
58505_1875	58505	1875	ss2137304490	8	62	0	69.8
28146_602	28146	602	ss2137300822	8	63	0	69.8
74516_383	74516	383	ss2137305882	8	64	0	69.8
59635_2259	59635	2259	ss2137304595	8	65	0.4	69.8
28544_328	28544	328	ss2137300880	8	66	0	70.2
3113_330	3113	330	ss2137301276	8	67	0	70.2
11615_351	11615	351	ss2137298074	8	68	4.7	70.2	JR214804.1	Pm_contig_29128_32	769	0	86.0539	742.471	631	6	44.1	ehj79191 eukaryotic translation initiation factor theta subunit
24224_548	24224	548	ss2137300138	8	69	2.8	74.9
33383_1365	33383	1365	ss2137301625	8	70	0	77.7
30586_318	30586	318	ss2137301198	8	71	3.5	77.7
LV1142			rs159816193	8	72	1.2	81.2												24	23.7	scaffold_48:736699,737862	2R:19947923..19949039	Primer2	ACGTTGGATGTCCTTTGGAGATCCAGGAAG	20	47911	0.00171609	100	37.3537	20
11982_1434	11982	1434	ss2137298134	8	73	1.7	82.4
20158_1354	20158	1354	ss2137299420	8	74	0	84.1
41641_89	41641	89	ss2137302746	8	75	0	84.1
2912_755	2912	755	ss2137300970	8	76	0	84.1
44977_328	44977	328	ss2137303126	8	77	0	84.1
76020_311	76020	311	ss2137306020	8	78	0	84.1
SYG112			rs142459236	8	79	0	84.1
2872_93	2872	93	ss2137300910	8	80	3.8	84.1
16914_269	16914	269	ss2137298921	8	81	0	87.9
22889_936	22889	936	ss2137299900	8	82	2.4	87.9
28684_2591	28684	2591	ss2137300904	8	83	0	90.3
46536_786	46536	786	ss2137303291	8	84	1.7	90.3
17480_122	17480	122	ss2137299006	8	85	0	92
2498_1310	2498	1310	ss2137300261	8	86	0	92
20284_3061	20284	3061	ss2137299444	8	87	0	92
45606_134	45606	134	ss2137303188	8	88	0	92
SYG449			rs142459560	8	89	0.2	92
SYG222			rs142459342	8	90	1.5	92.2
54208_227	54208	227	ss2137304063	8	91	0.1	93.7
50710_192	50710	192	ss2137303730	8	92	3.5	93.8
20431_451	20431	451	ss2137299473	8	93	1.5	97.3	JR211296.1	Pm_contig_24760_609	1093	0	90.8524	1339.39	962	6	19.2	short-chain dehydrogenase	, GO:0008152
72900_513	72900	513	ss2137305743	8	94	0	98.8
66897_479	66897	479	ss2137305231	8	95	0.3	98.8
26787_39	26787	39	ss2137300584	8	96	1.9	99.1
23617_1709	23617	1709	ss2137300035	8	97	0	101
72382_849	72382	849	ss2137305697	8	98	0	101
48556_815	48556	815	ss2137303501	8	99	0	101
34231_963	34231	963	ss2137301740	8	100	0	101
34705_277	34705	277	ss2137301817	8	101	1.1	101
9347_628	9347	628	ss2137306360	8	102	4.5	102.1	JR221205.1	Pm_contig_37451_454	840	0	80.6109	693.78	753	6	38.4	---NA---
LV0846			rs159816191	8	103	0	106.6												24	2.8	scaffold_86:154410,155489	NA	Primer2	ACGTTGGATGTGACCTACGACTGAAATGGG	20	No Blast Hit
45028_160	45028	160	ss2137303128	8	104	3.7	106.6
25497_456	25497	456	ss2137300347	8	105	3.6	110.3
53063_382	53063	382	ss2137303951	8	106	1.3	113.9
5330_583	5330	583	ss2137303975	8	107	0	115.2
73037_1587	73037	1587	ss2137305758	8	108	0	115.2
7962_379	7962	379	ss2137306135	8	109	0	115.2
59243_3104	59243	3104	ss2137304557	8	110	1.5	115.2																								Marker4171	Marker4171	110	1.55857e-14	100	78.8312	43	16	25.568
7724_122	7724	122	ss2137306101	8	111	0	116.7
13554_50	13554	50	ss2137298401	8	112	0	116.7
27285_198	27285	198	ss2137300667	8	113	0	116.7
22121_120	22121	120	ss2137299771	8	114	12.1	116.7
34801_530	34801	530	ss2137301831	8	115	0	128.8
29860_1326	29860	1326	ss2137301081	8	116	2.1	128.8
9753_125	9753	125	ss2137306420	8	117	0	130.9
31132_268	31132	268	ss2137301277	8	118	0	130.9
66984_571	66984	571	ss2137305238	8	119	0	130.9
1198_345	1198	345	ss2137298133	8	120	12.1	130.9
52669_353	52669	353	ss2137303919	8	121	0	143
51232_1866	51232	1866	ss2137303769	8	122	2.2	143
38249_2067	38249	2067	ss2137302309	8	123	0	145.2
26246_75	26246	75	ss2137300489	8	124	0	145.2
29355_34	29355	34	ss2137301008	8	125	0.7	145.2
9782_390	9782	390	ss2137306428	8	126	1.3	145.9
16689_503	16689	503	ss2137298869	8	127	0	147.2
62629_315	62629	315	ss2137304841	8	128	0	147.2
8510_72	8510	72	ss2137306225	8	129	0	147.2
4514_22	4514	22	ss2137303141	8	130	0	147.2	JR227243.1	Pm_contig_48143_1081	4250	0	84.3496	2740.6	2460	6	89.3	nacht and ankyrin domain protein
5928_89	5928	89	ss2137304562	8	131	0	147.2
13346_434	13346	434	ss2137298359	9	1	0	0
57993_396	57993	396	ss2137304445	9	2	3.7	0
25943_138	25943	138	ss2137300431	9	3	4.2	3.7
71597_4267	71597	4267	ss2137305625	9	4	0	7.9
57625_229	57625	229	ss2137304414	9	5	0	7.9
6981_96	6981	96	ss2137305474	9	6	0	7.9
29839_259	29839	259	ss2137301076	9	7	0	7.9
47105_455	47105	455	ss2137303354	9	8	0	7.9
43488_639	43488	639	ss2137302967	9	9	1.5	7.9
56440_87	56440	87	ss2137304306	9	10	0	9.4																								Marker8458	35879436length	-	-	-	-	-	31	21.861
7905_974	7905	974	ss2137306127	9	11	0	9.4
16312_35	16312	35	ss2137298805	9	12	0	9.4
20561_642	20561	642	ss2137299492	9	13	1.4	9.4
36638_363	36638	363	ss2137302097	9	14	0	10.8
31608_70	31608	70	ss2137301355	9	15	0	10.8
4080_516	4080	516	ss2137302643	9	16	1.1	10.8	JR223819.1	Pm_contig_41464_2056	2327	0	85.5444	1265.45	1093	27	7.4	protein kinase-like protein 196	, GO:0016772
42535_61	42535	61	ss2137302846	9	17	5.3	11.9
24007_403	24007	403	ss2137300100	9	18	1.5	17.2
15597_1389	15597	1389	ss2137298695	9	19	0	18.7
72682_598	72682	598	ss2137305717	9	20	0	18.7
27450_318	27450	318	ss2137300698	9	21	2.9	18.7
9876_338	9876	338	ss2137306452	9	22	3.5	21.6
4000_118	4000	118	ss2137302528	9	23	0	25.1
51234_1326	51234	1326	ss2137303770	9	24	0	25.1
8027_492	8027	492	ss2137306148	9	25	1	25.1
37997_280	37997	280	ss2137302278	9	26	0	26.1
68145_205	68145	205	ss2137305338	9	27	0	26.1
29451_248	29451	248	ss2137301024	9	28	4.3	26.1
14516_154	14516	154	ss2137298543	9	29	2.5	30.4
4835_328	4835	328	ss2137303478	9	30	0	32.9
55985_2819	55985	2819	ss2137304260	9	31	0	32.9
179_752	179	752	ss2137299073	9	32	2.7	32.9
21407_260	21407	260	ss2137299638	9	33	0	35.6
9669_161	9669	161	ss2137306399	9	34	0	35.6
40398_491	40398	491	ss2137302583	9	35	2.8	35.6
54695_1125	54695	1125	ss2137304108	9	36	0.4	38.4																								Marker3577	35799747length	-	-	-	-	-	31	33.584
66525_252	66525	252	ss2137305195	9	37	0	38.8
21230_239	21230	239	ss2137299617	9	38	0	38.8
5518_270	5518	270	ss2137304168	9	39	0	38.8
15109_497	15109	497	ss2137298622	9	40	5	38.8
6499_796	6499	796	ss2137305053	9	41	2	43.8
36087_1588	36087	1588	ss2137302017	9	42	0.7	45.8
67436_1425	67436	1425	ss2137305289	9	43	1.1	46.5	JR215108.1	Pm_contig_29501_191	456	4.64936e-175	93.5961	614.432	406	27	12.8	---NA---
7910_513	7910	513	ss2137306129	9	44	0	47.6
642_906	642	906	ss2137304983	9	45	9.8	47.6
33110_2066	33110	2066	ss2137301589	9	46	0	57.4
70044_464	70044	464	ss2137305495	9	47	0	57.4
36548_373	36548	373	ss2137302084	9	48	0	57.4
27625_548	27625	548	ss2137300734	9	49	1	57.4
61848_117	61848	117	ss2137304756	9	50	0	58.4
20198_467	20198	467	ss2137299430	9	51	3.1	58.4
11916_1726	11916	1726	ss2137298123	9	52	0	61.5
LV0441			rs159816204	9	53	0	61.5												26	24.6	scaffold_3:2187282,2190367	X:11695729..11701212	Primer2	ACGTTGGATGTATCTTGCCTAATACATG	18	No Blast Hit
35039_949	35039	949	ss2137301862	9	54	0.9	61.5
63310_1137	63310	1137	ss2137304903	9	55	3.5	62.4
28492_2131	28492	2131	ss2137300868	9	56	0	65.9	JR221634.1	Pm_contig_38095_444	1377	0	91.6547	1981.39	1390	27	49.1	torsin-1b precursor	, GO:0000166
54865_545	54865	545	ss2137304126	9	57	0	65.9
59630_59	59630	59	ss2137304594	9	58	1.2	65.9
6289_104	6289	104	ss2137304870	9	59	0.4	67.1
56265_30	56265	30	ss2137304286	9	60	0	67.5
SYG468			rs142459578	9	61	0.8	67.5
11662_315	11662	315	ss2137298081	9	62	0	68.3
14330_120	14330	120	ss2137298512	9	63	0	68.3
14902_1582	14902	1582	ss2137298597	9	64	0	68.3
50827_77	50827	77	ss2137303736	9	65	0	68.3
19472_584	19472	584	ss2137299305	9	66	0.7	68.3
51599_37	51599	37	ss2137303813	9	67	0.3	69
32238_1997	32238	1997	ss2137301450	9	68	0	69.3
61007_1013	61007	1013	ss2137304706	9	69	0	69.3
69403_114	69403	114	ss2137305435	9	70	0	69.3
74586_2730	74586	2730	ss2137305891	9	71	0.4	69.3
20968_124	20968	124	ss2137299567	9	72	1.4	69.7																								Marker14583	36034551length	-	-	-	-	-	31	62.255
70430_124	70430	124	ss2137305529	9	73	0	71.1
14537_128	14537	128	ss2137298547	9	74	0.3	71.1
3307_353	3307	353	ss2137301582	9	75	0.4	71.4
32452_419	32452	419	ss2137301480	9	76	0	71.8
9773_879	9773	879	ss2137306426	9	77	0.8	71.8
55455_640	55455	640	ss2137304204	9	78	0	72.6
21935_1157	21935	1157	ss2137299739	9	79	1.6	72.6
15028_1529	15028	1529	ss2137298611	9	80	0	74.2	JR226929.1	Pm_contig_47321_319	896	9.46094e-61	74.8503	235.724	334	27	86	---NA---
75699_584	75699	584	ss2137305988	9	81	1	74.2
42897_746	42897	746	ss2137302894	9	82	0.6	75.2
LV0303			rs159816201	9	83	0	75.8												26	17.3	scaffold_3:1132838,1133927	3R:25870868..25871880	Primer2	ACGTTGGATGATCTCAGTGCAATACCAATC	20	No Blast Hit
1866_121	1866	121	ss2137299184	9	84	0	75.8
70308_143	70308	143	ss2137305521	9	85	0	75.8
31794_91	31794	91	ss2137301379	9	86	0	75.8
28328_61	28328	61	ss2137300844	9	87	0	75.8
68518_295	68518	295	ss2137305362	9	88	0	75.8
32519_47	32519	47	ss2137301492	9	89	0	75.8
13874_260	13874	260	ss2137298443	9	90	0	75.8
38892_108	38892	108	ss2137302402	9	91	0	75.8
7430_4943	7430	4943	ss2137305864	9	92	0	75.8
3992_544	3992	544	ss2137302521	9	93	0	75.8
13161_1948	13161	1948	ss2137298330	9	94	0	75.8
76798_134	76798	134	ss2137306084	9	95	0	75.8
3838_1003	3838	1003	ss2137302330	9	96	0.4	75.8	JR210301.1	Pm_contig_23539_120	1292	0	84.7605	1570.22	1378	27	63.6	otu domain-containing protein 6b
23647_1407	23647	1407	ss2137300042	9	97	1.8	76.2
25694_215	25694	215	ss2137300386	9	98	1.2	78
8732_101	8732	101	ss2137306257	9	99	0	79.2
35605_258	35605	258	ss2137301949	9	100	0	79.2
24221_798	24221	798	ss2137300136	9	101	3	79.2
29059_1574	29059	1574	ss2137300962	9	102	2.6	82.2
15823_640	15823	640	ss2137298725	9	103	0	84.8
47898_319	47898	319	ss2137303442	9	104	0	84.8
SYG46			rs142459171	9	105	0	84.8
18728_415	18728	415	ss2137299192	9	106	3.9	84.8	JR222426.1	Pm_contig_39243_508	1983	1.42854e-157	86.1364	558.527	440	27	77.4	isoform d	, GO:0005811, GO:0030014, GO:0000289, GO:0045475, GO:0009416
13963_50	13963	50	ss2137298458	9	107	0	88.7
58274_557	58274	557	ss2137304473	9	108	0.1	88.7
35969_251	35969	251	ss2137302001	9	109	3.5	88.8
37911_2782	37911	2782	ss2137302266	9	110	0.2	92.3
23352_460	23352	460	ss2137299991	9	111	0.6	92.5
20467_33	20467	33	ss2137299480	9	112	0	93.1
49308_108	49308	108	ss2137303586	9	113	1.2	93.1
13455_823	13455	823	ss2137298377	9	114	3.6	94.3
26503_2060	26503	2060	ss2137300536	9	115	0	97.9
6274_79	6274	79	ss2137304852	9	116	0.1	97.9
12070_319	12070	319	ss2137298147	9	117	5.1	98
69923_304	69923	304	ss2137305484	9	118	15.7	103.1
29777_1386	29777	1386	ss2137301071	9	119	7.3	118.8
70576_773	70576	773	ss2137305544	9	120	0	126.1
16406_399	16406	399	ss2137298816	9	121	0	126.1
5737_158	5737	158	ss2137304391	9	122	0	126.1
40030_721	40030	721	ss2137302532	9	123	0	126.1
8156_375	8156	375	ss2137306167	9	124	0	126.1
45399_141	45399	141	ss2137303164	9	125	0	126.1
55351_3189	55351	3189	ss2137304187	9	126	6.3	126.1
74044_654	74044	654	ss2137305844	9	127	3.5	132.4
7385_288	7385	288	ss2137305829	9	128	0	135.9
15020_525	15020	525	ss2137298609	9	129	0	135.9
54752_137	54752	137	ss2137304116	9	130	0	135.9
17529_406	17529	406	ss2137299013	9	131	6.8	135.9
74729_517	74729	517	ss2137305912	9	132	0	142.7
52632_6046	52632	6046	ss2137303917	10	1	0	0
53317_259	53317	259	ss2137303977	10	2	0	0
53918_596	53918	596	ss2137304038	10	3	0	0
37495_2894	37495	2894	ss2137302221	10	4	0	0
19293_910	19293	910	ss2137299278	10	5	0	0
8818_129	8818	129	ss2137306267	10	6	0	0
18682_66	18682	66	ss2137299187	10	7	0	0
9862_97	9862	97	ss2137306451	10	8	0	0
19948_1490	19948	1490	ss2137299377	10	9	0	0	JR224955.1	Pm_contig_43369_2550	4503	0	87.2411	1867.77	1497	16	41.8	abp97431alpha 2 macroglobulin
51151_839	51151	839	ss2137303760	10	10	0	0
6679_60	6679	60	ss2137305215	10	11	2	0
11536_80	11536	80	ss2137298063	10	12	1	2
9228_2429	9228	2429	ss2137306331	10	13	0	3
4342_911	4342	911	ss2137302957	10	14	1.6	3
34614_739	34614	739	ss2137301804	10	15	0	4.6
2490_1825	2490	1825	ss2137300252	10	16	0	4.6
11828_542	11828	542	ss2137298107	10	17	0	4.6
66221_410	66221	410	ss2137305166	10	18	0.3	4.6
69256_1686	69256	1686	ss2137305423	10	19	21.3	4.9
9367_218	9367	218	ss2137306365	10	20	0	26.2																								Marker41192	36019127length	-	-	-	-	-	22	29.178
36893_824	36893	824	ss2137302134	10	21	11.8	26.2
9712_197	9712	197	ss2137306410	10	22	0.4	38	JR223829.1	Pm_contig_41480_1052	1730	2.41226e-84	90.0862	315.072	232	16	49.8	loc100145014 protein
SYG12			rs142459139	10	23	1.7	38.4
41603_108	41603	108	ss2137302742	10	24	0	40.1
30138_496	30138	496	ss2137301122	10	25	0	40.1
2121_5184	2121	5184	ss2137299611	10	26	0	40.1
13510_931	13510	931	ss2137298387	10	27	0	40.1
19460_569	19460	569	ss2137299302	10	28	0.7	40.1
37117_68	37117	68	ss2137302175	10	29	0	40.8
22863_86	22863	86	ss2137299895	10	30	0	40.8
41356_119	41356	119	ss2137302713	10	31	0	40.8
5136_35	5136	35	ss2137303781	10	32	4.1	40.8	JR220087.1	Pm_contig_35825_507	1615	0	91.542	2168.94	1537	16	49.7	alternative testis transcripts open reading frame isoform c	, GO:0022857, GO:0005740, GO:0006810, GO:0016021
54108_208	54108	208	ss2137304053	10	33	1.9	44.9
67251_100	67251	100	ss2137305268	10	34	0	46.8
7494_1807	7494	1807	ss2137305923	10	35	0	46.8
27386_3024	27386	3024	ss2137300689	10	36	1.4	46.8	JR226290.1	Pm_contig_46001_807	1987	0	88.1982	2625.19	2059	16	23.4	xp_002735209 beta-tubulin cofactor c-like
21948_87	21948	87	ss2137299741	10	37	0	48.2
51559_228	51559	228	ss2137303806	10	38	0	48.2
SYG120			rs142459244	10	39	0	48.2
38707_1899	38707	1899	ss2137302375	10	40	0	48.2
10992_107	10992	107	ss2137297979	10	41	0	48.2
9386_37	9386	37	ss2137306369	10	42	0	48.2
16872_992	16872	992	ss2137298909	10	43	0	48.2
44120_1128	44120	1128	ss2137303037	10	44	0	48.2
24287_190	24287	190	ss2137300147	10	45	0.8	48.2
45985_563	45985	563	ss2137303234	10	46	0	49	JR228033.1	Pm_contig_50390_751	1541	0	77.9682	688.37	817	16	38.1	xp_001807060 tyrosine phosphatase
5232_147	5232	147	ss2137303894	10	47	0	49
33304_113	33304	113	ss2137301613	10	48	2.6	49
15351_178	15351	178	ss2137298660	10	49	1.3	51.6
17498_525	17498	525	ss2137299007	10	50	0.5	52.9
71924_636	71924	636	ss2137305650	10	51	0	53.4
41672_779	41672	779	ss2137302753	10	52	0	53.4
130_245	130	245	ss2137298303	10	53	0	53.4
35227_1764	35227	1764	ss2137301888	10	54	3.4	53.4
9188_610	9188	610	ss2137306325	10	55	0	56.8
1068_361	1068	361	ss2137297936	10	56	0	56.8
SYG119			rs142459243	10	57	0	56.8
6198_285	6198	285	ss2137304776	10	58	6.4	56.8																								Marker36548	35950756length	-	-	-	-	-	22	20.433
19374_75	19374	75	ss2137299288	10	59	0	63.2
37385_367	37385	367	ss2137302208	10	60	1	63.2
8957_134	8957	134	ss2137306288	10	61	0	64.2
18267_163	18267	163	ss2137299128	10	62	2.7	64.2
62979_764	62979	764	ss2137304879	10	63	0	66.9
4868_352	4868	352	ss2137303516	10	64	0	66.9
33590_61	33590	61	ss2137301651	10	65	0	66.9
26689_742	26689	742	ss2137300570	10	66	0	66.9
33326_1444	33326	1444	ss2137301616	10	67	0	66.9
9949_1171	9949	1171	ss2137306464	10	68	0	66.9
2876_488	2876	488	ss2137300917	10	69	2	66.9
11696_235	11696	235	ss2137298088	10	70	0	68.9
56086_1666	56086	1666	ss2137304273	10	71	0.9	68.9
20885_128	20885	128	ss2137299550	10	72	0	69.8
44162_3851	44162	3851	ss2137303042	10	73	0	69.8
5488_1152	5488	1152	ss2137304128	10	74	0	69.8
14484_482	14484	482	ss2137298538	10	75	0	69.8
LV0482			rs159816254	10	76	0	69.8												40	11.1	scaffold_102:167469,168650	3R:9461214..9472026	Primer2	ACGTTGGATGGAACTTGACAAGATGGGATG	20	44244	0.00171609	100	37.3537	20
63607_1366	63607	1366	ss2137304937	10	77	0	69.8
35817_600	35817	600	ss2137301981	10	78	3.6	69.8
42020_57	42020	57	ss2137302795	10	79	0.1	73.4
4960_1041	4960	1041	ss2137303611	10	80	3	73.5
31664_1089	31664	1089	ss2137301362	10	81	3.5	76.5	JR224743.1	Pm_contig_43020_126	1764	0	86.4266	2143.69	1805	16	54.2	aldehyde dehydrogenase type isoform k	, GO:0008152, GO:0016620, GO:0005811
10645_2017	10645	2017	ss2137297930	10	82	0	80	JR226706.1	Pm_contig_46821_273	1655	0	84.127	1746.95	1575	16	75.6	breast cancer metastasis-	, GO:0006351, GO:0050789
6838_446	6838	446	ss2137305351	10	83	0	80
8845_510	8845	510	ss2137306270	10	84	0	80
39174_3260	39174	3260	ss2137302439	10	85	2.3	80
21143_348	21143	348	ss2137299595	10	86	0	82.3
1006_2970	1006	2970	ss2137297837	10	87	0	82.3
28574_364	28574	364	ss2137300883	10	88	0	82.3
36690_1595	36690	1595	ss2137302105	10	89	2.5	82.3
16186_312	16186	312	ss2137298785	10	90	1.3	84.8
64764_103	64764	103	ss2137305036	10	91	0	86.1
LV0478			rs159816252	10	92	0	86.1												40	0	scaffold_66:665375,666645	2R:20757590..20767817	Primer2	ACGTTGGATGTACCATTGACAAGTCTGCCC	20	63974	0.00171609	100	37.3537	20
63974_1587	63974	1587	ss2137304965	10	93	0	86.1
23867_1136	23867	1136	ss2137300072	10	94	0	86.1
41341_100	41341	100	ss2137302712	10	95	0	86.1
45132_365	45132	365	ss2137303138	10	96	0	86.1
12603_29	12603	29	ss2137298240	10	97	5.2	86.1
47444_581	47444	581	ss2137303392	10	98	3	91.3
42054_1094	42054	1094	ss2137302800	10	99	0	94.3
3503_402	3503	402	ss2137301861	10	100	2.1	94.3
69632_118	69632	118	ss2137305458	10	101	5.3	96.4
779_329	779	329	ss2137306109	10	102	0	101.7
23034_661	23034	661	ss2137299925	10	103	0	101.7
36928_534	36928	534	ss2137302141	10	104	0	101.7
22389_328	22389	328	ss2137299814	10	105	3.1	101.7
55340_408	55340	408	ss2137304186	10	106	2.8	104.8
69215_322	69215	322	ss2137305421	10	107	8.2	107.6
23507_217	23507	217	ss2137300017	10	108	0	115.8
9346_91	9346	91	ss2137306359	10	109	0	115.8
42023_540	42023	540	ss2137302796	10	110	0	115.8
50056_267	50056	267	ss2137303670	10	111	0	115.8
39898_261	39898	261	ss2137302519	10	112	0	115.8
75901_403	75901	403	ss2137306004	10	113	0	115.8
9259_773	9259	773	ss2137306338	10	114	2.1	115.8
21123_228	21123	228	ss2137299592	10	115	14.9	117.9
30251_389	30251	389	ss2137301143	10	116	1.3	132.8
71644_591	71644	591	ss2137305628	10	117	0	134.1
38947_107	38947	107	ss2137302412	10	118	0	134.1
69569_383	69569	383	ss2137305451	10	119	0	134.1
12035_413	12035	413	ss2137298144	10	120	0	134.2
64118_113	64118	113	ss2137304975	10	121	0	134.2
42819_2629	42819	2629	ss2137302884	10	122	0.1	134.1
32966_1256	32966	1256	ss2137301567	10	123	0.8	134.2
17346_666	17346	666	ss2137298988	10	124	2.9	135
66374_793	66374	793	ss2137305181	10	125	0	137.9	JR227188.1	Pm_contig_48000_553	1108	0	87.2568	1261.84	1028	16	31.8	xp_971128 cg4553 cg4553-pa
54482_157	54482	157	ss2137304085	11	1	0	0
4986_161	4986	161	ss2137303647	11	2	1.4	0
7254_78	7254	78	ss2137305706	11	3	0	1.4
18959_1582	18959	1582	ss2137299227	11	4	0	1.4	JR223205.1	Pm_contig_40406_2446	3137	0	94.5899	1788.42	1146	25	41.9	xp_002416562bro1 domain-containing protein
37438_263	37438	263	ss2137302215	11	5	13.5	1.4
32736_156	32736	156	ss2137301525	11	6	1.2	14.9
SYG71			rs142459196	11	7	1.6	16.1
73505_439	73505	439	ss2137305806	11	8	1.2	17.7
18248_620	18248	620	ss2137299123	11	9	1.6	18.9
6732_839	6732	839	ss2137305277	11	10	1	20.5
46589_649	46589	649	ss2137303299	11	11	2.9	21.5
29358_40	29358	40	ss2137301009	11	12	0.2	24.4
58758_242	58758	242	ss2137304507	11	13	1.1	24.6
7464_1275	7464	1275	ss2137305901	11	14	8.4	25.7	JR225606.1	Pm_contig_44632_1148	1560	0	89.5664	1986.8	1476	25	35.8	dead box atp-dependent rna helicase	, GO:0005488
589_2857	589	2857	ss2137304517	11	15	0	34.1
50830_1081	50830	1081	ss2137303737	11	16	0	34.1
54950_1393	54950	1393	ss2137304140	11	17	0	34.1
4185_78	4185	78	ss2137302774	11	18	0	34.1
LV0476			rs159816097	11	19	0	34.1												2	136.9	scaffold_43:151971,153063	3R:4388574..4389170	Primer2	ACGTTGGATGGAGATGGTCCTTCCTTATGG	20	75946	0.00171609	100	37.3537	20
38279_279	38279	279	ss2137302315	11	20	3.3	34.1
49113_471	49113	471	ss2137303563	11	21	0	37.4
45182_59	45182	59	ss2137303147	11	22	0.1	37.4
74591_1561	74591	1561	ss2137305895	11	23	1.3	37.5
14355_86	14355	86	ss2137298514	11	24	5.6	38.8
23988_125	23988	125	ss2137300097	11	25	1.8	44.4
28868_73	28868	73	ss2137300932	11	26	0	46.2
65859_198	65859	198	ss2137305129	11	27	0	46.2
23533_549	23533	549	ss2137300019	11	28	0	46.2
5802_246	5802	246	ss2137304448	11	29	1.4	46.2	JR206113.1	Pm_contig_18127_23	1095	0	87.689	1108.55	926	25	70.4	---NA---
68537_998	68537	998	ss2137305366	11	30	0.8	47.6
66249_270	66249	270	ss2137305170	11	31	0	48.4
31911_317	31911	317	ss2137301399	11	32	0	48.4
22439_1114	22439	1114	ss2137299825	11	33	0.8	48.4
36810_666	36810	666	ss2137302122	11	34	2.2	49.2
76184_482	76184	482	ss2137306036	11	35	1.5	51.4
59291_152	59291	152	ss2137304563	11	36	0	52.9	JR226078.1	Pm_contig_45530_1269	1671	0	90.2818	1386.27	1029	25	65.5	signal recognition particle 14	, GO:0045047, GO:0005488, GO:0048500
26448_953	26448	953	ss2137300531	11	37	0	52.9
27711_454	27711	454	ss2137300756	11	38	0.6	52.9
45829_100	45829	100	ss2137303216	11	39	1.1	53.5
41633_94	41633	94	ss2137302745	11	40	0	54.6
30234_5573	30234	5573	ss2137301142	11	41	0.8	54.6
54701_2442	54701	2442	ss2137304109	11	42	0.2	55.4
4281_194	4281	194	ss2137302882	11	43	0	55.6
36482_627	36482	627	ss2137302074	11	44	2.1	55.6	JR223514.1	Pm_contig_40962_279	665	0	89.5296	866.903	659	25	58.8	eukaryotic translation elongation factor 1 epsilon 1	, GO:0009987
11444_1667	11444	1667	ss2137298051	11	45	0	57.7
41561_1797	41561	1797	ss2137302739	11	46	2.9	57.7																								Marker13714	Marker13714	110	2.46973e-18	100	91.4547	50	37	48.242
10691_135	10691	135	ss2137297938	11	47	0	60.6
67087_580	67087	580	ss2137305247	11	48	0	60.6
32147_508	32147	508	ss2137301438	11	49	0	60.6	JR223969.1	Pm_contig_41684_1019	1892	0	93.6215	2877.66	1897	25	11.1	xp_003763846 coiled-coil domain-containing protein 93
3817_1729	3817	1729	ss2137302297	11	50	0	60.6
30890_699	30890	699	ss2137301250	11	51	0	60.6
13887_66	13887	66	ss2137298448	11	52	1.5	60.6
731_153	731	153	ss2137305766	11	53	0	62.1
27347_230	27347	230	ss2137300682	11	54	0	62.1
62038_852	62038	852	ss2137304783	11	55	0	62.1
9062_189	9062	189	ss2137306306	11	56	0	62.1
13988_768	13988	768	ss2137298461	11	57	0	62.1
44570_154	44570	154	ss2137303084	11	58	0	62.1
15804_88	15804	88	ss2137298722	11	59	0	62.1	JR213407.1	Pm_contig_27343_189	386	2.16432e-121	81.6901	435.898	426	25	0.3	---NA---
35757_908	35757	908	ss2137301969	11	60	0	62.1
25013_204	25013	204	ss2137300265	11	61	2.8	62.1
74406_420	74406	420	ss2137305876	11	62	1.2	64.9	JR224797.1	Pm_contig_43113_2369	2513	0	93.2381	1553.99	1050	25	44.7	s-phase kinase-associated protein 1	, GO:0044237
19679_3346	19679	3346	ss2137299341	11	63	0.9	66.1
19420_739	19420	739	ss2137299293	11	64	1.7	67
11238_75	11238	75	ss2137298013	11	65	7.2	68.7
47397_72	47397	72	ss2137303385	11	66	0.6	75.9
24097_6478	24097	6478	ss2137300115	11	67	0	76.5
28418_101	28418	101	ss2137300861	11	68	0	76.5
46404_615	46404	615	ss2137303279	11	69	0.9	76.5
15919_967	15919	967	ss2137298740	11	70	0	77.4
44933_134	44933	134	ss2137303119	11	71	0	77.4
73660_880	73660	880	ss2137305819	11	72	0.1	77.4
13049_414	13049	414	ss2137298313	11	73	1.7	77.5
1373_68	1373	68	ss2137298429	11	74	0	79.2
LV0162			rs159816094	11	75	0	79.2												2	97.7			Primer2	ACGTTGGATGGTTGCTCTTCTTTGGGAGAC	20	33846	0.00171609	100	37.3537	20
SYG370			rs142459486	11	76	0	79.2
4240_110	4240	110	ss2137302837	11	77	1.4	79.2
8324_92	8324	92	ss2137306195	11	78	0	80.6
SYG170			rs142459291	11	79	0	80.6
9012_229	9012	229	ss2137306299	11	80	0	80.6
75344_111	75344	111	ss2137305955	11	81	0.1	80.6
19752_356	19752	356	ss2137299354	11	82	0.5	80.7
22112_650	22112	650	ss2137299768	11	83	0	81.2
64417_1459	64417	1459	ss2137304997	11	84	0	81.2
34506_162	34506	162	ss2137301784	11	85	0	81.2
19537_418	19537	418	ss2137299314	11	86	0.9	81.2
22048_278	22048	278	ss2137299759	11	87	10.3	82.1
36916_204	36916	204	ss2137302139	11	88	0	92.4
11005_1094	11005	1094	ss2137297987	11	89	25.1	92.4
24441_398	24441	398	ss2137300174	11	90	2.2	117.5
73538_447	73538	447	ss2137305810	11	91	0	119.7
7087_1241	7087	1241	ss2137305570	11	92	0.3	119.7
42256_43	42256	43	ss2137302825	11	93	0.4	120
41450_5481	41450	5481	ss2137302725	11	94	3.1	120.4
8304_1075	8304	1075	ss2137306191	11	95	2.7	123.5
9280_851	9280	851	ss2137306344	11	96	0	126.2
16483_408	16483	408	ss2137298831	11	97	0	126.2
26081_202	26081	202	ss2137300453	11	98	0	126.2
43924_909	43924	909	ss2137303016	11	99	0.7	126.2
27839_91	27839	91	ss2137300773	11	100	0	126.9
59926_195	59926	195	ss2137304620	11	101	0	126.9
6581_108	6581	108	ss2137305121	11	102	1.6	126.9
36452_543	36452	543	ss2137302069	11	103	0	128.5
31333_791	31333	791	ss2137301306	11	104	0	128.5
40468_76	40468	76	ss2137302594	11	105	0	128.5
5033_60	5033	60	ss2137303700	12	1	0	0
22426_98	22426	98	ss2137299821	12	2	6.4	0
19486_707	19486	707	ss2137299306	12	3	0	6.4
3854_138	3854	138	ss2137302351	12	4	0	6.4
68132_296	68132	296	ss2137305337	12	5	0	6.4
31266_165	31266	165	ss2137301297	12	6	0	6.4
64210_99	64210	99	ss2137304984	12	7	9.4	6.4
10004_204	10004	204	ss2137297826	12	8	0	15.8
12584_503	12584	503	ss2137298237	12	9	0	15.8
13408_180	13408	180	ss2137298371	12	10	2.2	15.8
30276_83	30276	83	ss2137301146	12	11	0	18
28266_282	28266	282	ss2137300839	12	12	0	18
24568_678	24568	678	ss2137300195	12	13	1.1	18
70629_1755	70629	1755	ss2137305550	12	14	0	19.1
2938_231	2938	231	ss2137301012	12	15	0	19.1
37143_3536	37143	3536	ss2137302178	12	16	1.8	19.1
141_258	141	258	ss2137298477	12	17	3.4	20.9
17596_388	17596	388	ss2137299024	12	18	0	24.3
45174_1156	45174	1156	ss2137303146	12	19	0	24.3
42193_2389	42193	2389	ss2137302818	12	20	0	24.3	JR205837.1	Pm_contig_17794_76	294	1.417e-33	84.0909	143.752	132	33	32.2	---NA---
8921_2893	8921	2893	ss2137306283	12	21	0.7	24.3
45594_288	45594	288	ss2137303187	12	22	0	25
34380_624	34380	624	ss2137301763	12	23	0	25
3910_254	3910	254	ss2137302430	12	24	0	25
49276_210	49276	210	ss2137303585	12	25	0.4	25
47658_1402	47658	1402	ss2137303417	12	26	0	25.4
18173_1763	18173	1763	ss2137299109	12	27	0	25.4	JR227416.1	Pm_contig_48554_1836	2144	0	82.0955	1503.49	1508	33	33.1	xp_001607261 alcohol dehydrogenase
39431_100	39431	100	ss2137302475	12	28	1.7	25.4
33316_1839	33316	1839	ss2137301614	12	29	0.2	27.1
33805_1110	33805	1110	ss2137301679	12	30	0	27.3
76303_583	76303	583	ss2137306042	12	31	0	27.3
30664_264	30664	264	ss2137301212	12	32	0	27.3
34747_1647	34747	1647	ss2137301823	12	33	5.5	27.3
16850_190	16850	190	ss2137298904	12	34	7.3	32.8
63712_524	63712	524	ss2137304946	12	35	0.8	40.1
34406_430	34406	430	ss2137301768	12	36	0.1	40.9
37602_2912	37602	2912	ss2137302234	12	37	1.5	41
65411_1348	65411	1348	ss2137305085	12	38	0	42.5
1130_84	1130	84	ss2137298025	12	39	0.7	42.5
22384_180	22384	180	ss2137299813	12	40	0	43.2
28648_288	28648	288	ss2137300898	12	41	0	43.2	JR206461.1	Pm_contig_18558_1221	1633	2.59085e-115	83.6461	417.864	373	33	35.5	xp_974229 cg40305-pa
30866_264	30866	264	ss2137301247	12	42	2.5	43.2
48380_1270	48380	1270	ss2137303481	12	43	4.1	45.7
38307_498	38307	498	ss2137302321	12	44	0	49.8
7052_234	7052	234	ss2137305541	12	45	1.2	49.8
23232_441	23232	441	ss2137299968	12	46	0	51
24723_430	24723	430	ss2137300227	12	47	0.7	51
1465_1103	1465	1103	ss2137298566	12	48	0.1	51.7
7919_431	7919	431	ss2137306131	12	49	1.4	51.8
72285_51	72285	51	ss2137305684	12	50	1.8	53.2
44896_1941	44896	1941	ss2137303117	12	51	8.5	55
18369_191	18369	191	ss2137299144	12	52	1.1	63.5
23631_167	23631	167	ss2137300038	12	53	0	64.6
27554_274	27554	274	ss2137300721	12	54	0	64.6
20325_742	20325	742	ss2137299453	12	55	0	64.6
3534_345	3534	345	ss2137301909	12	56	0	64.6
13580_807	13580	807	ss2137298407	12	57	0	64.6
32305_63	32305	63	ss2137301459	12	58	0	64.6
27069_527	27069	527	ss2137300634	12	59	0	64.6
27040_2580	27040	2580	ss2137300631	12	60	0.6	64.6
40986_310	40986	310	ss2137302662	12	61	3.7	65.2
61917_236	61917	236	ss2137304764	12	62	1.2	68.9
20854_2377	20854	2377	ss2137299538	12	63	13	70.1
73089_937	73089	937	ss2137305764	12	64	0	83.1
12181_824	12181	824	ss2137298161	12	65	0	83.1
1062_810	1062	810	ss2137297926	12	66	0	83.1
58148_291	58148	291	ss2137304462	12	67	4.5	83.1
38818_1456	38818	1456	ss2137302393	12	68	0	87.6
63334_1377	63334	1377	ss2137304908	12	69	1.2	87.6
47592_48	47592	48	ss2137303408	12	70	0	88.8
8923_814	8923	814	ss2137306284	12	71	3.3	88.8
25671_186	25671	186	ss2137300381	12	72	0	92.1
39522_286	39522	286	ss2137302485	12	73	4.2	92.1
32866_71	32866	71	ss2137301553	12	74	0	96.3
45562_1182	45562	1182	ss2137303180	12	75	2.4	96.3
8472_660	8472	660	ss2137306218	12	76	0	98.7
29125_42	29125	42	ss2137300973	12	77	0	98.7
8531_244	8531	244	ss2137306228	12	78	5	98.7
30317_310	30317	310	ss2137301155	12	79	0	103.7
24168_625	24168	625	ss2137300122	12	80	0	103.7
4407_488	4407	488	ss2137303035	12	81	0	103.7
SYG476			rs142459586	12	82	0	103.7
28000_103	28000	103	ss2137300801	12	83	0	103.7
35435_327	35435	327	ss2137301925	12	84	0.2	103.7																								Marker23510	35910858length	-	-	-	-	-	33	47.434
12121_2194	12121	2194	ss2137298151	12	85	1.9	103.9	JR228397.1	Pm_contig_52224_4082	6254	0	83.7404	1680.22	1556	33	24.9	xp_002422842lipocalin-1 interacting membrane
63432_5719	63432	5719	ss2137304923	12	86	0	105.8
71194_123	71194	123	ss2137305594	12	87	0.7	105.8
33392_28	33392	28	ss2137301627	12	88	0	106.5
9149_297	9149	297	ss2137306318	12	89	6.9	106.5
16997_920	16997	920	ss2137298931	12	90	0	113.4																								Marker5169	36033941length	-	-	-	-	-	33	47.801
11635_129	11635	129	ss2137298077	12	91	0	113.4
9736_1056	9736	1056	ss2137306416	12	92	8.1	113.4
59541_611	59541	611	ss2137304582	12	93	3.3	121.5
10675_38	10675	38	ss2137297934	12	94	0	124.8
11852_1433	11852	1433	ss2137298114	12	95	0	124.8
31827_2341	31827	2341	ss2137301385	13	1	0.1	0
1437_168	1437	168	ss2137298515	13	2	0	0.1
75398_716	75398	716	ss2137305959	13	3	1.2	0.1
26714_1259	26714	1259	ss2137300573	13	4	0.3	1.3
63156_921	63156	921	ss2137304894	13	5	0.7	1.6
10219_392	10219	392	ss2137297865	13	6	0.8	2.3
23589_331	23589	331	ss2137300027	13	7	0	3.1
38260_936	38260	936	ss2137302312	13	8	0	3.1
69617_536	69617	536	ss2137305457	13	9	0	3.1
65994_74	65994	74	ss2137305142	13	10	0	3.1
21520_399	21520	399	ss2137299660	13	11	1	3.1
SYG233			rs142459353	13	12	0	4.1
26977_574	26977	574	ss2137300615	13	13	1.9	4.1
64510_258	64510	258	ss2137305008	13	14	0	6
20946_277	20946	277	ss2137299561	13	15	1.7	6
26254_93	26254	93	ss2137300491	13	16	0	7.7
21255_188	21255	188	ss2137299619	13	17	0	7.7
36706_513	36706	513	ss2137302108	13	18	0	7.7
53786_995	53786	995	ss2137304026	13	19	0	7.7
37631_1029	37631	1029	ss2137302237	13	20	2.9	7.7
55034_1438	55034	1438	ss2137304151	13	21	0	10.6
15780_65	15780	65	ss2137298720	13	22	3.1	10.6
34633_267	34633	267	ss2137301806	13	23	0.8	13.7
32481_450	32481	450	ss2137301485	13	24	0	14.5
1665_1772	1665	1772	ss2137298863	13	25	0	14.5
72264_1512	72264	1512	ss2137305681	13	26	1.9	14.5
73269_1444	73269	1444	ss2137305781	13	27	0.8	16.4	JR226495.1	Pm_contig_46376_489	2816	0	89.3962	2661.26	1971	24	1.8	efn68744probable rna-binding protein 19
21385_63	21385	63	ss2137299636	13	28	1.1	17.2
46866_28	46866	28	ss2137303332	13	29	0	18.3
1935_3650	1935	3650	ss2137299285	13	30	0	18.3
18251_5074	18251	5074	ss2137299124	13	31	0	18.3	JR226729.1	Pm_contig_46859_1755	4476	0	87.5469	5577.3	4529	24	2	isoform c
64596_2062	64596	2062	ss2137305019	13	32	0	18.3
65503_65	65503	65	ss2137305096	13	33	0.2	18.3
7364_164	7364	164	ss2137305817	13	34	0	18.5
SYG455			rs142459566	13	35	0	18.5
16742_783	16742	783	ss2137298879	13	36	0	18.5
23714_342	23714	342	ss2137300052	13	37	0.6	18.5
33716_2180	33716	2180	ss2137301665	13	38	0	19.1
48190_241	48190	241	ss2137303465	13	39	2.4	19.1
55712_259	55712	259	ss2137304230	13	40	0	21.5
50304_371	50304	371	ss2137303695	13	41	5.5	21.5
23328_200	23328	200	ss2137299987	13	42	11	27
74465_868	74465	868	ss2137305879	13	43	3.8	38
31842_115	31842	115	ss2137301388	13	44	0	41.8
33001_240	33001	240	ss2137301574	13	45	5.1	41.8
17040_153	17040	153	ss2137298938	13	46	0.2	46.9
19858_110	19858	110	ss2137299365	13	47	0	47.1
31868_81	31868	81	ss2137301393	13	48	2.6	47.1
2558_883	2558	883	ss2137300366	13	49	1.5	49.7
SYG318			rs142459434	13	50	0	51.2
51671_24	51671	24	ss2137303823	13	51	0	51.2
28485_890	28485	890	ss2137300867	13	52	0	51.2
12816_37	12816	37	ss2137298274	13	53	0	51.2
6158_124	6158	124	ss2137304742	13	54	0	51.2
9672_1300	9672	1300	ss2137306400	13	55	0	51.2
72977_1055	72977	1055	ss2137305749	13	56	0	51.2
LV0405			rs159816141	13	57	0	51.2												10	37.5			Primer2	ACGTTGGATGTGTTGTCGAGTACACAGCGG	20	No Blast Hit
56056_521	56056	521	ss2137304269	13	58	0	51.2
21309_105	21309	105	ss2137299627	13	59	0	51.2
2250_62	2250	62	ss2137299834	13	60	0	51.2
37662_3199	37662	3199	ss2137302242	13	61	0.5	51.2
14054_419	14054	419	ss2137298471	13	62	1	51.7
15816_190	15816	190	ss2137298724	13	63	0	52.7
27669_6836	27669	6836	ss2137300744	13	64	0	52.7
10298_750	10298	750	ss2137297879	13	65	0	52.7
14576_428	14576	428	ss2137298551	13	66	0.2	52.7	JR197960.1	Pm_contig_2765_173	366	1.29431e-41	81.4607	170.803	178	24	67	---NA---
17306_113	17306	113	ss2137298981	13	67	0.7	52.9
47455_695	47455	695	ss2137303395	13	68	0	53.6
LV0335			rs159816140	13	69	7.2	53.6												10	37.5	scaffold_3:184161,185486	3L:9041962..9059127	Primer2	ACGTTGGATGTCGCTGGCAAGTACAACCTG	20	No Blast Hit
36433_188	36433	188	ss2137302065	13	70	0	60.8
34773_666	34773	666	ss2137301829	13	71	0	60.8
61163_1273	61163	1273	ss2137304714	13	72	0	60.8
62805_1013	62805	1013	ss2137304862	13	73	2.1	60.8
43041_1116	43041	1116	ss2137302911	13	74	0	62.9
13162_815	13162	815	ss2137298331	13	75	0.1	62.9
11097_99	11097	99	ss2137297999	13	76	1.8	63
21197_469	21197	469	ss2137299607	13	77	0	64.8
67316_186	67316	186	ss2137305276	13	78	0	64.8
58132_2626	58132	2626	ss2137304461	13	79	0.1	64.8
32461_2078	32461	2078	ss2137301482	13	80	0	64.9
10679_121	10679	121	ss2137297935	13	81	0	64.9
71946_557	71946	557	ss2137305653	13	82	0	64.9
21626_202	21626	202	ss2137299682	13	83	0	64.9
SYG350			rs142459466	13	84	0.7	64.9
15521_537	15521	537	ss2137298682	13	85	1	65.6
55110_917	55110	917	ss2137304160	13	86	2.1	66.6
22071_700	22071	700	ss2137299760	13	87	4.4	68.7
17543_37	17543	37	ss2137299016	13	88	2.8	73.1
32045_79	32045	79	ss2137301419	13	89	6.2	75.9
26004_947	26004	947	ss2137300442	13	90	2	82.1
31032_1057	31032	1057	ss2137301268	13	91	7.5	84.1
16024_42	16024	42	ss2137298759	13	92	1.5	91.6
15860_380	15860	380	ss2137298732	13	93	0	93.1
21700_365	21700	365	ss2137299700	13	94	0	93.1
11657_430	11657	430	ss2137298080	13	95	0	93.1
13227_4835	13227	4835	ss2137298342	13	96	0	93.1
16812_962	16812	962	ss2137298893	13	97	5.7	93.1
45292_1218	45292	1218	ss2137303154	13	98	0.6	98.8
20695_908	20695	908	ss2137299513	13	99	0	99.4
51458_364	51458	364	ss2137303794	13	100	0	99.4
12016_48	12016	48	ss2137298138	13	101	8.7	99.4
19215_474	19215	474	ss2137299267	13	102	1	108.1
18841_1254	18841	1254	ss2137299206	13	103	3.9	109.1
76592_330	76592	330	ss2137306067	13	104	0	113	JR205737.1	Pm_contig_17677_883	1459	0	96.136	1054.45	647	24	52.2	acq91223ribosomal protein l3	, GO:0005840, GO:0003735, GO:0006412
40272_3235	40272	3235	ss2137302566	13	105	0	113
65474_243	65474	243	ss2137305094	13	106	0	113
24176_492	24176	492	ss2137300126	13	107	0	113
56238_231	56238	231	ss2137304282	13	108	0	113
19177_1077	19177	1077	ss2137299262	13	109	0	113
27027_506	27027	506	ss2137300629	13	110	0	113
22179_901	22179	901	ss2137299779	13	111	0	113
SYG354			rs142459470	13	112	1	113
60010_92	60010	92	ss2137304625	13	113	1.9	114
31532_1337	31532	1337	ss2137301340	13	114	0	115.9
15525_753	15525	753	ss2137298683	13	115	0	115.9
31734_2617	31734	2617	ss2137301371	13	116	7.4	115.9
36804_1364	36804	1364	ss2137302121	13	117	0	123.3
53152_1332	53152	1332	ss2137303958	13	118	0	123.3
6612_135	6612	135	ss2137305158	14	1	0	0
31896_1172	31896	1172	ss2137301397	14	2	0	0
65914_679	65914	679	ss2137305134	14	3	0	0
47760_945	47760	945	ss2137303429	14	4	0	0
39873_6000	39873	6000	ss2137302515	14	5	0	0
41953_696	41953	696	ss2137302785	14	6	0	0
67705_2401	67705	2401	ss2137305306	14	7	0	0
9708_22	9708	22	ss2137306409	14	8	0	0
5769_1013	5769	1013	ss2137304420	14	9	0	0
27513_3641	27513	3641	ss2137300715	14	10	2.9	0
LV1177			rs159816236	14	11	0	2.9												34	8.2	scaffold_7:826350,827389	3L:17613218..17614598	Primer2	ACGTTGGATGCACACCCAGACTAAACAACC	20	67098	0.0209062	100	33.7469	18
28369_238	28369	238	ss2137300850	14	12	0	2.9
51419_2821	51419	2821	ss2137303790	14	13	0	2.9
7654_1512	7654	1512	ss2137306059	14	14	0	2.9
11084_1376	11084	1376	ss2137297995	14	15	0	2.9
29142_407	29142	407	ss2137300976	14	16	0	2.9
58901_121	58901	121	ss2137304518	14	17	0	2.9
LV0341			rs159816235	14	18	0	2.9
33474_68	33474	68	ss2137301633	14	19	3.6	2.9
46897_1374	46897	1374	ss2137303334	14	20	3.2	6.5
50954_1031	50954	1031	ss2137303744	14	21	0	9.7
24492_107	24492	107	ss2137300186	14	22	0	9.7
31386_2281	31386	2281	ss2137301317	14	23	0	9.7
27670_1423	27670	1423	ss2137300746	14	24	0	9.7
10865_634	10865	634	ss2137297959	14	25	0	9.7
7668_595	7668	595	ss2137306073	14	26	0	9.7
24956_102	24956	102	ss2137300255	14	27	0	9.7
14179_64	14179	64	ss2137298491	14	28	3.1	9.7
40572_261	40572	261	ss2137302613	14	29	0	12.8
26794_75	26794	75	ss2137300586	14	30	0	12.8
9839_7111	9839	7111	ss2137306442	14	31	0	12.8
LV1108			rs159816239	14	32	1.6	12.8												34	22.2			Primer2	ACGTTGGATGAAGGAGATTGTGTTCCCGAC	20	27312	0.00171609	100	37.3537	20
62321_485	62321	485	ss2137304811	14	33	0	14.4
4792_566	4792	566	ss2137303444	14	34	0	14.4
30694_281	30694	281	ss2137301221	14	35	3.7	14.4
14393_3486	14393	3486	ss2137298519	14	36	0	18.1	JR211642.1	Pm_contig_25179_267	662	0	97.8862	1047.24	615	29	96.1	---NA---
30368_2471	30368	2471	ss2137301164	14	37	0	18.1
4063_79	4063	79	ss2137302619	14	38	0.5	18.1	JR227053.1	Pm_contig_47646_677	2088	2.09061e-168	87.9386	594.595	456	29	95.3	xp_002125109 g protein-coupled receptor 137ba
SYG510			rs142459618	14	39	0	18.6
36595_375	36595	375	ss2137302089	14	40	0	18.6
SYG416			rs142459528	14	41	0	18.6
20876_133	20876	133	ss2137299545	14	42	0	18.6
61005_848	61005	848	ss2137304705	14	43	0.4	18.6
24858_3434	24858	3434	ss2137300245	14	44	0	19
2547_1490	2547	1490	ss2137300341	14	45	0.7	19																								Marker28362	Marker28362	110	6.6272e-13	100	73.4211	40	42	26.812
20275_111	20275	111	ss2137299442	14	46	0	19.7																								Marker75559	Marker75559	110	2.46973e-18	100	91.4547	50	42	27.029
48033_268	48033	268	ss2137303453	14	47	3	19.7
52791_236	52791	236	ss2137303934	14	48	1.9	22.7
5910_240	5910	240	ss2137304544	14	49	0	24.6	JR210831.1	Pm_contig_24184_104	709	0	91.7526	971.499	679	29	91.8	peptidyl-prolyl cis-trans isomerase h-like isoform 2	, GO:0006457, GO:0030532, GO:0071011, GO:0000413, GO:0000398, GO:0003755
25503_2635	25503	2635	ss2137300349	14	50	0	24.6
17634_1565	17634	1565	ss2137299033	14	51	3.5	24.6
46824_207	46824	207	ss2137303330	14	52	17.7	28.1
41873_217	41873	217	ss2137302779	14	53	3.1	45.8
20860_824	20860	824	ss2137299541	14	54	0.6	48.9
15442_80	15442	80	ss2137298668	14	55	0	49.5
LV0851			rs159816146	14	56	0	49.5												11	76.5	scaffold_6:1336849,1338908	X:9253864..9278047	Primer2	ACGTTGGATGGGGTAAGATGGCTTAAACAG	20	No Blast Hit
9700_521	9700	521	ss2137306407	14	57	2.6	49.5
47359_677	47359	677	ss2137303380	14	58	0	52.1
15770_387	15770	387	ss2137298717	14	59	0.6	52.1
47237_350	47237	350	ss2137303364	14	60	0	52.7
5734_512	5734	512	ss2137304388	14	61	0	52.7
13377_55	13377	55	ss2137298365	14	62	0	52.7
34508_95	34508	95	ss2137301785	14	63	0	52.7
16646_841	16646	841	ss2137298862	14	64	0	52.7
16904_69	16904	69	ss2137298920	14	65	0	52.7
70683_200	70683	200	ss2137305553	14	66	0	52.7
11532_261	11532	261	ss2137298062	14	67	0.3	52.7																								Marker49321	Marker49321	110	2.46973e-18	100	91.4547	50	42	46.773
48387_1032	48387	1032	ss2137303482	14	68	0	53
7807_400	7807	400	ss2137306114	14	69	1.2	53	JR209405.1	Pm_contig_22368_170	281	9.07481e-55	82.4324	214.084	222	29	53.2	---NA---
31809_7395	31809	7395	ss2137301382	14	70	1.8	54.2
64614_140	64614	140	ss2137305021	14	71	0	56																								Marker1558	34383739length	-	-	-	-	-	42	49.001
5869_483	5869	483	ss2137304503	14	72	0	56
13704_154	13704	154	ss2137298421	14	73	0	56
LV0455			rs159816147	14	74	0	56												11	76.5			Primer2	ACGTTGGATGCTGATACCGCAATAGCTGAC	20	50982	0.00171609	100	37.3537	20
36489_1347	36489	1347	ss2137302076	14	75	0	56
49670_147	49670	147	ss2137303616	14	76	2.7	56
21692_544	21692	544	ss2137299697	14	77	1.1	58.7	JR216360.1	Pm_contig_31096_206	402	1.09598e-55	73.2258	217.691	310	29	51.4	---NA---
56438_1794	56438	1794	ss2137304305	14	78	1.7	59.8
66098_577	66098	577	ss2137305157	14	79	3.2	61.5
18522_633	18522	633	ss2137299165	14	80	0	64.7
22456_601	22456	601	ss2137299827	14	81	1.2	64.7
7833_491	7833	491	ss2137306116	14	82	0.6	65.9
62056_309	62056	309	ss2137304789	14	83	0	66.5
57272_526	57272	526	ss2137304382	14	84	0	66.5
37290_66	37290	66	ss2137302196	14	85	0	66.5
69325_933	69325	933	ss2137305430	14	86	2	66.5
7207_740	7207	740	ss2137305664	14	87	0	68.5
53422_82	53422	82	ss2137303988	14	88	0.9	68.5
53861_694	53861	694	ss2137304029	14	89	0	69.4
851_258	851	258	ss2137306224	14	90	3	69.4
21656_525	21656	525	ss2137299691	14	91	0	72.4
29758_1082	29758	1082	ss2137301068	14	92	0	72.4
16344_1190	16344	1190	ss2137298809	14	93	1.7	72.4
24020_1546	24020	1546	ss2137300104	14	94	4.4	74.1
SYG486			rs142459596	14	95	0	78.5
LV0989			rs159816145	14	96	0	78.5												11	61.6	scaffold_4:3013591,3014691	2R:16912585..16913595	Primer2	ACGTTGGATGTTATCATCCTTTCCTCGCAG	20	18337	0.00171609	100	37.3537	20
44994_617	44994	617	ss2137303127	14	97	0	78.5
44440_390	44440	390	ss2137303071	14	98	0	78.5
28839_462	28839	462	ss2137300928	14	99	4.3	78.5
72838_1460	72838	1460	ss2137305734	14	100	0	82.8	JR221530.1	Pm_contig_37919_530	2215	0	81.5235	2506.17	2468	29	18.9	xp_967672 cg11166 cg11166-pd
6474_2101	6474	2101	ss2137305032	14	101	8	82.8																								Marker15824	36031044length	-	-	-	-	-	42	67.602
9134_217	9134	217	ss2137306316	14	102	0	90.8
20768_1147	20768	1147	ss2137299525	14	103	0	90.8
SYG187			rs142459308	14	104	20.4	90.8
34671_86	34671	86	ss2137301811	14	105	0	111.2
57201_278	57201	278	ss2137304378	14	106	1.3	111.2
39101_243	39101	243	ss2137302431	14	107	1	112.5
5062_385	5062	385	ss2137303722	14	108	0	113.5
28204_341	28204	341	ss2137300829	14	109	0.5	113.5
64267_189	64267	189	ss2137304989	14	110	6.8	114
69649_1698	69649	1698	ss2137305460	14	111	0	120.8
13492_775	13492	775	ss2137298383	14	112	0	120.8
68662_755	68662	755	ss2137305379	14	113	0	120.8
40428_384	40428	384	ss2137302588	14	114	0	120.8
36825_35	36825	35	ss2137302125	14	115	0	120.8
8445_1916	8445	1916	ss2137306213	14	116	0.7	120.8
4087_23	4087	23	ss2137302650	14	117	0	121.5
20121_478	20121	478	ss2137299415	15	1	0	0
34081_767	34081	767	ss2137301720	15	2	1.2	0
61367_1251	61367	1251	ss2137304729	15	3	11.6	1.2
52533_218	52533	218	ss2137303909	15	4	0	12.8
72258_2009	72258	2009	ss2137305679	15	5	0	12.8
40619_433	40619	433	ss2137302617	15	6	0	12.8
5529_37	5529	37	ss2137304181	15	7	0.7	12.8
41928_4161	41928	4161	ss2137302783	15	8	0	13.5
51217_94	51217	94	ss2137303767	15	9	0	13.5
74619_120	74619	120	ss2137305897	15	10	0	13.5
66492_1300	66492	1300	ss2137305191	15	11	3.4	13.5
22996_987	22996	987	ss2137299920	15	12	0	16.9
35978_389	35978	389	ss2137302003	15	13	1.5	16.9
10499_120	10499	120	ss2137297913	15	14	0	18.4
21923_1937	21923	1937	ss2137299736	15	15	0	18.4
11175_1774	11175	1774	ss2137298006	15	16	0.9	18.4	JR219935.1	Pm_contig_35636_1868	2549	0	92.9397	3461.95	2337	44	81.4	interferon-related developmental regulator 1														Marker80292	Marker80292	110	6.20696e-07	100	53.584	29	44	16.373
34806_182	34806	182	ss2137301832	15	17	2	19.3
26932_633	26932	633	ss2137300609	15	18	0	21.3
51762_342	51762	342	ss2137303831	15	19	0	21.3
32625_318	32625	318	ss2137301505	15	20	1.1	21.3
2665_82	2665	82	ss2137300562	15	21	0	22.4
19245_876	19245	876	ss2137299270	15	22	1	22.4
44676_26	44676	26	ss2137303098	15	23	0	23.4
46397_2476	46397	2476	ss2137303277	15	24	0	23.4
25241_793	25241	793	ss2137300305	15	25	0	23.4	JR222047.1	Pm_contig_38663_662	771	0	80.7576	695.583	660	44	79.5	---NA---
44779_127	44779	127	ss2137303108	15	26	0	23.4
12124_1517	12124	1517	ss2137298152	15	27	1.9	23.4
20690_240	20690	240	ss2137299511	15	28	1.1	25.3
4824_288	4824	288	ss2137303468	15	29	1.4	26.4	JR226921.1	Pm_contig_47304_1237	2361	0	77.991	708.207	886	44	79.3	---NA---
9275_942	9275	942	ss2137306341	15	30	1	27.8
12662_123	12662	123	ss2137298250	15	31	0	28.8
70041_275	70041	275	ss2137305494	15	32	0	28.8
11376_1141	11376	1141	ss2137298039	15	33	0	28.8
3574_327	3574	327	ss2137301966	15	34	1.4	28.8
19955_949	19955	949	ss2137299379	15	35	0	30.2
69671_335	69671	335	ss2137305463	15	36	0.5	30.2
42798_1083	42798	1083	ss2137302881	15	37	0	30.7
24450_307	24450	307	ss2137300177	15	38	0	30.7
52353_966	52353	966	ss2137303896	15	39	0	30.7
45830_734	45830	734	ss2137303217	15	40	4.2	30.7
SYG237			rs142459357	15	41	5	34.9
30676_651	30676	651	ss2137301219	15	42	0	39.9
55700_982	55700	982	ss2137304229	15	43	0	39.9
18957_1024	18957	1024	ss2137299226	15	44	0	39.9	JR220304.1	Pm_contig_36129_1172	1449	0	93.9076	2174.35	1428	44	20.4	g kinase anchoring protein 1
18957_1024	18957	1024	ss2137299226	15	44	0	39.9	JR206770.1	Pm_contig_18952_402	471	8.70085e-172	89.7155	603.611	457	44	20.2	---NA---
54553_210	54553	210	ss2137304091	15	45	0	39.9
48617_79	48617	79	ss2137303507	15	46	2.2	39.9
27497_136	27497	136	ss2137300711	15	47	0	42.1
62904_200	62904	200	ss2137304871	15	48	0	42.1
10873_814	10873	814	ss2137297960	15	49	0	42.1
35635_544	35635	544	ss2137301954	15	50	0	42.1
2098_414	2098	414	ss2137299568	15	51	0	42.1
27300_100	27300	100	ss2137300670	15	52	0.3	42.1
66001_374	66001	374	ss2137305143	15	53	0	42.4
9971_1144	9971	1144	ss2137306467	15	54	5.8	42.4
26542_131	26542	131	ss2137300547	15	55	0.6	48.2
21549_1016	21549	1016	ss2137299667	15	56	0	48.8
16764_162	16764	162	ss2137298884	15	57	3	48.8
41357_102	41357	102	ss2137302714	15	58	0	51.8
27512_4742	27512	4742	ss2137300714	15	59	0	51.8	JR216309.1	Pm_contig_31026_2752	2849	0	93.9362	4387.08	2853	44	34.5	xp_003694370 vacuolar protein sorting-associated protein 11 homolog	, GO:0005768, GO:0005488, GO:0005774
67112_628	67112	628	ss2137305253	15	60	0	51.8
2550_1565	2550	1565	ss2137300348	15	61	0	51.8
32184_1235	32184	1235	ss2137301443	15	62	1.7	51.8
45975_317	45975	317	ss2137303232	15	63	0.8	53.5
20120_861	20120	861	ss2137299414	15	64	0	54.3
29925_314	29925	314	ss2137301086	15	65	0	54.3
45613_341	45613	341	ss2137303190	15	66	0	54.3
51964_90	51964	90	ss2137303853	15	67	0	54.3
40332_6929	40332	6929	ss2137302575	15	68	0.1	54.3
2016_1449	2016	1449	ss2137299422	15	69	0	54.4
LV0428			rs159816233	15	70	1.6	54.4												33	10.2	scaffold_61:644818,645878	2R:20762499..20763359	Primer2	ACGTTGGATGTCTTCACATTAGATTGTGG	19	No Blast Hit
21693_5723	21693	5723	ss2137299698	15	71	3.2	56
45702_418	45702	418	ss2137303200	15	72	0.9	59.2
23093_1634	23093	1634	ss2137299942	15	73	1.3	60.1	JR228286.1	Pm_contig_51495_1517	4041	0	75.9638	1810.07	2542	44	43.3	xp_003220174 epithelial chloride channel
29682_693	29682	693	ss2137301055	15	74	0	61.4
32743_232	32743	232	ss2137301528	15	75	0	61.4
64894_454	64894	454	ss2137305045	15	76	0	61.4
53166_748	53166	748	ss2137303960	15	77	0	61.4
59362_420	59362	420	ss2137304567	15	78	0	61.4
15065_643	15065	643	ss2137298616	15	79	0	61.4	JR206931.1	Pm_contig_19154_536	1176	0	89.7541	982.319	732	44	41.7	xp_001604629 beta- -galactosyltransferase 1-like	, GO:0016740
65755_817	65755	817	ss2137305118	15	80	3.9	61.4
43712_956	43712	956	ss2137302994	15	81	0	65.3	JR214840.1	Pm_contig_29168_1608	1750	0	79.1473	1137.41	1290	44	5.4	---NA---
47445_131	47445	131	ss2137303393	15	82	0	65.3
1744_366	1744	366	ss2137299005	15	83	0	65.3
53370_110	53370	110	ss2137303982	15	84	1.9	65.3
52520_240	52520	240	ss2137303906	15	85	1.3	67.2
72794_282	72794	282	ss2137305730	15	86	0	68.5
26109_1025	26109	1025	ss2137300458	15	87	0	68.5
21990_613	21990	613	ss2137299747	15	88	0	68.5	JR197916.1	Pm_contig_2688_147	870	2.45391e-131	80.5221	470.162	498	44	50.9	---NA---
59179_101	59179	101	ss2137304551	15	89	0	68.5
10160_173	10160	173	ss2137297854	15	90	0	68.5
59903_1199	59903	1199	ss2137304616	15	91	0	68.5	JR223826.1	Pm_contig_41476_477	1714	0	87.7079	1352.01	1082	44	37.8	alcohol dehydrogenase
67096_671	67096	671	ss2137305249	15	92	2.2	68.5
SYG136			rs142459259	15	93	0	70.7
968_176	968	176	ss2137306402	15	94	21.2	70.7
31009_52	31009	52	ss2137301263	15	95	0	91.9
19645_147	19645	147	ss2137299333	15	96	0	91.9
35206_578	35206	578	ss2137301883	15	97	0	91.9
19561_269	19561	269	ss2137299322	15	98	0	91.9
17375_177	17375	177	ss2137298993	15	99	0	91.9
23373_476	23373	476	ss2137299993	15	100	0	91.9
63906_375	63906	375	ss2137304960	15	101	0	91.9
45644_48	45644	48	ss2137303195	15	102	0.9	91.9
27263_342	27263	342	ss2137300660	15	103	7.3	92.8
44656_405	44656	405	ss2137303096	15	104	0	100.1
11420_337	11420	337	ss2137298048	15	105	0	100.1
36585_1646	36585	1646	ss2137302088	15	106	0	100.1
43102_149	43102	149	ss2137302917	15	107	0	100.1
65320_497	65320	497	ss2137305076	15	108	0	100.1
6599_2222	6599	2222	ss2137305140	15	109	1	100.1
4327_724	4327	724	ss2137302941	15	110	1.1	101.1
612_162	612	162	ss2137304718	15	111	0	102.2
35546_2740	35546	2740	ss2137301937	15	112	2.6	102.2
7369_216	7369	216	ss2137305821	15	113	1.5	104.8
39357_865	39357	865	ss2137302460	15	114	0	106.3
34401_1049	34401	1049	ss2137301767	15	115	0	106.3
26424_273	26424	273	ss2137300526	15	116	0	106.3
43847_124	43847	124	ss2137303010	15	117	0.9	106.3
16452_1548	16452	1548	ss2137298826	15	118	0	107.2
26209_1624	26209	1624	ss2137300479	15	119	0	107.2
6350_105	6350	105	ss2137304929	15	120	0	107.2
[truncated: 2,825 more rows]
